# Supplementary material for: Combining signal and sequence to detect RNA polymerase initiation in ATAC-seq data
Source: PLoS One. 2020 Apr 30;15(4):e0232332. doi: 10.1371/journal.pone.0232332 (PMC7192442; doi:10.1371/journal.pone.0232332)
Supplement: S1 File — (ZIP) [file pone.0232332.s011.zip › multiqc_reports/all_other_ATAC_samples_MultiQC/multiqc_data/mqc_fastqc_per_sequence_quality_scores_plot_1.txt]

	4.0	5.0	6.0	7.0	8.0	9.0	10.0	11.0	12.0	13.0	14.0	15.0	16.0	17.0	18.0	19.0	20.0	21.0	22.0	23.0	24.0	25.0	26.0	27.0	28.0	29.0	30.0	31.0	32.0	33.0	34.0	35.0	36.0	37.0	38.0	39.0
SRR1822165_001_1	2.0	2.0	1.0	0.0	3.0	1.0	4.0	4.0	12.0	16.0	24.0	32.0	37.0	53.0	71.0	75.0	76.0	110.0	119.0	166.0	182.0	269.0	365.0	505.0	675.0	856.0	1233.0	1517.0	2045.0	2795.0	4273.0	6058.0	8877.0	15023.0	33948.0	113598.0
	18.0	19.0	20.0	21.0	22.0	23.0	24.0	25.0	26.0	27.0	28.0	29.0	30.0	31.0	32.0	33.0	34.0	35.0	36.0	37.0	38.0	39.0
SRR1822165_001_1.trim	1.0	0.0	1.0	3.0	5.0	9.0	30.0	80.0	149.0	320.0	607.0	770.0	1131.0	1470.0	2107.0	2858.0	4325.0	6124.0	8935.0	15259.0	35076.0	111795.0
	2.0	3.0	4.0	5.0	6.0	7.0	8.0	9.0	10.0	11.0	12.0	13.0	14.0	15.0	16.0	17.0	18.0	19.0	20.0	21.0	22.0	23.0	24.0	25.0	26.0	27.0	28.0	29.0	30.0	31.0	32.0	33.0	34.0	35.0	36.0	37.0	38.0	39.0
SRR1822165_001_2	695.0	80.0	93.0	77.0	80.0	73.0	91.0	87.0	115.0	113.0	116.0	141.0	149.0	131.0	156.0	163.0	206.0	222.0	221.0	263.0	338.0	392.0	444.0	470.0	597.0	733.0	815.0	1029.0	1289.0	1556.0	2136.0	2972.0	4260.0	6348.0	9880.0	16569.0	36851.0	103076.0
	16.0	17.0	18.0	19.0	20.0	21.0	22.0	23.0	24.0	25.0	26.0	27.0	28.0	29.0	30.0	31.0	32.0	33.0	34.0	35.0	36.0	37.0	38.0	39.0
SRR1822165_001_2.trim	1.0	0.0	21.0	53.0	94.0	129.0	176.0	282.0	356.0	419.0	534.0	682.0	867.0	1070.0	1349.0	1665.0	2191.0	3092.0	4445.0	6540.0	10066.0	17097.0	38424.0	101502.0
	4.0	5.0	6.0	7.0	8.0	9.0	10.0	11.0	12.0	13.0	14.0	15.0	16.0	17.0	18.0	19.0	20.0	21.0	22.0	23.0	24.0	25.0	26.0	27.0	28.0	29.0	30.0	31.0	32.0	33.0	34.0	35.0	36.0	37.0	38.0	39.0
SRR1822165_002_1	2.0	2.0	2.0	3.0	7.0	6.0	6.0	12.0	20.0	30.0	44.0	66.0	78.0	108.0	129.0	161.0	161.0	222.0	254.0	307.0	369.0	542.0	697.0	1010.0	1283.0	1771.0	2419.0	3073.0	4128.0	5639.0	8597.0	12186.0	17796.0	30217.0	67853.0	227134.0
	18.0	19.0	20.0	21.0	22.0	23.0	24.0	25.0	26.0	27.0	28.0	29.0	30.0	31.0	32.0	33.0	34.0	35.0	36.0	37.0	38.0	39.0
SRR1822165_002_1.trim	1.0	0.0	2.0	7.0	7.0	20.0	61.0	148.0	316.0	661.0	1108.0	1566.0	2252.0	2979.0	4179.0	5724.0	8758.0	12333.0	17853.0	30659.0	70218.0	223508.0
	2.0	3.0	4.0	5.0	6.0	7.0	8.0	9.0	10.0	11.0	12.0	13.0	14.0	15.0	16.0	17.0	18.0	19.0	20.0	21.0	22.0	23.0	24.0	25.0	26.0	27.0	28.0	29.0	30.0	31.0	32.0	33.0	34.0	35.0	36.0	37.0	38.0	39.0
SRR1822165_002_2	1427.0	132.0	185.0	160.0	168.0	147.0	177.0	185.0	227.0	233.0	237.0	275.0	266.0	265.0	303.0	355.0	403.0	448.0	461.0	526.0	643.0	747.0	881.0	1006.0	1167.0	1509.0	1607.0	2099.0	2578.0	3123.0	4313.0	5967.0	8659.0	12760.0	19691.0	33176.0	73579.0	206249.0
	16.0	17.0	18.0	19.0	20.0	21.0	22.0	23.0	24.0	25.0	26.0	27.0	28.0	29.0	30.0	31.0	32.0	33.0	34.0	35.0	36.0	37.0	38.0	39.0
SRR1822165_002_2.trim	2.0	1.0	36.0	111.0	177.0	265.0	372.0	553.0	686.0	854.0	1086.0	1371.0	1724.0	2164.0	2681.0	3314.0	4491.0	6224.0	9030.0	13144.0	20089.0	34217.0	76630.0	203138.0
	4.0	5.0	6.0	7.0	8.0	9.0	10.0	11.0	12.0	13.0	14.0	15.0	16.0	17.0	18.0	19.0	20.0	21.0	22.0	23.0	24.0	25.0	26.0	27.0	28.0	29.0	30.0	31.0	32.0	33.0	34.0	35.0	36.0	37.0	38.0	39.0
SRR1822165_003_1	2.0	3.0	3.0	5.0	9.0	10.0	14.0	24.0	33.0	51.0	64.0	100.0	117.0	148.0	200.0	231.0	256.0	325.0	378.0	479.0	565.0	802.0	1050.0	1464.0	1904.0	2644.0	3635.0	4651.0	6130.0	8396.0	12708.0	18354.0	26804.0	45503.0	101690.0	340460.0
	18.0	19.0	20.0	21.0	22.0	23.0	24.0	25.0	26.0	27.0	28.0	29.0	30.0	31.0	32.0	33.0	34.0	35.0	36.0	37.0	38.0	39.0
SRR1822165_003_1.trim	1.0	0.0	5.0	10.0	10.0	32.0	96.0	214.0	478.0	944.0	1604.0	2340.0	3408.0	4526.0	6247.0	8557.0	12890.0	18466.0	26928.0	46123.0	105305.0	335077.0
	2.0	3.0	4.0	5.0	6.0	7.0	8.0	9.0	10.0	11.0	12.0	13.0	14.0	15.0	16.0	17.0	18.0	19.0	20.0	21.0	22.0	23.0	24.0	25.0	26.0	27.0	28.0	29.0	30.0	31.0	32.0	33.0	34.0	35.0	36.0	37.0	38.0	39.0
SRR1822165_003_2	2102.0	203.0	260.0	251.0	252.0	239.0	266.0	297.0	328.0	345.0	339.0	402.0	394.0	416.0	457.0	532.0	593.0	647.0	702.0	782.0	964.0	1134.0	1295.0	1491.0	1759.0	2188.0	2511.0	3068.0	3873.0	4728.0	6431.0	8891.0	13065.0	19168.0	29509.0	49929.0	110148.0	309253.0
	16.0	17.0	18.0	19.0	20.0	21.0	22.0	23.0	24.0	25.0	26.0	27.0	28.0	29.0	30.0	31.0	32.0	33.0	34.0	35.0	36.0	37.0	38.0	39.0
SRR1822165_003_2.trim	2.0	2.0	54.0	150.0	280.0	387.0	555.0	791.0	1020.0	1299.0	1635.0	2050.0	2595.0	3207.0	4002.0	5011.0	6677.0	9318.0	13563.0	19730.0	30079.0	51523.0	114730.0	304601.0
	2.0	3.0	4.0	5.0	6.0	7.0	8.0	9.0	10.0	11.0	12.0	13.0	14.0	15.0	16.0	17.0	18.0	19.0	20.0	21.0	22.0	23.0	24.0	25.0	26.0	27.0	28.0	29.0	30.0	31.0	32.0	33.0	34.0	35.0	36.0	37.0	38.0	39.0
SRR1822165_004_1	2.0	2.0	2.0	4.0	5.0	6.0	13.0	12.0	19.0	29.0	47.0	66.0	85.0	130.0	163.0	192.0	260.0	301.0	343.0	433.0	497.0	631.0	773.0	1068.0	1445.0	1957.0	2557.0	3507.0	4798.0	6177.0	8119.0	11237.0	17015.0	24460.0	35588.0	60610.0	135490.0	453735.0
	18.0	19.0	20.0	21.0	22.0	23.0	24.0	25.0	26.0	27.0	28.0	29.0	30.0	31.0	32.0	33.0	34.0	35.0	36.0	37.0	38.0	39.0
SRR1822165_004_1.trim	1.0	0.0	5.0	13.0	14.0	43.0	133.0	294.0	657.0	1262.0	2109.0	3100.0	4537.0	6083.0	8288.0	11455.0	17202.0	24680.0	35760.0	61320.0	140393.0	446534.0
	2.0	3.0	4.0	5.0	6.0	7.0	8.0	9.0	10.0	11.0	12.0	13.0	14.0	15.0	16.0	17.0	18.0	19.0	20.0	21.0	22.0	23.0	24.0	25.0	26.0	27.0	28.0	29.0	30.0	31.0	32.0	33.0	34.0	35.0	36.0	37.0	38.0	39.0
SRR1822165_004_2	2770.0	271.0	335.0	326.0	350.0	324.0	359.0	382.0	432.0	443.0	452.0	533.0	541.0	547.0	620.0	700.0	793.0	875.0	971.0	1038.0	1257.0	1496.0	1716.0	1961.0	2398.0	2865.0	3358.0	4055.0	5172.0	6352.0	8587.0	11841.0	17474.0	25319.0	39072.0	66503.0	146994.0	412296.0
	16.0	17.0	18.0	19.0	20.0	21.0	22.0	23.0	24.0	25.0	26.0	27.0	28.0	29.0	30.0	31.0	32.0	33.0	34.0	35.0	36.0	37.0	38.0	39.0
SRR1822165_004_2.trim	3.0	3.0	70.0	194.0	386.0	535.0	741.0	1037.0	1324.0	1707.0	2233.0	2723.0	3506.0	4274.0	5365.0	6612.0	8909.0	12345.0	18130.0	26084.0	39863.0	68597.0	153133.0	406109.0
	2.0	3.0	4.0	5.0	6.0	7.0	8.0	9.0	10.0	11.0	12.0	13.0	14.0	15.0	16.0	17.0	18.0	19.0	20.0	21.0	22.0	23.0	24.0	25.0	26.0	27.0	28.0	29.0	30.0	31.0	32.0	33.0	34.0	35.0	36.0	37.0	38.0	39.0
SRR1822165_005_1	4.0	2.0	3.0	4.0	5.0	7.0	19.0	12.0	25.0	37.0	53.0	84.0	106.0	162.0	200.0	245.0	311.0	378.0	437.0	538.0	631.0	798.0	973.0	1348.0	1782.0	2448.0	3229.0	4395.0	5963.0	7713.0	10194.0	14048.0	21295.0	30504.0	44610.0	75880.0	169599.0	566824.0
	18.0	19.0	20.0	21.0	22.0	23.0	24.0	25.0	26.0	27.0	28.0	29.0	30.0	31.0	32.0	33.0	34.0	35.0	36.0	37.0	38.0	39.0
SRR1822165_005_1.trim	1.0	0.0	8.0	15.0	21.0	59.0	175.0	375.0	818.0	1538.0	2648.0	3920.0	5655.0	7652.0	10383.0	14324.0	21492.0	30773.0	44803.0	76886.0	175735.0	557709.0
	2.0	3.0	4.0	5.0	6.0	7.0	8.0	9.0	10.0	11.0	12.0	13.0	14.0	15.0	16.0	17.0	18.0	19.0	20.0	21.0	22.0	23.0	24.0	25.0	26.0	27.0	28.0	29.0	30.0	31.0	32.0	33.0	34.0	35.0	36.0	37.0	38.0	39.0
SRR1822165_005_2	3490.0	334.0	427.0	395.0	437.0	412.0	433.0	474.0	531.0	550.0	565.0	684.0	669.0	695.0	772.0	864.0	982.0	1078.0	1210.0	1314.0	1565.0	1853.0	2159.0	2475.0	2982.0	3532.0	4216.0	5110.0	6419.0	8008.0	10688.0	14779.0	21889.0	31798.0	48901.0	83220.0	183975.0	514981.0
	16.0	17.0	18.0	19.0	20.0	21.0	22.0	23.0	24.0	25.0	26.0	27.0	28.0	29.0	30.0	31.0	32.0	33.0	34.0	35.0	36.0	37.0	38.0	39.0
SRR1822165_005_2.trim	3.0	4.0	83.0	243.0	474.0	672.0	924.0	1283.0	1663.0	2135.0	2737.0	3428.0	4355.0	5372.0	6644.0	8355.0	11122.0	15432.0	22671.0	32780.0	49905.0	85836.0	191589.0	507280.0
	2.0	3.0	4.0	5.0	6.0	7.0	8.0	9.0	10.0	11.0	12.0	13.0	14.0	15.0	16.0	17.0	18.0	19.0	20.0	21.0	22.0	23.0	24.0	25.0	26.0	27.0	28.0	29.0	30.0	31.0	32.0	33.0	34.0	35.0	36.0	37.0	38.0	39.0
SRR1822165_006_1	7.0	3.0	4.0	5.0	8.0	8.0	20.0	14.0	28.0	46.0	65.0	100.0	130.0	205.0	245.0	303.0	384.0	459.0	529.0	635.0	764.0	963.0	1165.0	1628.0	2124.0	2897.0	3880.0	5238.0	7132.0	9248.0	12318.0	16898.0	25490.0	36677.0	53494.0	90871.0	203724.0	679920.0
	18.0	19.0	20.0	21.0	22.0	23.0	24.0	25.0	26.0	27.0	28.0	29.0	30.0	31.0	32.0	33.0	34.0	35.0	36.0	37.0	38.0	39.0
SRR1822165_006_1.trim	1.0	0.0	10.0	16.0	28.0	77.0	204.0	454.0	974.0	1839.0	3164.0	4648.0	6803.0	9173.0	12495.0	17239.0	25738.0	37005.0	53733.0	92134.0	211035.0	669019.0
	2.0	3.0	4.0	5.0	6.0	7.0	8.0	9.0	10.0	11.0	12.0	13.0	14.0	15.0	16.0	17.0	18.0	19.0	20.0	21.0	22.0	23.0	24.0	25.0	26.0	27.0	28.0	29.0	30.0	31.0	32.0	33.0	34.0	35.0	36.0	37.0	38.0	39.0
SRR1822165_006_2	4152.0	398.0	497.0	479.0	543.0	490.0	526.0	577.0	642.0	665.0	678.0	807.0	823.0	823.0	928.0	1024.0	1166.0	1295.0	1416.0	1604.0	1877.0	2205.0	2579.0	2961.0	3565.0	4262.0	5073.0	6097.0	7703.0	9604.0	12773.0	17765.0	26218.0	38136.0	58651.0	99818.0	220758.0	618051.0
	14.0	15.0	16.0	17.0	18.0	19.0	20.0	21.0	22.0	23.0	24.0	25.0	26.0	27.0	28.0	29.0	30.0	31.0	32.0	33.0	34.0	35.0	36.0	37.0	38.0	39.0
SRR1822165_006_2.trim	1.0	0.0	3.0	5.0	95.0	282.0	579.0	816.0	1098.0	1549.0	1982.0	2541.0	3235.0	4121.0	5245.0	6404.0	8024.0	10032.0	13299.0	18493.0	27199.0	39283.0	59838.0	102918.0	230050.0	608697.0
	2.0	3.0	4.0	5.0	6.0	7.0	8.0	9.0	10.0	11.0	12.0	13.0	14.0	15.0	16.0	17.0	18.0	19.0	20.0	21.0	22.0	23.0	24.0	25.0	26.0	27.0	28.0	29.0	30.0	31.0	32.0	33.0	34.0	35.0	36.0	37.0	38.0	39.0
SRR1822165_007_1	9.0	3.0	4.0	5.0	9.0	11.0	24.0	16.0	34.0	53.0	78.0	109.0	154.0	242.0	304.0	355.0	454.0	531.0	621.0	743.0	868.0	1127.0	1389.0	1903.0	2489.0	3352.0	4525.0	6113.0	8346.0	10866.0	14382.0	19777.0	29633.0	42754.0	62505.0	106228.0	237656.0	792930.0
	18.0	19.0	20.0	21.0	22.0	23.0	24.0	25.0	26.0	27.0	28.0	29.0	30.0	31.0	32.0	33.0	34.0	35.0	36.0	37.0	38.0	39.0
SRR1822165_007_1.trim	1.0	0.0	12.0	18.0	36.0	92.0	234.0	552.0	1167.0	2125.0	3639.0	5458.0	7955.0	10752.0	14644.0	20108.0	29994.0	43080.0	62810.0	107754.0	246067.0	780272.0
	2.0	3.0	4.0	5.0	6.0	7.0	8.0	9.0	10.0	11.0	12.0	13.0	14.0	15.0	16.0	17.0	18.0	19.0	20.0	21.0	22.0	23.0	24.0	25.0	26.0	27.0	28.0	29.0	30.0	31.0	32.0	33.0	34.0	35.0	36.0	37.0	38.0	39.0
SRR1822165_007_2	4851.0	474.0	578.0	570.0	631.0	570.0	616.0	678.0	755.0	797.0	806.0	954.0	965.0	956.0	1080.0	1177.0	1367.0	1518.0	1678.0	1859.0	2184.0	2556.0	3025.0	3495.0	4170.0	4967.0	5992.0	7123.0	9024.0	11208.0	14936.0	20672.0	30716.0	44638.0	68391.0	116354.0	257595.0	720676.0
	14.0	15.0	16.0	17.0	18.0	19.0	20.0	21.0	22.0	23.0	24.0	25.0	26.0	27.0	28.0	29.0	30.0	31.0	32.0	33.0	34.0	35.0	36.0	37.0	38.0	39.0
SRR1822165_007_2.trim	1.0	0.0	3.0	8.0	116.0	344.0	668.0	972.0	1299.0	1788.0	2303.0	2993.0	3777.0	4816.0	6149.0	7495.0	9372.0	11729.0	15595.0	21558.0	31846.0	46004.0	69753.0	120005.0	268485.0	709691.0
	2.0	3.0	4.0	5.0	6.0	7.0	8.0	9.0	10.0	11.0	12.0	13.0	14.0	15.0	16.0	17.0	18.0	19.0	20.0	21.0	22.0	23.0	24.0	25.0	26.0	27.0	28.0	29.0	30.0	31.0	32.0	33.0	34.0	35.0	36.0	37.0	38.0	39.0
SRR1822165_008_1	9.0	4.0	5.0	6.0	10.0	12.0	26.0	17.0	39.0	58.0	88.0	119.0	173.0	287.0	345.0	414.0	522.0	601.0	714.0	842.0	991.0	1296.0	1577.0	2166.0	2867.0	3835.0	5177.0	7080.0	9530.0	12437.0	16469.0	22638.0	33808.0	48951.0	71331.0	121305.0	271810.0	906204.0
	18.0	19.0	20.0	21.0	22.0	23.0	24.0	25.0	26.0	27.0	28.0	29.0	30.0	31.0	32.0	33.0	34.0	35.0	36.0	37.0	38.0	39.0
SRR1822165_008_1.trim	1.0	0.0	12.0	18.0	40.0	108.0	278.0	625.0	1347.0	2435.0	4162.0	6263.0	9109.0	12335.0	16808.0	22952.0	34262.0	49313.0	71662.0	123018.0	281459.0	891650.0
	2.0	3.0	4.0	5.0	6.0	7.0	8.0	9.0	10.0	11.0	12.0	13.0	14.0	15.0	16.0	17.0	18.0	19.0	20.0	21.0	22.0	23.0	24.0	25.0	26.0	27.0	28.0	29.0	30.0	31.0	32.0	33.0	34.0	35.0	36.0	37.0	38.0	39.0
SRR1822165_008_2	5541.0	546.0	682.0	653.0	712.0	654.0	709.0	775.0	885.0	926.0	923.0	1094.0	1119.0	1100.0	1226.0	1313.0	1539.0	1743.0	1918.0	2136.0	2489.0	2937.0	3446.0	4012.0	4766.0	5698.0	6887.0	8166.0	10373.0	12848.0	17104.0	23718.0	34992.0	51032.0	78005.0	132778.0	294496.0	823822.0
	14.0	15.0	16.0	17.0	18.0	19.0	20.0	21.0	22.0	23.0	24.0	25.0	26.0	27.0	28.0	29.0	30.0	31.0	32.0	33.0	34.0	35.0	36.0	37.0	38.0	39.0
SRR1822165_008_2.trim	1.0	0.0	3.0	10.0	132.0	391.0	774.0	1117.0	1488.0	2050.0	2637.0	3414.0	4311.0	5548.0	6999.0	8621.0	10780.0	13376.0	17911.0	24734.0	36301.0	52542.0	79624.0	136929.0	306859.0	811305.0
	2.0	3.0	4.0	5.0	6.0	7.0	8.0	9.0	10.0	11.0	12.0	13.0	14.0	15.0	16.0	17.0	18.0	19.0	20.0	21.0	22.0	23.0	24.0	25.0	26.0	27.0	28.0	29.0	30.0	31.0	32.0	33.0	34.0	35.0	36.0	37.0	38.0	39.0
SRR1822165_009_1	10.0	5.0	5.0	6.0	13.0	14.0	28.0	22.0	46.0	65.0	99.0	132.0	203.0	319.0	393.0	448.0	580.0	675.0	814.0	949.0	1109.0	1465.0	1777.0	2398.0	3219.0	4306.0	5811.0	7960.0	10720.0	14025.0	18446.0	25396.0	37965.0	55022.0	80126.0	136372.0	305989.0	1019293.0
	18.0	19.0	20.0	21.0	22.0	23.0	24.0	25.0	26.0	27.0	28.0	29.0	30.0	31.0	32.0	33.0	34.0	35.0	36.0	37.0	38.0	39.0
SRR1822165_009_1.trim	1.0	0.0	12.0	19.0	47.0	122.0	317.0	693.0	1500.0	2758.0	4648.0	7044.0	10290.0	13873.0	18802.0	25818.0	38433.0	55399.0	80596.0	138184.0	316901.0	1002916.0
	2.0	3.0	4.0	5.0	6.0	7.0	8.0	9.0	10.0	11.0	12.0	13.0	14.0	15.0	16.0	17.0	18.0	19.0	20.0	21.0	22.0	23.0	24.0	25.0	26.0	27.0	28.0	29.0	30.0	31.0	32.0	33.0	34.0	35.0	36.0	37.0	38.0	39.0
SRR1822165_009_2	6228.0	637.0	750.0	731.0	795.0	715.0	794.0	864.0	986.0	1031.0	1020.0	1205.0	1243.0	1234.0	1361.0	1481.0	1727.0	1951.0	2137.0	2382.0	2797.0	3314.0	3851.0	4516.0	5360.0	6439.0	7726.0	9159.0	11638.0	14391.0	19253.0	26703.0	39426.0	57542.0	87552.0	149239.0	331300.0	926747.0
	14.0	15.0	16.0	17.0	18.0	19.0	20.0	21.0	22.0	23.0	24.0	25.0	26.0	27.0	28.0	29.0	30.0	31.0	32.0	33.0	34.0	35.0	36.0	37.0	38.0	39.0
SRR1822165_009_2.trim	1.0	0.0	3.0	14.0	149.0	444.0	842.0	1258.0	1654.0	2313.0	2939.0	3842.0	4839.0	6229.0	7839.0	9648.0	12073.0	14994.0	20149.0	27906.0	40880.0	59206.0	89365.0	153844.0	345286.0	912656.0
	2.0	3.0	4.0	5.0	6.0	7.0	8.0	9.0	10.0	11.0	12.0	13.0	14.0	15.0	16.0	17.0	18.0	19.0	20.0	21.0	22.0	23.0	24.0	25.0	26.0	27.0	28.0	29.0	30.0	31.0	32.0	33.0	34.0	35.0	36.0	37.0	38.0	39.0
SRR1822165_01_1	11.0	5.0	5.0	6.0	13.0	16.0	30.0	25.0	47.0	70.0	112.0	148.0	224.0	350.0	431.0	490.0	647.0	744.0	900.0	1065.0	1222.0	1619.0	2017.0	2662.0	3599.0	4773.0	6422.0	8843.0	11894.0	15595.0	20498.0	28234.0	42035.0	61203.0	89028.0	151711.0	339937.0	1132639.0
	18.0	19.0	20.0	21.0	22.0	23.0	24.0	25.0	26.0	27.0	28.0	29.0	30.0	31.0	32.0	33.0	34.0	35.0	36.0	37.0	38.0	39.0
SRR1822165_01_1.trim	1.0	1.0	13.0	20.0	55.0	131.0	351.0	770.0	1669.0	3090.0	5127.0	7879.0	11386.0	15458.0	20861.0	28700.0	42535.0	61614.0	89545.0	153786.0	351999.0	1114422.0
	2.0	3.0	4.0	5.0	6.0	7.0	8.0	9.0	10.0	11.0	12.0	13.0	14.0	15.0	16.0	17.0	18.0	19.0	20.0	21.0	22.0	23.0	24.0	25.0	26.0	27.0	28.0	29.0	30.0	31.0	32.0	33.0	34.0	35.0	36.0	37.0	38.0	39.0
SRR1822165_01_2	6953.0	706.0	827.0	803.0	896.0	801.0	876.0	949.0	1102.0	1154.0	1142.0	1320.0	1385.0	1390.0	1497.0	1673.0	1907.0	2160.0	2380.0	2651.0	3082.0	3686.0	4257.0	4992.0	5930.0	7130.0	8589.0	10224.0	12916.0	15981.0	21373.0	29682.0	43874.0	63897.0	97208.0	165753.0	368305.0	1029819.0
	14.0	15.0	16.0	17.0	18.0	19.0	20.0	21.0	22.0	23.0	24.0	25.0	26.0	27.0	28.0	29.0	30.0	31.0	32.0	33.0	34.0	35.0	36.0	37.0	38.0	39.0
SRR1822165_01_2.trim	1.0	0.0	4.0	15.0	162.0	499.0	940.0	1397.0	1838.0	2596.0	3275.0	4263.0	5328.0	6908.0	8725.0	10703.0	13409.0	16650.0	22380.0	31030.0	45457.0	65686.0	99282.0	170911.0	383807.0	1014147.0
	2.0	3.0	4.0	5.0	6.0	7.0	8.0	9.0	10.0	11.0	12.0	13.0	14.0	15.0	16.0	17.0	18.0	19.0	20.0	21.0	22.0	23.0	24.0	25.0	26.0	27.0	28.0	29.0	30.0	31.0	32.0	33.0	34.0	35.0	36.0	37.0	38.0	39.0
SRR1822165_02_1	18.0	12.0	8.0	14.0	26.0	27.0	46.0	54.0	93.0	144.0	223.0	322.0	437.0	687.0	900.0	978.0	1282.0	1498.0	1808.0	2065.0	2480.0	3192.0	4055.0	5267.0	7092.0	9514.0	12895.0	17793.0	23649.0	30969.0	41127.0	56434.0	84260.0	121897.0	177762.0	304059.0	680781.0	2267037.0
	17.0	18.0	19.0	20.0	21.0	22.0	23.0	24.0	25.0	26.0	27.0	28.0	29.0	30.0	31.0	32.0	33.0	34.0	35.0	36.0	37.0	38.0	39.0
SRR1822165_02_1.trim	1.0	1.0	7.0	15.0	36.0	96.0	267.0	686.0	1586.0	3281.0	6220.0	10194.0	15825.0	22795.0	30659.0	41855.0	57501.0	85242.0	122474.0	178823.0	308157.0	705189.0	2230356.0
	2.0	3.0	4.0	5.0	6.0	7.0	8.0	9.0	10.0	11.0	12.0	13.0	14.0	15.0	16.0	17.0	18.0	19.0	20.0	21.0	22.0	23.0	24.0	25.0	26.0	27.0	28.0	29.0	30.0	31.0	32.0	33.0	34.0	35.0	36.0	37.0	38.0	39.0
SRR1822165_02_2	13819.0	1375.0	1616.0	1650.0	1766.0	1672.0	1794.0	1876.0	2117.0	2321.0	2296.0	2577.0	2703.0	2737.0	3090.0	3411.0	3784.0	4257.0	4784.0	5350.0	6152.0	7243.0	8394.0	9995.0	11763.0	14337.0	16979.0	20642.0	25810.0	31967.0	42552.0	59452.0	88064.0	127702.0	194070.0	332099.0	737114.0	2061575.0
	14.0	15.0	16.0	17.0	18.0	19.0	20.0	21.0	22.0	23.0	24.0	25.0	26.0	27.0	28.0	29.0	30.0	31.0	32.0	33.0	34.0	35.0	36.0	37.0	38.0	39.0
SRR1822165_02_2.trim	1.0	2.0	6.0	35.0	308.0	994.0	1904.0	2779.0	3775.0	5170.0	6515.0	8556.0	10620.0	13721.0	17334.0	21340.0	26797.0	33359.0	44522.0	62157.0	91506.0	131210.0	198284.0	342106.0	767710.0	2030555.0
	2.0	3.0	4.0	5.0	6.0	7.0	8.0	9.0	10.0	11.0	12.0	13.0	14.0	15.0	16.0	17.0	18.0	19.0	20.0	21.0	22.0	23.0	24.0	25.0	26.0	27.0	28.0	29.0	30.0	31.0	32.0	33.0	34.0	35.0	36.0	37.0	38.0	39.0
SRR1822165_03_1	23.0	15.0	19.0	19.0	35.0	39.0	75.0	80.0	140.0	193.0	332.0	493.0	665.0	1002.0	1350.0	1471.0	1948.0	2318.0	2729.0	3108.0	3751.0	4727.0	6120.0	7948.0	10626.0	14254.0	19284.0	26438.0	35360.0	46727.0	61355.0	84655.0	126588.0	182781.0	266811.0	455698.0	1020174.0	3399183.0
	17.0	18.0	19.0	20.0	21.0	22.0	23.0	24.0	25.0	26.0	27.0	28.0	29.0	30.0	31.0	32.0	33.0	34.0	35.0	36.0	37.0	38.0	39.0
SRR1822165_03_1.trim	1.0	2.0	13.0	26.0	51.0	144.0	415.0	1058.0	2414.0	4933.0	9322.0	15345.0	23687.0	33883.0	46243.0	62429.0	86428.0	128089.0	183894.0	268206.0	461946.0	1056921.0	3343863.0
	2.0	3.0	4.0	5.0	6.0	7.0	8.0	9.0	10.0	11.0	12.0	13.0	14.0	15.0	16.0	17.0	18.0	19.0	20.0	21.0	22.0	23.0	24.0	25.0	26.0	27.0	28.0	29.0	30.0	31.0	32.0	33.0	34.0	35.0	36.0	37.0	38.0	39.0
SRR1822165_03_2	20816.0	2085.0	2423.0	2521.0	2586.0	2512.0	2720.0	2843.0	3166.0	3375.0	3465.0	3794.0	4015.0	4187.0	4691.0	5122.0	5651.0	6499.0	7143.0	8025.0	9307.0	10942.0	12546.0	14923.0	17779.0	21217.0	25509.0	30989.0	38658.0	48216.0	63639.0	88991.0	131732.0	191924.0	291425.0	498153.0	1105087.0	3089858.0
	14.0	15.0	16.0	17.0	18.0	19.0	20.0	21.0	22.0	23.0	24.0	25.0	26.0	27.0	28.0	29.0	30.0	31.0	32.0	33.0	34.0	35.0	36.0	37.0	38.0	39.0
SRR1822165_03_2.trim	1.0	3.0	8.0	62.0	460.0	1490.0	2823.0	4182.0	5659.0	7849.0	9778.0	12826.0	16098.0	20475.0	25873.0	31998.0	40136.0	50294.0	66648.0	93339.0	136765.0	197231.0	297674.0	513401.0	1150953.0	3043287.0
	2.0	3.0	4.0	5.0	6.0	7.0	8.0	9.0	10.0	11.0	12.0	13.0	14.0	15.0	16.0	17.0	18.0	19.0	20.0	21.0	22.0	23.0	24.0	25.0	26.0	27.0	28.0	29.0	30.0	31.0	32.0	33.0	34.0	35.0	36.0	37.0	38.0	39.0
SRR1822165_04_1	30.0	23.0	27.0	27.0	46.0	54.0	92.0	106.0	191.0	243.0	433.0	638.0	877.0	1356.0	1798.0	1989.0	2577.0	3085.0	3654.0	4178.0	5044.0	6338.0	8157.0	10593.0	14146.0	19005.0	25643.0	35073.0	47030.0	62195.0	82051.0	112760.0	168677.0	243756.0	355895.0	607255.0	1360871.0	4533194.0
	17.0	18.0	19.0	20.0	21.0	22.0	23.0	24.0	25.0	26.0	27.0	28.0	29.0	30.0	31.0	32.0	33.0	34.0	35.0	36.0	37.0	38.0	39.0
SRR1822165_04_1.trim	1.0	3.0	15.0	38.0	64.0	194.0	550.0	1431.0	3230.0	6648.0	12472.0	20445.0	31412.0	45123.0	61667.0	83213.0	115090.0	170957.0	245106.0	357840.0	615608.0	1410194.0	4459184.0
	2.0	3.0	4.0	5.0	6.0	7.0	8.0	9.0	10.0	11.0	12.0	13.0	14.0	15.0	16.0	17.0	18.0	19.0	20.0	21.0	22.0	23.0	24.0	25.0	26.0	27.0	28.0	29.0	30.0	31.0	32.0	33.0	34.0	35.0	36.0	37.0	38.0	39.0
SRR1822165_04_2	27684.0	2779.0	3206.0	3347.0	3447.0	3348.0	3609.0	3727.0	4195.0	4497.0	4600.0	5028.0	5328.0	5558.0	6292.0	6757.0	7613.0	8634.0	9481.0	10753.0	12336.0	14598.0	16808.0	19885.0	23733.0	28430.0	34002.0	41336.0	51355.0	64318.0	85048.0	118461.0	175625.0	256116.0	387840.0	664730.0	1474874.0	4119729.0
	14.0	15.0	16.0	17.0	18.0	19.0	20.0	21.0	22.0	23.0	24.0	25.0	26.0	27.0	28.0	29.0	30.0	31.0	32.0	33.0	34.0	35.0	36.0	37.0	38.0	39.0
SRR1822165_04_2.trim	1.0	4.0	8.0	86.0	619.0	1964.0	3733.0	5496.0	7537.0	10452.0	13007.0	17044.0	21509.0	27390.0	34337.0	42734.0	53405.0	67312.0	89072.0	124301.0	182285.0	263237.0	396382.0	685160.0	1535995.0	4057415.0
	2.0	3.0	4.0	5.0	6.0	7.0	8.0	9.0	10.0	11.0	12.0	13.0	14.0	15.0	16.0	17.0	18.0	19.0	20.0	21.0	22.0	23.0	24.0	25.0	26.0	27.0	28.0	29.0	30.0	31.0	32.0	33.0	34.0	35.0	36.0	37.0	38.0	39.0
SRR1822165_05_1	36.0	27.0	31.0	34.0	62.0	71.0	113.0	130.0	244.0	304.0	526.0	786.0	1069.0	1662.0	2229.0	2530.0	3176.0	3829.0	4584.0	5267.0	6329.0	7877.0	10155.0	13212.0	17732.0	23653.0	32015.0	43690.0	59151.0	77845.0	102784.0	141173.0	210982.0	305012.0	444487.0	759161.0	1700823.0	5667059.0
	17.0	18.0	19.0	20.0	21.0	22.0	23.0	24.0	25.0	26.0	27.0	28.0	29.0	30.0	31.0	32.0	33.0	34.0	35.0	36.0	37.0	38.0	39.0
SRR1822165_05_1.trim	1.0	3.0	19.0	51.0	84.0	246.0	660.0	1777.0	4047.0	8368.0	15457.0	25408.0	39093.0	56672.0	77406.0	104069.0	144157.0	213865.0	306725.0	446911.0	769389.0	1762952.0	5574219.0
	2.0	3.0	4.0	5.0	6.0	7.0	8.0	9.0	10.0	11.0	12.0	13.0	14.0	15.0	16.0	17.0	18.0	19.0	20.0	21.0	22.0	23.0	24.0	25.0	26.0	27.0	28.0	29.0	30.0	31.0	32.0	33.0	34.0	35.0	36.0	37.0	38.0	39.0
SRR1822165_05_2	34707.0	3431.0	4012.0	4181.0	4353.0	4135.0	4493.0	4635.0	5252.0	5641.0	5701.0	6224.0	6657.0	6878.0	7853.0	8454.0	9466.0	10786.0	11934.0	13433.0	15382.0	18229.0	21063.0	24919.0	29636.0	35506.0	42697.0	51733.0	64113.0	80499.0	106213.0	147954.0	219864.0	320188.0	484767.0	830903.0	1842963.0	5150995.0
	13.0	14.0	15.0	16.0	17.0	18.0	19.0	20.0	21.0	22.0	23.0	24.0	25.0	26.0	27.0	28.0	29.0	30.0	31.0	32.0	33.0	34.0	35.0	36.0	37.0	38.0	39.0
SRR1822165_05_2.trim	1.0	1.0	5.0	12.0	106.0	768.0	2457.0	4668.0	6850.0	9464.0	12959.0	16294.0	21270.0	26976.0	34320.0	43107.0	53404.0	66695.0	84125.0	111346.0	155229.0	228245.0	329072.0	495434.0	856287.0	1919482.0	5073002.0
	2.0	3.0	4.0	5.0	6.0	7.0	8.0	9.0	10.0	11.0	12.0	13.0	14.0	15.0	16.0	17.0	18.0	19.0	20.0	21.0	22.0	23.0	24.0	25.0	26.0	27.0	28.0	29.0	30.0	31.0	32.0	33.0	34.0	35.0	36.0	37.0	38.0	39.0
SRR1822165_06_1	39.0	35.0	37.0	46.0	69.0	85.0	136.0	164.0	284.0	380.0	625.0	936.0	1291.0	1983.0	2636.0	3046.0	3806.0	4520.0	5510.0	6327.0	7557.0	9491.0	12233.0	15781.0	21275.0	28262.0	38488.0	52367.0	70734.0	93419.0	123202.0	169241.0	252941.0	366196.0	533417.0	910992.0	2040804.0	6800711.0
	17.0	18.0	19.0	20.0	21.0	22.0	23.0	24.0	25.0	26.0	27.0	28.0	29.0	30.0	31.0	32.0	33.0	34.0	35.0	36.0	37.0	38.0	39.0
SRR1822165_06_1.trim	1.0	3.0	22.0	63.0	104.0	299.0	787.0	2108.0	4822.0	10068.0	18502.0	30516.0	46750.0	67892.0	92697.0	124720.0	172800.0	256575.0	368047.0	536492.0	923477.0	2115236.0	6689374.0
	2.0	3.0	4.0	5.0	6.0	7.0	8.0	9.0	10.0	11.0	12.0	13.0	14.0	15.0	16.0	17.0	18.0	19.0	20.0	21.0	22.0	23.0	24.0	25.0	26.0	27.0	28.0	29.0	30.0	31.0	32.0	33.0	34.0	35.0	36.0	37.0	38.0	39.0
SRR1822165_06_2	41713.0	4112.0	4790.0	4968.0	5207.0	4924.0	5306.0	5555.0	6334.0	6800.0	6862.0	7469.0	8026.0	8260.0	9400.0	10118.0	11328.0	12821.0	14316.0	16110.0	18463.0	21836.0	25310.0	29954.0	35597.0	42644.0	51229.0	62033.0	76839.0	96638.0	127408.0	177408.0	263883.0	384014.0	581485.0	997341.0	2210720.0	6181845.0
	12.0	13.0	14.0	15.0	16.0	17.0	18.0	19.0	20.0	21.0	22.0	23.0	24.0	25.0	26.0	27.0	28.0	29.0	30.0	31.0	32.0	33.0	34.0	35.0	36.0	37.0	38.0	39.0
SRR1822165_06_2.trim	1.0	1.0	1.0	5.0	15.0	133.0	924.0	2927.0	5594.0	8249.0	11423.0	15494.0	19550.0	25472.0	32400.0	41174.0	51825.0	63991.0	80021.0	100811.0	133628.0	186150.0	274002.0	394583.0	594194.0	1027810.0	2302772.0	6088205.0
	2.0	3.0	4.0	5.0	6.0	7.0	8.0	9.0	10.0	11.0	12.0	13.0	14.0	15.0	16.0	17.0	18.0	19.0	20.0	21.0	22.0	23.0	24.0	25.0	26.0	27.0	28.0	29.0	30.0	31.0	32.0	33.0	34.0	35.0	36.0	37.0	38.0	39.0
SRR1822165_07_1	52.0	38.0	43.0	51.0	78.0	105.0	162.0	196.0	321.0	454.0	719.0	1093.0	1497.0	2252.0	3092.0	3606.0	4423.0	5241.0	6406.0	7401.0	8809.0	11173.0	14243.0	18385.0	24926.0	33026.0	44994.0	61110.0	82335.0	108944.0	143617.0	197368.0	295019.0	427199.0	622937.0	1063111.0	2379807.0	7932951.0
	17.0	18.0	19.0	20.0	21.0	22.0	23.0	24.0	25.0	26.0	27.0	28.0	29.0	30.0	31.0	32.0	33.0	34.0	35.0	36.0	37.0	38.0	39.0
SRR1822165_07_1.trim	1.0	3.0	26.0	74.0	119.0	342.0	937.0	2460.0	5720.0	11774.0	21562.0	35619.0	54631.0	79086.0	108261.0	145268.0	201761.0	299176.0	429246.0	626434.0	1077365.0	2467133.0	7802907.0
	2.0	3.0	4.0	5.0	6.0	7.0	8.0	9.0	10.0	11.0	12.0	13.0	14.0	15.0	16.0	17.0	18.0	19.0	20.0	21.0	22.0	23.0	24.0	25.0	26.0	27.0	28.0	29.0	30.0	31.0	32.0	33.0	34.0	35.0	36.0	37.0	38.0	39.0
SRR1822165_07_2	48650.0	4806.0	5547.0	5781.0	6087.0	5715.0	6260.0	6469.0	7348.0	7853.0	8007.0	8706.0	9420.0	9610.0	10976.0	11823.0	13286.0	14928.0	16654.0	18869.0	21721.0	25472.0	29459.0	34942.0	41649.0	49759.0	59755.0	72333.0	89581.0	112784.0	148707.0	206862.0	308024.0	447854.0	678667.0	1162794.0	2579669.0	7210357.0
	12.0	13.0	14.0	15.0	16.0	17.0	18.0	19.0	20.0	21.0	22.0	23.0	24.0	25.0	26.0	27.0	28.0	29.0	30.0	31.0	32.0	33.0	34.0	35.0	36.0	37.0	38.0	39.0
SRR1822165_07_2.trim	1.0	2.0	1.0	7.0	15.0	158.0	1078.0	3425.0	6489.0	9656.0	13315.0	17993.0	22789.0	29764.0	37874.0	48039.0	60379.0	74693.0	93232.0	117808.0	156013.0	217107.0	319731.0	460091.0	693640.0	1198252.0	2687462.0	7100891.0
	2.0	3.0	4.0	5.0	6.0	7.0	8.0	9.0	10.0	11.0	12.0	13.0	14.0	15.0	16.0	17.0	18.0	19.0	20.0	21.0	22.0	23.0	24.0	25.0	26.0	27.0	28.0	29.0	30.0	31.0	32.0	33.0	34.0	35.0	36.0	37.0	38.0	39.0
SRR1822165_08_1	58.0	45.0	45.0	56.0	84.0	115.0	187.0	224.0	367.0	523.0	845.0	1237.0	1726.0	2577.0	3506.0	4108.0	5046.0	5977.0	7333.0	8503.0	10008.0	12697.0	16285.0	21027.0	28421.0	37725.0	51521.0	70011.0	94067.0	124473.0	164291.0	225780.0	337052.0	488254.0	712345.0	1214764.0	2719700.0	9067599.0
	17.0	18.0	19.0	20.0	21.0	22.0	23.0	24.0	25.0	26.0	27.0	28.0	29.0	30.0	31.0	32.0	33.0	34.0	35.0	36.0	37.0	38.0	39.0
SRR1822165_08_1.trim	3.0	4.0	33.0	86.0	128.0	379.0	1062.0	2849.0	6496.0	13428.0	24651.0	40801.0	62572.0	90393.0	123718.0	166064.0	230780.0	341774.0	490640.0	716464.0	1230938.0	2819375.0	8918989.0
	2.0	3.0	4.0	5.0	6.0	7.0	8.0	9.0	10.0	11.0	12.0	13.0	14.0	15.0	16.0	17.0	18.0	19.0	20.0	21.0	22.0	23.0	24.0	25.0	26.0	27.0	28.0	29.0	30.0	31.0	32.0	33.0	34.0	35.0	36.0	37.0	38.0	39.0
SRR1822165_08_2	55711.0	5480.0	6315.0	6598.0	6964.0	6527.0	7094.0	7415.0	8360.0	8983.0	9060.0	10004.0	10739.0	11036.0	12511.0	13488.0	15151.0	17029.0	18961.0	21648.0	24872.0	29196.0	33642.0	39976.0	47586.0	57085.0	68449.0	82601.0	102283.0	128939.0	169976.0	236343.0	352266.0	512092.0	775231.0	1329287.0	2948833.0	8240851.0
	12.0	13.0	14.0	15.0	16.0	17.0	18.0	19.0	20.0	21.0	22.0	23.0	24.0	25.0	26.0	27.0	28.0	29.0	30.0	31.0	32.0	33.0	34.0	35.0	36.0	37.0	38.0	39.0
SRR1822165_08_2.trim	1.0	2.0	1.0	7.0	15.0	180.0	1219.0	3911.0	7407.0	10970.0	15198.0	20516.0	26052.0	33902.0	43351.0	55094.0	69091.0	85526.0	106438.0	134679.0	178269.0	248093.0	365553.0	526044.0	792409.0	1369897.0	3072062.0	8115740.0
	2.0	3.0	4.0	5.0	6.0	7.0	8.0	9.0	10.0	11.0	12.0	13.0	14.0	15.0	16.0	17.0	18.0	19.0	20.0	21.0	22.0	23.0	24.0	25.0	26.0	27.0	28.0	29.0	30.0	31.0	32.0	33.0	34.0	35.0	36.0	37.0	38.0	39.0
SRR1822165_09_1	65.0	53.0	52.0	61.0	94.0	128.0	215.0	254.0	423.0	598.0	960.0	1393.0	1949.0	2887.0	3954.0	4651.0	5695.0	6724.0	8181.0	9541.0	11345.0	14323.0	18376.0	23583.0	31877.0	42418.0	57963.0	78724.0	105612.0	139788.0	184963.0	253670.0	379350.0	549527.0	801099.0	1366398.0	3060388.0	10200950.0
	17.0	18.0	19.0	20.0	21.0	22.0	23.0	24.0	25.0	26.0	27.0	28.0	29.0	30.0	31.0	32.0	33.0	34.0	35.0	36.0	37.0	38.0	39.0
SRR1822165_09_1.trim	3.0	7.0	35.0	98.0	146.0	432.0	1204.0	3200.0	7317.0	15085.0	27728.0	45973.0	70378.0	101541.0	139079.0	186792.0	259323.0	384671.0	552130.0	805845.0	1384341.0	3172662.0	10034006.0
	2.0	3.0	4.0	5.0	6.0	7.0	8.0	9.0	10.0	11.0	12.0	13.0	14.0	15.0	16.0	17.0	18.0	19.0	20.0	21.0	22.0	23.0	24.0	25.0	26.0	27.0	28.0	29.0	30.0	31.0	32.0	33.0	34.0	35.0	36.0	37.0	38.0	39.0
SRR1822165_09_2	62536.0	6175.0	7074.0	7435.0	7768.0	7341.0	7954.0	8339.0	9414.0	10145.0	10212.0	11227.0	12104.0	12360.0	14051.0	15181.0	17124.0	19088.0	21331.0	24335.0	27968.0	32707.0	37909.0	44945.0	53502.0	64245.0	77008.0	92992.0	115038.0	145033.0	191226.0	265794.0	396354.0	576131.0	872283.0	1495228.0	3316626.0	9272049.0
	12.0	13.0	14.0	15.0	16.0	17.0	18.0	19.0	20.0	21.0	22.0	23.0	24.0	25.0	26.0	27.0	28.0	29.0	30.0	31.0	32.0	33.0	34.0	35.0	36.0	37.0	38.0	39.0
SRR1822165_09_2.trim	1.0	3.0	1.0	12.0	17.0	211.0	1379.0	4445.0	8351.0	12352.0	17051.0	23070.0	29359.0	38056.0	48642.0	61990.0	77681.0	96465.0	119602.0	151438.0	200612.0	279028.0	411260.0	591857.0	891597.0	1540879.0	3455576.0	9131061.0
	2.0	3.0	4.0	5.0	6.0	7.0	8.0	9.0	10.0	11.0	12.0	13.0	14.0	15.0	16.0	17.0	18.0	19.0	20.0	21.0	22.0	23.0	24.0	25.0	26.0	27.0	28.0	29.0	30.0	31.0	32.0	33.0	34.0	35.0	36.0	37.0	38.0	39.0
SRR1822165_1	696.0	481.0	716.0	670.0	1055.0	1512.0	2243.0	3068.0	4736.0	7146.0	10329.0	15473.0	22709.0	32513.0	43431.0	52723.0	62945.0	75702.0	90320.0	105740.0	127268.0	157154.0	203462.0	263083.0	350813.0	475549.0	647549.0	873439.0	1171850.0	1547599.0	2057607.0	2819181.0	4213658.0	6104817.0	8910345.0	15170805.0	33980288.0	113295974.0
	16.0	17.0	18.0	19.0	20.0	21.0	22.0	23.0	24.0	25.0	26.0	27.0	28.0	29.0	30.0	31.0	32.0	33.0	34.0	35.0	36.0	37.0	38.0	39.0
SRR1822165_1.trim	1.0	15.0	122.0	470.0	993.0	1941.0	4801.0	13218.0	34626.0	81450.0	167717.0	309737.0	513342.0	785013.0	1127173.0	1540162.0	2078787.0	2878185.0	4271944.0	6138820.0	8959615.0	15378258.0	35214144.0	111440227.0
	2.0	3.0	4.0	5.0	6.0	7.0	8.0	9.0	10.0	11.0	12.0	13.0	14.0	15.0	16.0	17.0	18.0	19.0	20.0	21.0	22.0	23.0	24.0	25.0	26.0	27.0	28.0	29.0	30.0	31.0	32.0	33.0	34.0	35.0	36.0	37.0	38.0	39.0
SRR1822165_1_1	72.0	59.0	59.0	67.0	106.0	147.0	238.0	280.0	462.0	662.0	1059.0	1530.0	2174.0	3220.0	4393.0	5148.0	6340.0	7469.0	9068.0	10641.0	12621.0	15888.0	20363.0	26249.0	35424.0	47188.0	64466.0	87418.0	117346.0	155223.0	205757.0	281786.0	421930.0	610123.0	889758.0	1518426.0	3400180.0	11333271.0
	17.0	18.0	19.0	20.0	21.0	22.0	23.0	24.0	25.0	26.0	27.0	28.0	29.0	30.0	31.0	32.0	33.0	34.0	35.0	36.0	37.0	38.0	39.0
SRR1822165_1_1.trim	3.0	9.0	41.0	108.0	164.0	478.0	1313.0	3555.0	8103.0	16803.0	30757.0	51131.0	78229.0	112975.0	154523.0	207840.0	288007.0	427689.0	613120.0	894937.0	1538369.0	3524875.0	11147633.0
	2.0	3.0	4.0	5.0	6.0	7.0	8.0	9.0	10.0	11.0	12.0	13.0	14.0	15.0	16.0	17.0	18.0	19.0	20.0	21.0	22.0	23.0	24.0	25.0	26.0	27.0	28.0	29.0	30.0	31.0	32.0	33.0	34.0	35.0	36.0	37.0	38.0	39.0
SRR1822165_1_2	69441.0	6900.0	7865.0	8268.0	8641.0	8180.0	8827.0	9281.0	10534.0	11271.0	11350.0	12516.0	13417.0	13692.0	15598.0	16896.0	18966.0	21237.0	23702.0	27067.0	31094.0	36249.0	42179.0	49879.0	59499.0	71347.0	85603.0	103354.0	127720.0	161083.0	212659.0	295200.0	441148.0	640052.0	968557.0	1660276.0	3684481.0	10302582.0
	12.0	13.0	14.0	15.0	16.0	17.0	18.0	19.0	20.0	21.0	22.0	23.0	24.0	25.0	26.0	27.0	28.0	29.0	30.0	31.0	32.0	33.0	34.0	35.0	36.0	37.0	38.0	39.0
SRR1822165_1_2.trim	1.0	3.0	2.0	12.0	18.0	236.0	1546.0	4946.0	9271.0	13706.0	18930.0	25590.0	32579.0	42257.0	54158.0	68824.0	86454.0	107110.0	132834.0	168313.0	222955.0	309851.0	457648.0	657537.0	990055.0	1711004.0	3838881.0	10145941.0
	2.0	3.0	4.0	5.0	6.0	7.0	8.0	9.0	10.0	11.0	12.0	13.0	14.0	15.0	16.0	17.0	18.0	19.0	20.0	21.0	22.0	23.0	24.0	25.0	26.0	27.0	28.0	29.0	30.0	31.0	32.0	33.0	34.0	35.0	36.0	37.0	38.0	39.0
SRR1822165_2	695300.0	68842.0	80668.0	83249.0	87445.0	81361.0	87422.0	93845.0	105277.0	112048.0	112294.0	124447.0	133558.0	137711.0	153853.0	169194.0	189627.0	211543.0	238721.0	268797.0	313957.0	361203.0	421422.0	498555.0	593447.0	708505.0	849712.0	1033886.0	1273355.0	1609762.0	2124309.0	2951539.0	4412079.0	6396745.0	9698840.0	16601106.0	36803001.0	103018024.0
	11.0	12.0	13.0	14.0	15.0	16.0	17.0	18.0	19.0	20.0	21.0	22.0	23.0	24.0	25.0	26.0	27.0	28.0	29.0	30.0	31.0	32.0	33.0	34.0	35.0	36.0	37.0	38.0	39.0
SRR1822165_2.trim	1.0	6.0	24.0	47.0	94.0	269.0	2155.0	16194.0	49861.0	91621.0	137072.0	189123.0	252165.0	326280.0	422114.0	540374.0	686002.0	861705.0	1068039.0	1327040.0	1682023.0	2225847.0	3095636.0	4572855.0	6578086.0	9912227.0	17102997.0	38342311.0	101458593.0
	2.0	3.0	4.0	5.0	6.0	7.0	8.0	9.0	10.0	11.0	12.0	13.0	14.0	15.0	16.0	17.0	18.0	19.0	20.0	21.0	22.0	23.0	24.0	25.0	26.0	27.0	28.0	29.0	30.0	31.0	32.0	33.0	34.0	35.0	36.0	37.0	38.0	39.0
SRR1822165_2_1	138.0	103.0	135.0	126.0	204.0	289.0	445.0	589.0	910.0	1418.0	2052.0	3038.0	4439.0	6500.0	8738.0	10448.0	12521.0	14997.0	18049.0	21273.0	25348.0	31776.0	40642.0	52655.0	70298.0	95073.0	128924.0	174703.0	234483.0	310367.0	410913.0	563915.0	842837.0	1221450.0	1781748.0	3034144.0	6798784.0	22661041.0
	17.0	18.0	19.0	20.0	21.0	22.0	23.0	24.0	25.0	26.0	27.0	28.0	29.0	30.0	31.0	32.0	33.0	34.0	35.0	36.0	37.0	38.0	39.0
SRR1822165_2_1.trim	5.0	23.0	85.0	206.0	345.0	920.0	2615.0	6995.0	16292.0	33443.0	61617.0	102251.0	157041.0	225882.0	308524.0	415789.0	575573.0	854463.0	1228058.0	1791402.0	3074857.0	7047029.0	22289652.0
	2.0	3.0	4.0	5.0	6.0	7.0	8.0	9.0	10.0	11.0	12.0	13.0	14.0	15.0	16.0	17.0	18.0	19.0	20.0	21.0	22.0	23.0	24.0	25.0	26.0	27.0	28.0	29.0	30.0	31.0	32.0	33.0	34.0	35.0	36.0	37.0	38.0	39.0
SRR1822165_2_2	138831.0	13870.0	15952.0	16636.0	17505.0	16348.0	17386.0	18539.0	21104.0	22375.0	22537.0	24965.0	26691.0	27569.0	31064.0	33719.0	37984.0	42240.0	47462.0	53754.0	62701.0	72469.0	84099.0	100011.0	118958.0	142469.0	169965.0	206372.0	254721.0	322365.0	424709.0	590596.0	882778.0	1278403.0	1939054.0	3318506.0	7365392.0	20605414.0
	11.0	12.0	13.0	14.0	15.0	16.0	17.0	18.0	19.0	20.0	21.0	22.0	23.0	24.0	25.0	26.0	27.0	28.0	29.0	30.0	31.0	32.0	33.0	34.0	35.0	36.0	37.0	38.0	39.0
SRR1822165_2_2.trim	1.0	1.0	5.0	8.0	18.0	44.0	436.0	3175.0	9956.0	18349.0	27395.0	37665.0	50852.0	65187.0	84266.0	108390.0	137868.0	172251.0	213719.0	264896.0	336267.0	445079.0	619647.0	915376.0	1314600.0	1981562.0	3419103.0	7673870.0	20293081.0
	2.0	3.0	4.0	5.0	6.0	7.0	8.0	9.0	10.0	11.0	12.0	13.0	14.0	15.0	16.0	17.0	18.0	19.0	20.0	21.0	22.0	23.0	24.0	25.0	26.0	27.0	28.0	29.0	30.0	31.0	32.0	33.0	34.0	35.0	36.0	37.0	38.0	39.0
SRR1822165_3_1	202.0	148.0	212.0	183.0	300.0	438.0	661.0	903.0	1391.0	2173.0	3108.0	4574.0	6730.0	9845.0	13081.0	15727.0	18855.0	22699.0	27026.0	31845.0	38105.0	47544.0	60698.0	79292.0	105747.0	142523.0	193672.0	262088.0	350877.0	464879.0	617306.0	845157.0	1263384.0	1831865.0	2671944.0	4551668.0	10199460.0	33990426.0
	17.0	18.0	19.0	20.0	21.0	22.0	23.0	24.0	25.0	26.0	27.0	28.0	29.0	30.0	31.0	32.0	33.0	34.0	35.0	36.0	37.0	38.0	39.0
SRR1822165_3_1.trim	10.0	38.0	129.0	309.0	551.0	1423.0	3963.0	10477.0	24418.0	50420.0	92743.0	153458.0	235280.0	338202.0	462646.0	623912.0	863482.0	1280673.0	1841739.0	2686296.0	4613022.0	10570270.0	33434065.0
	2.0	3.0	4.0	5.0	6.0	7.0	8.0	9.0	10.0	11.0	12.0	13.0	14.0	15.0	16.0	17.0	18.0	19.0	20.0	21.0	22.0	23.0	24.0	25.0	26.0	27.0	28.0	29.0	30.0	31.0	32.0	33.0	34.0	35.0	36.0	37.0	38.0	39.0
SRR1822165_3_2	208317.0	20829.0	24139.0	25003.0	26221.0	24601.0	26193.0	27939.0	31515.0	33507.0	33759.0	37475.0	40191.0	41399.0	46666.0	50504.0	56727.0	63154.0	71294.0	80608.0	94114.0	108511.0	126506.0	149793.0	178540.0	213397.0	254647.0	309673.0	382229.0	482852.0	637091.0	885270.0	1323912.0	1917668.0	2909823.0	4980379.0	11046936.0	30905354.0
	11.0	12.0	13.0	14.0	15.0	16.0	17.0	18.0	19.0	20.0	21.0	22.0	23.0	24.0	25.0	26.0	27.0	28.0	29.0	30.0	31.0	32.0	33.0	34.0	35.0	36.0	37.0	38.0	39.0
SRR1822165_3_2.trim	1.0	1.0	10.0	14.0	29.0	75.0	638.0	4781.0	14952.0	27557.0	41011.0	56673.0	75697.0	97813.0	126257.0	162788.0	206482.0	258832.0	320223.0	397447.0	504173.0	667565.0	929034.0	1372107.0	1972354.0	2973062.0	5131191.0	11509440.0	30437319.0
	2.0	3.0	4.0	5.0	6.0	7.0	8.0	9.0	10.0	11.0	12.0	13.0	14.0	15.0	16.0	17.0	18.0	19.0	20.0	21.0	22.0	23.0	24.0	25.0	26.0	27.0	28.0	29.0	30.0	31.0	32.0	33.0	34.0	35.0	36.0	37.0	38.0	39.0
SRR1822165_4_1	281.0	191.0	285.0	258.0	386.0	597.0	899.0	1234.0	1876.0	2887.0	4195.0	6085.0	9042.0	13044.0	17435.0	21000.0	25135.0	30224.0	35980.0	42413.0	50769.0	63062.0	81188.0	105576.0	140782.0	189999.0	258188.0	349705.0	468124.0	619226.0	822977.0	1127050.0	1683992.0	2441980.0	3563511.0	6068993.0	13596327.0	45322148.0
	17.0	18.0	19.0	20.0	21.0	22.0	23.0	24.0	25.0	26.0	27.0	28.0	29.0	30.0	31.0	32.0	33.0	34.0	35.0	36.0	37.0	38.0	39.0
SRR1822165_4_1.trim	10.0	49.0	188.0	396.0	743.0	1910.0	5217.0	13933.0	32543.0	67045.0	123805.0	204672.0	313845.0	451462.0	616321.0	831398.0	1150871.0	1707779.0	2454944.0	3582676.0	6151522.0	14090265.0	44580512.0
	2.0	3.0	4.0	5.0	6.0	7.0	8.0	9.0	10.0	11.0	12.0	13.0	14.0	15.0	16.0	17.0	18.0	19.0	20.0	21.0	22.0	23.0	24.0	25.0	26.0	27.0	28.0	29.0	30.0	31.0	32.0	33.0	34.0	35.0	36.0	37.0	38.0	39.0
SRR1822165_4_2	277379.0	27746.0	32337.0	33299.0	35121.0	32695.0	34851.0	37424.0	41904.0	44630.0	44881.0	49785.0	53460.0	55047.0	61929.0	67382.0	75729.0	84464.0	95045.0	107512.0	125832.0	144285.0	168488.0	199783.0	238428.0	283951.0	340014.0	413314.0	508767.0	643537.0	849857.0	1180056.0	1764576.0	2556502.0	3880420.0	6641039.0	14725477.0	41210098.0
	11.0	12.0	13.0	14.0	15.0	16.0	17.0	18.0	19.0	20.0	21.0	22.0	23.0	24.0	25.0	26.0	27.0	28.0	29.0	30.0	31.0	32.0	33.0	34.0	35.0	36.0	37.0	38.0	39.0
SRR1822165_4_2.trim	1.0	2.0	13.0	18.0	39.0	93.0	844.0	6442.0	19875.0	36751.0	54591.0	75571.0	101156.0	130280.0	168382.0	216987.0	274689.0	344994.0	427406.0	530322.0	672250.0	890104.0	1237509.0	1829372.0	2629376.0	3965260.0	6841354.0	15342028.0	40586397.0
	2.0	3.0	4.0	5.0	6.0	7.0	8.0	9.0	10.0	11.0	12.0	13.0	14.0	15.0	16.0	17.0	18.0	19.0	20.0	21.0	22.0	23.0	24.0	25.0	26.0	27.0	28.0	29.0	30.0	31.0	32.0	33.0	34.0	35.0	36.0	37.0	38.0	39.0
SRR1822165_5_1	348.0	230.0	371.0	326.0	493.0	731.0	1106.0	1515.0	2324.0	3625.0	5245.0	7724.0	11296.0	16207.0	21832.0	26258.0	31405.0	37716.0	45117.0	52780.0	63708.0	78665.0	101835.0	131998.0	175641.0	237313.0	323105.0	437059.0	585090.0	773511.0	1029329.0	1409520.0	2106393.0	3050856.0	4454045.0	7585675.0	16993904.0	56647389.0
	17.0	18.0	19.0	20.0	21.0	22.0	23.0	24.0	25.0	26.0	27.0	28.0	29.0	30.0	31.0	32.0	33.0	34.0	35.0	36.0	37.0	38.0	39.0
SRR1822165_5_1.trim	12.0	61.0	233.0	496.0	952.0	2379.0	6603.0	17392.0	40711.0	83985.0	154713.0	256204.0	392502.0	563825.0	769911.0	1039638.0	1439049.0	2136061.0	3067619.0	4478374.0	7688637.0	17610635.0	55720546.0
	2.0	3.0	4.0	5.0	6.0	7.0	8.0	9.0	10.0	11.0	12.0	13.0	14.0	15.0	16.0	17.0	18.0	19.0	20.0	21.0	22.0	23.0	24.0	25.0	26.0	27.0	28.0	29.0	30.0	31.0	32.0	33.0	34.0	35.0	36.0	37.0	38.0	39.0
SRR1822165_5_2	347044.0	34492.0	40350.0	41628.0	43753.0	40701.0	43594.0	46882.0	52433.0	55652.0	55941.0	62169.0	66979.0	68825.0	77501.0	84404.0	94749.0	105785.0	119108.0	134398.0	157149.0	180286.0	210493.0	249155.0	297650.0	354805.0	424947.0	516889.0	637193.0	804848.0	1062478.0	1475170.0	2205754.0	3197042.0	4849440.0	8300601.0	18403840.0	51507557.0
	11.0	12.0	13.0	14.0	15.0	16.0	17.0	18.0	19.0	20.0	21.0	22.0	23.0	24.0	25.0	26.0	27.0	28.0	29.0	30.0	31.0	32.0	33.0	34.0	35.0	36.0	37.0	38.0	39.0
SRR1822165_5_2.trim	1.0	2.0	14.0	26.0	44.0	131.0	1048.0	8007.0	24717.0	46075.0	68235.0	94670.0	126245.0	162923.0	210447.0	270755.0	343310.0	431204.0	534260.0	663748.0	840961.0	1113155.0	1547129.0	2286699.0	3287962.0	4955882.0	8551254.0	19173444.0	50728190.0
	2.0	3.0	4.0	5.0	6.0	7.0	8.0	9.0	10.0	11.0	12.0	13.0	14.0	15.0	16.0	17.0	18.0	19.0	20.0	21.0	22.0	23.0	24.0	25.0	26.0	27.0	28.0	29.0	30.0	31.0	32.0	33.0	34.0	35.0	36.0	37.0	38.0	39.0
SRR1822165_6_1	416.0	277.0	435.0	392.0	598.0	866.0	1347.0	1826.0	2841.0	4305.0	6246.0	9294.0	13469.0	19438.0	26133.0	31422.0	37735.0	45298.0	54089.0	63515.0	76546.0	94558.0	122163.0	158176.0	210828.0	285072.0	387977.0	524129.0	702311.0	928384.0	1234577.0	1691002.0	2527604.0	3661803.0	5345106.0	9101649.0	20387358.0	67979703.0
	16.0	17.0	18.0	19.0	20.0	21.0	22.0	23.0	24.0	25.0	26.0	27.0	28.0	29.0	30.0	31.0	32.0	33.0	34.0	35.0	36.0	37.0	38.0	39.0
SRR1822165_6_1.trim	1.0	13.0	73.0	281.0	604.0	1143.0	2912.0	7962.0	20808.0	48827.0	100643.0	185578.0	307767.0	471198.0	676349.0	924166.0	1247207.0	1726626.0	2563142.0	3682098.0	5374252.0	9225499.0	21127803.0	66866367.0
	2.0	3.0	4.0	5.0	6.0	7.0	8.0	9.0	10.0	11.0	12.0	13.0	14.0	15.0	16.0	17.0	18.0	19.0	20.0	21.0	22.0	23.0	24.0	25.0	26.0	27.0	28.0	29.0	30.0	31.0	32.0	33.0	34.0	35.0	36.0	37.0	38.0	39.0
SRR1822165_6_2	416490.0	41259.0	48496.0	49857.0	52574.0	48837.0	52500.0	56214.0	63082.0	66964.0	67288.0	74489.0	80242.0	82453.0	92849.0	101313.0	113616.0	127078.0	143011.0	161229.0	188396.0	216436.0	252808.0	298981.0	356707.0	425470.0	509670.0	620281.0	764418.0	966052.0	1274741.0	1770541.0	2647807.0	3836822.0	5819198.0	9961413.0	22083285.0	61806021.0
	11.0	12.0	13.0	14.0	15.0	16.0	17.0	18.0	19.0	20.0	21.0	22.0	23.0	24.0	25.0	26.0	27.0	28.0	29.0	30.0	31.0	32.0	33.0	34.0	35.0	36.0	37.0	38.0	39.0
SRR1822165_6_2.trim	1.0	2.0	15.0	30.0	50.0	154.0	1259.0	9694.0	29786.0	55054.0	82018.0	113437.0	151309.0	195615.0	252840.0	324719.0	411789.0	517302.0	641149.0	796230.0	1009334.0	1335502.0	1856962.0	2744264.0	3946211.0	5947078.0	10262113.0	23006603.0	60870799.0
	2.0	3.0	4.0	5.0	6.0	7.0	8.0	9.0	10.0	11.0	12.0	13.0	14.0	15.0	16.0	17.0	18.0	19.0	20.0	21.0	22.0	23.0	24.0	25.0	26.0	27.0	28.0	29.0	30.0	31.0	32.0	33.0	34.0	35.0	36.0	37.0	38.0	39.0
SRR1822165_7_1	474.0	329.0	505.0	473.0	714.0	1014.0	1562.0	2161.0	3339.0	5027.0	7293.0	10905.0	15783.0	22718.0	30498.0	36817.0	43932.0	52836.0	63184.0	74080.0	89203.0	110149.0	142451.0	184437.0	246041.0	332841.0	452416.0	611591.0	819799.0	1083454.0	1440365.0	1972622.0	2949221.0	4272145.0	6236025.0	10618841.0	23783915.0	79309250.0
	16.0	17.0	18.0	19.0	20.0	21.0	22.0	23.0	24.0	25.0	26.0	27.0	28.0	29.0	30.0	31.0	32.0	33.0	34.0	35.0	36.0	37.0	38.0	39.0
SRR1822165_7_1.trim	1.0	14.0	81.0	325.0	697.0	1337.0	3371.0	9308.0	24281.0	57006.0	117348.0	216827.0	359068.0	549311.0	789534.0	1078111.0	1455184.0	2014539.0	2990489.0	4295704.0	6270409.0	10763535.0	24647643.0	78010357.0
	2.0	3.0	4.0	5.0	6.0	7.0	8.0	9.0	10.0	11.0	12.0	13.0	14.0	15.0	16.0	17.0	18.0	19.0	20.0	21.0	22.0	23.0	24.0	25.0	26.0	27.0	28.0	29.0	30.0	31.0	32.0	33.0	34.0	35.0	36.0	37.0	38.0	39.0
SRR1822165_7_2	486080.0	48122.0	56440.0	58079.0	61287.0	56897.0	61226.0	65617.0	73692.0	78381.0	78547.0	87065.0	93571.0	96264.0	107992.0	118260.0	132595.0	148441.0	166936.0	188170.0	219623.0	252666.0	295390.0	349019.0	415623.0	496413.0	594724.0	723931.0	891564.0	1127390.0	1486998.0	2065843.0	3088879.0	4476702.0	6789126.0	11620544.0	25763086.0	72107227.0
	11.0	12.0	13.0	14.0	15.0	16.0	17.0	18.0	19.0	20.0	21.0	22.0	23.0	24.0	25.0	26.0	27.0	28.0	29.0	30.0	31.0	32.0	33.0	34.0	35.0	36.0	37.0	38.0	39.0
SRR1822165_7_2.trim	1.0	4.0	18.0	36.0	58.0	178.0	1492.0	11308.0	34829.0	64219.0	95720.0	132269.0	176741.0	228525.0	295288.0	378552.0	480357.0	603500.0	747926.0	928996.0	1177841.0	1557808.0	2166684.0	3201289.0	4604519.0	6938783.0	11971507.0	26840872.0	71015160.0
	2.0	3.0	4.0	5.0	6.0	7.0	8.0	9.0	10.0	11.0	12.0	13.0	14.0	15.0	16.0	17.0	18.0	19.0	20.0	21.0	22.0	23.0	24.0	25.0	26.0	27.0	28.0	29.0	30.0	31.0	32.0	33.0	34.0	35.0	36.0	37.0	38.0	39.0
SRR1822165_8_1	535.0	381.0	565.0	543.0	817.0	1186.0	1769.0	2472.0	3775.0	5733.0	8268.0	12434.0	18093.0	25949.0	34882.0	42154.0	50184.0	60633.0	72273.0	84751.0	101907.0	125860.0	162728.0	210515.0	280946.0	380121.0	517196.0	699148.0	937450.0	1237947.0	1646051.0	2254371.0	3371772.0	4884074.0	7128009.0	12135558.0	27183196.0	90638208.0
	16.0	17.0	18.0	19.0	20.0	21.0	22.0	23.0	24.0	25.0	26.0	27.0	28.0	29.0	30.0	31.0	32.0	33.0	34.0	35.0	36.0	37.0	38.0	39.0
SRR1822165_8_1.trim	1.0	15.0	96.0	379.0	786.0	1541.0	3858.0	10595.0	27775.0	65127.0	134179.0	247621.0	410065.0	628111.0	902273.0	1231731.0	1663452.0	2302112.0	3418297.0	4910953.0	7167538.0	12301057.0	28171049.0	89152945.0
	2.0	3.0	4.0	5.0	6.0	7.0	8.0	9.0	10.0	11.0	12.0	13.0	14.0	15.0	16.0	17.0	18.0	19.0	20.0	21.0	22.0	23.0	24.0	25.0	26.0	27.0	28.0	29.0	30.0	31.0	32.0	33.0	34.0	35.0	36.0	37.0	38.0	39.0
SRR1822165_8_2	555935.0	55031.0	64710.0	66378.0	69987.0	65100.0	69960.0	75023.0	84163.0	89518.0	89918.0	99374.0	106885.0	110174.0	123235.0	135237.0	151423.0	169097.0	190785.0	215133.0	251093.0	289054.0	337668.0	399130.0	474922.0	567629.0	679478.0	826965.0	1018871.0	1288560.0	1700209.0	2361340.0	3529043.0	5116662.0	7759074.0	13280226.0	29446096.0	82409368.0
	11.0	12.0	13.0	14.0	15.0	16.0	17.0	18.0	19.0	20.0	21.0	22.0	23.0	24.0	25.0	26.0	27.0	28.0	29.0	30.0	31.0	32.0	33.0	34.0	35.0	36.0	37.0	38.0	39.0
SRR1822165_8_2.trim	1.0	5.0	20.0	40.0	66.0	218.0	1720.0	12947.0	39692.0	73231.0	109480.0	151144.0	201836.0	261374.0	337590.0	432613.0	549198.0	689208.0	854550.0	1061683.0	1346189.0	1781063.0	2476944.0	3657669.0	5262281.0	7930002.0	13681675.0	30677946.0	81161171.0
	2.0	3.0	4.0	5.0	6.0	7.0	8.0	9.0	10.0	11.0	12.0	13.0	14.0	15.0	16.0	17.0	18.0	19.0	20.0	21.0	22.0	23.0	24.0	25.0	26.0	27.0	28.0	29.0	30.0	31.0	32.0	33.0	34.0	35.0	36.0	37.0	38.0	39.0
SRR1822165_9_1	612.0	427.0	643.0	612.0	927.0	1350.0	1994.0	2784.0	4277.0	6437.0	9345.0	13935.0	20404.0	29240.0	39140.0	47412.0	56425.0	68232.0	81264.0	95229.0	114661.0	141578.0	182958.0	236651.0	315992.0	427899.0	582126.0	786107.0	1054530.0	1392583.0	1852045.0	2536634.0	3793093.0	5494591.0	8018954.0	13653165.0	30582292.0	101962720.0
	16.0	17.0	18.0	19.0	20.0	21.0	22.0	23.0	24.0	25.0	26.0	27.0	28.0	29.0	30.0	31.0	32.0	33.0	34.0	35.0	36.0	37.0	38.0	39.0
SRR1822165_9_1.trim	1.0	15.0	108.0	432.0	892.0	1751.0	4304.0	11897.0	31217.0	73387.0	151009.0	278711.0	461512.0	706273.0	1014633.0	1385577.0	1871590.0	2589785.0	3845332.0	5524993.0	8063497.0	13839760.0	31692813.0	100292041.0
	2.0	3.0	4.0	5.0	6.0	7.0	8.0	9.0	10.0	11.0	12.0	13.0	14.0	15.0	16.0	17.0	18.0	19.0	20.0	21.0	22.0	23.0	24.0	25.0	26.0	27.0	28.0	29.0	30.0	31.0	32.0	33.0	34.0	35.0	36.0	37.0	38.0	39.0
SRR1822165_9_2	625634.0	61943.0	72713.0	74845.0	78801.0	73143.0	78591.0	84498.0	94802.0	100705.0	101106.0	111960.0	120192.0	123852.0	138604.0	152277.0	170707.0	190316.0	214624.0	241926.0	282415.0	325085.0	379448.0	448869.0	534066.0	638308.0	764465.0	930530.0	1146423.0	1449164.0	1911811.0	2656176.0	3970404.0	5756982.0	8728990.0	14940514.0	33121252.0	92713127.0
	11.0	12.0	13.0	14.0	15.0	16.0	17.0	18.0	19.0	20.0	21.0	22.0	23.0	24.0	25.0	26.0	27.0	28.0	29.0	30.0	31.0	32.0	33.0	34.0	35.0	36.0	37.0	38.0	39.0
SRR1822165_9_2.trim	1.0	5.0	22.0	44.0	77.0	241.0	1957.0	14565.0	44805.0	82281.0	123352.0	170179.0	227162.0	293853.0	379727.0	486396.0	617670.0	775609.0	961114.0	1194899.0	1513907.0	2002949.0	2786191.0	4114880.0	5920468.0	8920792.0	15392190.0	34507333.0	91308861.0
	3.0	4.0	5.0	6.0	7.0	8.0	9.0	10.0	11.0	12.0	13.0	14.0	15.0	16.0	17.0	18.0	19.0	20.0	21.0	22.0	23.0	24.0	25.0	26.0	27.0	28.0	29.0	30.0	31.0	32.0	33.0	34.0	35.0	36.0	37.0	38.0	39.0
SRR1822166_001_1	1.0	0.0	1.0	0.0	0.0	1.0	0.0	0.0	1.0	2.0	3.0	5.0	8.0	15.0	14.0	13.0	18.0	25.0	34.0	37.0	39.0	59.0	66.0	100.0	133.0	210.0	245.0	331.0	422.0	615.0	811.0	1178.0	1809.0	2632.0	4355.0	9994.0	33468.0
	21.0	22.0	23.0	24.0	25.0	26.0	27.0	28.0	29.0	30.0	31.0	32.0	33.0	34.0	35.0	36.0	37.0	38.0	39.0
SRR1822166_001_1.trim	1.0	1.0	3.0	8.0	17.0	52.0	81.0	159.0	233.0	311.0	420.0	649.0	811.0	1175.0	1813.0	2672.0	4389.0	10225.0	32792.0
	2.0	3.0	4.0	5.0	6.0	7.0	8.0	9.0	10.0	11.0	12.0	13.0	14.0	15.0	16.0	17.0	18.0	19.0	20.0	21.0	22.0	23.0	24.0	25.0	26.0	27.0	28.0	29.0	30.0	31.0	32.0	33.0	34.0	35.0	36.0	37.0	38.0	39.0
SRR1822166_001_2	390.0	21.0	18.0	29.0	28.0	28.0	33.0	30.0	33.0	52.0	35.0	43.0	41.0	47.0	39.0	58.0	53.0	60.0	60.0	77.0	86.0	108.0	131.0	127.0	197.0	228.0	268.0	285.0	406.0	459.0	617.0	881.0	1264.0	1804.0	2879.0	4889.0	10780.0	30061.0
	18.0	19.0	20.0	21.0	22.0	23.0	24.0	25.0	26.0	27.0	28.0	29.0	30.0	31.0	32.0	33.0	34.0	35.0	36.0	37.0	38.0	39.0
SRR1822166_001_2.trim	3.0	10.0	23.0	47.0	54.0	67.0	94.0	117.0	164.0	222.0	283.0	294.0	407.0	507.0	638.0	906.0	1324.0	1871.0	2925.0	5071.0	11106.0	29679.0
	3.0	4.0	5.0	6.0	7.0	8.0	9.0	10.0	11.0	12.0	13.0	14.0	15.0	16.0	17.0	18.0	19.0	20.0	21.0	22.0	23.0	24.0	25.0	26.0	27.0	28.0	29.0	30.0	31.0	32.0	33.0	34.0	35.0	36.0	37.0	38.0	39.0
SRR1822166_002_1	1.0	0.0	2.0	0.0	1.0	1.0	1.0	3.0	3.0	5.0	6.0	13.0	19.0	23.0	31.0	30.0	44.0	49.0	58.0	80.0	83.0	108.0	141.0	187.0	281.0	406.0	502.0	666.0	839.0	1213.0	1579.0	2416.0	3595.0	5363.0	8891.0	20142.0	66783.0
	21.0	22.0	23.0	24.0	25.0	26.0	27.0	28.0	29.0	30.0	31.0	32.0	33.0	34.0	35.0	36.0	37.0	38.0	39.0
SRR1822166_002_1.trim	1.0	1.0	6.0	19.0	40.0	103.0	177.0	331.0	448.0	621.0	815.0	1227.0	1618.0	2440.0	3573.0	5434.0	8942.0	20601.0	65510.0
	2.0	3.0	4.0	5.0	6.0	7.0	8.0	9.0	10.0	11.0	12.0	13.0	14.0	15.0	16.0	17.0	18.0	19.0	20.0	21.0	22.0	23.0	24.0	25.0	26.0	27.0	28.0	29.0	30.0	31.0	32.0	33.0	34.0	35.0	36.0	37.0	38.0	39.0
SRR1822166_002_2	744.0	46.0	41.0	59.0	59.0	59.0	59.0	58.0	70.0	104.0	72.0	85.0	84.0	88.0	81.0	106.0	114.0	132.0	122.0	155.0	176.0	238.0	259.0	275.0	381.0	444.0	526.0	557.0	797.0	909.0	1191.0	1735.0	2532.0	3696.0	5793.0	9869.0	21774.0	60075.0
	18.0	19.0	20.0	21.0	22.0	23.0	24.0	25.0	26.0	27.0	28.0	29.0	30.0	31.0	32.0	33.0	34.0	35.0	36.0	37.0	38.0	39.0
SRR1822166_002_2.trim	5.0	23.0	42.0	86.0	104.0	151.0	192.0	247.0	329.0	415.0	525.0	595.0	814.0	973.0	1249.0	1820.0	2638.0	3825.0	5909.0	10178.0	22450.0	59337.0
	2.0	3.0	4.0	5.0	6.0	7.0	8.0	9.0	10.0	11.0	12.0	13.0	14.0	15.0	16.0	17.0	18.0	19.0	20.0	21.0	22.0	23.0	24.0	25.0	26.0	27.0	28.0	29.0	30.0	31.0	32.0	33.0	34.0	35.0	36.0	37.0	38.0	39.0
SRR1822166_003_1	1.0	1.0	0.0	2.0	0.0	1.0	1.0	2.0	4.0	6.0	5.0	14.0	19.0	24.0	34.0	45.0	39.0	58.0	81.0	91.0	110.0	124.0	159.0	204.0	289.0	433.0	579.0	760.0	1040.0	1299.0	1834.0	2343.0	3644.0	5352.0	7986.0	13454.0	30207.0	99761.0
	21.0	22.0	23.0	24.0	25.0	26.0	27.0	28.0	29.0	30.0	31.0	32.0	33.0	34.0	35.0	36.0	37.0	38.0	39.0
SRR1822166_003_1.trim	1.0	1.0	11.0	22.0	64.0	147.0	284.0	467.0	656.0	969.0	1245.0	1878.0	2392.0	3692.0	5351.0	8067.0	13516.0	30933.0	97869.0
	2.0	3.0	4.0	5.0	6.0	7.0	8.0	9.0	10.0	11.0	12.0	13.0	14.0	15.0	16.0	17.0	18.0	19.0	20.0	21.0	22.0	23.0	24.0	25.0	26.0	27.0	28.0	29.0	30.0	31.0	32.0	33.0	34.0	35.0	36.0	37.0	38.0	39.0
SRR1822166_003_2	1111.0	62.0	65.0	84.0	84.0	89.0	83.0	82.0	108.0	135.0	112.0	115.0	130.0	120.0	118.0	149.0	169.0	203.0	194.0	242.0	285.0	345.0	384.0	416.0	538.0	650.0	766.0	839.0	1167.0	1396.0	1804.0	2607.0	3817.0	5587.0	8727.0	14861.0	32637.0	89725.0
	17.0	18.0	19.0	20.0	21.0	22.0	23.0	24.0	25.0	26.0	27.0	28.0	29.0	30.0	31.0	32.0	33.0	34.0	35.0	36.0	37.0	38.0	39.0
SRR1822166_003_2.trim	2.0	9.0	37.0	72.0	131.0	153.0	235.0	279.0	383.0	472.0	609.0	773.0	877.0	1200.0	1459.0	1877.0	2775.0	3933.0	5788.0	8918.0	15307.0	33679.0	88597.0
	2.0	3.0	4.0	5.0	6.0	7.0	8.0	9.0	10.0	11.0	12.0	13.0	14.0	15.0	16.0	17.0	18.0	19.0	20.0	21.0	22.0	23.0	24.0	25.0	26.0	27.0	28.0	29.0	30.0	31.0	32.0	33.0	34.0	35.0	36.0	37.0	38.0	39.0
SRR1822166_004_1	1.0	1.0	0.0	2.0	0.0	2.0	1.0	2.0	4.0	8.0	6.0	17.0	31.0	29.0	40.0	67.0	57.0	76.0	106.0	119.0	148.0	173.0	203.0	279.0	378.0	560.0	770.0	1022.0	1367.0	1752.0	2415.0	3191.0	4875.0	7076.0	10632.0	17974.0	40142.0	132894.0
	21.0	22.0	23.0	24.0	25.0	26.0	27.0	28.0	29.0	30.0	31.0	32.0	33.0	34.0	35.0	36.0	37.0	38.0	39.0
SRR1822166_004_1.trim	3.0	3.0	13.0	31.0	90.0	188.0	349.0	617.0	865.0	1267.0	1691.0	2488.0	3282.0	4925.0	7089.0	10702.0	18118.0	41047.0	130394.0
	2.0	3.0	4.0	5.0	6.0	7.0	8.0	9.0	10.0	11.0	12.0	13.0	14.0	15.0	16.0	17.0	18.0	19.0	20.0	21.0	22.0	23.0	24.0	25.0	26.0	27.0	28.0	29.0	30.0	31.0	32.0	33.0	34.0	35.0	36.0	37.0	38.0	39.0
SRR1822166_004_2	1478.0	92.0	91.0	110.0	114.0	113.0	106.0	110.0	148.0	171.0	149.0	158.0	164.0	168.0	161.0	190.0	233.0	273.0	257.0	321.0	372.0	464.0	515.0	555.0	702.0	868.0	1007.0	1162.0	1528.0	1883.0	2419.0	3494.0	5149.0	7525.0	11511.0	19829.0	43395.0	119435.0
	16.0	17.0	18.0	19.0	20.0	21.0	22.0	23.0	24.0	25.0	26.0	27.0	28.0	29.0	30.0	31.0	32.0	33.0	34.0	35.0	36.0	37.0	38.0	39.0
SRR1822166_004_2.trim	1.0	2.0	16.0	50.0	90.0	173.0	220.0	310.0	392.0	487.0	615.0	813.0	1013.0	1197.0	1602.0	1954.0	2527.0	3679.0	5316.0	7765.0	11796.0	20389.0	44836.0	117919.0
	2.0	3.0	4.0	5.0	6.0	7.0	8.0	9.0	10.0	11.0	12.0	13.0	14.0	15.0	16.0	17.0	18.0	19.0	20.0	21.0	22.0	23.0	24.0	25.0	26.0	27.0	28.0	29.0	30.0	31.0	32.0	33.0	34.0	35.0	36.0	37.0	38.0	39.0
SRR1822166_005_1	1.0	2.0	0.0	2.0	1.0	2.0	1.0	2.0	7.0	9.0	9.0	22.0	38.0	36.0	52.0	79.0	82.0	90.0	137.0	157.0	191.0	216.0	245.0	347.0	479.0	676.0	969.0	1311.0	1726.0	2212.0	3036.0	3983.0	6117.0	8772.0	13343.0	22426.0	50100.0	166258.0
	18.0	19.0	20.0	21.0	22.0	23.0	24.0	25.0	26.0	27.0	28.0	29.0	30.0	31.0	32.0	33.0	34.0	35.0	36.0	37.0	38.0	39.0
SRR1822166_005_1.trim	1.0	0.0	0.0	3.0	3.0	17.0	43.0	108.0	227.0	435.0	775.0	1113.0	1605.0	2157.0	3100.0	4071.0	6177.0	8820.0	13416.0	22598.0	51251.0	163160.0
	2.0	3.0	4.0	5.0	6.0	7.0	8.0	9.0	10.0	11.0	12.0	13.0	14.0	15.0	16.0	17.0	18.0	19.0	20.0	21.0	22.0	23.0	24.0	25.0	26.0	27.0	28.0	29.0	30.0	31.0	32.0	33.0	34.0	35.0	36.0	37.0	38.0	39.0
SRR1822166_005_2	1862.0	114.0	111.0	139.0	144.0	133.0	130.0	140.0	180.0	201.0	178.0	197.0	202.0	212.0	219.0	235.0	291.0	325.0	319.0	396.0	475.0	568.0	639.0	684.0	879.0	1095.0	1268.0	1454.0	1911.0	2359.0	3061.0	4354.0	6434.0	9387.0	14319.0	24790.0	54240.0	149491.0
	16.0	17.0	18.0	19.0	20.0	21.0	22.0	23.0	24.0	25.0	26.0	27.0	28.0	29.0	30.0	31.0	32.0	33.0	34.0	35.0	36.0	37.0	38.0	39.0
SRR1822166_005_2.trim	1.0	2.0	18.0	70.0	111.0	213.0	261.0	379.0	482.0	592.0	778.0	1011.0	1301.0	1491.0	2006.0	2462.0	3184.0	4584.0	6635.0	9694.0	14699.0	25496.0	56032.0	147578.0
	2.0	3.0	4.0	5.0	6.0	7.0	8.0	9.0	10.0	11.0	12.0	13.0	14.0	15.0	16.0	17.0	18.0	19.0	20.0	21.0	22.0	23.0	24.0	25.0	26.0	27.0	28.0	29.0	30.0	31.0	32.0	33.0	34.0	35.0	36.0	37.0	38.0	39.0
SRR1822166_006_1	1.0	2.0	0.0	2.0	1.0	2.0	2.0	2.0	7.0	10.0	13.0	24.0	43.0	55.0	60.0	96.0	98.0	106.0	165.0	188.0	233.0	265.0	295.0	412.0	565.0	810.0	1153.0	1547.0	2083.0	2689.0	3647.0	4815.0	7354.0	10562.0	16025.0	26727.0	60035.0	199390.0
	18.0	19.0	20.0	21.0	22.0	23.0	24.0	25.0	26.0	27.0	28.0	29.0	30.0	31.0	32.0	33.0	34.0	35.0	36.0	37.0	38.0	39.0
SRR1822166_006_1.trim	1.0	0.0	0.0	3.0	6.0	19.0	53.0	135.0	261.0	522.0	931.0	1321.0	1925.0	2633.0	3742.0	4925.0	7419.0	10605.0	16072.0	26966.0	61474.0	195660.0
	2.0	3.0	4.0	5.0	6.0	7.0	8.0	9.0	10.0	11.0	12.0	13.0	14.0	15.0	16.0	17.0	18.0	19.0	20.0	21.0	22.0	23.0	24.0	25.0	26.0	27.0	28.0	29.0	30.0	31.0	32.0	33.0	34.0	35.0	36.0	37.0	38.0	39.0
SRR1822166_006_2	2207.0	142.0	138.0	159.0	175.0	155.0	155.0	178.0	216.0	233.0	219.0	239.0	249.0	256.0	264.0	303.0	349.0	388.0	382.0	476.0	555.0	669.0	761.0	835.0	1055.0	1305.0	1540.0	1777.0	2317.0	2819.0	3659.0	5243.0	7720.0	11283.0	17214.0	29600.0	65030.0	179219.0
	16.0	17.0	18.0	19.0	20.0	21.0	22.0	23.0	24.0	25.0	26.0	27.0	28.0	29.0	30.0	31.0	32.0	33.0	34.0	35.0	36.0	37.0	38.0	39.0
SRR1822166_006_2.trim	1.0	2.0	23.0	81.0	141.0	259.0	319.0	438.0	573.0	711.0	933.0	1209.0	1565.0	1814.0	2438.0	2980.0	3811.0	5513.0	7948.0	11638.0	17648.0	30496.0	67228.0	176904.0
	2.0	3.0	4.0	5.0	6.0	7.0	8.0	9.0	10.0	11.0	12.0	13.0	14.0	15.0	16.0	17.0	18.0	19.0	20.0	21.0	22.0	23.0	24.0	25.0	26.0	27.0	28.0	29.0	30.0	31.0	32.0	33.0	34.0	35.0	36.0	37.0	38.0	39.0
SRR1822166_007_1	1.0	2.0	0.0	2.0	1.0	2.0	4.0	3.0	8.0	13.0	14.0	27.0	51.0	61.0	72.0	110.0	115.0	124.0	188.0	212.0	274.0	310.0	342.0	482.0	666.0	956.0	1330.0	1786.0	2444.0	3153.0	4221.0	5636.0	8569.0	12324.0	18608.0	31410.0	69995.0	232530.0
	18.0	19.0	20.0	21.0	22.0	23.0	24.0	25.0	26.0	27.0	28.0	29.0	30.0	31.0	32.0	33.0	34.0	35.0	36.0	37.0	38.0	39.0
SRR1822166_007_1.trim	1.0	0.0	0.0	4.0	6.0	20.0	61.0	152.0	302.0	617.0	1078.0	1540.0	2261.0	3097.0	4325.0	5746.0	8640.0	12371.0	18675.0	31709.0	71665.0	228197.0
	2.0	3.0	4.0	5.0	6.0	7.0	8.0	9.0	10.0	11.0	12.0	13.0	14.0	15.0	16.0	17.0	18.0	19.0	20.0	21.0	22.0	23.0	24.0	25.0	26.0	27.0	28.0	29.0	30.0	31.0	32.0	33.0	34.0	35.0	36.0	37.0	38.0	39.0
SRR1822166_007_2	2558.0	169.0	167.0	191.0	202.0	179.0	185.0	208.0	253.0	265.0	251.0	283.0	288.0	299.0	306.0	354.0	412.0	460.0	457.0	560.0	655.0	769.0	897.0	989.0	1235.0	1497.0	1806.0	2054.0	2714.0	3265.0	4296.0	6071.0	9010.0	13135.0	20116.0	34564.0	75848.0	209078.0
	16.0	17.0	18.0	19.0	20.0	21.0	22.0	23.0	24.0	25.0	26.0	27.0	28.0	29.0	30.0	31.0	32.0	33.0	34.0	35.0	36.0	37.0	38.0	39.0
SRR1822166_007_2.trim	1.0	3.0	31.0	93.0	166.0	308.0	374.0	505.0	669.0	837.0	1088.0	1409.0	1837.0	2138.0	2837.0	3454.0	4469.0	6395.0	9298.0	13553.0	20592.0	35604.0	78455.0	206351.0
	2.0	3.0	4.0	5.0	6.0	7.0	8.0	9.0	10.0	11.0	12.0	13.0	14.0	15.0	16.0	17.0	18.0	19.0	20.0	21.0	22.0	23.0	24.0	25.0	26.0	27.0	28.0	29.0	30.0	31.0	32.0	33.0	34.0	35.0	36.0	37.0	38.0	39.0
SRR1822166_008_1	1.0	2.0	0.0	2.0	1.0	4.0	4.0	5.0	9.0	14.0	19.0	30.0	56.0	65.0	89.0	122.0	133.0	148.0	213.0	244.0	312.0	345.0	394.0	551.0	758.0	1096.0	1513.0	2031.0	2784.0	3589.0	4841.0	6439.0	9801.0	14089.0	21244.0	35734.0	79836.0	265916.0
	18.0	19.0	20.0	21.0	22.0	23.0	24.0	25.0	26.0	27.0	28.0	29.0	30.0	31.0	32.0	33.0	34.0	35.0	36.0	37.0	38.0	39.0
SRR1822166_008_1.trim	1.0	1.0	0.0	4.0	6.0	23.0	67.0	171.0	346.0	714.0	1219.0	1753.0	2586.0	3536.0	4951.0	6556.0	9851.0	14152.0	21332.0	36063.0	81773.0	260940.0
	2.0	3.0	4.0	5.0	6.0	7.0	8.0	9.0	10.0	11.0	12.0	13.0	14.0	15.0	16.0	17.0	18.0	19.0	20.0	21.0	22.0	23.0	24.0	25.0	26.0	27.0	28.0	29.0	30.0	31.0	32.0	33.0	34.0	35.0	36.0	37.0	38.0	39.0
SRR1822166_008_2	2914.0	202.0	191.0	219.0	239.0	213.0	213.0	232.0	282.0	295.0	302.0	313.0	327.0	338.0	357.0	407.0	476.0	528.0	532.0	639.0	730.0	871.0	1024.0	1111.0	1379.0	1699.0	2092.0	2379.0	3102.0	3731.0	4910.0	6991.0	10305.0	14909.0	22934.0	39562.0	86668.0	238818.0
	16.0	17.0	18.0	19.0	20.0	21.0	22.0	23.0	24.0	25.0	26.0	27.0	28.0	29.0	30.0	31.0	32.0	33.0	34.0	35.0	36.0	37.0	38.0	39.0
SRR1822166_008_2.trim	1.0	3.0	36.0	105.0	204.0	342.0	428.0	570.0	768.0	940.0	1247.0	1601.0	2088.0	2462.0	3240.0	3936.0	5151.0	7325.0	10642.0	15365.0	23474.0	40745.0	89671.0	235701.0
	2.0	3.0	4.0	5.0	6.0	7.0	8.0	9.0	10.0	11.0	12.0	13.0	14.0	15.0	16.0	17.0	18.0	19.0	20.0	21.0	22.0	23.0	24.0	25.0	26.0	27.0	28.0	29.0	30.0	31.0	32.0	33.0	34.0	35.0	36.0	37.0	38.0	39.0
SRR1822166_009_1	1.0	2.0	0.0	2.0	1.0	5.0	4.0	6.0	9.0	20.0	20.0	30.0	59.0	77.0	100.0	141.0	147.0	173.0	232.0	277.0	344.0	384.0	464.0	629.0	854.0	1239.0	1675.0	2292.0	3098.0	4035.0	5490.0	7224.0	11057.0	15819.0	23898.0	40215.0	89847.0	298920.0
	18.0	19.0	20.0	21.0	22.0	23.0	24.0	25.0	26.0	27.0	28.0	29.0	30.0	31.0	32.0	33.0	34.0	35.0	36.0	37.0	38.0	39.0
SRR1822166_009_1.trim	1.0	1.0	0.0	4.0	7.0	28.0	75.0	191.0	387.0	788.0	1374.0	1953.0	2907.0	3969.0	5615.0	7365.0	11119.0	15899.0	23990.0	40615.0	92038.0	293284.0
	2.0	3.0	4.0	5.0	6.0	7.0	8.0	9.0	10.0	11.0	12.0	13.0	14.0	15.0	16.0	17.0	18.0	19.0	20.0	21.0	22.0	23.0	24.0	25.0	26.0	27.0	28.0	29.0	30.0	31.0	32.0	33.0	34.0	35.0	36.0	37.0	38.0	39.0
SRR1822166_009_2	3301.0	230.0	218.0	244.0	267.0	241.0	248.0	257.0	307.0	327.0	335.0	352.0	357.0	375.0	407.0	456.0	525.0	601.0	607.0	707.0	811.0	995.0	1139.0	1270.0	1551.0	1895.0	2326.0	2681.0	3482.0	4205.0	5578.0	7864.0	11541.0	16763.0	25829.0	44499.0	97541.0	268458.0
	16.0	17.0	18.0	19.0	20.0	21.0	22.0	23.0	24.0	25.0	26.0	27.0	28.0	29.0	30.0	31.0	32.0	33.0	34.0	35.0	36.0	37.0	38.0	39.0
SRR1822166_009_2.trim	1.0	4.0	42.0	124.0	242.0	373.0	487.0	641.0	864.0	1064.0	1396.0	1796.0	2336.0	2740.0	3623.0	4429.0	5838.0	8261.0	11963.0	17232.0	26456.0	45840.0	100956.0	264902.0
	2.0	3.0	4.0	5.0	6.0	7.0	8.0	9.0	10.0	11.0	12.0	13.0	14.0	15.0	16.0	17.0	18.0	19.0	20.0	21.0	22.0	23.0	24.0	25.0	26.0	27.0	28.0	29.0	30.0	31.0	32.0	33.0	34.0	35.0	36.0	37.0	38.0	39.0
SRR1822166_01_1	1.0	2.0	0.0	3.0	2.0	7.0	5.0	7.0	9.0	22.0	20.0	31.0	63.0	83.0	120.0	156.0	167.0	194.0	256.0	307.0	376.0	423.0	530.0	694.0	941.0	1369.0	1864.0	2530.0	3448.0	4428.0	6065.0	8054.0	12288.0	17650.0	26536.0	44658.0	99949.0	332316.0
	18.0	19.0	20.0	21.0	22.0	23.0	24.0	25.0	26.0	27.0	28.0	29.0	30.0	31.0	32.0	33.0	34.0	35.0	36.0	37.0	38.0	39.0
SRR1822166_01_1.trim	1.0	1.0	0.0	4.0	9.0	30.0	80.0	213.0	430.0	878.0	1527.0	2177.0	3234.0	4342.0	6201.0	8206.0	12367.0	17747.0	26599.0	45092.0	102445.0	325997.0
	2.0	3.0	4.0	5.0	6.0	7.0	8.0	9.0	10.0	11.0	12.0	13.0	14.0	15.0	16.0	17.0	18.0	19.0	20.0	21.0	22.0	23.0	24.0	25.0	26.0	27.0	28.0	29.0	30.0	31.0	32.0	33.0	34.0	35.0	36.0	37.0	38.0	39.0
SRR1822166_01_2	3683.0	246.0	245.0	272.0	286.0	265.0	275.0	282.0	346.0	364.0	364.0	395.0	389.0	416.0	452.0	501.0	570.0	661.0	669.0	778.0	896.0	1099.0	1275.0	1422.0	1725.0	2096.0	2562.0	2970.0	3854.0	4678.0	6218.0	8744.0	12813.0	18647.0	28699.0	49546.0	108496.0	298375.0
	16.0	17.0	18.0	19.0	20.0	21.0	22.0	23.0	24.0	25.0	26.0	27.0	28.0	29.0	30.0	31.0	32.0	33.0	34.0	35.0	36.0	37.0	38.0	39.0
SRR1822166_01_2.trim	1.0	4.0	46.0	136.0	262.0	403.0	545.0	706.0	974.0	1181.0	1534.0	2000.0	2579.0	3048.0	4008.0	4903.0	6489.0	9176.0	13252.0	19193.0	29406.0	51037.0	112281.0	294416.0
	2.0	3.0	4.0	5.0	6.0	7.0	8.0	9.0	10.0	11.0	12.0	13.0	14.0	15.0	16.0	17.0	18.0	19.0	20.0	21.0	22.0	23.0	24.0	25.0	26.0	27.0	28.0	29.0	30.0	31.0	32.0	33.0	34.0	35.0	36.0	37.0	38.0	39.0
SRR1822166_02_1	5.0	6.0	2.0	3.0	3.0	10.0	8.0	18.0	16.0	43.0	51.0	78.0	131.0	178.0	246.0	299.0	331.0	406.0	508.0	591.0	700.0	886.0	1074.0	1439.0	1909.0	2725.0	3694.0	5011.0	6759.0	9026.0	12215.0	16304.0	24412.0	35500.0	52662.0	89253.0	199834.0	665474.0
	18.0	19.0	20.0	21.0	22.0	23.0	24.0	25.0	26.0	27.0	28.0	29.0	30.0	31.0	32.0	33.0	34.0	35.0	36.0	37.0	38.0	39.0
SRR1822166_02_1.trim	1.0	1.0	1.0	8.0	26.0	56.0	159.0	409.0	862.0	1697.0	2982.0	4408.0	6419.0	8842.0	12346.0	16599.0	24647.0	35566.0	52890.0	90205.0	204793.0	652848.0
	2.0	3.0	4.0	5.0	6.0	7.0	8.0	9.0	10.0	11.0	12.0	13.0	14.0	15.0	16.0	17.0	18.0	19.0	20.0	21.0	22.0	23.0	24.0	25.0	26.0	27.0	28.0	29.0	30.0	31.0	32.0	33.0	34.0	35.0	36.0	37.0	38.0	39.0
SRR1822166_02_2	7407.0	481.0	511.0	549.0	554.0	494.0	530.0	588.0	621.0	703.0	708.0	793.0	760.0	820.0	901.0	1010.0	1160.0	1264.0	1341.0	1585.0	1833.0	2146.0	2475.0	2887.0	3515.0	4219.0	5071.0	6076.0	7605.0	9513.0	12598.0	17589.0	26003.0	37533.0	57478.0	98738.0	217291.0	596460.0
	15.0	16.0	17.0	18.0	19.0	20.0	21.0	22.0	23.0	24.0	25.0	26.0	27.0	28.0	29.0	30.0	31.0	32.0	33.0	34.0	35.0	36.0	37.0	38.0	39.0
SRR1822166_02_2.trim	1.0	2.0	7.0	91.0	259.0	462.0	800.0	1080.0	1405.0	1866.0	2385.0	3102.0	4023.0	5059.0	6152.0	7892.0	9890.0	13219.0	18437.0	26844.0	38748.0	58815.0	101723.0	224837.0	588666.0
	2.0	3.0	4.0	5.0	6.0	7.0	8.0	9.0	10.0	11.0	12.0	13.0	14.0	15.0	16.0	17.0	18.0	19.0	20.0	21.0	22.0	23.0	24.0	25.0	26.0	27.0	28.0	29.0	30.0	31.0	32.0	33.0	34.0	35.0	36.0	37.0	38.0	39.0
SRR1822166_03_1	6.0	6.0	2.0	6.0	6.0	12.0	13.0	22.0	29.0	63.0	76.0	118.0	192.0	282.0	363.0	438.0	517.0	622.0	748.0	892.0	1023.0	1326.0	1647.0	2121.0	2849.0	4078.0	5495.0	7579.0	10167.0	13725.0	18206.0	24560.0	36642.0	53309.0	78700.0	133872.0	299673.0	998019.0
	18.0	19.0	20.0	21.0	22.0	23.0	24.0	25.0	26.0	27.0	28.0	29.0	30.0	31.0	32.0	33.0	34.0	35.0	36.0	37.0	38.0	39.0
SRR1822166_03_1.trim	2.0	1.0	4.0	13.0	40.0	88.0	249.0	617.0	1306.0	2535.0	4429.0	6624.0	9673.0	13436.0	18363.0	24958.0	37061.0	53357.0	79042.0	135241.0	307099.0	979147.0
	2.0	3.0	4.0	5.0	6.0	7.0	8.0	9.0	10.0	11.0	12.0	13.0	14.0	15.0	16.0	17.0	18.0	19.0	20.0	21.0	22.0	23.0	24.0	25.0	26.0	27.0	28.0	29.0	30.0	31.0	32.0	33.0	34.0	35.0	36.0	37.0	38.0	39.0
SRR1822166_03_2	11134.0	740.0	806.0	822.0	829.0	756.0	810.0	875.0	940.0	1043.0	1035.0	1192.0	1144.0	1254.0	1366.0	1474.0	1734.0	1897.0	2058.0	2369.0	2759.0	3207.0	3770.0	4319.0	5235.0	6251.0	7587.0	9135.0	11438.0	14280.0	18865.0	26375.0	39067.0	56348.0	86014.0	147916.0	326064.0	894496.0
	15.0	16.0	17.0	18.0	19.0	20.0	21.0	22.0	23.0	24.0	25.0	26.0	27.0	28.0	29.0	30.0	31.0	32.0	33.0	34.0	35.0	36.0	37.0	38.0	39.0
SRR1822166_03_2.trim	1.0	2.0	15.0	135.0	399.0	719.0	1173.0	1590.0	2133.0	2814.0	3564.0	4662.0	6007.0	7584.0	9324.0	11858.0	14827.0	19827.0	27622.0	40401.0	58156.0	87977.0	152401.0	337355.0	882739.0
	2.0	3.0	4.0	5.0	6.0	7.0	8.0	9.0	10.0	11.0	12.0	13.0	14.0	15.0	16.0	17.0	18.0	19.0	20.0	21.0	22.0	23.0	24.0	25.0	26.0	27.0	28.0	29.0	30.0	31.0	32.0	33.0	34.0	35.0	36.0	37.0	38.0	39.0
SRR1822166_04_1	7.0	7.0	4.0	8.0	8.0	16.0	20.0	33.0	40.0	84.0	98.0	161.0	245.0	365.0	471.0	585.0	691.0	809.0	992.0	1204.0	1379.0	1748.0	2201.0	2856.0	3756.0	5389.0	7316.0	10155.0	13607.0	18216.0	24173.0	32896.0	48851.0	70777.0	104943.0	178714.0	399966.0	1331440.0
	18.0	19.0	20.0	21.0	22.0	23.0	24.0	25.0	26.0	27.0	28.0	29.0	30.0	31.0	32.0	33.0	34.0	35.0	36.0	37.0	38.0	39.0
SRR1822166_04_1.trim	3.0	1.0	8.0	18.0	53.0	110.0	353.0	856.0	1748.0	3372.0	5868.0	8838.0	12944.0	17955.0	24266.0	33327.0	49475.0	70853.0	105284.0	180413.0	410024.0	1306190.0
	2.0	3.0	4.0	5.0	6.0	7.0	8.0	9.0	10.0	11.0	12.0	13.0	14.0	15.0	16.0	17.0	18.0	19.0	20.0	21.0	22.0	23.0	24.0	25.0	26.0	27.0	28.0	29.0	30.0	31.0	32.0	33.0	34.0	35.0	36.0	37.0	38.0	39.0
SRR1822166_04_2	14851.0	979.0	1093.0	1104.0	1115.0	1027.0	1076.0	1157.0	1276.0	1349.0	1410.0	1577.0	1564.0	1665.0	1827.0	1959.0	2327.0	2515.0	2756.0	3161.0	3712.0	4254.0	4981.0	5788.0	6937.0	8334.0	10095.0	12063.0	15119.0	19099.0	25238.0	35135.0	52000.0	75061.0	114722.0	197371.0	435191.0	1193343.0
	14.0	15.0	16.0	17.0	18.0	19.0	20.0	21.0	22.0	23.0	24.0	25.0	26.0	27.0	28.0	29.0	30.0	31.0	32.0	33.0	34.0	35.0	36.0	37.0	38.0	39.0
SRR1822166_04_2.trim	1.0	1.0	3.0	19.0	174.0	551.0	970.0	1570.0	2135.0	2880.0	3741.0	4769.0	6182.0	7948.0	10137.0	12376.0	15676.0	19789.0	26462.0	36792.0	53828.0	77331.0	117392.0	203293.0	450451.0	1177488.0
	2.0	3.0	4.0	5.0	6.0	7.0	8.0	9.0	10.0	11.0	12.0	13.0	14.0	15.0	16.0	17.0	18.0	19.0	20.0	21.0	22.0	23.0	24.0	25.0	26.0	27.0	28.0	29.0	30.0	31.0	32.0	33.0	34.0	35.0	36.0	37.0	38.0	39.0
SRR1822166_05_1	11.0	8.0	4.0	9.0	10.0	17.0	30.0	40.0	51.0	103.0	129.0	201.0	301.0	454.0	594.0	720.0	864.0	1020.0	1224.0	1501.0	1773.0	2157.0	2732.0	3567.0	4696.0	6749.0	9120.0	12623.0	17061.0	22716.0	30175.0	41005.0	61093.0	88427.0	131147.0	223413.0	500159.0	1664005.0
	18.0	19.0	20.0	21.0	22.0	23.0	24.0	25.0	26.0	27.0	28.0	29.0	30.0	31.0	32.0	33.0	34.0	35.0	36.0	37.0	38.0	39.0
SRR1822166_05_1.trim	4.0	2.0	8.0	21.0	60.0	134.0	440.0	1089.0	2214.0	4214.0	7254.0	11074.0	16191.0	22360.0	30326.0	41568.0	61780.0	88583.0	131591.0	225638.0	512633.0	1632491.0
	2.0	3.0	4.0	5.0	6.0	7.0	8.0	9.0	10.0	11.0	12.0	13.0	14.0	15.0	16.0	17.0	18.0	19.0	20.0	21.0	22.0	23.0	24.0	25.0	26.0	27.0	28.0	29.0	30.0	31.0	32.0	33.0	34.0	35.0	36.0	37.0	38.0	39.0
SRR1822166_05_2	18466.0	1217.0	1347.0	1392.0	1410.0	1299.0	1358.0	1437.0	1610.0	1706.0	1728.0	1940.0	1984.0	2078.0	2259.0	2440.0	2912.0	3140.0	3445.0	3940.0	4629.0	5285.0	6202.0	7260.0	8670.0	10356.0	12517.0	15111.0	18965.0	23898.0	31639.0	43735.0	65079.0	93864.0	143252.0	246923.0	544256.0	1491160.0
	14.0	15.0	16.0	17.0	18.0	19.0	20.0	21.0	22.0	23.0	24.0	25.0	26.0	27.0	28.0	29.0	30.0	31.0	32.0	33.0	34.0	35.0	36.0	37.0	38.0	39.0
SRR1822166_05_2.trim	1.0	1.0	4.0	24.0	218.0	683.0	1223.0	1954.0	2669.0	3589.0	4673.0	5931.0	7707.0	9918.0	12622.0	15477.0	19650.0	24877.0	33090.0	45801.0	67382.0	96623.0	146663.0	254232.0	563260.0	1471403.0
	2.0	3.0	4.0	5.0	6.0	7.0	8.0	9.0	10.0	11.0	12.0	13.0	14.0	15.0	16.0	17.0	18.0	19.0	20.0	21.0	22.0	23.0	24.0	25.0	26.0	27.0	28.0	29.0	30.0	31.0	32.0	33.0	34.0	35.0	36.0	37.0	38.0	39.0
SRR1822166_06_1	12.0	10.0	5.0	10.0	15.0	20.0	38.0	47.0	70.0	121.0	156.0	235.0	354.0	521.0	714.0	861.0	1034.0	1212.0	1487.0	1781.0	2094.0	2606.0	3287.0	4313.0	5665.0	8126.0	11016.0	15056.0	20615.0	27240.0	36299.0	49183.0	73272.0	106156.0	157060.0	268076.0	600301.0	1997017.0
	18.0	19.0	20.0	21.0	22.0	23.0	24.0	25.0	26.0	27.0	28.0	29.0	30.0	31.0	32.0	33.0	34.0	35.0	36.0	37.0	38.0	39.0
SRR1822166_06_1.trim	4.0	2.0	11.0	23.0	72.0	161.0	519.0	1299.0	2671.0	5098.0	8711.0	13235.0	19564.0	26863.0	36400.0	49917.0	74113.0	106249.0	157654.0	270665.0	615258.0	1959131.0
	2.0	3.0	4.0	5.0	6.0	7.0	8.0	9.0	10.0	11.0	12.0	13.0	14.0	15.0	16.0	17.0	18.0	19.0	20.0	21.0	22.0	23.0	24.0	25.0	26.0	27.0	28.0	29.0	30.0	31.0	32.0	33.0	34.0	35.0	36.0	37.0	38.0	39.0
SRR1822166_06_2	22194.0	1470.0	1644.0	1675.0	1731.0	1548.0	1636.0	1691.0	1955.0	2077.0	2105.0	2347.0	2374.0	2494.0	2722.0	2947.0	3511.0	3805.0	4130.0	4747.0	5544.0	6371.0	7388.0	8791.0	10481.0	12456.0	14931.0	18066.0	22616.0	28721.0	37921.0	52679.0	78066.0	112624.0	171745.0	296678.0	652911.0	1789293.0
	14.0	15.0	16.0	17.0	18.0	19.0	20.0	21.0	22.0	23.0	24.0	25.0	26.0	27.0	28.0	29.0	30.0	31.0	32.0	33.0	34.0	35.0	36.0	37.0	38.0	39.0
SRR1822166_06_2.trim	1.0	1.0	5.0	29.0	267.0	831.0	1469.0	2362.0	3186.0	4313.0	5608.0	7154.0	9342.0	11929.0	15148.0	18485.0	23492.0	29872.0	39636.0	55139.0	80768.0	115946.0	175846.0	305388.0	675782.0	1765621.0
	2.0	3.0	4.0	5.0	6.0	7.0	8.0	9.0	10.0	11.0	12.0	13.0	14.0	15.0	16.0	17.0	18.0	19.0	20.0	21.0	22.0	23.0	24.0	25.0	26.0	27.0	28.0	29.0	30.0	31.0	32.0	33.0	34.0	35.0	36.0	37.0	38.0	39.0
SRR1822166_07_1	15.0	11.0	6.0	13.0	17.0	23.0	42.0	56.0	82.0	139.0	183.0	267.0	401.0	603.0	817.0	999.0	1207.0	1409.0	1731.0	2041.0	2437.0	3006.0	3855.0	5020.0	6630.0	9448.0	12912.0	17624.0	23966.0	31757.0	42357.0	57553.0	85507.0	123730.0	183289.0	312816.0	700948.0	2329251.0
	18.0	19.0	20.0	21.0	22.0	23.0	24.0	25.0	26.0	27.0	28.0	29.0	30.0	31.0	32.0	33.0	34.0	35.0	36.0	37.0	38.0	39.0
SRR1822166_07_1.trim	4.0	3.0	11.0	28.0	80.0	178.0	611.0	1513.0	3113.0	5934.0	10143.0	15517.0	22774.0	31309.0	42446.0	58411.0	86407.0	123869.0	183985.0	315993.0	718310.0	2284927.0
	2.0	3.0	4.0	5.0	6.0	7.0	8.0	9.0	10.0	11.0	12.0	13.0	14.0	15.0	16.0	17.0	18.0	19.0	20.0	21.0	22.0	23.0	24.0	25.0	26.0	27.0	28.0	29.0	30.0	31.0	32.0	33.0	34.0	35.0	36.0	37.0	38.0	39.0
SRR1822166_07_2	25937.0	1728.0	1921.0	1984.0	1983.0	1804.0	1903.0	1955.0	2285.0	2426.0	2442.0	2731.0	2774.0	2891.0	3182.0	3453.0	4059.0	4464.0	4864.0	5549.0	6459.0	7460.0	8605.0	10256.0	12169.0	14546.0	17357.0	21090.0	26446.0	33527.0	44226.0	61551.0	91100.0	131377.0	200390.0	346216.0	761766.0	2087292.0
	14.0	15.0	16.0	17.0	18.0	19.0	20.0	21.0	22.0	23.0	24.0	25.0	26.0	27.0	28.0	29.0	30.0	31.0	32.0	33.0	34.0	35.0	36.0	37.0	38.0	39.0
SRR1822166_07_2.trim	2.0	1.0	5.0	32.0	314.0	993.0	1741.0	2733.0	3709.0	5033.0	6502.0	8386.0	10875.0	13918.0	17564.0	21643.0	27433.0	34824.0	46258.0	64400.0	94263.0	135275.0	205137.0	356402.0	788407.0	2059716.0
	2.0	3.0	4.0	5.0	6.0	7.0	8.0	9.0	10.0	11.0	12.0	13.0	14.0	15.0	16.0	17.0	18.0	19.0	20.0	21.0	22.0	23.0	24.0	25.0	26.0	27.0	28.0	29.0	30.0	31.0	32.0	33.0	34.0	35.0	36.0	37.0	38.0	39.0
SRR1822166_08_1	18.0	11.0	7.0	13.0	18.0	28.0	44.0	61.0	94.0	163.0	213.0	307.0	448.0	688.0	941.0	1138.0	1392.0	1648.0	2015.0	2321.0	2773.0	3492.0	4366.0	5802.0	7590.0	10756.0	14715.0	20092.0	27370.0	36323.0	48474.0	65834.0	97625.0	141260.0	209572.0	357974.0	801222.0	2662042.0
	18.0	19.0	20.0	21.0	22.0	23.0	24.0	25.0	26.0	27.0	28.0	29.0	30.0	31.0	32.0	33.0	34.0	35.0	36.0	37.0	38.0	39.0
SRR1822166_08_1.trim	4.0	4.0	13.0	31.0	91.0	206.0	693.0	1750.0	3557.0	6758.0	11601.0	17700.0	26071.0	35764.0	48574.0	66721.0	98777.0	141471.0	210374.0	361531.0	821173.0	2611260.0
	2.0	3.0	4.0	5.0	6.0	7.0	8.0	9.0	10.0	11.0	12.0	13.0	14.0	15.0	16.0	17.0	18.0	19.0	20.0	21.0	22.0	23.0	24.0	25.0	26.0	27.0	28.0	29.0	30.0	31.0	32.0	33.0	34.0	35.0	36.0	37.0	38.0	39.0
SRR1822166_08_2	29649.0	2003.0	2197.0	2275.0	2264.0	2085.0	2196.0	2267.0	2584.0	2768.0	2803.0	3128.0	3215.0	3316.0	3652.0	3975.0	4654.0	5132.0	5547.0	6327.0	7351.0	8590.0	9868.0	11768.0	13884.0	16622.0	19850.0	24109.0	30207.0	38327.0	50563.0	70229.0	104307.0	150053.0	229337.0	395552.0	870554.0	2385642.0
	14.0	15.0	16.0	17.0	18.0	19.0	20.0	21.0	22.0	23.0	24.0	25.0	26.0	27.0	28.0	29.0	30.0	31.0	32.0	33.0	34.0	35.0	36.0	37.0	38.0	39.0
SRR1822166_08_2.trim	2.0	1.0	6.0	35.0	357.0	1141.0	2028.0	3138.0	4247.0	5756.0	7456.0	9633.0	12416.0	15950.0	20130.0	24718.0	31284.0	39752.0	52987.0	73463.0	107925.0	154442.0	234820.0	407119.0	901214.0	2354104.0
	2.0	3.0	4.0	5.0	6.0	7.0	8.0	9.0	10.0	11.0	12.0	13.0	14.0	15.0	16.0	17.0	18.0	19.0	20.0	21.0	22.0	23.0	24.0	25.0	26.0	27.0	28.0	29.0	30.0	31.0	32.0	33.0	34.0	35.0	36.0	37.0	38.0	39.0
SRR1822166_09_1	20.0	13.0	10.0	14.0	19.0	31.0	56.0	67.0	103.0	180.0	246.0	348.0	516.0	792.0	1078.0	1280.0	1560.0	1836.0	2265.0	2604.0	3129.0	3908.0	4933.0	6535.0	8558.0	12097.0	16534.0	22587.0	30780.0	40948.0	54508.0	74262.0	109973.0	158929.0	235789.0	402657.0	901292.0	2993959.0
	18.0	19.0	20.0	21.0	22.0	23.0	24.0	25.0	26.0	27.0	28.0	29.0	30.0	31.0	32.0	33.0	34.0	35.0	36.0	37.0	38.0	39.0
SRR1822166_09_1.trim	5.0	5.0	17.0	38.0	107.0	229.0	799.0	1966.0	4002.0	7611.0	13056.0	19924.0	29321.0	40319.0	54646.0	75161.0	111189.0	159216.0	236602.0	406789.0	923515.0	2937159.0
	2.0	3.0	4.0	5.0	6.0	7.0	8.0	9.0	10.0	11.0	12.0	13.0	14.0	15.0	16.0	17.0	18.0	19.0	20.0	21.0	22.0	23.0	24.0	25.0	26.0	27.0	28.0	29.0	30.0	31.0	32.0	33.0	34.0	35.0	36.0	37.0	38.0	39.0
SRR1822166_09_2	33336.0	2249.0	2475.0	2556.0	2519.0	2342.0	2466.0	2527.0	2917.0	3117.0	3124.0	3538.0	3614.0	3708.0	4115.0	4490.0	5239.0	5750.0	6265.0	7082.0	8267.0	9665.0	11168.0	13163.0	15658.0	18659.0	22330.0	27072.0	34024.0	43166.0	56978.0	79040.0	117354.0	168728.0	258153.0	445064.0	979813.0	2682685.0
	14.0	15.0	16.0	17.0	18.0	19.0	20.0	21.0	22.0	23.0	24.0	25.0	26.0	27.0	28.0	29.0	30.0	31.0	32.0	33.0	34.0	35.0	36.0	37.0	38.0	39.0
SRR1822166_09_2.trim	2.0	1.0	7.0	43.0	405.0	1267.0	2292.0	3503.0	4785.0	6467.0	8378.0	10843.0	14008.0	17946.0	22630.0	27702.0	35290.0	44644.0	59660.0	82806.0	121435.0	173614.0	264324.0	457939.0	1014234.0	2647451.0
	2.0	3.0	4.0	5.0	6.0	7.0	8.0	9.0	10.0	11.0	12.0	13.0	14.0	15.0	16.0	17.0	18.0	19.0	20.0	21.0	22.0	23.0	24.0	25.0	26.0	27.0	28.0	29.0	30.0	31.0	32.0	33.0	34.0	35.0	36.0	37.0	38.0	39.0
SRR1822166_1	196.0	103.0	149.0	180.0	281.0	421.0	559.0	798.0	1203.0	1901.0	2623.0	4173.0	5912.0	8723.0	11861.0	14502.0	17224.0	21044.0	25181.0	29428.0	34999.0	43493.0	55677.0	73018.0	97576.0	132871.0	184654.0	250640.0	339452.0	452466.0	604538.0	824746.0	1227205.0	1760547.0	2623961.0	4486982.0	10006130.0	33253204.0
	17.0	18.0	19.0	20.0	21.0	22.0	23.0	24.0	25.0	26.0	27.0	28.0	29.0	30.0	31.0	32.0	33.0	34.0	35.0	36.0	37.0	38.0	39.0
SRR1822166_1.trim	3.0	30.0	115.0	211.0	495.0	1174.0	3200.0	8889.0	21636.0	45212.0	85077.0	144168.0	222915.0	323435.0	445679.0	604317.0	835799.0	1237528.0	1767703.0	2631694.0	4527619.0	10254481.0	32627282.0
	2.0	3.0	4.0	5.0	6.0	7.0	8.0	9.0	10.0	11.0	12.0	13.0	14.0	15.0	16.0	17.0	18.0	19.0	20.0	21.0	22.0	23.0	24.0	25.0	26.0	27.0	28.0	29.0	30.0	31.0	32.0	33.0	34.0	35.0	36.0	37.0	38.0	39.0
SRR1822166_1_1	20.0	15.0	14.0	16.0	22.0	36.0	63.0	78.0	113.0	199.0	278.0	387.0	570.0	860.0	1193.0	1437.0	1725.0	2081.0	2509.0	2890.0	3446.0	4324.0	5485.0	7236.0	9530.0	13370.0	18476.0	25122.0	34180.0	45473.0	60567.0	82556.0	122264.0	176556.0	262259.0	447264.0	1001051.0	3325503.0
	18.0	19.0	20.0	21.0	22.0	23.0	24.0	25.0	26.0	27.0	28.0	29.0	30.0	31.0	32.0	33.0	34.0	35.0	36.0	37.0	38.0	39.0
SRR1822166_1_1.trim	6.0	5.0	20.0	46.0	114.0	261.0	894.0	2165.0	4464.0	8411.0	14524.0	22168.0	32533.0	44782.0	60741.0	83529.0	123661.0	176860.0	263081.0	451893.0	1025727.0	3262425.0
	2.0	3.0	4.0	5.0	6.0	7.0	8.0	9.0	10.0	11.0	12.0	13.0	14.0	15.0	16.0	17.0	18.0	19.0	20.0	21.0	22.0	23.0	24.0	25.0	26.0	27.0	28.0	29.0	30.0	31.0	32.0	33.0	34.0	35.0	36.0	37.0	38.0	39.0
SRR1822166_1_2	36950.0	2512.0	2754.0	2848.0	2802.0	2604.0	2771.0	2819.0	3247.0	3483.0	3473.0	3928.0	4011.0	4119.0	4573.0	5016.0	5844.0	6361.0	6995.0	7888.0	9202.0	10653.0	12421.0	14631.0	17442.0	20741.0	24824.0	30135.0	37820.0	47988.0	63087.0	87956.0	130510.0	187427.0	286650.0	494203.0	1088483.0	2979997.0
	14.0	15.0	16.0	17.0	18.0	19.0	20.0	21.0	22.0	23.0	24.0	25.0	26.0	27.0	28.0	29.0	30.0	31.0	32.0	33.0	34.0	35.0	36.0	37.0	38.0	39.0
SRR1822166_1_2.trim	2.0	1.0	7.0	48.0	451.0	1425.0	2546.0	3910.0	5322.0	7178.0	9337.0	12040.0	15542.0	19915.0	25150.0	30840.0	39152.0	49684.0	66052.0	92143.0	134976.0	192982.0	293553.0	508561.0	1126632.0	2940861.0
	2.0	3.0	4.0	5.0	6.0	7.0	8.0	9.0	10.0	11.0	12.0	13.0	14.0	15.0	16.0	17.0	18.0	19.0	20.0	21.0	22.0	23.0	24.0	25.0	26.0	27.0	28.0	29.0	30.0	31.0	32.0	33.0	34.0	35.0	36.0	37.0	38.0	39.0
SRR1822166_2	369279.0	25577.0	28339.0	28010.0	28305.0	26136.0	27700.0	28956.0	32666.0	34646.0	34217.0	37854.0	40400.0	40802.0	45683.0	50362.0	56618.0	63082.0	70362.0	79155.0	92090.0	105711.0	123755.0	147199.0	175295.0	209071.0	250625.0	304027.0	376745.0	479074.0	630670.0	877567.0	1307470.0	1875494.0	2867578.0	4944874.0	10886262.0	29796965.0
	12.0	13.0	14.0	15.0	16.0	17.0	18.0	19.0	20.0	21.0	22.0	23.0	24.0	25.0	26.0	27.0	28.0	29.0	30.0	31.0	32.0	33.0	34.0	35.0	36.0	37.0	38.0	39.0
SRR1822166_2.trim	1.0	6.0	12.0	20.0	72.0	582.0	4506.0	14498.0	26048.0	38501.0	52853.0	70419.0	92882.0	120304.0	155217.0	199472.0	251795.0	311751.0	389784.0	497078.0	660162.0	918645.0	1353724.0	1931318.0	2935267.0	5087153.0	11270908.0	29405684.0
	2.0	3.0	4.0	5.0	6.0	7.0	8.0	9.0	10.0	11.0	12.0	13.0	14.0	15.0	16.0	17.0	18.0	19.0	20.0	21.0	22.0	23.0	24.0	25.0	26.0	27.0	28.0	29.0	30.0	31.0	32.0	33.0	34.0	35.0	36.0	37.0	38.0	39.0
SRR1822166_2_1	36.0	28.0	27.0	31.0	38.0	70.0	112.0	162.0	237.0	402.0	523.0	810.0	1168.0	1711.0	2350.0	2867.0	3483.0	4222.0	5052.0	5831.0	6885.0	8729.0	10988.0	14485.0	19305.0	26620.0	37017.0	50305.0	68100.0	90419.0	120949.0	165144.0	244697.0	353390.0	524511.0	895600.0	2000884.0	6652997.0
	18.0	19.0	20.0	21.0	22.0	23.0	24.0	25.0	26.0	27.0	28.0	29.0	30.0	31.0	32.0	33.0	34.0	35.0	36.0	37.0	38.0	39.0
SRR1822166_2_1.trim	8.0	17.0	55.0	93.0	221.0	582.0	1791.0	4335.0	8974.0	16997.0	28857.0	44447.0	64820.0	89067.0	121105.0	167408.0	246697.0	354725.0	525695.0	904294.0	2050002.0	6527884.0
	2.0	3.0	4.0	5.0	6.0	7.0	8.0	9.0	10.0	11.0	12.0	13.0	14.0	15.0	16.0	17.0	18.0	19.0	20.0	21.0	22.0	23.0	24.0	25.0	26.0	27.0	28.0	29.0	30.0	31.0	32.0	33.0	34.0	35.0	36.0	37.0	38.0	39.0
SRR1822166_2_2	73895.0	5088.0	5661.0	5718.0	5692.0	5246.0	5562.0	5698.0	6545.0	6875.0	6832.0	7748.0	8159.0	8163.0	9207.0	10036.0	11588.0	12725.0	14028.0	15883.0	18544.0	21206.0	24975.0	29197.0	34873.0	41655.0	50086.0	60582.0	75306.0	95722.0	126177.0	175455.0	260419.0	375474.0	573360.0	988143.0	2178742.0	5959920.0
	13.0	14.0	15.0	16.0	17.0	18.0	19.0	20.0	21.0	22.0	23.0	24.0	25.0	26.0	27.0	28.0	29.0	30.0	31.0	32.0	33.0	34.0	35.0	36.0	37.0	38.0	39.0
SRR1822166_2_2.trim	1.0	3.0	4.0	13.0	114.0	929.0	2919.0	5194.0	7738.0	10589.0	14280.0	18590.0	24117.0	31072.0	39911.0	50253.0	62030.0	78005.0	99238.0	131970.0	183839.0	269655.0	386318.0	587446.0	1016669.0	2255118.0	5882059.0
	2.0	3.0	4.0	5.0	6.0	7.0	8.0	9.0	10.0	11.0	12.0	13.0	14.0	15.0	16.0	17.0	18.0	19.0	20.0	21.0	22.0	23.0	24.0	25.0	26.0	27.0	28.0	29.0	30.0	31.0	32.0	33.0	34.0	35.0	36.0	37.0	38.0	39.0
SRR1822166_3_1	51.0	35.0	43.0	55.0	65.0	117.0	168.0	252.0	365.0	594.0	792.0	1226.0	1785.0	2588.0	3513.0	4292.0	5188.0	6397.0	7637.0	8760.0	10513.0	13105.0	16546.0	21856.0	29194.0	39865.0	55455.0	75225.0	101971.0	135378.0	181412.0	247486.0	367470.0	529214.0	786509.0	1343841.0	3002727.0	9979653.0
	18.0	19.0	20.0	21.0	22.0	23.0	24.0	25.0	26.0	27.0	28.0	29.0	30.0	31.0	32.0	33.0	34.0	35.0	36.0	37.0	38.0	39.0
SRR1822166_3_1.trim	9.0	26.0	73.0	139.0	348.0	913.0	2714.0	6486.0	13608.0	25419.0	43361.0	66563.0	97098.0	133549.0	181303.0	251075.0	370515.0	531497.0	788713.0	1356391.0	3076985.0	9791540.0
	2.0	3.0	4.0	5.0	6.0	7.0	8.0	9.0	10.0	11.0	12.0	13.0	14.0	15.0	16.0	17.0	18.0	19.0	20.0	21.0	22.0	23.0	24.0	25.0	26.0	27.0	28.0	29.0	30.0	31.0	32.0	33.0	34.0	35.0	36.0	37.0	38.0	39.0
SRR1822166_3_2	110868.0	7616.0	8472.0	8510.0	8539.0	7906.0	8213.0	8616.0	9820.0	10445.0	10302.0	11571.0	12269.0	12251.0	13825.0	15055.0	17195.0	19165.0	21152.0	23819.0	27694.0	31904.0	37235.0	43940.0	52277.0	62761.0	75262.0	91210.0	112994.0	143796.0	189382.0	262646.0	390780.0	562355.0	860266.0	1482748.0	3268560.0	8939924.0
	13.0	14.0	15.0	16.0	17.0	18.0	19.0	20.0	21.0	22.0	23.0	24.0	25.0	26.0	27.0	28.0	29.0	30.0	31.0	32.0	33.0	34.0	35.0	36.0	37.0	38.0	39.0
SRR1822166_3_2.trim	1.0	4.0	5.0	15.0	170.0	1347.0	4374.0	7889.0	11648.0	15932.0	21329.0	27976.0	36295.0	46543.0	59909.0	75389.0	93345.0	117020.0	149186.0	198187.0	275476.0	404564.0	578640.0	881046.0	1525506.0	3383618.0	8822911.0
	2.0	3.0	4.0	5.0	6.0	7.0	8.0	9.0	10.0	11.0	12.0	13.0	14.0	15.0	16.0	17.0	18.0	19.0	20.0	21.0	22.0	23.0	24.0	25.0	26.0	27.0	28.0	29.0	30.0	31.0	32.0	33.0	34.0	35.0	36.0	37.0	38.0	39.0
SRR1822166_4_1	72.0	46.0	56.0	76.0	104.0	159.0	223.0	354.0	484.0	794.0	1074.0	1668.0	2352.0	3481.0	4683.0	5746.0	6918.0	8548.0	10211.0	11738.0	14080.0	17395.0	22179.0	29104.0	39046.0	53201.0	73845.0	100432.0	135976.0	180681.0	242056.0	329934.0	489908.0	705178.0	1049471.0	1792532.0	4003130.0	13303583.0
	18.0	19.0	20.0	21.0	22.0	23.0	24.0	25.0	26.0	27.0	28.0	29.0	30.0	31.0	32.0	33.0	34.0	35.0	36.0	37.0	38.0	39.0
SRR1822166_4_1.trim	11.0	47.0	97.0	191.0	476.0	1262.0	3615.0	8621.0	18205.0	33901.0	57815.0	88947.0	129737.0	178169.0	241725.0	334578.0	494314.0	708059.0	1052521.0	1809089.0	4102000.0	13053575.0
	2.0	3.0	4.0	5.0	6.0	7.0	8.0	9.0	10.0	11.0	12.0	13.0	14.0	15.0	16.0	17.0	18.0	19.0	20.0	21.0	22.0	23.0	24.0	25.0	26.0	27.0	28.0	29.0	30.0	31.0	32.0	33.0	34.0	35.0	36.0	37.0	38.0	39.0
SRR1822166_4_2	147341.0	10277.0	11276.0	11274.0	11288.0	10588.0	10956.0	11630.0	13040.0	13877.0	13768.0	15367.0	16363.0	16427.0	18466.0	20172.0	22902.0	25493.0	28212.0	31876.0	36880.0	42439.0	49606.0	58829.0	69796.0	83896.0	100356.0	121663.0	150348.0	191769.0	252445.0	351335.0	521615.0	749898.0	1146388.0	1977217.0	4356611.0	11918834.0
	13.0	14.0	15.0	16.0	17.0	18.0	19.0	20.0	21.0	22.0	23.0	24.0	25.0	26.0	27.0	28.0	29.0	30.0	31.0	32.0	33.0	34.0	35.0	36.0	37.0	38.0	39.0
SRR1822166_4_2.trim	2.0	5.0	9.0	21.0	244.0	1805.0	5793.0	10561.0	15625.0	21219.0	28318.0	37420.0	48360.0	62207.0	79936.0	100816.0	124608.0	155730.0	199012.0	264334.0	368009.0	539954.0	771852.0	1174090.0	2034090.0	4510285.0	11762650.0
	2.0	3.0	4.0	5.0	6.0	7.0	8.0	9.0	10.0	11.0	12.0	13.0	14.0	15.0	16.0	17.0	18.0	19.0	20.0	21.0	22.0	23.0	24.0	25.0	26.0	27.0	28.0	29.0	30.0	31.0	32.0	33.0	34.0	35.0	36.0	37.0	38.0	39.0
SRR1822166_5_1	100.0	54.0	78.0	85.0	129.0	202.0	271.0	435.0	603.0	979.0	1333.0	2075.0	2921.0	4370.0	5892.0	7203.0	8687.0	10666.0	12693.0	14793.0	17510.0	21774.0	27749.0	36578.0	48549.0	66392.0	92402.0	125487.0	169857.0	225874.0	302624.0	412151.0	612728.0	881582.0	1312196.0	2242133.0	5001154.0	16626028.0
	18.0	19.0	20.0	21.0	22.0	23.0	24.0	25.0	26.0	27.0	28.0	29.0	30.0	31.0	32.0	33.0	34.0	35.0	36.0	37.0	38.0	39.0
SRR1822166_5_1.trim	14.0	57.0	113.0	235.0	590.0	1575.0	4530.0	10814.0	22716.0	42361.0	72247.0	111120.0	162060.0	222821.0	302188.0	417911.0	618300.0	884942.0	1316192.0	2262489.0	5125218.0	16313215.0
	2.0	3.0	4.0	5.0	6.0	7.0	8.0	9.0	10.0	11.0	12.0	13.0	14.0	15.0	16.0	17.0	18.0	19.0	20.0	21.0	22.0	23.0	24.0	25.0	26.0	27.0	28.0	29.0	30.0	31.0	32.0	33.0	34.0	35.0	36.0	37.0	38.0	39.0
SRR1822166_5_2	184416.0	12773.0	14037.0	14078.0	14090.0	13135.0	13819.0	14510.0	16407.0	17319.0	17217.0	19130.0	20286.0	20480.0	22790.0	25279.0	28458.0	31761.0	35337.0	39560.0	46024.0	53036.0	62324.0	73716.0	87451.0	104857.0	125255.0	152335.0	187841.0	239624.0	315388.0	438461.0	652438.0	937742.0	1433264.0	2471209.0	5443693.0	14896797.0
	13.0	14.0	15.0	16.0	17.0	18.0	19.0	20.0	21.0	22.0	23.0	24.0	25.0	26.0	27.0	28.0	29.0	30.0	31.0	32.0	33.0	34.0	35.0	36.0	37.0	38.0	39.0
SRR1822166_5_2.trim	2.0	6.0	12.0	25.0	298.0	2250.0	7286.0	13121.0	19413.0	26511.0	35297.0	46707.0	60509.0	77715.0	99916.0	126132.0	156033.0	194549.0	248487.0	330156.0	459495.0	675315.0	965150.0	1467470.0	2542413.0	5635951.0	14701489.0
	2.0	3.0	4.0	5.0	6.0	7.0	8.0	9.0	10.0	11.0	12.0	13.0	14.0	15.0	16.0	17.0	18.0	19.0	20.0	21.0	22.0	23.0	24.0	25.0	26.0	27.0	28.0	29.0	30.0	31.0	32.0	33.0	34.0	35.0	36.0	37.0	38.0	39.0
SRR1822166_6_1	123.0	65.0	90.0	100.0	161.0	241.0	339.0	501.0	720.0	1173.0	1592.0	2485.0	3535.0	5294.0	7073.0	8647.0	10430.0	12753.0	15129.0	17722.0	20960.0	26065.0	33326.0	43914.0	58388.0	79753.0	110852.0	150128.0	203913.0	271264.0	363335.0	494655.0	736537.0	1057443.0	1574325.0	2689026.0	6001608.0	19950378.0
	17.0	18.0	19.0	20.0	21.0	22.0	23.0	24.0	25.0	26.0	27.0	28.0	29.0	30.0	31.0	32.0	33.0	34.0	35.0	36.0	37.0	38.0	39.0
SRR1822166_6_1.trim	1.0	15.0	66.0	129.0	282.0	707.0	1914.0	5421.0	12895.0	27199.0	50945.0	86789.0	133123.0	194622.0	267593.0	362404.0	501436.0	742961.0	1061555.0	1578970.0	2713908.0	6150592.0	19575176.0
	2.0	3.0	4.0	5.0	6.0	7.0	8.0	9.0	10.0	11.0	12.0	13.0	14.0	15.0	16.0	17.0	18.0	19.0	20.0	21.0	22.0	23.0	24.0	25.0	26.0	27.0	28.0	29.0	30.0	31.0	32.0	33.0	34.0	35.0	36.0	37.0	38.0	39.0
SRR1822166_6_2	221198.0	15391.0	16930.0	16792.0	16882.0	15733.0	16608.0	17369.0	19624.0	20819.0	20581.0	22818.0	24399.0	24525.0	27343.0	30311.0	34230.0	37945.0	42339.0	47549.0	55083.0	63502.0	74647.0	88505.0	105016.0	125663.0	150411.0	182777.0	225509.0	287566.0	378724.0	525559.0	783698.0	1125213.0	1720416.0	2966004.0	6530533.0	17875831.0
	13.0	14.0	15.0	16.0	17.0	18.0	19.0	20.0	21.0	22.0	23.0	24.0	25.0	26.0	27.0	28.0	29.0	30.0	31.0	32.0	33.0	34.0	35.0	36.0	37.0	38.0	39.0
SRR1822166_6_2.trim	2.0	7.0	13.0	30.0	366.0	2675.0	8716.0	15810.0	23234.0	31784.0	42212.0	55975.0	72497.0	93256.0	119945.0	151173.0	187395.0	233507.0	298087.0	396686.0	550489.0	811447.0	1158385.0	1761024.0	3051292.0	6761337.0	17641359.0
	2.0	3.0	4.0	5.0	6.0	7.0	8.0	9.0	10.0	11.0	12.0	13.0	14.0	15.0	16.0	17.0	18.0	19.0	20.0	21.0	22.0	23.0	24.0	25.0	26.0	27.0	28.0	29.0	30.0	31.0	32.0	33.0	34.0	35.0	36.0	37.0	38.0	39.0
SRR1822166_7_1	143.0	72.0	109.0	115.0	201.0	290.0	389.0	572.0	840.0	1369.0	1841.0	2897.0	4157.0	6134.0	8275.0	10060.0	12148.0	14833.0	17674.0	20486.0	24493.0	30446.0	38950.0	51181.0	68033.0	93106.0	129079.0	175365.0	237556.0	316682.0	423484.0	577460.0	859110.0	1233269.0	1836367.0	3138428.0	7002576.0	23277258.0
	17.0	18.0	19.0	20.0	21.0	22.0	23.0	24.0	25.0	26.0	27.0	28.0	29.0	30.0	31.0	32.0	33.0	34.0	35.0	36.0	37.0	38.0	39.0
SRR1822166_7_1.trim	2.0	17.0	77.0	151.0	331.0	819.0	2255.0	6282.0	15081.0	31594.0	59566.0	101025.0	155618.0	226722.0	312136.0	422693.0	585289.0	866359.0	1238179.0	1841799.0	3167270.0	7176599.0	22838933.0
	2.0	3.0	4.0	5.0	6.0	7.0	8.0	9.0	10.0	11.0	12.0	13.0	14.0	15.0	16.0	17.0	18.0	19.0	20.0	21.0	22.0	23.0	24.0	25.0	26.0	27.0	28.0	29.0	30.0	31.0	32.0	33.0	34.0	35.0	36.0	37.0	38.0	39.0
SRR1822166_7_2	258256.0	17929.0	19744.0	19530.0	19819.0	18392.0	19338.0	20292.0	22956.0	24245.0	24006.0	26624.0	28480.0	28633.0	31961.0	35315.0	39731.0	44174.0	49214.0	55456.0	64484.0	73928.0	86847.0	103121.0	122457.0	146668.0	175414.0	213234.0	263119.0	335420.0	441826.0	613076.0	914579.0	1312572.0	2007640.0	3460928.0	7618492.0	20857548.0
	13.0	14.0	15.0	16.0	17.0	18.0	19.0	20.0	21.0	22.0	23.0	24.0	25.0	26.0	27.0	28.0	29.0	30.0	31.0	32.0	33.0	34.0	35.0	36.0	37.0	38.0	39.0
SRR1822166_7_2.trim	2.0	8.0	17.0	43.0	420.0	3111.0	10170.0	18296.0	27073.0	37062.0	49412.0	65198.0	84492.0	108587.0	139937.0	176236.0	218546.0	272388.0	347770.0	462463.0	642308.0	947013.0	1351415.0	2055016.0	3560217.0	7887638.0	20583959.0
	2.0	3.0	4.0	5.0	6.0	7.0	8.0	9.0	10.0	11.0	12.0	13.0	14.0	15.0	16.0	17.0	18.0	19.0	20.0	21.0	22.0	23.0	24.0	25.0	26.0	27.0	28.0	29.0	30.0	31.0	32.0	33.0	34.0	35.0	36.0	37.0	38.0	39.0
SRR1822166_8_1	160.0	78.0	122.0	139.0	231.0	328.0	441.0	633.0	953.0	1559.0	2077.0	3315.0	4728.0	6999.0	9471.0	11535.0	13815.0	16922.0	20217.0	23411.0	27997.0	34859.0	44395.0	58389.0	78222.0	106355.0	147522.0	200339.0	271718.0	361618.0	483707.0	660199.0	982012.0	1409580.0	2099373.0	3587753.0	8003994.0	26604392.0
	17.0	18.0	19.0	20.0	21.0	22.0	23.0	24.0	25.0	26.0	27.0	28.0	29.0	30.0	31.0	32.0	33.0	34.0	35.0	36.0	37.0	38.0	39.0
SRR1822166_8_1.trim	2.0	23.0	91.0	167.0	376.0	941.0	2552.0	7186.0	17215.0	36263.0	68153.0	115394.0	178101.0	258874.0	356432.0	483218.0	669012.0	990234.0	1415181.0	2105671.0	3620954.0	8202272.0	26103779.0
	2.0	3.0	4.0	5.0	6.0	7.0	8.0	9.0	10.0	11.0	12.0	13.0	14.0	15.0	16.0	17.0	18.0	19.0	20.0	21.0	22.0	23.0	24.0	25.0	26.0	27.0	28.0	29.0	30.0	31.0	32.0	33.0	34.0	35.0	36.0	37.0	38.0	39.0
SRR1822166_8_2	295206.0	20446.0	22607.0	22416.0	22627.0	20950.0	22067.0	23204.0	26129.0	27667.0	27430.0	30436.0	32381.0	32667.0	36523.0	40437.0	45414.0	50318.0	56330.0	63306.0	73588.0	84434.0	99203.0	117751.0	140021.0	167632.0	200546.0	243344.0	301159.0	383451.0	504946.0	701511.0	1045410.0	1500590.0	2293908.0	3955085.0	8708536.0	23839882.0
	13.0	14.0	15.0	16.0	17.0	18.0	19.0	20.0	21.0	22.0	23.0	24.0	25.0	26.0	27.0	28.0	29.0	30.0	31.0	32.0	33.0	34.0	35.0	36.0	37.0	38.0	39.0
SRR1822166_8_2.trim	3.0	11.0	19.0	54.0	470.0	3575.0	11604.0	20885.0	30903.0	42345.0	56403.0	74497.0	96380.0	124118.0	159621.0	201448.0	249657.0	311566.0	397900.0	528473.0	734817.0	1082304.0	1545051.0	2348162.0	4068637.0	9015964.0	23527224.0
	2.0	3.0	4.0	5.0	6.0	7.0	8.0	9.0	10.0	11.0	12.0	13.0	14.0	15.0	16.0	17.0	18.0	19.0	20.0	21.0	22.0	23.0	24.0	25.0	26.0	27.0	28.0	29.0	30.0	31.0	32.0	33.0	34.0	35.0	36.0	37.0	38.0	39.0
SRR1822166_9_1	184.0	89.0	135.0	160.0	256.0	372.0	501.0	710.0	1091.0	1733.0	2329.0	3746.0	5333.0	7841.0	10678.0	12998.0	15533.0	19017.0	22738.0	26418.0	31512.0	39176.0	49995.0	65776.0	87912.0	119624.0	166042.0	225372.0	305623.0	407095.0	544189.0	742483.0	1104696.0	1584625.0	2361825.0	4036847.0	9004369.0	29928724.0
	17.0	18.0	19.0	20.0	21.0	22.0	23.0	24.0	25.0	26.0	27.0	28.0	29.0	30.0	31.0	32.0	33.0	34.0	35.0	36.0	37.0	38.0	39.0
SRR1822166_9_1.trim	2.0	27.0	104.0	194.0	437.0	1057.0	2887.0	8015.0	19403.0	40709.0	76601.0	129769.0	200570.0	291335.0	401059.0	543870.0	752323.0	1113962.0	1591020.0	2368552.0	4073951.0	9227368.0	29365474.0
	2.0	3.0	4.0	5.0	6.0	7.0	8.0	9.0	10.0	11.0	12.0	13.0	14.0	15.0	16.0	17.0	18.0	19.0	20.0	21.0	22.0	23.0	24.0	25.0	26.0	27.0	28.0	29.0	30.0	31.0	32.0	33.0	34.0	35.0	36.0	37.0	38.0	39.0
SRR1822166_9_2	332574.0	22981.0	25473.0	25268.0	25439.0	23559.0	24885.0	26051.0	29404.0	31225.0	30826.0	34130.0	36342.0	36721.0	41082.0	45327.0	51080.0	56718.0	63372.0	71205.0	82843.0	95085.0	111537.0	132556.0	157710.0	188535.0	225352.0	273685.0	339251.0	431174.0	567763.0	789182.0	1176227.0	1687994.0	2580459.0	4449728.0	9798102.0	26816902.0
	13.0	14.0	15.0	16.0	17.0	18.0	19.0	20.0	21.0	22.0	23.0	24.0	25.0	26.0	27.0	28.0	29.0	30.0	31.0	32.0	33.0	34.0	35.0	36.0	37.0	38.0	39.0
SRR1822166_9_2.trim	5.0	11.0	19.0	66.0	522.0	4035.0	13044.0	23455.0	34750.0	47539.0	63439.0	83751.0	108474.0	139566.0	179764.0	226516.0	280651.0	350791.0	447591.0	594314.0	826316.0	1217718.0	1738224.0	2641395.0	4577488.0	10144294.0	26464951.0
	2.0	3.0	4.0	5.0	6.0	7.0	8.0	9.0	10.0	11.0	12.0	13.0	14.0	15.0	16.0	17.0	18.0	19.0	20.0	21.0	22.0	23.0	24.0	25.0	26.0	27.0	28.0	29.0	30.0	31.0	32.0	33.0	34.0	35.0	36.0	37.0	38.0	39.0
SRR1822167_1	295.0	275.0	451.0	412.0	539.0	726.0	1048.0	1546.0	2182.0	3262.0	4793.0	7256.0	11291.0	16108.0	21208.0	25713.0	30647.0	37458.0	44189.0	52208.0	63832.0	80905.0	105393.0	142795.0	196288.0	273591.0	379572.0	519859.0	702306.0	930607.0	1228816.0	1654246.0	2367205.0	3309116.0	4747590.0	7700384.0	15884936.0	44693987.0
	16.0	17.0	18.0	19.0	20.0	21.0	22.0	23.0	24.0	25.0	26.0	27.0	28.0	29.0	30.0	31.0	32.0	33.0	34.0	35.0	36.0	37.0	38.0	39.0
SRR1822167_1.trim	1.0	6.0	23.0	96.0	383.0	904.0	2642.0	8306.0	22254.0	52054.0	107444.0	196503.0	323413.0	489681.0	696154.0	941070.0	1250892.0	1689956.0	2404390.0	3336498.0	4777629.0	7786490.0	16311658.0	43771592.0
	2.0	3.0	4.0	5.0	6.0	7.0	8.0	9.0	10.0	11.0	12.0	13.0	14.0	15.0	16.0	17.0	18.0	19.0	20.0	21.0	22.0	23.0	24.0	25.0	26.0	27.0	28.0	29.0	30.0	31.0	32.0	33.0	34.0	35.0	36.0	37.0	38.0	39.0
SRR1822167_2	496855.0	38933.0	44442.0	42774.0	38944.0	38852.0	42189.0	45630.0	53649.0	58122.0	64390.0	79193.0	93181.0	103844.0	124916.0	122778.0	144724.0	176377.0	228702.0	241088.0	207022.0	225746.0	258886.0	302227.0	359422.0	428283.0	512966.0	624631.0	767188.0	964989.0	1259649.0	1721313.0	2479185.0	3498172.0	5147787.0	8420202.0	16810014.0	38975770.0
	11.0	12.0	13.0	14.0	15.0	16.0	17.0	18.0	19.0	20.0	21.0	22.0	23.0	24.0	25.0	26.0	27.0	28.0	29.0	30.0	31.0	32.0	33.0	34.0	35.0	36.0	37.0	38.0	39.0
SRR1822167_2.trim	3.0	15.0	22.0	53.0	92.0	226.0	1512.0	11295.0	31660.0	54153.0	78148.0	106320.0	142376.0	186275.0	246134.0	325902.0	425443.0	542456.0	676214.0	838947.0	1051151.0	1362037.0	1839991.0	2605736.0	3630787.0	5313978.0	8738890.0	17564044.0	38396179.0
	2.0	3.0	4.0	5.0	6.0	7.0	8.0	9.0	10.0	11.0	12.0	13.0	14.0	15.0	16.0	17.0	18.0	19.0	20.0	21.0	22.0	23.0	24.0	25.0	26.0	27.0	28.0	29.0	30.0	31.0	32.0	33.0	34.0	35.0	36.0	37.0	38.0	39.0
SRR1822168_001_1	1.0	1.0	0.0	0.0	1.0	1.0	0.0	1.0	2.0	2.0	1.0	6.0	6.0	7.0	16.0	21.0	22.0	14.0	20.0	24.0	45.0	62.0	77.0	81.0	89.0	140.0	187.0	273.0	402.0	518.0	726.0	965.0	1388.0	2058.0	3039.0	5038.0	11125.0	36433.0
	19.0	20.0	21.0	22.0	23.0	24.0	25.0	26.0	27.0	28.0	29.0	30.0	31.0	32.0	33.0	34.0	35.0	36.0	37.0	38.0	39.0
SRR1822168_001_1.trim	1.0	0.0	0.0	3.0	4.0	19.0	25.0	54.0	110.0	165.0	274.0	376.0	510.0	717.0	990.0	1405.0	2032.0	3063.0	5084.0	11523.0	35599.0
	2.0	3.0	4.0	5.0	6.0	7.0	8.0	9.0	10.0	11.0	12.0	13.0	14.0	15.0	16.0	17.0	18.0	19.0	20.0	21.0	22.0	23.0	24.0	25.0	26.0	27.0	28.0	29.0	30.0	31.0	32.0	33.0	34.0	35.0	36.0	37.0	38.0	39.0
SRR1822168_001_2	434.0	50.0	46.0	42.0	29.0	31.0	36.0	27.0	44.0	34.0	48.0	56.0	50.0	49.0	44.0	53.0	51.0	97.0	74.0	87.0	102.0	116.0	135.0	164.0	209.0	202.0	252.0	337.0	375.0	571.0	675.0	1045.0	1519.0	2151.0	3170.0	5506.0	12162.0	32719.0
	18.0	19.0	20.0	21.0	22.0	23.0	24.0	25.0	26.0	27.0	28.0	29.0	30.0	31.0	32.0	33.0	34.0	35.0	36.0	37.0	38.0	39.0
SRR1822168_001_2.trim	8.0	18.0	42.0	54.0	80.0	81.0	108.0	142.0	209.0	202.0	265.0	352.0	407.0	573.0	742.0	1083.0	1582.0	2230.0	3256.0	5661.0	12655.0	32204.0
	2.0	3.0	4.0	5.0	6.0	7.0	8.0	9.0	10.0	11.0	12.0	13.0	14.0	15.0	16.0	17.0	18.0	19.0	20.0	21.0	22.0	23.0	24.0	25.0	26.0	27.0	28.0	29.0	30.0	31.0	32.0	33.0	34.0	35.0	36.0	37.0	38.0	39.0
SRR1822168_002_1	2.0	2.0	0.0	1.0	1.0	2.0	1.0	3.0	2.0	3.0	2.0	12.0	13.0	15.0	28.0	39.0	39.0	40.0	50.0	56.0	74.0	107.0	155.0	169.0	188.0	284.0	399.0	535.0	820.0	1017.0	1434.0	1911.0	2771.0	4064.0	5960.0	10170.0	22555.0	73081.0
	19.0	20.0	21.0	22.0	23.0	24.0	25.0	26.0	27.0	28.0	29.0	30.0	31.0	32.0	33.0	34.0	35.0	36.0	37.0	38.0	39.0
SRR1822168_002_1.trim	1.0	0.0	0.0	3.0	5.0	31.0	54.0	103.0	228.0	351.0	511.0	786.0	1022.0	1433.0	1952.0	2774.0	4045.0	6039.0	10190.0	23268.0	71493.0
	2.0	3.0	4.0	5.0	6.0	7.0	8.0	9.0	10.0	11.0	12.0	13.0	14.0	15.0	16.0	17.0	18.0	19.0	20.0	21.0	22.0	23.0	24.0	25.0	26.0	27.0	28.0	29.0	30.0	31.0	32.0	33.0	34.0	35.0	36.0	37.0	38.0	39.0
SRR1822168_002_2	907.0	83.0	89.0	85.0	65.0	64.0	66.0	71.0	80.0	74.0	80.0	105.0	110.0	105.0	101.0	98.0	114.0	162.0	152.0	166.0	200.0	219.0	243.0	328.0	414.0	439.0	506.0	636.0	816.0	1086.0	1367.0	2048.0	3026.0	4232.0	6329.0	11032.0	24659.0	65648.0
	17.0	18.0	19.0	20.0	21.0	22.0	23.0	24.0	25.0	26.0	27.0	28.0	29.0	30.0	31.0	32.0	33.0	34.0	35.0	36.0	37.0	38.0	39.0
SRR1822168_002_2.trim	1.0	19.0	38.0	78.0	93.0	141.0	161.0	209.0	283.0	400.0	423.0	530.0	680.0	838.0	1120.0	1460.0	2134.0	3176.0	4379.0	6503.0	11382.0	25609.0	64632.0
	2.0	3.0	4.0	5.0	6.0	7.0	8.0	9.0	10.0	11.0	12.0	13.0	14.0	15.0	16.0	17.0	18.0	19.0	20.0	21.0	22.0	23.0	24.0	25.0	26.0	27.0	28.0	29.0	30.0	31.0	32.0	33.0	34.0	35.0	36.0	37.0	38.0	39.0
SRR1822168_003_1	2.0	2.0	0.0	2.0	2.0	2.0	1.0	6.0	3.0	4.0	10.0	15.0	23.0	23.0	41.0	55.0	43.0	64.0	64.0	85.0	113.0	159.0	207.0	239.0	301.0	444.0	615.0	808.0	1175.0	1543.0	2081.0	2821.0	4170.0	6134.0	8889.0	15012.0	33779.0	109798.0
	19.0	20.0	21.0	22.0	23.0	24.0	25.0	26.0	27.0	28.0	29.0	30.0	31.0	32.0	33.0	34.0	35.0	36.0	37.0	38.0	39.0
SRR1822168_003_1.trim	1.0	0.0	0.0	3.0	9.0	45.0	76.0	162.0	341.0	525.0	782.0	1101.0	1556.0	2101.0	2864.0	4189.0	6089.0	8990.0	15098.0	34804.0	107340.0
	2.0	3.0	4.0	5.0	6.0	7.0	8.0	9.0	10.0	11.0	12.0	13.0	14.0	15.0	16.0	17.0	18.0	19.0	20.0	21.0	22.0	23.0	24.0	25.0	26.0	27.0	28.0	29.0	30.0	31.0	32.0	33.0	34.0	35.0	36.0	37.0	38.0	39.0
SRR1822168_003_2	1412.0	120.0	138.0	126.0	113.0	92.0	108.0	101.0	117.0	117.0	119.0	151.0	155.0	134.0	151.0	155.0	169.0	247.0	234.0	258.0	311.0	327.0	382.0	493.0	584.0	675.0	756.0	974.0	1232.0	1598.0	2069.0	3024.0	4510.0	6375.0	9489.0	16523.0	36882.0	98314.0
	17.0	18.0	19.0	20.0	21.0	22.0	23.0	24.0	25.0	26.0	27.0	28.0	29.0	30.0	31.0	32.0	33.0	34.0	35.0	36.0	37.0	38.0	39.0
SRR1822168_003_2.trim	3.0	27.0	59.0	107.0	140.0	205.0	252.0	320.0	425.0	590.0	640.0	807.0	1024.0	1272.0	1672.0	2165.0	3162.0	4737.0	6580.0	9778.0	17048.0	38270.0	96793.0
	2.0	3.0	4.0	5.0	6.0	7.0	8.0	9.0	10.0	11.0	12.0	13.0	14.0	15.0	16.0	17.0	18.0	19.0	20.0	21.0	22.0	23.0	24.0	25.0	26.0	27.0	28.0	29.0	30.0	31.0	32.0	33.0	34.0	35.0	36.0	37.0	38.0	39.0
SRR1822168_004_1	2.0	2.0	0.0	2.0	4.0	2.0	2.0	7.0	5.0	4.0	14.0	18.0	28.0	34.0	48.0	73.0	65.0	80.0	91.0	119.0	148.0	207.0	262.0	327.0	409.0	577.0	819.0	1113.0	1587.0	2060.0	2775.0	3762.0	5532.0	8100.0	11803.0	20031.0	45096.0	146116.0
	19.0	20.0	21.0	22.0	23.0	24.0	25.0	26.0	27.0	28.0	29.0	30.0	31.0	32.0	33.0	34.0	35.0	36.0	37.0	38.0	39.0
SRR1822168_004_1.trim	1.0	0.0	0.0	3.0	12.0	51.0	108.0	220.0	432.0	686.0	1052.0	1513.0	2069.0	2804.0	3838.0	5581.0	8062.0	11913.0	20173.0	46524.0	142798.0
	2.0	3.0	4.0	5.0	6.0	7.0	8.0	9.0	10.0	11.0	12.0	13.0	14.0	15.0	16.0	17.0	18.0	19.0	20.0	21.0	22.0	23.0	24.0	25.0	26.0	27.0	28.0	29.0	30.0	31.0	32.0	33.0	34.0	35.0	36.0	37.0	38.0	39.0
SRR1822168_004_2	1840.0	159.0	193.0	158.0	145.0	126.0	144.0	129.0	153.0	152.0	161.0	192.0	199.0	187.0	206.0	218.0	240.0	331.0	313.0	345.0	411.0	441.0	520.0	648.0	758.0	883.0	1024.0	1302.0	1610.0	2139.0	2785.0	4006.0	6022.0	8493.0	12716.0	22097.0	49117.0	130761.0
	17.0	18.0	19.0	20.0	21.0	22.0	23.0	24.0	25.0	26.0	27.0	28.0	29.0	30.0	31.0	32.0	33.0	34.0	35.0	36.0	37.0	38.0	39.0
SRR1822168_004_2.trim	5.0	38.0	81.0	151.0	186.0	261.0	339.0	425.0	579.0	770.0	846.0	1086.0	1381.0	1679.0	2237.0	2906.0	4218.0	6286.0	8777.0	13059.0	22832.0	50947.0	128751.0
	2.0	3.0	4.0	5.0	6.0	7.0	8.0	9.0	10.0	11.0	12.0	13.0	14.0	15.0	16.0	17.0	18.0	19.0	20.0	21.0	22.0	23.0	24.0	25.0	26.0	27.0	28.0	29.0	30.0	31.0	32.0	33.0	34.0	35.0	36.0	37.0	38.0	39.0
SRR1822168_005_1	3.0	2.0	0.0	2.0	4.0	3.0	6.0	8.0	8.0	6.0	17.0	25.0	31.0	45.0	59.0	89.0	82.0	99.0	115.0	142.0	184.0	250.0	319.0	411.0	513.0	749.0	1023.0	1383.0	1997.0	2582.0	3454.0	4736.0	6905.0	10130.0	14683.0	25011.0	56312.0	182850.0
	19.0	20.0	21.0	22.0	23.0	24.0	25.0	26.0	27.0	28.0	29.0	30.0	31.0	32.0	33.0	34.0	35.0	36.0	37.0	38.0	39.0
SRR1822168_005_1.trim	1.0	0.0	0.0	4.0	21.0	61.0	132.0	267.0	542.0	850.0	1318.0	1902.0	2598.0	3492.0	4810.0	6965.0	10113.0	14810.0	25213.0	58055.0	178694.0
	2.0	3.0	4.0	5.0	6.0	7.0	8.0	9.0	10.0	11.0	12.0	13.0	14.0	15.0	16.0	17.0	18.0	19.0	20.0	21.0	22.0	23.0	24.0	25.0	26.0	27.0	28.0	29.0	30.0	31.0	32.0	33.0	34.0	35.0	36.0	37.0	38.0	39.0
SRR1822168_005_2	2316.0	211.0	246.0	197.0	187.0	155.0	175.0	164.0	191.0	187.0	190.0	237.0	248.0	249.0	256.0	278.0	299.0	403.0	374.0	441.0	512.0	529.0	626.0	805.0	960.0	1114.0	1304.0	1609.0	2011.0	2684.0	3480.0	4983.0	7485.0	10614.0	15976.0	27764.0	61184.0	163594.0
	17.0	18.0	19.0	20.0	21.0	22.0	23.0	24.0	25.0	26.0	27.0	28.0	29.0	30.0	31.0	32.0	33.0	34.0	35.0	36.0	37.0	38.0	39.0
SRR1822168_005_2.trim	7.0	48.0	103.0	200.0	245.0	329.0	417.0	510.0	703.0	950.0	1063.0	1362.0	1689.0	2095.0	2793.0	3641.0	5287.0	7805.0	10977.0	16396.0	28638.0	63492.0	161098.0
	2.0	3.0	4.0	5.0	6.0	7.0	8.0	9.0	10.0	11.0	12.0	13.0	14.0	15.0	16.0	17.0	18.0	19.0	20.0	21.0	22.0	23.0	24.0	25.0	26.0	27.0	28.0	29.0	30.0	31.0	32.0	33.0	34.0	35.0	36.0	37.0	38.0	39.0
SRR1822168_006_1	3.0	2.0	0.0	2.0	5.0	4.0	7.0	8.0	9.0	8.0	20.0	27.0	34.0	54.0	69.0	109.0	104.0	118.0	138.0	170.0	219.0	294.0	384.0	505.0	600.0	880.0	1245.0	1628.0	2401.0	3098.0	4104.0	5711.0	8226.0	12146.0	17669.0	29974.0	67517.0	219235.0
	19.0	20.0	21.0	22.0	23.0	24.0	25.0	26.0	27.0	28.0	29.0	30.0	31.0	32.0	33.0	34.0	35.0	36.0	37.0	38.0	39.0
SRR1822168_006_1.trim	1.0	0.0	0.0	7.0	22.0	71.0	161.0	320.0	641.0	1033.0	1557.0	2259.0	3084.0	4155.0	5817.0	8288.0	12174.0	17785.0	30218.0	69649.0	214250.0
	2.0	3.0	4.0	5.0	6.0	7.0	8.0	9.0	10.0	11.0	12.0	13.0	14.0	15.0	16.0	17.0	18.0	19.0	20.0	21.0	22.0	23.0	24.0	25.0	26.0	27.0	28.0	29.0	30.0	31.0	32.0	33.0	34.0	35.0	36.0	37.0	38.0	39.0
SRR1822168_006_2	2745.0	264.0	303.0	241.0	227.0	178.0	204.0	194.0	224.0	214.0	233.0	273.0	293.0	289.0	311.0	344.0	350.0	480.0	442.0	529.0	605.0	646.0	771.0	960.0	1130.0	1302.0	1566.0	1967.0	2411.0	3226.0	4141.0	5972.0	8954.0	12767.0	19113.0	33419.0	73402.0	196037.0
	17.0	18.0	19.0	20.0	21.0	22.0	23.0	24.0	25.0	26.0	27.0	28.0	29.0	30.0	31.0	32.0	33.0	34.0	35.0	36.0	37.0	38.0	39.0
SRR1822168_006_2.trim	9.0	51.0	124.0	242.0	290.0	381.0	502.0	627.0	835.0	1127.0	1255.0	1629.0	2059.0	2501.0	3347.0	4355.0	6305.0	9351.0	13182.0	19629.0	34455.0	76204.0	193032.0
	2.0	3.0	4.0	5.0	6.0	7.0	8.0	9.0	10.0	11.0	12.0	13.0	14.0	15.0	16.0	17.0	18.0	19.0	20.0	21.0	22.0	23.0	24.0	25.0	26.0	27.0	28.0	29.0	30.0	31.0	32.0	33.0	34.0	35.0	36.0	37.0	38.0	39.0
SRR1822168_007_1	4.0	2.0	0.0	2.0	5.0	4.0	7.0	9.0	10.0	9.0	25.0	33.0	41.0	62.0	88.0	123.0	121.0	135.0	163.0	202.0	259.0	340.0	443.0	594.0	700.0	1059.0	1446.0	1894.0	2804.0	3655.0	4793.0	6671.0	9617.0	14114.0	20633.0	35034.0	78821.0	255559.0
	19.0	20.0	21.0	22.0	23.0	24.0	25.0	26.0	27.0	28.0	29.0	30.0	31.0	32.0	33.0	34.0	35.0	36.0	37.0	38.0	39.0
SRR1822168_007_1.trim	1.0	0.0	0.0	8.0	30.0	84.0	192.0	378.0	745.0	1188.0	1798.0	2641.0	3645.0	4863.0	6787.0	9706.0	14140.0	20771.0	35309.0	81310.0	249773.0
	2.0	3.0	4.0	5.0	6.0	7.0	8.0	9.0	10.0	11.0	12.0	13.0	14.0	15.0	16.0	17.0	18.0	19.0	20.0	21.0	22.0	23.0	24.0	25.0	26.0	27.0	28.0	29.0	30.0	31.0	32.0	33.0	34.0	35.0	36.0	37.0	38.0	39.0
SRR1822168_007_2	3194.0	297.0	355.0	277.0	282.0	205.0	243.0	227.0	260.0	271.0	260.0	319.0	340.0	333.0	366.0	395.0	411.0	553.0	523.0	616.0	691.0	761.0	915.0	1099.0	1319.0	1524.0	1818.0	2323.0	2885.0	3765.0	4823.0	6932.0	10389.0	14933.0	22338.0	38969.0	85482.0	228788.0
	16.0	17.0	18.0	19.0	20.0	21.0	22.0	23.0	24.0	25.0	26.0	27.0	28.0	29.0	30.0	31.0	32.0	33.0	34.0	35.0	36.0	37.0	38.0	39.0
SRR1822168_007_2.trim	1.0	9.0	56.0	147.0	275.0	353.0	439.0	581.0	743.0	963.0	1285.0	1474.0	1903.0	2430.0	2978.0	3915.0	5091.0	7322.0	10853.0	15371.0	22932.0	40208.0	88770.0	225270.0
	2.0	3.0	4.0	5.0	6.0	7.0	8.0	9.0	10.0	11.0	12.0	13.0	14.0	15.0	16.0	17.0	18.0	19.0	20.0	21.0	22.0	23.0	24.0	25.0	26.0	27.0	28.0	29.0	30.0	31.0	32.0	33.0	34.0	35.0	36.0	37.0	38.0	39.0
SRR1822168_008_1	4.0	2.0	0.0	2.0	7.0	5.0	7.0	13.0	10.0	9.0	26.0	39.0	54.0	75.0	101.0	134.0	142.0	161.0	187.0	231.0	288.0	382.0	491.0	667.0	813.0	1204.0	1635.0	2181.0	3217.0	4172.0	5498.0	7601.0	11002.0	16068.0	23668.0	40071.0	90009.0	291897.0
	19.0	20.0	21.0	22.0	23.0	24.0	25.0	26.0	27.0	28.0	29.0	30.0	31.0	32.0	33.0	34.0	35.0	36.0	37.0	38.0	39.0
SRR1822168_008_1.trim	1.0	1.0	0.0	8.0	33.0	91.0	219.0	433.0	831.0	1362.0	2052.0	3031.0	4132.0	5571.0	7740.0	11105.0	16114.0	23786.0	40391.0	92880.0	285283.0
	2.0	3.0	4.0	5.0	6.0	7.0	8.0	9.0	10.0	11.0	12.0	13.0	14.0	15.0	16.0	17.0	18.0	19.0	20.0	21.0	22.0	23.0	24.0	25.0	26.0	27.0	28.0	29.0	30.0	31.0	32.0	33.0	34.0	35.0	36.0	37.0	38.0	39.0
SRR1822168_008_2	3656.0	343.0	402.0	328.0	315.0	238.0	280.0	264.0	285.0	295.0	314.0	379.0	382.0	380.0	422.0	443.0	470.0	615.0	603.0	716.0	792.0	857.0	1040.0	1261.0	1493.0	1746.0	2094.0	2653.0	3272.0	4325.0	5563.0	7902.0	11896.0	17074.0	25567.0	44398.0	97747.0	261263.0
	16.0	17.0	18.0	19.0	20.0	21.0	22.0	23.0	24.0	25.0	26.0	27.0	28.0	29.0	30.0	31.0	32.0	33.0	34.0	35.0	36.0	37.0	38.0	39.0
SRR1822168_008_2.trim	1.0	11.0	62.0	167.0	300.0	392.0	504.0	675.0	818.0	1109.0	1460.0	1705.0	2191.0	2797.0	3386.0	4468.0	5879.0	8368.0	12411.0	17584.0	26237.0	45846.0	101469.0	257224.0
	2.0	3.0	4.0	5.0	6.0	7.0	8.0	9.0	10.0	11.0	12.0	13.0	14.0	15.0	16.0	17.0	18.0	19.0	20.0	21.0	22.0	23.0	24.0	25.0	26.0	27.0	28.0	29.0	30.0	31.0	32.0	33.0	34.0	35.0	36.0	37.0	38.0	39.0
SRR1822168_009_1	4.0	2.0	0.0	3.0	7.0	5.0	7.0	14.0	13.0	10.0	31.0	43.0	62.0	89.0	109.0	150.0	163.0	188.0	211.0	257.0	309.0	426.0	564.0	729.0	916.0	1337.0	1843.0	2469.0	3618.0	4697.0	6160.0	8538.0	12437.0	18146.0	26505.0	45151.0	101192.0	328230.0
	19.0	20.0	21.0	22.0	23.0	24.0	25.0	26.0	27.0	28.0	29.0	30.0	31.0	32.0	33.0	34.0	35.0	36.0	37.0	38.0	39.0
SRR1822168_009_1.trim	1.0	1.0	0.0	8.0	38.0	96.0	246.0	496.0	923.0	1526.0	2313.0	3408.0	4640.0	6261.0	8675.0	12549.0	18171.0	26692.0	45486.0	104424.0	320852.0
	2.0	3.0	4.0	5.0	6.0	7.0	8.0	9.0	10.0	11.0	12.0	13.0	14.0	15.0	16.0	17.0	18.0	19.0	20.0	21.0	22.0	23.0	24.0	25.0	26.0	27.0	28.0	29.0	30.0	31.0	32.0	33.0	34.0	35.0	36.0	37.0	38.0	39.0
SRR1822168_009_2	4068.0	391.0	454.0	367.0	351.0	267.0	309.0	309.0	320.0	327.0	347.0	414.0	434.0	425.0	460.0	499.0	546.0	681.0	694.0	796.0	892.0	960.0	1179.0	1417.0	1691.0	1981.0	2366.0	2971.0	3659.0	4859.0	6300.0	8857.0	13309.0	19162.0	28892.0	49956.0	109803.0	293922.0
	16.0	17.0	18.0	19.0	20.0	21.0	22.0	23.0	24.0	25.0	26.0	27.0	28.0	29.0	30.0	31.0	32.0	33.0	34.0	35.0	36.0	37.0	38.0	39.0
SRR1822168_009_2.trim	1.0	12.0	78.0	182.0	338.0	432.0	580.0	763.0	902.0	1267.0	1646.0	1931.0	2464.0	3139.0	3791.0	5040.0	6629.0	9391.0	13903.0	19759.0	29603.0	51598.0	113994.0	289363.0
	2.0	3.0	4.0	5.0	6.0	7.0	8.0	9.0	10.0	11.0	12.0	13.0	14.0	15.0	16.0	17.0	18.0	19.0	20.0	21.0	22.0	23.0	24.0	25.0	26.0	27.0	28.0	29.0	30.0	31.0	32.0	33.0	34.0	35.0	36.0	37.0	38.0	39.0
SRR1822168_01_1	4.0	3.0	0.0	3.0	7.0	6.0	7.0	14.0	13.0	13.0	33.0	51.0	68.0	100.0	131.0	171.0	178.0	216.0	240.0	290.0	344.0	465.0	629.0	803.0	1022.0	1471.0	2081.0	2776.0	4010.0	5195.0	6842.0	9472.0	13859.0	20161.0	29397.0	50121.0	112554.0	364824.0
	19.0	20.0	21.0	22.0	23.0	24.0	25.0	26.0	27.0	28.0	29.0	30.0	31.0	32.0	33.0	34.0	35.0	36.0	37.0	38.0	39.0
SRR1822168_01_1.trim	1.0	1.0	0.0	9.0	43.0	112.0	263.0	553.0	1022.0	1713.0	2579.0	3811.0	5131.0	6973.0	9622.0	13986.0	20208.0	29603.0	50507.0	116169.0	356597.0
	2.0	3.0	4.0	5.0	6.0	7.0	8.0	9.0	10.0	11.0	12.0	13.0	14.0	15.0	16.0	17.0	18.0	19.0	20.0	21.0	22.0	23.0	24.0	25.0	26.0	27.0	28.0	29.0	30.0	31.0	32.0	33.0	34.0	35.0	36.0	37.0	38.0	39.0
SRR1822168_01_2	4505.0	440.0	490.0	413.0	378.0	298.0	348.0	344.0	353.0	359.0	384.0	448.0	487.0	479.0	498.0	556.0	605.0	756.0	777.0	876.0	985.0	1083.0	1306.0	1576.0	1880.0	2195.0	2645.0	3278.0	4093.0	5412.0	7051.0	9848.0	14793.0	21282.0	32113.0	55573.0	121870.0	326797.0
	16.0	17.0	18.0	19.0	20.0	21.0	22.0	23.0	24.0	25.0	26.0	27.0	28.0	29.0	30.0	31.0	32.0	33.0	34.0	35.0	36.0	37.0	38.0	39.0
SRR1822168_01_2.trim	1.0	13.0	87.0	205.0	362.0	483.0	642.0	854.0	1015.0	1408.0	1791.0	2157.0	2741.0	3480.0	4236.0	5604.0	7418.0	10451.0	15438.0	21924.0	32898.0	57400.0	126543.0	321752.0
	2.0	3.0	4.0	5.0	6.0	7.0	8.0	9.0	10.0	11.0	12.0	13.0	14.0	15.0	16.0	17.0	18.0	19.0	20.0	21.0	22.0	23.0	24.0	25.0	26.0	27.0	28.0	29.0	30.0	31.0	32.0	33.0	34.0	35.0	36.0	37.0	38.0	39.0
SRR1822168_02_1	7.0	5.0	5.0	6.0	11.0	8.0	14.0	30.0	27.0	37.0	54.0	103.0	131.0	198.0	247.0	329.0	369.0	450.0	508.0	634.0	754.0	933.0	1234.0	1576.0	2045.0	3017.0	4177.0	5634.0	7850.0	10341.0	13652.0	18892.0	28002.0	40132.0	58806.0	100054.0	225268.0	730574.0
	19.0	20.0	21.0	22.0	23.0	24.0	25.0	26.0	27.0	28.0	29.0	30.0	31.0	32.0	33.0	34.0	35.0	36.0	37.0	38.0	39.0
SRR1822168_02_1.trim	2.0	3.0	3.0	28.0	95.0	223.0	563.0	1109.0	2043.0	3398.0	5196.0	7580.0	10270.0	13811.0	19215.0	28213.0	40319.0	59236.0	100986.0	232111.0	714261.0
	2.0	3.0	4.0	5.0	6.0	7.0	8.0	9.0	10.0	11.0	12.0	13.0	14.0	15.0	16.0	17.0	18.0	19.0	20.0	21.0	22.0	23.0	24.0	25.0	26.0	27.0	28.0	29.0	30.0	31.0	32.0	33.0	34.0	35.0	36.0	37.0	38.0	39.0
SRR1822168_02_2	9146.0	839.0	1002.0	812.0	729.0	618.0	670.0	669.0	738.0	754.0	794.0	871.0	931.0	961.0	1009.0	1106.0	1265.0	1444.0	1519.0	1701.0	1947.0	2190.0	2683.0	3135.0	3753.0	4433.0	5449.0	6591.0	8230.0	10532.0	14093.0	19677.0	29468.0	42491.0	64420.0	111087.0	243969.0	654388.0
	16.0	17.0	18.0	19.0	20.0	21.0	22.0	23.0	24.0	25.0	26.0	27.0	28.0	29.0	30.0	31.0	32.0	33.0	34.0	35.0	36.0	37.0	38.0	39.0
SRR1822168_02_2.trim	2.0	23.0	170.0	437.0	699.0	946.0	1254.0	1654.0	2040.0	2841.0	3485.0	4441.0	5599.0	6991.0	8531.0	11063.0	14807.0	20751.0	30630.0	43997.0	65978.0	114573.0	253404.0	644349.0
	2.0	3.0	4.0	5.0	6.0	7.0	8.0	9.0	10.0	11.0	12.0	13.0	14.0	15.0	16.0	17.0	18.0	19.0	20.0	21.0	22.0	23.0	24.0	25.0	26.0	27.0	28.0	29.0	30.0	31.0	32.0	33.0	34.0	35.0	36.0	37.0	38.0	39.0
SRR1822168_03_1	8.0	6.0	6.0	8.0	17.0	14.0	23.0	35.0	41.0	52.0	87.0	142.0	181.0	306.0	373.0	507.0	567.0	683.0	784.0	930.0	1132.0	1442.0	1866.0	2375.0	3198.0	4487.0	6303.0	8467.0	11644.0	15348.0	20609.0	28349.0	41898.0	60272.0	88293.0	149829.0	337430.0	1096223.0
	19.0	20.0	21.0	22.0	23.0	24.0	25.0	26.0	27.0	28.0	29.0	30.0	31.0	32.0	33.0	34.0	35.0	36.0	37.0	38.0	39.0
SRR1822168_03_1.trim	2.0	4.0	6.0	47.0	140.0	324.0	851.0	1679.0	3041.0	5171.0	7825.0	11283.0	15319.0	20759.0	28814.0	42269.0	60632.0	88781.0	151402.0	347763.0	1071729.0
	2.0	3.0	4.0	5.0	6.0	7.0	8.0	9.0	10.0	11.0	12.0	13.0	14.0	15.0	16.0	17.0	18.0	19.0	20.0	21.0	22.0	23.0	24.0	25.0	26.0	27.0	28.0	29.0	30.0	31.0	32.0	33.0	34.0	35.0	36.0	37.0	38.0	39.0
SRR1822168_03_2	13696.0	1281.0	1448.0	1256.0	1097.0	924.0	991.0	999.0	1098.0	1161.0	1181.0	1284.0	1384.0	1389.0	1535.0	1665.0	1897.0	2091.0	2294.0	2534.0	2899.0	3257.0	3982.0	4598.0	5610.0	6758.0	8199.0	9878.0	12331.0	15895.0	21023.0	29660.0	44153.0	63911.0	96829.0	166233.0	365774.0	981740.0
	16.0	17.0	18.0	19.0	20.0	21.0	22.0	23.0	24.0	25.0	26.0	27.0	28.0	29.0	30.0	31.0	32.0	33.0	34.0	35.0	36.0	37.0	38.0	39.0
SRR1822168_03_2.trim	5.0	36.0	239.0	622.0	1063.0	1458.0	1830.0	2451.0	3093.0	4178.0	5209.0	6676.0	8416.0	10462.0	12780.0	16605.0	22228.0	31272.0	45907.0	66083.0	99159.0	171547.0	379776.0	966746.0
	2.0	3.0	4.0	5.0	6.0	7.0	8.0	9.0	10.0	11.0	12.0	13.0	14.0	15.0	16.0	17.0	18.0	19.0	20.0	21.0	22.0	23.0	24.0	25.0	26.0	27.0	28.0	29.0	30.0	31.0	32.0	33.0	34.0	35.0	36.0	37.0	38.0	39.0
SRR1822168_04_1	10.0	8.0	8.0	12.0	19.0	19.0	26.0	48.0	53.0	64.0	120.0	189.0	259.0	402.0	511.0	666.0	753.0	898.0	1078.0	1263.0	1494.0	1853.0	2500.0	3146.0	4288.0	6079.0	8379.0	11306.0	15571.0	20423.0	27565.0	37893.0	56218.0	80495.0	117769.0	199880.0	450127.0	1461509.0
	17.0	18.0	19.0	20.0	21.0	22.0	23.0	24.0	25.0	26.0	27.0	28.0	29.0	30.0	31.0	32.0	33.0	34.0	35.0	36.0	37.0	38.0	39.0
SRR1822168_04_1.trim	1.0	0.0	2.0	8.0	9.0	58.0	174.0	462.0	1117.0	2256.0	4138.0	6882.0	10481.0	15104.0	20502.0	27744.0	38356.0	56738.0	80859.0	118405.0	201957.0	463673.0	1429086.0
	2.0	3.0	4.0	5.0	6.0	7.0	8.0	9.0	10.0	11.0	12.0	13.0	14.0	15.0	16.0	17.0	18.0	19.0	20.0	21.0	22.0	23.0	24.0	25.0	26.0	27.0	28.0	29.0	30.0	31.0	32.0	33.0	34.0	35.0	36.0	37.0	38.0	39.0
SRR1822168_04_2	18369.0	1669.0	1939.0	1645.0	1454.0	1252.0	1329.0	1358.0	1452.0	1572.0	1559.0	1743.0	1839.0	1866.0	2052.0	2246.0	2558.0	2766.0	3070.0	3342.0	3919.0	4379.0	5268.0	6175.0	7504.0	8969.0	10948.0	13316.0	16464.0	21235.0	27881.0	39528.0	59075.0	85106.0	129508.0	222338.0	488165.0	1308043.0
	16.0	17.0	18.0	19.0	20.0	21.0	22.0	23.0	24.0	25.0	26.0	27.0	28.0	29.0	30.0	31.0	32.0	33.0	34.0	35.0	36.0	37.0	38.0	39.0
SRR1822168_04_2.trim	7.0	44.0	320.0	853.0	1415.0	1945.0	2485.0	3285.0	4128.0	5631.0	6956.0	8895.0	11270.0	13995.0	17064.0	22278.0	29570.0	41657.0	61442.0	87984.0	132548.0	229337.0	506989.0	1287914.0
	2.0	3.0	4.0	5.0	6.0	7.0	8.0	9.0	10.0	11.0	12.0	13.0	14.0	15.0	16.0	17.0	18.0	19.0	20.0	21.0	22.0	23.0	24.0	25.0	26.0	27.0	28.0	29.0	30.0	31.0	32.0	33.0	34.0	35.0	36.0	37.0	38.0	39.0
SRR1822168_05_1	11.0	10.0	11.0	16.0	23.0	24.0	34.0	59.0	63.0	83.0	145.0	239.0	338.0	503.0	628.0	835.0	951.0	1136.0	1371.0	1592.0	1867.0	2310.0	3096.0	3957.0	5356.0	7620.0	10441.0	14027.0	19396.0	25599.0	34442.0	47347.0	70207.0	100770.0	146978.0	250072.0	562622.0	1826800.0
	17.0	18.0	19.0	20.0	21.0	22.0	23.0	24.0	25.0	26.0	27.0	28.0	29.0	30.0	31.0	32.0	33.0	34.0	35.0	36.0	37.0	38.0	39.0
SRR1822168_05_1.trim	1.0	0.0	4.0	9.0	15.0	80.0	205.0	572.0	1406.0	2797.0	5182.0	8649.0	12969.0	18860.0	25658.0	34659.0	47992.0	70801.0	101201.0	147708.0	252630.0	579651.0	1786182.0
	2.0	3.0	4.0	5.0	6.0	7.0	8.0	9.0	10.0	11.0	12.0	13.0	14.0	15.0	16.0	17.0	18.0	19.0	20.0	21.0	22.0	23.0	24.0	25.0	26.0	27.0	28.0	29.0	30.0	31.0	32.0	33.0	34.0	35.0	36.0	37.0	38.0	39.0
SRR1822168_05_2	23091.0	2087.0	2411.0	2066.0	1804.0	1578.0	1636.0	1675.0	1843.0	2011.0	1946.0	2185.0	2307.0	2358.0	2562.0	2758.0	3191.0	3459.0	3820.0	4192.0	4823.0	5515.0	6587.0	7689.0	9415.0	11191.0	13685.0	16627.0	20555.0	26552.0	34778.0	49540.0	73918.0	106376.0	161828.0	277731.0	610307.0	1634882.0
	15.0	16.0	17.0	18.0	19.0	20.0	21.0	22.0	23.0	24.0	25.0	26.0	27.0	28.0	29.0	30.0	31.0	32.0	33.0	34.0	35.0	36.0	37.0	38.0	39.0
SRR1822168_05_2.trim	1.0	9.0	58.0	398.0	1068.0	1731.0	2403.0	3099.0	4104.0	5233.0	6974.0	8734.0	11097.0	14099.0	17539.0	21379.0	27782.0	36815.0	52135.0	76790.0	110032.0	165571.0	286562.0	633979.0	1609639.0
	2.0	3.0	4.0	5.0	6.0	7.0	8.0	9.0	10.0	11.0	12.0	13.0	14.0	15.0	16.0	17.0	18.0	19.0	20.0	21.0	22.0	23.0	24.0	25.0	26.0	27.0	28.0	29.0	30.0	31.0	32.0	33.0	34.0	35.0	36.0	37.0	38.0	39.0
SRR1822168_06_1	12.0	10.0	13.0	17.0	23.0	31.0	44.0	74.0	71.0	105.0	180.0	280.0	400.0	583.0	754.0	1009.0	1139.0	1360.0	1630.0	1916.0	2234.0	2741.0	3735.0	4775.0	6440.0	9131.0	12489.0	16921.0	23303.0	30769.0	41405.0	56810.0	84312.0	120820.0	176871.0	300100.0	675108.0	2191841.0
	17.0	18.0	19.0	20.0	21.0	22.0	23.0	24.0	25.0	26.0	27.0	28.0	29.0	30.0	31.0	32.0	33.0	34.0	35.0	36.0	37.0	38.0	39.0
SRR1822168_06_1.trim	1.0	1.0	5.0	12.0	22.0	91.0	242.0	703.0	1662.0	3365.0	6226.0	10322.0	15630.0	22685.0	30841.0	41730.0	57604.0	85097.0	121291.0	177667.0	303165.0	695474.0	2143118.0
	2.0	3.0	4.0	5.0	6.0	7.0	8.0	9.0	10.0	11.0	12.0	13.0	14.0	15.0	16.0	17.0	18.0	19.0	20.0	21.0	22.0	23.0	24.0	25.0	26.0	27.0	28.0	29.0	30.0	31.0	32.0	33.0	34.0	35.0	36.0	37.0	38.0	39.0
SRR1822168_06_2	27651.0	2506.0	2899.0	2514.0	2142.0	1927.0	1957.0	2007.0	2217.0	2410.0	2327.0	2618.0	2747.0	2828.0	3059.0	3297.0	3813.0	4117.0	4613.0	5033.0	5832.0	6605.0	7862.0	9197.0	11337.0	13457.0	16382.0	19975.0	24693.0	31846.0	41898.0	59555.0	88840.0	127728.0	194510.0	333406.0	732045.0	1961606.0
	12.0	13.0	14.0	15.0	16.0	17.0	18.0	19.0	20.0	21.0	22.0	23.0	24.0	25.0	26.0	27.0	28.0	29.0	30.0	31.0	32.0	33.0	34.0	35.0	36.0	37.0	38.0	39.0
SRR1822168_06_2.trim	1.0	0.0	0.0	1.0	13.0	70.0	470.0	1279.0	2076.0	2875.0	3691.0	4942.0	6270.0	8265.0	10513.0	13279.0	16853.0	21053.0	25754.0	33391.0	44238.0	62667.0	92304.0	132127.0	198940.0	344084.0	760495.0	1931303.0
	2.0	3.0	4.0	5.0	6.0	7.0	8.0	9.0	10.0	11.0	12.0	13.0	14.0	15.0	16.0	17.0	18.0	19.0	20.0	21.0	22.0	23.0	24.0	25.0	26.0	27.0	28.0	29.0	30.0	31.0	32.0	33.0	34.0	35.0	36.0	37.0	38.0	39.0
SRR1822168_07_1	12.0	11.0	14.0	21.0	26.0	35.0	52.0	80.0	85.0	121.0	211.0	325.0	465.0	689.0	889.0	1169.0	1339.0	1596.0	1916.0	2226.0	2646.0	3208.0	4326.0	5588.0	7499.0	10597.0	14490.0	19776.0	27154.0	35945.0	48271.0	66241.0	98608.0	140896.0	206430.0	350072.0	787223.0	2557629.0
	17.0	18.0	19.0	20.0	21.0	22.0	23.0	24.0	25.0	26.0	27.0	28.0	29.0	30.0	31.0	32.0	33.0	34.0	35.0	36.0	37.0	38.0	39.0
SRR1822168_07_1.trim	1.0	1.0	7.0	14.0	26.0	110.0	291.0	815.0	1933.0	3908.0	7233.0	12019.0	18176.0	26517.0	36018.0	48721.0	67208.0	99454.0	141414.0	207279.0	353712.0	810939.0	2500933.0
	2.0	3.0	4.0	5.0	6.0	7.0	8.0	9.0	10.0	11.0	12.0	13.0	14.0	15.0	16.0	17.0	18.0	19.0	20.0	21.0	22.0	23.0	24.0	25.0	26.0	27.0	28.0	29.0	30.0	31.0	32.0	33.0	34.0	35.0	36.0	37.0	38.0	39.0
SRR1822168_07_2	32158.0	2916.0	3377.0	2913.0	2520.0	2257.0	2283.0	2352.0	2594.0	2799.0	2739.0	3078.0	3204.0	3287.0	3556.0	3867.0	4408.0	4859.0	5386.0	5889.0	6771.0	7700.0	9160.0	10776.0	13201.0	15778.0	19036.0	23293.0	28803.0	37168.0	48913.0	69382.0	103721.0	148889.0	226481.0	389198.0	853776.0	2289393.0
	12.0	13.0	14.0	15.0	16.0	17.0	18.0	19.0	20.0	21.0	22.0	23.0	24.0	25.0	26.0	27.0	28.0	29.0	30.0	31.0	32.0	33.0	34.0	35.0	36.0	37.0	38.0	39.0
SRR1822168_07_2.trim	1.0	0.0	1.0	2.0	15.0	86.0	568.0	1483.0	2423.0	3358.0	4344.0	5740.0	7355.0	9582.0	12287.0	15518.0	19669.0	24530.0	30149.0	38909.0	51643.0	72936.0	107756.0	154017.0	231833.0	401443.0	887089.0	2253992.0
	2.0	3.0	4.0	5.0	6.0	7.0	8.0	9.0	10.0	11.0	12.0	13.0	14.0	15.0	16.0	17.0	18.0	19.0	20.0	21.0	22.0	23.0	24.0	25.0	26.0	27.0	28.0	29.0	30.0	31.0	32.0	33.0	34.0	35.0	36.0	37.0	38.0	39.0
SRR1822168_08_1	14.0	12.0	15.0	24.0	29.0	36.0	60.0	89.0	103.0	141.0	242.0	364.0	549.0	799.0	1013.0	1304.0	1537.0	1810.0	2226.0	2523.0	3035.0	3686.0	4935.0	6387.0	8565.0	12134.0	16544.0	22658.0	31103.0	41045.0	55071.0	75702.0	112753.0	160950.0	235587.0	400248.0	899590.0	2924176.0
	17.0	18.0	19.0	20.0	21.0	22.0	23.0	24.0	25.0	26.0	27.0	28.0	29.0	30.0	31.0	32.0	33.0	34.0	35.0	36.0	37.0	38.0	39.0
SRR1822168_08_1.trim	1.0	1.0	7.0	16.0	31.0	130.0	341.0	929.0	2228.0	4504.0	8263.0	13690.0	20801.0	30346.0	41124.0	55725.0	76831.0	113691.0	161514.0	236601.0	404263.0	926784.0	2859201.0
	2.0	3.0	4.0	5.0	6.0	7.0	8.0	9.0	10.0	11.0	12.0	13.0	14.0	15.0	16.0	17.0	18.0	19.0	20.0	21.0	22.0	23.0	24.0	25.0	26.0	27.0	28.0	29.0	30.0	31.0	32.0	33.0	34.0	35.0	36.0	37.0	38.0	39.0
SRR1822168_08_2	36858.0	3372.0	3845.0	3343.0	2880.0	2578.0	2614.0	2675.0	2974.0	3194.0	3143.0	3528.0	3694.0	3748.0	4029.0	4422.0	5031.0	5494.0	6140.0	6732.0	7693.0	8811.0	10480.0	12289.0	15014.0	18023.0	21826.0	26724.0	32898.0	42343.0	55950.0	79304.0	118341.0	170349.0	258591.0	444680.0	976138.0	2617311.0
	12.0	13.0	14.0	15.0	16.0	17.0	18.0	19.0	20.0	21.0	22.0	23.0	24.0	25.0	26.0	27.0	28.0	29.0	30.0	31.0	32.0	33.0	34.0	35.0	36.0	37.0	38.0	39.0
SRR1822168_08_2.trim	1.0	0.0	2.0	2.0	18.0	99.0	634.0	1702.0	2777.0	3840.0	4930.0	6583.0	8453.0	10913.0	13964.0	17721.0	22505.0	28072.0	34411.0	44265.0	59074.0	83314.0	122987.0	176244.0	264755.0	458638.0	1014184.0	2576934.0
	2.0	3.0	4.0	5.0	6.0	7.0	8.0	9.0	10.0	11.0	12.0	13.0	14.0	15.0	16.0	17.0	18.0	19.0	20.0	21.0	22.0	23.0	24.0	25.0	26.0	27.0	28.0	29.0	30.0	31.0	32.0	33.0	34.0	35.0	36.0	37.0	38.0	39.0
SRR1822168_09_1	15.0	14.0	15.0	24.0	35.0	38.0	65.0	98.0	114.0	169.0	278.0	418.0	624.0	891.0	1151.0	1460.0	1735.0	2028.0	2495.0	2874.0	3428.0	4167.0	5546.0	7221.0	9608.0	13695.0	18625.0	25489.0	34916.0	46204.0	62014.0	85173.0	126856.0	180820.0	265129.0	450642.0	1012523.0	3288296.0
	17.0	18.0	19.0	20.0	21.0	22.0	23.0	24.0	25.0	26.0	27.0	28.0	29.0	30.0	31.0	32.0	33.0	34.0	35.0	36.0	37.0	38.0	39.0
SRR1822168_09_1.trim	1.0	2.0	8.0	19.0	41.0	146.0	394.0	1038.0	2470.0	5064.0	9339.0	15406.0	23452.0	34088.0	46265.0	62817.0	86484.0	127919.0	181463.0	266241.0	455138.0	1042946.0	3215271.0
	2.0	3.0	4.0	5.0	6.0	7.0	8.0	9.0	10.0	11.0	12.0	13.0	14.0	15.0	16.0	17.0	18.0	19.0	20.0	21.0	22.0	23.0	24.0	25.0	26.0	27.0	28.0	29.0	30.0	31.0	32.0	33.0	34.0	35.0	36.0	37.0	38.0	39.0
SRR1822168_09_2	41513.0	3775.0	4324.0	3764.0	3251.0	2888.0	2949.0	3008.0	3346.0	3646.0	3555.0	3922.0	4160.0	4202.0	4598.0	5026.0	5612.0	6185.0	6903.0	7529.0	8651.0	9919.0	11741.0	13852.0	16887.0	20292.0	24522.0	30098.0	36966.0	47570.0	62974.0	89032.0	133220.0	191799.0	291107.0	499840.0	1098141.0	2944126.0
	12.0	13.0	14.0	15.0	16.0	17.0	18.0	19.0	20.0	21.0	22.0	23.0	24.0	25.0	26.0	27.0	28.0	29.0	30.0	31.0	32.0	33.0	34.0	35.0	36.0	37.0	38.0	39.0
SRR1822168_09_2.trim	1.0	0.0	3.0	3.0	22.0	110.0	714.0	1920.0	3116.0	4297.0	5542.0	7424.0	9495.0	12302.0	15673.0	20009.0	25354.0	31596.0	38673.0	49693.0	66451.0	93568.0	138462.0	198418.0	297950.0	515588.0	1140931.0	2898697.0
	2.0	3.0	4.0	5.0	6.0	7.0	8.0	9.0	10.0	11.0	12.0	13.0	14.0	15.0	16.0	17.0	18.0	19.0	20.0	21.0	22.0	23.0	24.0	25.0	26.0	27.0	28.0	29.0	30.0	31.0	32.0	33.0	34.0	35.0	36.0	37.0	38.0	39.0
SRR1822168_1	192.0	182.0	308.0	236.0	334.0	435.0	673.0	959.0	1393.0	2096.0	2943.0	4550.0	6957.0	9851.0	13034.0	16129.0	19464.0	23218.0	26896.0	32019.0	37883.0	46933.0	60760.0	80571.0	109401.0	150730.0	207239.0	285256.0	386660.0	514800.0	687554.0	941662.0	1406837.0	2013006.0	2937483.0	5006449.0	11248389.0	36538473.0
	17.0	18.0	19.0	20.0	21.0	22.0	23.0	24.0	25.0	26.0	27.0	28.0	29.0	30.0	31.0	32.0	33.0	34.0	35.0	36.0	37.0	38.0	39.0
SRR1822168_1.trim	2.0	27.0	100.0	251.0	548.0	1532.0	4232.0	11487.0	27285.0	56034.0	103241.0	171084.0	262627.0	376624.0	514870.0	695106.0	958204.0	1421569.0	2018938.0	2947663.0	5058203.0	11582977.0	35731079.0
	2.0	3.0	4.0	5.0	6.0	7.0	8.0	9.0	10.0	11.0	12.0	13.0	14.0	15.0	16.0	17.0	18.0	19.0	20.0	21.0	22.0	23.0	24.0	25.0	26.0	27.0	28.0	29.0	30.0	31.0	32.0	33.0	34.0	35.0	36.0	37.0	38.0	39.0
SRR1822168_1_1	18.0	16.0	18.0	27.0	40.0	42.0	74.0	108.0	128.0	188.0	306.0	460.0	695.0	984.0	1284.0	1619.0	1944.0	2260.0	2750.0	3190.0	3803.0	4636.0	6158.0	8052.0	10758.0	15113.0	20654.0	28329.0	38808.0	51371.0	68927.0	94497.0	140956.0	200874.0	294047.0	500932.0	1124245.0	3653630.0
	17.0	18.0	19.0	20.0	21.0	22.0	23.0	24.0	25.0	26.0	27.0	28.0	29.0	30.0	31.0	32.0	33.0	34.0	35.0	36.0	37.0	38.0	39.0
SRR1822168_1_1.trim	1.0	2.0	8.0	21.0	46.0	158.0	441.0	1135.0	2754.0	5662.0	10334.0	17028.0	26089.0	37844.0	51396.0	69837.0	95922.0	142203.0	201653.0	295230.0	505891.0	1158066.0	3572477.0
	2.0	3.0	4.0	5.0	6.0	7.0	8.0	9.0	10.0	11.0	12.0	13.0	14.0	15.0	16.0	17.0	18.0	19.0	20.0	21.0	22.0	23.0	24.0	25.0	26.0	27.0	28.0	29.0	30.0	31.0	32.0	33.0	34.0	35.0	36.0	37.0	38.0	39.0
SRR1822168_1_2	46154.0	4214.0	4783.0	4200.0	3642.0	3212.0	3298.0	3324.0	3737.0	4020.0	3936.0	4341.0	4609.0	4632.0	5131.0	5601.0	6224.0	6931.0	7756.0	8392.0	9650.0	11020.0	13013.0	15332.0	18747.0	22564.0	27174.0	33473.0	41137.0	52753.0	69919.0	98785.0	148066.0	213017.0	323229.0	555374.0	1220068.0	3270483.0
	12.0	13.0	14.0	15.0	16.0	17.0	18.0	19.0	20.0	21.0	22.0	23.0	24.0	25.0	26.0	27.0	28.0	29.0	30.0	31.0	32.0	33.0	34.0	35.0	36.0	37.0	38.0	39.0
SRR1822168_1_2.trim	2.0	1.0	3.0	3.0	22.0	123.0	794.0	2124.0	3485.0	4784.0	6171.0	8250.0	10577.0	13599.0	17448.0	22248.0	28153.0	35089.0	43061.0	55183.0	73781.0	103902.0	153679.0	220376.0	330869.0	572824.0	1267670.0	3219977.0
	2.0	3.0	4.0	5.0	6.0	7.0	8.0	9.0	10.0	11.0	12.0	13.0	14.0	15.0	16.0	17.0	18.0	19.0	20.0	21.0	22.0	23.0	24.0	25.0	26.0	27.0	28.0	29.0	30.0	31.0	32.0	33.0	34.0	35.0	36.0	37.0	38.0	39.0
SRR1822168_2	464659.0	41767.0	46682.0	40772.0	35660.0	31935.0	33293.0	33417.0	37452.0	39544.0	39739.0	43494.0	46067.0	46031.0	51023.0	55857.0	61853.0	70171.0	77289.0	84101.0	96785.0	110500.0	130361.0	155270.0	187854.0	226039.0	272461.0	332862.0	413639.0	525914.0	699685.0	982148.0	1481168.0	2134344.0	3229020.0	5554107.0	12194017.0	32714975.0
	11.0	12.0	13.0	14.0	15.0	16.0	17.0	18.0	19.0	20.0	21.0	22.0	23.0	24.0	25.0	26.0	27.0	28.0	29.0	30.0	31.0	32.0	33.0	34.0	35.0	36.0	37.0	38.0	39.0
SRR1822168_2.trim	1.0	4.0	10.0	36.0	68.0	169.0	1227.0	8125.0	21029.0	34490.0	47574.0	63474.0	82147.0	105561.0	135853.0	173820.0	223495.0	281606.0	349306.0	434291.0	551879.0	736047.0	1032932.0	1539115.0	2203277.0	3311541.0	5725465.0	12671487.0	32209654.0
	2.0	3.0	4.0	5.0	6.0	7.0	8.0	9.0	10.0	11.0	12.0	13.0	14.0	15.0	16.0	17.0	18.0	19.0	20.0	21.0	22.0	23.0	24.0	25.0	26.0	27.0	28.0	29.0	30.0	31.0	32.0	33.0	34.0	35.0	36.0	37.0	38.0	39.0
SRR1822168_2_1	33.0	38.0	54.0	48.0	76.0	87.0	132.0	193.0	283.0	387.0	584.0	919.0	1402.0	2008.0	2593.0	3328.0	3950.0	4611.0	5307.0	6463.0	7579.0	9158.0	12364.0	15913.0	21758.0	30247.0	41286.0	57007.0	77501.0	102888.0	137761.0	188439.0	281541.0	401987.0	588599.0	1001482.0	2247843.0	7308941.0
	17.0	18.0	19.0	20.0	21.0	22.0	23.0	24.0	25.0	26.0	27.0	28.0	29.0	30.0	31.0	32.0	33.0	34.0	35.0	36.0	37.0	38.0	39.0
SRR1822168_2_1.trim	1.0	4.0	16.0	48.0	105.0	314.0	864.0	2318.0	5395.0	11291.0	20800.0	33938.0	52326.0	75638.0	102804.0	139602.0	191590.0	284136.0	403433.0	590621.0	1011765.0	2314784.0	7147632.0
	2.0	3.0	4.0	5.0	6.0	7.0	8.0	9.0	10.0	11.0	12.0	13.0	14.0	15.0	16.0	17.0	18.0	19.0	20.0	21.0	22.0	23.0	24.0	25.0	26.0	27.0	28.0	29.0	30.0	31.0	32.0	33.0	34.0	35.0	36.0	37.0	38.0	39.0
SRR1822168_2_2	92467.0	8478.0	9500.0	8251.0	7140.0	6431.0	6630.0	6666.0	7509.0	8002.0	7864.0	8565.0	9178.0	9279.0	10204.0	11110.0	12438.0	13896.0	15520.0	16747.0	19303.0	22021.0	25981.0	30652.0	37845.0	45034.0	54361.0	66736.0	82408.0	105795.0	139966.0	196921.0	296419.0	426117.0	646355.0	1110303.0	2439425.0	6543273.0
	11.0	12.0	13.0	14.0	15.0	16.0	17.0	18.0	19.0	20.0	21.0	22.0	23.0	24.0	25.0	26.0	27.0	28.0	29.0	30.0	31.0	32.0	33.0	34.0	35.0	36.0	37.0	38.0	39.0
SRR1822168_2_2.trim	1.0	2.0	1.0	9.0	7.0	43.0	265.0	1619.0	4287.0	6824.0	9547.0	12502.0	16306.0	21171.0	27087.0	34841.0	44442.0	56456.0	70080.0	86268.0	110421.0	147583.0	206993.0	307785.0	440349.0	662410.0	1144732.0	2534780.0	6442614.0
	2.0	3.0	4.0	5.0	6.0	7.0	8.0	9.0	10.0	11.0	12.0	13.0	14.0	15.0	16.0	17.0	18.0	19.0	20.0	21.0	22.0	23.0	24.0	25.0	26.0	27.0	28.0	29.0	30.0	31.0	32.0	33.0	34.0	35.0	36.0	37.0	38.0	39.0
SRR1822168_3_1	52.0	53.0	88.0	73.0	108.0	135.0	198.0	313.0	416.0	614.0	871.0	1392.0	2088.0	2997.0	3912.0	4885.0	5900.0	6949.0	8060.0	9644.0	11477.0	13881.0	18306.0	23924.0	32469.0	45118.0	61700.0	85769.0	116077.0	154237.0	207161.0	282491.0	422432.0	602987.0	881990.0	1501705.0	3373471.0	10963595.0
	17.0	18.0	19.0	20.0	21.0	22.0	23.0	24.0	25.0	26.0	27.0	28.0	29.0	30.0	31.0	32.0	33.0	34.0	35.0	36.0	37.0	38.0	39.0
SRR1822168_3_1.trim	2.0	7.0	24.0	71.0	166.0	463.0	1292.0	3471.0	8109.0	16858.0	31007.0	50997.0	78596.0	113051.0	154243.0	209444.0	287732.0	426469.0	604701.0	885242.0	1517119.0	3473499.0	10721403.0
	2.0	3.0	4.0	5.0	6.0	7.0	8.0	9.0	10.0	11.0	12.0	13.0	14.0	15.0	16.0	17.0	18.0	19.0	20.0	21.0	22.0	23.0	24.0	25.0	26.0	27.0	28.0	29.0	30.0	31.0	32.0	33.0	34.0	35.0	36.0	37.0	38.0	39.0
SRR1822168_3_2	139159.0	12666.0	14112.0	12312.0	10790.0	9586.0	9949.0	10012.0	11244.0	11936.0	11826.0	13068.0	13784.0	13850.0	15300.0	16872.0	18637.0	21034.0	23129.0	25135.0	29130.0	33054.0	38990.0	46137.0	56722.0	67629.0	81572.0	99942.0	123639.0	158418.0	209855.0	295075.0	444473.0	639479.0	969377.0	1666200.0	3660556.0	9812889.0
	11.0	12.0	13.0	14.0	15.0	16.0	17.0	18.0	19.0	20.0	21.0	22.0	23.0	24.0	25.0	26.0	27.0	28.0	29.0	30.0	31.0	32.0	33.0	34.0	35.0	36.0	37.0	38.0	39.0
SRR1822168_3_2.trim	1.0	3.0	2.0	15.0	12.0	64.0	388.0	2406.0	6399.0	10279.0	14367.0	18800.0	24456.0	31667.0	40627.0	52398.0	66539.0	84645.0	104943.0	129567.0	165797.0	221222.0	310582.0	461504.0	660744.0	993594.0	1717734.0	3803517.0	9661694.0
	2.0	3.0	4.0	5.0	6.0	7.0	8.0	9.0	10.0	11.0	12.0	13.0	14.0	15.0	16.0	17.0	18.0	19.0	20.0	21.0	22.0	23.0	24.0	25.0	26.0	27.0	28.0	29.0	30.0	31.0	32.0	33.0	34.0	35.0	36.0	37.0	38.0	39.0
SRR1822168_4_1	70.0	69.0	120.0	93.0	133.0	173.0	268.0	403.0	557.0	811.0	1174.0	1872.0	2796.0	3990.0	5179.0	6488.0	7886.0	9219.0	10831.0	12781.0	15335.0	18651.0	24396.0	32167.0	43367.0	60173.0	82588.0	114075.0	154596.0	205509.0	275572.0	376873.0	563472.0	804189.0	1175234.0	2002216.0	4499549.0	14616223.0
	17.0	18.0	19.0	20.0	21.0	22.0	23.0	24.0	25.0	26.0	27.0	28.0	29.0	30.0	31.0	32.0	33.0	34.0	35.0	36.0	37.0	38.0	39.0
SRR1822168_4_1.trim	2.0	8.0	42.0	98.0	219.0	613.0	1731.0	4622.0	10925.0	22542.0	41328.0	68142.0	104649.0	150481.0	205648.0	278959.0	383599.0	569089.0	806252.0	1179490.0	2023086.0	4632486.0	14293922.0
	2.0	3.0	4.0	5.0	6.0	7.0	8.0	9.0	10.0	11.0	12.0	13.0	14.0	15.0	16.0	17.0	18.0	19.0	20.0	21.0	22.0	23.0	24.0	25.0	26.0	27.0	28.0	29.0	30.0	31.0	32.0	33.0	34.0	35.0	36.0	37.0	38.0	39.0
SRR1822168_4_2	185658.0	16720.0	18765.0	16310.0	14293.0	12711.0	13266.0	13270.0	15034.0	15991.0	15775.0	17372.0	18442.0	18418.0	20487.0	22355.0	24828.0	28082.0	30902.0	33521.0	38801.0	44125.0	52047.0	61556.0	75427.0	90363.0	108900.0	133098.0	165020.0	210949.0	279263.0	393682.0	592109.0	853320.0	1291679.0	2222946.0	4879905.0	13083708.0
	11.0	12.0	13.0	14.0	15.0	16.0	17.0	18.0	19.0	20.0	21.0	22.0	23.0	24.0	25.0	26.0	27.0	28.0	29.0	30.0	31.0	32.0	33.0	34.0	35.0	36.0	37.0	38.0	39.0
SRR1822168_4_2.trim	1.0	3.0	3.0	19.0	18.0	75.0	512.0	3200.0	8454.0	13751.0	19068.0	25185.0	32753.0	42323.0	54246.0	69806.0	89007.0	113054.0	139723.0	172890.0	220778.0	294140.0	414301.0	615074.0	881353.0	1324028.0	2291483.0	5070923.0	12881762.0
	2.0	3.0	4.0	5.0	6.0	7.0	8.0	9.0	10.0	11.0	12.0	13.0	14.0	15.0	16.0	17.0	18.0	19.0	20.0	21.0	22.0	23.0	24.0	25.0	26.0	27.0	28.0	29.0	30.0	31.0	32.0	33.0	34.0	35.0	36.0	37.0	38.0	39.0
SRR1822168_5_1	100.0	91.0	154.0	115.0	170.0	214.0	328.0	497.0	692.0	1026.0	1485.0	2292.0	3492.0	4958.0	6524.0	8110.0	9822.0	11580.0	13478.0	15869.0	19066.0	23351.0	30415.0	40243.0	54360.0	75452.0	103043.0	142474.0	193285.0	256806.0	343915.0	470351.0	704371.0	1006066.0	1468615.0	2503287.0	5623095.0	18269026.0
	17.0	18.0	19.0	20.0	21.0	22.0	23.0	24.0	25.0	26.0	27.0	28.0	29.0	30.0	31.0	32.0	33.0	34.0	35.0	36.0	37.0	38.0	39.0
SRR1822168_5_1.trim	2.0	12.0	54.0	123.0	268.0	744.0	2124.0	5741.0	13616.0	28171.0	51715.0	85158.0	130948.0	188335.0	256956.0	347834.0	478754.0	711544.0	1008822.0	1473507.0	2529283.0	5789708.0	17865914.0
	2.0	3.0	4.0	5.0	6.0	7.0	8.0	9.0	10.0	11.0	12.0	13.0	14.0	15.0	16.0	17.0	18.0	19.0	20.0	21.0	22.0	23.0	24.0	25.0	26.0	27.0	28.0	29.0	30.0	31.0	32.0	33.0	34.0	35.0	36.0	37.0	38.0	39.0
SRR1822168_5_2	232045.0	20813.0	23409.0	20420.0	17856.0	15983.0	16644.0	16595.0	18697.0	19836.0	19748.0	21705.0	23016.0	22949.0	25573.0	27748.0	30972.0	35228.0	38642.0	41990.0	48387.0	55076.0	65259.0	76902.0	94267.0	112979.0	136353.0	166459.0	206278.0	263789.0	349149.0	492161.0	740221.0	1066876.0	1613167.0	2778613.0	6098022.0	16354391.0
	11.0	12.0	13.0	14.0	15.0	16.0	17.0	18.0	19.0	20.0	21.0	22.0	23.0	24.0	25.0	26.0	27.0	28.0	29.0	30.0	31.0	32.0	33.0	34.0	35.0	36.0	37.0	38.0	39.0
SRR1822168_5_2.trim	1.0	3.0	3.0	22.0	28.0	89.0	641.0	4068.0	10496.0	17168.0	23828.0	31540.0	40765.0	52827.0	67858.0	87367.0	111422.0	141234.0	174713.0	216256.0	276016.0	367819.0	517825.0	768984.0	1101598.0	1654040.0	2863923.0	6336861.0	16101938.0
	2.0	3.0	4.0	5.0	6.0	7.0	8.0	9.0	10.0	11.0	12.0	13.0	14.0	15.0	16.0	17.0	18.0	19.0	20.0	21.0	22.0	23.0	24.0	25.0	26.0	27.0	28.0	29.0	30.0	31.0	32.0	33.0	34.0	35.0	36.0	37.0	38.0	39.0
SRR1822168_6_1	120.0	112.0	189.0	132.0	200.0	266.0	401.0	597.0	830.0	1219.0	1781.0	2742.0	4177.0	5938.0	7808.0	9677.0	11787.0	13908.0	16207.0	19045.0	22905.0	28100.0	36451.0	48342.0	65342.0	90628.0	123817.0	170867.0	231849.0	308504.0	412723.0	564917.0	844458.0	1206891.0	1762826.0	3003726.0	6747393.0	21921397.0
	17.0	18.0	19.0	20.0	21.0	22.0	23.0	24.0	25.0	26.0	27.0	28.0	29.0	30.0	31.0	32.0	33.0	34.0	35.0	36.0	37.0	38.0	39.0
SRR1822168_6_1.trim	2.0	16.0	59.0	149.0	303.0	886.0	2541.0	6869.0	16400.0	33619.0	61986.0	102524.0	157120.0	226055.0	308539.0	417431.0	574897.0	853163.0	1210485.0	1768568.0	3035219.0	6947245.0	21437553.0
	2.0	3.0	4.0	5.0	6.0	7.0	8.0	9.0	10.0	11.0	12.0	13.0	14.0	15.0	16.0	17.0	18.0	19.0	20.0	21.0	22.0	23.0	24.0	25.0	26.0	27.0	28.0	29.0	30.0	31.0	32.0	33.0	34.0	35.0	36.0	37.0	38.0	39.0
SRR1822168_6_2	278335.0	24984.0	28038.0	24419.0	21500.0	19228.0	19999.0	19962.0	22503.0	23754.0	23759.0	26094.0	27589.0	27515.0	30834.0	33417.0	37158.0	42252.0	46520.0	50564.0	58086.0	66110.0	78287.0	92347.0	113116.0	135712.0	163351.0	199674.0	247766.0	316415.0	419145.0	589997.0	888284.0	1280145.0	1937533.0	3334439.0	7315934.0	19623507.0
	11.0	12.0	13.0	14.0	15.0	16.0	17.0	18.0	19.0	20.0	21.0	22.0	23.0	24.0	25.0	26.0	27.0	28.0	29.0	30.0	31.0	32.0	33.0	34.0	35.0	36.0	37.0	38.0	39.0
SRR1822168_6_2.trim	1.0	3.0	5.0	25.0	35.0	100.0	754.0	4919.0	12565.0	20561.0	28571.0	37959.0	49062.0	63406.0	81439.0	104726.0	133815.0	169118.0	209549.0	260134.0	331416.0	441362.0	620934.0	923001.0	1321114.0	1987050.0	3436696.0	7602526.0	19320783.0
	2.0	3.0	4.0	5.0	6.0	7.0	8.0	9.0	10.0	11.0	12.0	13.0	14.0	15.0	16.0	17.0	18.0	19.0	20.0	21.0	22.0	23.0	24.0	25.0	26.0	27.0	28.0	29.0	30.0	31.0	32.0	33.0	34.0	35.0	36.0	37.0	38.0	39.0
SRR1822168_7_1	132.0	128.0	217.0	159.0	236.0	307.0	486.0	704.0	963.0	1427.0	2078.0	3204.0	4896.0	6878.0	9110.0	11271.0	13677.0	16277.0	18841.0	22254.0	26562.0	32726.0	42433.0	56446.0	76364.0	105738.0	144509.0	199701.0	270739.0	359637.0	481605.0	659022.0	985239.0	1408578.0	2056554.0	3505055.0	7872720.0	25574286.0
	17.0	18.0	19.0	20.0	21.0	22.0	23.0	24.0	25.0	26.0	27.0	28.0	29.0	30.0	31.0	32.0	33.0	34.0	35.0	36.0	37.0	38.0	39.0
SRR1822168_7_1.trim	2.0	19.0	65.0	172.0	366.0	1046.0	2972.0	8046.0	19099.0	39239.0	72392.0	119575.0	183756.0	263490.0	359889.0	487082.0	670643.0	995405.0	1412723.0	2063457.0	3541519.0	8105956.0	25009653.0
	2.0	3.0	4.0	5.0	6.0	7.0	8.0	9.0	10.0	11.0	12.0	13.0	14.0	15.0	16.0	17.0	18.0	19.0	20.0	21.0	22.0	23.0	24.0	25.0	26.0	27.0	28.0	29.0	30.0	31.0	32.0	33.0	34.0	35.0	36.0	37.0	38.0	39.0
SRR1822168_7_2	325026.0	29243.0	32726.0	28512.0	24999.0	22395.0	23443.0	23189.0	26186.0	27697.0	27779.0	30396.0	32190.0	32076.0	35829.0	39076.0	43357.0	49271.0	54128.0	58903.0	67707.0	77112.0	91332.0	107976.0	131822.0	158349.0	190937.0	233265.0	289382.0	368716.0	489014.0	687455.0	1036772.0	1493543.0	2260739.0	3890113.0	8535724.0	22894780.0
	11.0	12.0	13.0	14.0	15.0	16.0	17.0	18.0	19.0	20.0	21.0	22.0	23.0	24.0	25.0	26.0	27.0	28.0	29.0	30.0	31.0	32.0	33.0	34.0	35.0	36.0	37.0	38.0	39.0
SRR1822168_7_2.trim	1.0	3.0	6.0	29.0	42.0	116.0	881.0	5698.0	14722.0	23993.0	33187.0	44344.0	57421.0	73916.0	94981.0	121838.0	156405.0	197532.0	244686.0	303794.0	386443.0	514754.0	723269.0	1077343.0	1541414.0	2318706.0	4009498.0	8869989.0	22541555.0
	2.0	3.0	4.0	5.0	6.0	7.0	8.0	9.0	10.0	11.0	12.0	13.0	14.0	15.0	16.0	17.0	18.0	19.0	20.0	21.0	22.0	23.0	24.0	25.0	26.0	27.0	28.0	29.0	30.0	31.0	32.0	33.0	34.0	35.0	36.0	37.0	38.0	39.0
SRR1822168_8_1	154.0	146.0	250.0	184.0	269.0	350.0	542.0	793.0	1119.0	1643.0	2382.0	3666.0	5561.0	7852.0	10399.0	12884.0	15596.0	18581.0	21569.0	25561.0	30393.0	37392.0	48495.0	64575.0	87192.0	120748.0	165419.0	228278.0	309387.0	411076.0	550345.0	753576.0	1126594.0	1610151.0	2350238.0	4005406.0	8999045.0	29230004.0
	17.0	18.0	19.0	20.0	21.0	22.0	23.0	24.0	25.0	26.0	27.0	28.0	29.0	30.0	31.0	32.0	33.0	34.0	35.0	36.0	37.0	38.0	39.0
SRR1822168_8_1.trim	2.0	21.0	79.0	203.0	435.0	1207.0	3418.0	9154.0	21840.0	44807.0	82674.0	136768.0	209999.0	301246.0	411433.0	556438.0	766873.0	1138166.0	1614629.0	2358381.0	4046785.0	9266033.0	28584909.0
	2.0	3.0	4.0	5.0	6.0	7.0	8.0	9.0	10.0	11.0	12.0	13.0	14.0	15.0	16.0	17.0	18.0	19.0	20.0	21.0	22.0	23.0	24.0	25.0	26.0	27.0	28.0	29.0	30.0	31.0	32.0	33.0	34.0	35.0	36.0	37.0	38.0	39.0
SRR1822168_8_2	371377.0	33493.0	37403.0	32634.0	28580.0	25530.0	26726.0	26664.0	29972.0	31650.0	31665.0	34766.0	36865.0	36710.0	40871.0	44692.0	49499.0	56148.0	61882.0	67297.0	77344.0	88343.0	104317.0	123561.0	150591.0	180977.0	218274.0	266475.0	330852.0	421060.0	559366.0	786152.0	1185388.0	1707152.0	2583904.0	4444539.0	9754688.0	26170408.0
	11.0	12.0	13.0	14.0	15.0	16.0	17.0	18.0	19.0	20.0	21.0	22.0	23.0	24.0	25.0	26.0	27.0	28.0	29.0	30.0	31.0	32.0	33.0	34.0	35.0	36.0	37.0	38.0	39.0
SRR1822168_8_2.trim	1.0	3.0	6.0	32.0	49.0	134.0	985.0	6476.0	16839.0	27423.0	38084.0	50738.0	65653.0	84444.0	108519.0	139109.0	178788.0	225653.0	279711.0	347255.0	441701.0	588647.0	826970.0	1231600.0	1762046.0	2650151.0	4581326.0	10136383.0	25766774.0
	2.0	3.0	4.0	5.0	6.0	7.0	8.0	9.0	10.0	11.0	12.0	13.0	14.0	15.0	16.0	17.0	18.0	19.0	20.0	21.0	22.0	23.0	24.0	25.0	26.0	27.0	28.0	29.0	30.0	31.0	32.0	33.0	34.0	35.0	36.0	37.0	38.0	39.0
SRR1822168_9_1	172.0	166.0	279.0	209.0	301.0	390.0	619.0	879.0	1261.0	1872.0	2655.0	4106.0	6271.0	8858.0	11680.0	14522.0	17551.0	20864.0	24278.0	28734.0	34112.0	42090.0	54523.0	72486.0	98152.0	135837.0	186399.0	256800.0	348099.0	462872.0	619407.0	847536.0	1266988.0	1811508.0	2643574.0	4505249.0	10123948.0	32883423.0
	17.0	18.0	19.0	20.0	21.0	22.0	23.0	24.0	25.0	26.0	27.0	28.0	29.0	30.0	31.0	32.0	33.0	34.0	35.0	36.0	37.0	38.0	39.0
SRR1822168_9_1.trim	2.0	25.0	92.0	230.0	494.0	1364.0	3861.0	10287.0	24484.0	50364.0	92950.0	153918.0	236272.0	339040.0	463281.0	625997.0	862549.0	1280071.0	1816535.0	2652715.0	4551924.0	10424733.0	32157121.0
	2.0	3.0	4.0	5.0	6.0	7.0	8.0	9.0	10.0	11.0	12.0	13.0	14.0	15.0	16.0	17.0	18.0	19.0	20.0	21.0	22.0	23.0	24.0	25.0	26.0	27.0	28.0	29.0	30.0	31.0	32.0	33.0	34.0	35.0	36.0	37.0	38.0	39.0
SRR1822168_9_2	418044.0	37672.0	42050.0	36702.0	32072.0	28731.0	29997.0	30044.0	33650.0	35665.0	35685.0	39209.0	41403.0	41306.0	45896.0	50373.0	55702.0	63187.0	69520.0	75668.0	87046.0	99414.0	117342.0	139581.0	169262.0	203687.0	245574.0	299566.0	372069.0	473402.0	629481.0	884165.0	1333267.0	1921099.0	2906019.0	4999678.0	10973848.0	29441594.0
	11.0	12.0	13.0	14.0	15.0	16.0	17.0	18.0	19.0	20.0	21.0	22.0	23.0	24.0	25.0	26.0	27.0	28.0	29.0	30.0	31.0	32.0	33.0	34.0	35.0	36.0	37.0	38.0	39.0
SRR1822168_9_2.trim	1.0	3.0	8.0	34.0	59.0	151.0	1098.0	7293.0	18896.0	30961.0	42806.0	57204.0	73920.0	94998.0	122215.0	156433.0	201236.0	253858.0	314454.0	390833.0	496847.0	662017.0	929890.0	1385375.0	1983117.0	2980322.0	5153583.0	11403585.0	28987112.0
	7.0	8.0	9.0	10.0	11.0	12.0	13.0	14.0	15.0	16.0	17.0	18.0	19.0	20.0	21.0	22.0	23.0	24.0	25.0	26.0	27.0	28.0	29.0	30.0	31.0	32.0	33.0	34.0	35.0	36.0	37.0	38.0	39.0
SRR3622817_001_1	1.0	0.0	1.0	2.0	2.0	4.0	2.0	7.0	11.0	8.0	15.0	13.0	19.0	26.0	29.0	48.0	72.0	94.0	149.0	209.0	320.0	437.0	588.0	759.0	995.0	1218.0	1634.0	1977.0	2571.0	3666.0	6116.0	13522.0	33182.0
	20.0	21.0	22.0	23.0	24.0	25.0	26.0	27.0	28.0	29.0	30.0	31.0	32.0	33.0	34.0	35.0	36.0	37.0	38.0	39.0
SRR3622817_001_1.trim	1.0	1.0	8.0	10.0	29.0	77.0	119.0	194.0	374.0	515.0	672.0	981.0	1233.0	1554.0	2014.0	2563.0	3774.0	6347.0	13248.0	33086.0
	2.0	3.0	4.0	5.0	6.0	7.0	8.0	9.0	10.0	11.0	12.0	13.0	14.0	15.0	16.0	17.0	18.0	19.0	20.0	21.0	22.0	23.0	24.0	25.0	26.0	27.0	28.0	29.0	30.0	31.0	32.0	33.0	34.0	35.0	36.0	37.0	38.0	39.0
SRR3622817_001_2	216.0	47.0	91.0	265.0	135.0	104.0	112.0	123.0	138.0	111.0	150.0	180.0	152.0	167.0	108.0	98.0	90.0	155.0	130.0	145.0	199.0	198.0	251.0	307.0	416.0	451.0	539.0	642.0	825.0	940.0	1090.0	1465.0	1803.0	2296.0	3313.0	5445.0	12336.0	32464.0
	1.0	2.0	3.0	4.0	5.0	6.0	7.0	8.0	9.0	10.0	11.0	12.0	13.0	14.0	15.0	16.0	17.0	18.0	19.0	20.0	21.0	22.0	23.0	24.0	25.0	26.0	27.0	28.0	29.0	30.0	31.0	32.0	33.0	34.0	35.0	36.0	37.0	38.0	39.0
SRR3622817_001_2.trim	11.0	23.0	175.0	59.0	74.0	12.0	30.0	27.0	40.0	43.0	83.0	79.0	72.0	78.0	89.0	110.0	80.0	52.0	55.0	63.0	81.0	119.0	135.0	197.0	291.0	423.0	509.0	562.0	664.0	840.0	988.0	1150.0	1518.0	1850.0	2387.0	3367.0	5469.0	12568.0	32427.0
	2.0	3.0	4.0	5.0	6.0	7.0	8.0	9.0	10.0	11.0	12.0	13.0	14.0	15.0	16.0	17.0	18.0	19.0	20.0	21.0	22.0	23.0	24.0	25.0	26.0	27.0	28.0	29.0	30.0	31.0	32.0	33.0	34.0	35.0	36.0	37.0	38.0	39.0
SRR3622817_002_1	2.0	0.0	0.0	0.0	0.0	1.0	0.0	1.0	2.0	5.0	6.0	6.0	15.0	19.0	16.0	25.0	22.0	41.0	58.0	72.0	84.0	141.0	195.0	271.0	434.0	638.0	853.0	1160.0	1554.0	2017.0	2511.0	3264.0	4002.0	5196.0	7549.0	12446.0	26907.0	66254.0
	20.0	21.0	22.0	23.0	24.0	25.0	26.0	27.0	28.0	29.0	30.0	31.0	32.0	33.0	34.0	35.0	36.0	37.0	38.0	39.0
SRR3622817_002_1.trim	3.0	4.0	12.0	17.0	61.0	131.0	252.0	407.0	670.0	1052.0	1367.0	1946.0	2513.0	3154.0	4043.0	5251.0	7721.0	12932.0	26390.0	66004.0
	2.0	3.0	4.0	5.0	6.0	7.0	8.0	9.0	10.0	11.0	12.0	13.0	14.0	15.0	16.0	17.0	18.0	19.0	20.0	21.0	22.0	23.0	24.0	25.0	26.0	27.0	28.0	29.0	30.0	31.0	32.0	33.0	34.0	35.0	36.0	37.0	38.0	39.0
SRR3622817_002_2	457.0	97.0	183.0	548.0	265.0	171.0	234.0	264.0	296.0	223.0	297.0	340.0	330.0	310.0	210.0	203.0	204.0	279.0	262.0	305.0	379.0	418.0	512.0	635.0	820.0	877.0	1130.0	1301.0	1634.0	1896.0	2263.0	2877.0	3673.0	4686.0	6743.0	10967.0	24790.0	64688.0
	1.0	2.0	3.0	4.0	5.0	6.0	7.0	8.0	9.0	10.0	11.0	12.0	13.0	14.0	15.0	16.0	17.0	18.0	19.0	20.0	21.0	22.0	23.0	24.0	25.0	26.0	27.0	28.0	29.0	30.0	31.0	32.0	33.0	34.0	35.0	36.0	37.0	38.0	39.0
SRR3622817_002_2.trim	18.0	49.0	349.0	111.0	156.0	21.0	54.0	69.0	74.0	95.0	159.0	159.0	130.0	155.0	196.0	206.0	159.0	109.0	112.0	131.0	148.0	224.0	286.0	406.0	576.0	837.0	987.0	1179.0	1395.0	1668.0	2016.0	2357.0	2984.0	3707.0	4906.0	6832.0	11073.0	25226.0	64611.0
	2.0	3.0	4.0	5.0	6.0	7.0	8.0	9.0	10.0	11.0	12.0	13.0	14.0	15.0	16.0	17.0	18.0	19.0	20.0	21.0	22.0	23.0	24.0	25.0	26.0	27.0	28.0	29.0	30.0	31.0	32.0	33.0	34.0	35.0	36.0	37.0	38.0	39.0
SRR3622817_003_1	2.0	0.0	0.0	1.0	0.0	2.0	0.0	1.0	3.0	5.0	7.0	12.0	19.0	26.0	22.0	37.0	37.0	55.0	80.0	102.0	134.0	207.0	297.0	411.0	636.0	947.0	1250.0	1750.0	2346.0	3044.0	3820.0	4850.0	5948.0	7836.0	11137.0	18688.0	40236.0	99438.0
	19.0	20.0	21.0	22.0	23.0	24.0	25.0	26.0	27.0	28.0	29.0	30.0	31.0	32.0	33.0	34.0	35.0	36.0	37.0	38.0	39.0
SRR3622817_003_1.trim	1.0	3.0	6.0	17.0	32.0	96.0	188.0	373.0	607.0	1025.0	1554.0	2078.0	2913.0	3789.0	4693.0	6023.0	7976.0	11396.0	19467.0	39371.0	99088.0
	2.0	3.0	4.0	5.0	6.0	7.0	8.0	9.0	10.0	11.0	12.0	13.0	14.0	15.0	16.0	17.0	18.0	19.0	20.0	21.0	22.0	23.0	24.0	25.0	26.0	27.0	28.0	29.0	30.0	31.0	32.0	33.0	34.0	35.0	36.0	37.0	38.0	39.0
SRR3622817_003_2	680.0	137.0	278.0	810.0	394.0	255.0	340.0	373.0	457.0	325.0	434.0	489.0	492.0	469.0	304.0	318.0	307.0	404.0	420.0	439.0	550.0	632.0	812.0	968.0	1211.0	1371.0	1703.0	1995.0	2397.0	2817.0	3398.0	4303.0	5471.0	6958.0	9990.0	16357.0	37312.0	97016.0
	1.0	2.0	3.0	4.0	5.0	6.0	7.0	8.0	9.0	10.0	11.0	12.0	13.0	14.0	15.0	16.0	17.0	18.0	19.0	20.0	21.0	22.0	23.0	24.0	25.0	26.0	27.0	28.0	29.0	30.0	31.0	32.0	33.0	34.0	35.0	36.0	37.0	38.0	39.0
SRR3622817_003_2.trim	22.0	86.0	521.0	150.0	225.0	36.0	81.0	99.0	110.0	134.0	250.0	244.0	192.0	225.0	280.0	302.0	233.0	171.0	169.0	196.0	210.0	308.0	431.0	640.0	900.0	1244.0	1493.0	1788.0	2145.0	2530.0	2977.0	3550.0	4434.0	5517.0	7249.0	10148.0	16554.0	37947.0	96905.0
	2.0	3.0	4.0	5.0	6.0	7.0	8.0	9.0	10.0	11.0	12.0	13.0	14.0	15.0	16.0	17.0	18.0	19.0	20.0	21.0	22.0	23.0	24.0	25.0	26.0	27.0	28.0	29.0	30.0	31.0	32.0	33.0	34.0	35.0	36.0	37.0	38.0	39.0
SRR3622817_004_1	2.0	0.0	1.0	1.0	0.0	3.0	1.0	2.0	6.0	8.0	9.0	18.0	23.0	35.0	29.0	46.0	48.0	72.0	111.0	144.0	185.0	266.0	391.0	522.0	862.0	1249.0	1666.0	2360.0	3180.0	4034.0	5103.0	6459.0	7922.0	10510.0	14736.0	24769.0	53620.0	132483.0
	19.0	20.0	21.0	22.0	23.0	24.0	25.0	26.0	27.0	28.0	29.0	30.0	31.0	32.0	33.0	34.0	35.0	36.0	37.0	38.0	39.0
SRR3622817_004_1.trim	2.0	5.0	9.0	23.0	47.0	139.0	241.0	474.0	810.0	1396.0	2053.0	2837.0	3878.0	5010.0	6327.0	8015.0	10672.0	15086.0	25814.0	52433.0	132001.0
	2.0	3.0	4.0	5.0	6.0	7.0	8.0	9.0	10.0	11.0	12.0	13.0	14.0	15.0	16.0	17.0	18.0	19.0	20.0	21.0	22.0	23.0	24.0	25.0	26.0	27.0	28.0	29.0	30.0	31.0	32.0	33.0	34.0	35.0	36.0	37.0	38.0	39.0
SRR3622817_004_2	908.0	196.0	387.0	1091.0	525.0	350.0	448.0	501.0	617.0	437.0	557.0	653.0	639.0	606.0	420.0	420.0	430.0	511.0	562.0	589.0	721.0	859.0	1072.0	1298.0	1591.0	1841.0	2274.0	2657.0	3225.0	3767.0	4503.0	5741.0	7255.0	9373.0	13408.0	21569.0	49600.0	129275.0
	1.0	2.0	3.0	4.0	5.0	6.0	7.0	8.0	9.0	10.0	11.0	12.0	13.0	14.0	15.0	16.0	17.0	18.0	19.0	20.0	21.0	22.0	23.0	24.0	25.0	26.0	27.0	28.0	29.0	30.0	31.0	32.0	33.0	34.0	35.0	36.0	37.0	38.0	39.0
SRR3622817_004_2.trim	39.0	118.0	676.0	207.0	321.0	55.0	106.0	133.0	149.0	180.0	325.0	331.0	241.0	312.0	365.0	392.0	296.0	224.0	223.0	265.0	279.0	402.0	609.0	871.0	1218.0	1659.0	1981.0	2329.0	2851.0	3366.0	3986.0	4750.0	5949.0	7330.0	9719.0	13621.0	21835.0	50406.0	129153.0
	2.0	3.0	4.0	5.0	6.0	7.0	8.0	9.0	10.0	11.0	12.0	13.0	14.0	15.0	16.0	17.0	18.0	19.0	20.0	21.0	22.0	23.0	24.0	25.0	26.0	27.0	28.0	29.0	30.0	31.0	32.0	33.0	34.0	35.0	36.0	37.0	38.0	39.0
SRR3622817_005_1	2.0	0.0	1.0	1.0	0.0	3.0	1.0	2.0	7.0	9.0	10.0	22.0	29.0	43.0	41.0	59.0	65.0	88.0	132.0	180.0	233.0	337.0	509.0	645.0	1082.0	1555.0	2095.0	2938.0	3957.0	5081.0	6332.0	8061.0	10002.0	13107.0	18483.0	30845.0	66980.0	165706.0
	19.0	20.0	21.0	22.0	23.0	24.0	25.0	26.0	27.0	28.0	29.0	30.0	31.0	32.0	33.0	34.0	35.0	36.0	37.0	38.0	39.0
SRR3622817_005_1.trim	2.0	5.0	10.0	30.0	56.0	167.0	296.0	606.0	1024.0	1724.0	2546.0	3584.0	4861.0	6186.0	7951.0	10065.0	13322.0	18932.0	32169.0	65487.0	165092.0
	2.0	3.0	4.0	5.0	6.0	7.0	8.0	9.0	10.0	11.0	12.0	13.0	14.0	15.0	16.0	17.0	18.0	19.0	20.0	21.0	22.0	23.0	24.0	25.0	26.0	27.0	28.0	29.0	30.0	31.0	32.0	33.0	34.0	35.0	36.0	37.0	38.0	39.0
SRR3622817_005_2	1146.0	246.0	501.0	1380.0	659.0	426.0	541.0	635.0	766.0	546.0	708.0	815.0	817.0	757.0	528.0	518.0	537.0	630.0	695.0	731.0	899.0	1085.0	1345.0	1665.0	1975.0	2323.0	2850.0	3313.0	4008.0	4707.0	5656.0	7190.0	9012.0	11777.0	16731.0	26967.0	62125.0	161433.0
	1.0	2.0	3.0	4.0	5.0	6.0	7.0	8.0	9.0	10.0	11.0	12.0	13.0	14.0	15.0	16.0	17.0	18.0	19.0	20.0	21.0	22.0	23.0	24.0	25.0	26.0	27.0	28.0	29.0	30.0	31.0	32.0	33.0	34.0	35.0	36.0	37.0	38.0	39.0
SRR3622817_005_2.trim	44.0	149.0	859.0	253.0	423.0	72.0	126.0	154.0	201.0	228.0	395.0	441.0	289.0	393.0	442.0	509.0	366.0	277.0	280.0	331.0	347.0	522.0	770.0	1092.0	1514.0	2050.0	2504.0	2923.0	3560.0	4218.0	4955.0	5940.0	7472.0	9125.0	12164.0	17002.0	27297.0	63125.0	161303.0
	2.0	3.0	4.0	5.0	6.0	7.0	8.0	9.0	10.0	11.0	12.0	13.0	14.0	15.0	16.0	17.0	18.0	19.0	20.0	21.0	22.0	23.0	24.0	25.0	26.0	27.0	28.0	29.0	30.0	31.0	32.0	33.0	34.0	35.0	36.0	37.0	38.0	39.0
SRR3622817_006_1	2.0	0.0	1.0	1.0	0.0	3.0	1.0	3.0	8.0	15.0	11.0	24.0	31.0	45.0	53.0	63.0	87.0	110.0	153.0	219.0	279.0	399.0	593.0	779.0	1301.0	1847.0	2537.0	3506.0	4673.0	6074.0	7638.0	9714.0	12093.0	15721.0	22219.0	36974.0	80369.0	198434.0
	18.0	19.0	20.0	21.0	22.0	23.0	24.0	25.0	26.0	27.0	28.0	29.0	30.0	31.0	32.0	33.0	34.0	35.0	36.0	37.0	38.0	39.0
SRR3622817_006_1.trim	1.0	2.0	7.0	15.0	39.0	62.0	192.0	345.0	707.0	1242.0	2101.0	3021.0	4264.0	5796.0	7466.0	9559.0	12147.0	15990.0	22720.0	38555.0	78622.0	197685.0
	2.0	3.0	4.0	5.0	6.0	7.0	8.0	9.0	10.0	11.0	12.0	13.0	14.0	15.0	16.0	17.0	18.0	19.0	20.0	21.0	22.0	23.0	24.0	25.0	26.0	27.0	28.0	29.0	30.0	31.0	32.0	33.0	34.0	35.0	36.0	37.0	38.0	39.0
SRR3622817_006_2	1370.0	293.0	603.0	1652.0	800.0	506.0	655.0	760.0	917.0	657.0	859.0	963.0	975.0	908.0	633.0	632.0	653.0	770.0	834.0	901.0	1088.0	1301.0	1615.0	1999.0	2388.0	2762.0	3391.0	4008.0	4836.0	5656.0	6796.0	8649.0	10774.0	14172.0	20038.0	32383.0	74585.0	193198.0
	1.0	2.0	3.0	4.0	5.0	6.0	7.0	8.0	9.0	10.0	11.0	12.0	13.0	14.0	15.0	16.0	17.0	18.0	19.0	20.0	21.0	22.0	23.0	24.0	25.0	26.0	27.0	28.0	29.0	30.0	31.0	32.0	33.0	34.0	35.0	36.0	37.0	38.0	39.0
SRR3622817_006_2.trim	52.0	189.0	1019.0	308.0	511.0	79.0	143.0	179.0	239.0	275.0	480.0	535.0	349.0	475.0	533.0	588.0	444.0	332.0	325.0	404.0	432.0	631.0	947.0	1299.0	1843.0	2449.0	3011.0	3478.0	4265.0	5098.0	5993.0	7114.0	8997.0	10947.0	14609.0	20366.0	32796.0	75730.0	193074.0
	2.0	3.0	4.0	5.0	6.0	7.0	8.0	9.0	10.0	11.0	12.0	13.0	14.0	15.0	16.0	17.0	18.0	19.0	20.0	21.0	22.0	23.0	24.0	25.0	26.0	27.0	28.0	29.0	30.0	31.0	32.0	33.0	34.0	35.0	36.0	37.0	38.0	39.0
SRR3622817_007_1	3.0	1.0	1.0	1.0	0.0	5.0	1.0	4.0	12.0	18.0	14.0	28.0	34.0	52.0	67.0	75.0	99.0	130.0	179.0	256.0	332.0	455.0	678.0	931.0	1521.0	2167.0	2986.0	4080.0	5418.0	7072.0	8950.0	11292.0	14112.0	18325.0	25922.0	43075.0	93737.0	231777.0
	18.0	19.0	20.0	21.0	22.0	23.0	24.0	25.0	26.0	27.0	28.0	29.0	30.0	31.0	32.0	33.0	34.0	35.0	36.0	37.0	38.0	39.0
SRR3622817_007_1.trim	1.0	2.0	7.0	18.0	42.0	75.0	222.0	413.0	820.0	1470.0	2432.0	3555.0	4926.0	6763.0	8748.0	11131.0	14178.0	18643.0	26495.0	44960.0	91628.0	230927.0
	2.0	3.0	4.0	5.0	6.0	7.0	8.0	9.0	10.0	11.0	12.0	13.0	14.0	15.0	16.0	17.0	18.0	19.0	20.0	21.0	22.0	23.0	24.0	25.0	26.0	27.0	28.0	29.0	30.0	31.0	32.0	33.0	34.0	35.0	36.0	37.0	38.0	39.0
SRR3622817_007_2	1597.0	341.0	712.0	1945.0	929.0	573.0	783.0	889.0	1058.0	789.0	968.0	1110.0	1167.0	1057.0	740.0	740.0	768.0	900.0	947.0	1035.0	1288.0	1530.0	1892.0	2305.0	2817.0	3252.0	3930.0	4702.0	5629.0	6554.0	7877.0	9999.0	12569.0	16554.0	23347.0	37867.0	87120.0	225530.0
	1.0	2.0	3.0	4.0	5.0	6.0	7.0	8.0	9.0	10.0	11.0	12.0	13.0	14.0	15.0	16.0	17.0	18.0	19.0	20.0	21.0	22.0	23.0	24.0	25.0	26.0	27.0	28.0	29.0	30.0	31.0	32.0	33.0	34.0	35.0	36.0	37.0	38.0	39.0
SRR3622817_007_2.trim	56.0	214.0	1198.0	357.0	608.0	86.0	169.0	216.0	279.0	320.0	551.0	624.0	408.0	541.0	638.0	687.0	528.0	380.0	393.0	460.0	495.0	729.0	1122.0	1540.0	2155.0	2853.0	3529.0	4057.0	4963.0	5934.0	7000.0	8239.0	10378.0	12800.0	17055.0	23689.0	38341.0	88503.0	225361.0
	2.0	3.0	4.0	5.0	6.0	7.0	8.0	9.0	10.0	11.0	12.0	13.0	14.0	15.0	16.0	17.0	18.0	19.0	20.0	21.0	22.0	23.0	24.0	25.0	26.0	27.0	28.0	29.0	30.0	31.0	32.0	33.0	34.0	35.0	36.0	37.0	38.0	39.0
SRR3622817_008_1	3.0	1.0	2.0	2.0	2.0	5.0	1.0	4.0	12.0	19.0	17.0	31.0	38.0	60.0	79.0	84.0	109.0	146.0	195.0	288.0	384.0	516.0	771.0	1080.0	1729.0	2475.0	3372.0	4680.0	6206.0	8082.0	10231.0	12935.0	16115.0	20999.0	29547.0	49230.0	107207.0	264615.0
	18.0	19.0	20.0	21.0	22.0	23.0	24.0	25.0	26.0	27.0	28.0	29.0	30.0	31.0	32.0	33.0	34.0	35.0	36.0	37.0	38.0	39.0
SRR3622817_008_1.trim	1.0	2.0	8.0	25.0	52.0	90.0	246.0	487.0	936.0	1691.0	2743.0	4047.0	5664.0	7697.0	10005.0	12777.0	16192.0	21360.0	30173.0	51351.0	104830.0	263660.0
	2.0	3.0	4.0	5.0	6.0	7.0	8.0	9.0	10.0	11.0	12.0	13.0	14.0	15.0	16.0	17.0	18.0	19.0	20.0	21.0	22.0	23.0	24.0	25.0	26.0	27.0	28.0	29.0	30.0	31.0	32.0	33.0	34.0	35.0	36.0	37.0	38.0	39.0
SRR3622817_008_2	1835.0	401.0	824.0	2224.0	1058.0	649.0	905.0	1009.0	1205.0	933.0	1106.0	1256.0	1327.0	1203.0	820.0	837.0	881.0	1024.0	1067.0	1174.0	1474.0	1742.0	2159.0	2650.0	3231.0	3728.0	4525.0	5369.0	6399.0	7461.0	9041.0	11440.0	14322.0	18889.0	26692.0	43204.0	99443.0	257765.0
	1.0	2.0	3.0	4.0	5.0	6.0	7.0	8.0	9.0	10.0	11.0	12.0	13.0	14.0	15.0	16.0	17.0	18.0	19.0	20.0	21.0	22.0	23.0	24.0	25.0	26.0	27.0	28.0	29.0	30.0	31.0	32.0	33.0	34.0	35.0	36.0	37.0	38.0	39.0
SRR3622817_008_2.trim	68.0	255.0	1379.0	400.0	696.0	101.0	194.0	256.0	326.0	362.0	627.0	722.0	474.0	613.0	721.0	781.0	580.0	441.0	444.0	539.0	559.0	832.0	1285.0	1788.0	2465.0	3254.0	4034.0	4635.0	5711.0	6752.0	7978.0	9425.0	11844.0	14596.0	19461.0	27038.0	43807.0	101010.0	257584.0
	2.0	3.0	4.0	5.0	6.0	7.0	8.0	9.0	10.0	11.0	12.0	13.0	14.0	15.0	16.0	17.0	18.0	19.0	20.0	21.0	22.0	23.0	24.0	25.0	26.0	27.0	28.0	29.0	30.0	31.0	32.0	33.0	34.0	35.0	36.0	37.0	38.0	39.0
SRR3622817_009_1	3.0	3.0	2.0	2.0	3.0	5.0	1.0	5.0	13.0	19.0	21.0	40.0	48.0	62.0	87.0	96.0	120.0	162.0	217.0	317.0	437.0	586.0	861.0	1215.0	1953.0	2755.0	3837.0	5262.0	6968.0	9090.0	11516.0	14582.0	18131.0	23625.0	33255.0	55336.0	120538.0	297613.0
	18.0	19.0	20.0	21.0	22.0	23.0	24.0	25.0	26.0	27.0	28.0	29.0	30.0	31.0	32.0	33.0	34.0	35.0	36.0	37.0	38.0	39.0
SRR3622817_009_1.trim	1.0	3.0	9.0	29.0	60.0	106.0	272.0	546.0	1052.0	1884.0	3066.0	4548.0	6413.0	8664.0	11249.0	14415.0	18229.0	24000.0	33969.0	57726.0	117831.0	296606.0
	2.0	3.0	4.0	5.0	6.0	7.0	8.0	9.0	10.0	11.0	12.0	13.0	14.0	15.0	16.0	17.0	18.0	19.0	20.0	21.0	22.0	23.0	24.0	25.0	26.0	27.0	28.0	29.0	30.0	31.0	32.0	33.0	34.0	35.0	36.0	37.0	38.0	39.0
SRR3622817_009_2	2071.0	448.0	943.0	2495.0	1190.0	720.0	1028.0	1135.0	1331.0	1055.0	1229.0	1434.0	1512.0	1355.0	912.0	924.0	992.0	1144.0	1201.0	1321.0	1659.0	1970.0	2435.0	3000.0	3615.0	4155.0	5093.0	6002.0	7255.0	8409.0	10208.0	12908.0	16090.0	21156.0	30050.0	48602.0	111920.0	289819.0
	1.0	2.0	3.0	4.0	5.0	6.0	7.0	8.0	9.0	10.0	11.0	12.0	13.0	14.0	15.0	16.0	17.0	18.0	19.0	20.0	21.0	22.0	23.0	24.0	25.0	26.0	27.0	28.0	29.0	30.0	31.0	32.0	33.0	34.0	35.0	36.0	37.0	38.0	39.0
SRR3622817_009_2.trim	75.0	288.0	1554.0	463.0	788.0	111.0	227.0	291.0	368.0	406.0	693.0	817.0	518.0	701.0	824.0	884.0	649.0	485.0	503.0	597.0	623.0	949.0	1446.0	2009.0	2789.0	3651.0	4507.0	5226.0	6389.0	7641.0	8963.0	10625.0	13359.0	16432.0	21816.0	30427.0	49283.0	113659.0	289642.0
	2.0	3.0	4.0	5.0	6.0	7.0	8.0	9.0	10.0	11.0	12.0	13.0	14.0	15.0	16.0	17.0	18.0	19.0	20.0	21.0	22.0	23.0	24.0	25.0	26.0	27.0	28.0	29.0	30.0	31.0	32.0	33.0	34.0	35.0	36.0	37.0	38.0	39.0
SRR3622817_01_1	3.0	3.0	2.0	2.0	4.0	7.0	2.0	5.0	13.0	20.0	24.0	44.0	58.0	66.0	95.0	108.0	140.0	179.0	233.0	358.0	487.0	660.0	958.0	1367.0	2145.0	3083.0	4214.0	5864.0	7775.0	10090.0	12758.0	16246.0	20123.0	26360.0	37001.0	61547.0	134030.0	330624.0
	18.0	19.0	20.0	21.0	22.0	23.0	24.0	25.0	26.0	27.0	28.0	29.0	30.0	31.0	32.0	33.0	34.0	35.0	36.0	37.0	38.0	39.0
SRR3622817_01_1.trim	1.0	4.0	10.0	31.0	67.0	114.0	299.0	617.0	1169.0	2096.0	3394.0	5015.0	7151.0	9633.0	12492.0	16033.0	20246.0	26750.0	37825.0	64205.0	131029.0	329473.0
	2.0	3.0	4.0	5.0	6.0	7.0	8.0	9.0	10.0	11.0	12.0	13.0	14.0	15.0	16.0	17.0	18.0	19.0	20.0	21.0	22.0	23.0	24.0	25.0	26.0	27.0	28.0	29.0	30.0	31.0	32.0	33.0	34.0	35.0	36.0	37.0	38.0	39.0
SRR3622817_01_2	2298.0	487.0	1055.0	2793.0	1342.0	796.0	1147.0	1269.0	1486.0	1173.0	1362.0	1619.0	1688.0	1484.0	996.0	1039.0	1075.0	1274.0	1308.0	1472.0	1831.0	2184.0	2695.0	3338.0	4000.0	4640.0	5662.0	6677.0	8013.0	9373.0	11387.0	14408.0	17884.0	23577.0	33429.0	54171.0	124380.0	321886.0
	1.0	2.0	3.0	4.0	5.0	6.0	7.0	8.0	9.0	10.0	11.0	12.0	13.0	14.0	15.0	16.0	17.0	18.0	19.0	20.0	21.0	22.0	23.0	24.0	25.0	26.0	27.0	28.0	29.0	30.0	31.0	32.0	33.0	34.0	35.0	36.0	37.0	38.0	39.0
SRR3622817_01_2.trim	81.0	321.0	1732.0	521.0	887.0	124.0	251.0	335.0	403.0	466.0	762.0	891.0	576.0	779.0	919.0	970.0	719.0	544.0	563.0	661.0	698.0	1053.0	1617.0	2224.0	3065.0	4044.0	5016.0	5826.0	7071.0	8458.0	9968.0	11855.0	14861.0	18296.0	24292.0	33887.0	54915.0	126309.0	321694.0
	2.0	3.0	4.0	5.0	6.0	7.0	8.0	9.0	10.0	11.0	12.0	13.0	14.0	15.0	16.0	17.0	18.0	19.0	20.0	21.0	22.0	23.0	24.0	25.0	26.0	27.0	28.0	29.0	30.0	31.0	32.0	33.0	34.0	35.0	36.0	37.0	38.0	39.0
SRR3622817_02_1	7.0	3.0	5.0	7.0	5.0	12.0	7.0	18.0	24.0	37.0	48.0	75.0	107.0	138.0	191.0	230.0	274.0	368.0	505.0	686.0	930.0	1392.0	1959.0	2833.0	4252.0	6179.0	8431.0	11670.0	15634.0	20203.0	25599.0	32474.0	40543.0	52951.0	73657.0	122987.0	268331.0	661903.0
	16.0	17.0	18.0	19.0	20.0	21.0	22.0	23.0	24.0	25.0	26.0	27.0	28.0	29.0	30.0	31.0	32.0	33.0	34.0	35.0	36.0	37.0	38.0	39.0
SRR3622817_02_1.trim	3.0	1.0	3.0	6.0	19.0	64.0	125.0	260.0	620.0	1240.0	2358.0	4201.0	6840.0	10038.0	14259.0	19228.0	25000.0	32144.0	40873.0	53713.0	75566.0	128119.0	262193.0	659704.0
	2.0	3.0	4.0	5.0	6.0	7.0	8.0	9.0	10.0	11.0	12.0	13.0	14.0	15.0	16.0	17.0	18.0	19.0	20.0	21.0	22.0	23.0	24.0	25.0	26.0	27.0	28.0	29.0	30.0	31.0	32.0	33.0	34.0	35.0	36.0	37.0	38.0	39.0
SRR3622817_02_2	4609.0	973.0	2137.0	5690.0	2750.0	1601.0	2351.0	2640.0	2979.0	2305.0	2722.0	3246.0	3371.0	2993.0	2073.0	2072.0	2281.0	2550.0	2608.0	2854.0	3585.0	4433.0	5377.0	6613.0	7808.0	9273.0	11099.0	13362.0	15941.0	18821.0	22923.0	28965.0	35825.0	47479.0	66688.0	108792.0	248763.0	644123.0
	1.0	2.0	3.0	4.0	5.0	6.0	7.0	8.0	9.0	10.0	11.0	12.0	13.0	14.0	15.0	16.0	17.0	18.0	19.0	20.0	21.0	22.0	23.0	24.0	25.0	26.0	27.0	28.0	29.0	30.0	31.0	32.0	33.0	34.0	35.0	36.0	37.0	38.0	39.0
SRR3622817_02_2.trim	155.0	699.0	3542.0	1037.0	1787.0	257.0	518.0	676.0	830.0	941.0	1609.0	1718.0	1158.0	1546.0	1869.0	2053.0	1501.0	1148.0	1183.0	1302.0	1371.0	1974.0	3174.0	4538.0	6232.0	8019.0	9852.0	11641.0	14127.0	16811.0	19848.0	23837.0	29833.0	36885.0	48620.0	67665.0	110385.0	252462.0	643774.0
	2.0	3.0	4.0	5.0	6.0	7.0	8.0	9.0	10.0	11.0	12.0	13.0	14.0	15.0	16.0	17.0	18.0	19.0	20.0	21.0	22.0	23.0	24.0	25.0	26.0	27.0	28.0	29.0	30.0	31.0	32.0	33.0	34.0	35.0	36.0	37.0	38.0	39.0
SRR3622817_03_1	8.0	3.0	7.0	11.0	8.0	17.0	15.0	32.0	50.0	54.0	76.0	105.0	166.0	208.0	278.0	341.0	415.0	548.0	721.0	1027.0	1400.0	2067.0	2940.0	4197.0	6393.0	9217.0	12633.0	17629.0	23378.0	30324.0	38491.0	48844.0	60876.0	79232.0	110415.0	184365.0	402226.0	992649.0
	15.0	16.0	17.0	18.0	19.0	20.0	21.0	22.0	23.0	24.0	25.0	26.0	27.0	28.0	29.0	30.0	31.0	32.0	33.0	34.0	35.0	36.0	37.0	38.0	39.0
SRR3622817_03_1.trim	1.0	3.0	1.0	4.0	11.0	28.0	90.0	182.0	396.0	946.0	1853.0	3532.0	6305.0	10199.0	15198.0	21403.0	28752.0	37496.0	48344.0	61432.0	80477.0	113164.0	192077.0	392951.0	989503.0
	2.0	3.0	4.0	5.0	6.0	7.0	8.0	9.0	10.0	11.0	12.0	13.0	14.0	15.0	16.0	17.0	18.0	19.0	20.0	21.0	22.0	23.0	24.0	25.0	26.0	27.0	28.0	29.0	30.0	31.0	32.0	33.0	34.0	35.0	36.0	37.0	38.0	39.0
SRR3622817_03_2	6935.0	1432.0	3221.0	8651.0	4116.0	2389.0	3464.0	3953.0	4493.0	3525.0	4031.0	4822.0	5054.0	4448.0	3157.0	3162.0	3418.0	3736.0	3945.0	4317.0	5346.0	6524.0	8026.0	9951.0	11776.0	14007.0	16666.0	20034.0	23858.0	28441.0	34479.0	43289.0	53678.0	70963.0	99915.0	163464.0	372490.0	966190.0
	1.0	2.0	3.0	4.0	5.0	6.0	7.0	8.0	9.0	10.0	11.0	12.0	13.0	14.0	15.0	16.0	17.0	18.0	19.0	20.0	21.0	22.0	23.0	24.0	25.0	26.0	27.0	28.0	29.0	30.0	31.0	32.0	33.0	34.0	35.0	36.0	37.0	38.0	39.0
SRR3622817_03_2.trim	235.0	1013.0	5383.0	1589.0	2692.0	397.0	732.0	1073.0	1245.0	1409.0	2396.0	2590.0	1754.0	2314.0	2796.0	3109.0	2301.0	1750.0	1777.0	1917.0	2057.0	2954.0	4714.0	6821.0	9347.0	12084.0	14750.0	17512.0	21166.0	25172.0	29942.0	35712.0	44714.0	55248.0	72773.0	101410.0	165791.0	377982.0	965727.0
	2.0	3.0	4.0	5.0	6.0	7.0	8.0	9.0	10.0	11.0	12.0	13.0	14.0	15.0	16.0	17.0	18.0	19.0	20.0	21.0	22.0	23.0	24.0	25.0	26.0	27.0	28.0	29.0	30.0	31.0	32.0	33.0	34.0	35.0	36.0	37.0	38.0	39.0
SRR3622817_04_1	10.0	3.0	9.0	15.0	10.0	20.0	23.0	38.0	60.0	69.0	94.0	138.0	217.0	271.0	358.0	446.0	540.0	727.0	952.0	1365.0	1884.0	2750.0	3927.0	5658.0	8609.0	12285.0	16845.0	23668.0	31269.0	40414.0	51400.0	64993.0	81190.0	105432.0	147192.0	246235.0	536382.0	1323776.0
	14.0	15.0	16.0	17.0	18.0	19.0	20.0	21.0	22.0	23.0	24.0	25.0	26.0	27.0	28.0	29.0	30.0	31.0	32.0	33.0	34.0	35.0	36.0	37.0	38.0	39.0
SRR3622817_04_1.trim	1.0	1.0	3.0	2.0	5.0	15.0	36.0	120.0	247.0	525.0	1258.0	2517.0	4776.0	8393.0	13522.0	20457.0	28625.0	38368.0	50044.0	64405.0	81725.0	107137.0	150986.0	256327.0	524175.0	1319622.0
	2.0	3.0	4.0	5.0	6.0	7.0	8.0	9.0	10.0	11.0	12.0	13.0	14.0	15.0	16.0	17.0	18.0	19.0	20.0	21.0	22.0	23.0	24.0	25.0	26.0	27.0	28.0	29.0	30.0	31.0	32.0	33.0	34.0	35.0	36.0	37.0	38.0	39.0
SRR3622817_04_2	9209.0	1861.0	4277.0	11539.0	5539.0	3186.0	4624.0	5295.0	5982.0	4710.0	5379.0	6479.0	6711.0	5897.0	4197.0	4197.0	4502.0	5042.0	5344.0	5813.0	7051.0	8684.0	10651.0	13239.0	15669.0	18698.0	22302.0	26668.0	31897.0	38066.0	46023.0	57832.0	71382.0	94812.0	133003.0	218042.0	496886.0	1288586.0
	1.0	2.0	3.0	4.0	5.0	6.0	7.0	8.0	9.0	10.0	11.0	12.0	13.0	14.0	15.0	16.0	17.0	18.0	19.0	20.0	21.0	22.0	23.0	24.0	25.0	26.0	27.0	28.0	29.0	30.0	31.0	32.0	33.0	34.0	35.0	36.0	37.0	38.0	39.0
SRR3622817_04_2.trim	327.0	1331.0	7211.0	2113.0	3598.0	556.0	978.0	1415.0	1636.0	1871.0	3199.0	3454.0	2359.0	3088.0	3712.0	4136.0	3008.0	2330.0	2374.0	2590.0	2773.0	3940.0	6230.0	9150.0	12541.0	15982.0	19660.0	23480.0	28143.0	33586.0	40025.0	47670.0	59893.0	73500.0	97024.0	135077.0	221177.0	504234.0	1287921.0
	2.0	3.0	4.0	5.0	6.0	7.0	8.0	9.0	10.0	11.0	12.0	13.0	14.0	15.0	16.0	17.0	18.0	19.0	20.0	21.0	22.0	23.0	24.0	25.0	26.0	27.0	28.0	29.0	30.0	31.0	32.0	33.0	34.0	35.0	36.0	37.0	38.0	39.0
SRR3622817_05_1	15.0	3.0	11.0	16.0	13.0	25.0	28.0	54.0	80.0	88.0	118.0	177.0	266.0	337.0	460.0	563.0	706.0	888.0	1196.0	1683.0	2370.0	3381.0	4928.0	7091.0	10634.0	15374.0	21241.0	29427.0	39057.0	50565.0	64171.0	81228.0	101855.0	131680.0	183514.0	308112.0	669989.0	1655001.0
	14.0	15.0	16.0	17.0	18.0	19.0	20.0	21.0	22.0	23.0	24.0	25.0	26.0	27.0	28.0	29.0	30.0	31.0	32.0	33.0	34.0	35.0	36.0	37.0	38.0	39.0
SRR3622817_05_1.trim	1.0	1.0	4.0	2.0	7.0	16.0	49.0	146.0	302.0	655.0	1564.0	3167.0	5980.0	10537.0	16915.0	25487.0	35647.0	47970.0	62470.0	80694.0	102403.0	133636.0	188506.0	320677.0	654707.0	1649825.0
	2.0	3.0	4.0	5.0	6.0	7.0	8.0	9.0	10.0	11.0	12.0	13.0	14.0	15.0	16.0	17.0	18.0	19.0	20.0	21.0	22.0	23.0	24.0	25.0	26.0	27.0	28.0	29.0	30.0	31.0	32.0	33.0	34.0	35.0	36.0	37.0	38.0	39.0
SRR3622817_05_2	11499.0	2327.0	5388.0	14460.0	6940.0	3966.0	5808.0	6639.0	7448.0	5865.0	6723.0	8127.0	8409.0	7395.0	5238.0	5281.0	5655.0	6211.0	6646.0	7302.0	8804.0	10841.0	13270.0	16520.0	19670.0	23289.0	27949.0	33326.0	39780.0	47598.0	57596.0	72261.0	89249.0	118560.0	166096.0	272127.0	620728.0	1611354.0
	1.0	2.0	3.0	4.0	5.0	6.0	7.0	8.0	9.0	10.0	11.0	12.0	13.0	14.0	15.0	16.0	17.0	18.0	19.0	20.0	21.0	22.0	23.0	24.0	25.0	26.0	27.0	28.0	29.0	30.0	31.0	32.0	33.0	34.0	35.0	36.0	37.0	38.0	39.0
SRR3622817_05_2.trim	421.0	1707.0	9012.0	2665.0	4480.0	693.0	1215.0	1777.0	2049.0	2346.0	3974.0	4331.0	2982.0	3857.0	4663.0	5121.0	3769.0	2960.0	2965.0	3190.0	3473.0	4898.0	7712.0	11435.0	15730.0	20036.0	24439.0	29455.0	35232.0	42047.0	49886.0	59685.0	74755.0	92025.0	121007.0	168823.0	276102.0	629871.0	1610580.0
	2.0	3.0	4.0	5.0	6.0	7.0	8.0	9.0	10.0	11.0	12.0	13.0	14.0	15.0	16.0	17.0	18.0	19.0	20.0	21.0	22.0	23.0	24.0	25.0	26.0	27.0	28.0	29.0	30.0	31.0	32.0	33.0	34.0	35.0	36.0	37.0	38.0	39.0
SRR3622817_06_1	20.0	3.0	15.0	18.0	15.0	33.0	34.0	59.0	92.0	104.0	150.0	221.0	307.0	403.0	546.0	686.0	853.0	1074.0	1419.0	2059.0	2792.0	4067.0	5838.0	8492.0	12658.0	18450.0	25473.0	35368.0	46938.0	60461.0	76844.0	97462.0	122273.0	157852.0	219591.0	369829.0	804443.0	1986481.0
	14.0	15.0	16.0	17.0	18.0	19.0	20.0	21.0	22.0	23.0	24.0	25.0	26.0	27.0	28.0	29.0	30.0	31.0	32.0	33.0	34.0	35.0	36.0	37.0	38.0	39.0
SRR3622817_06_1.trim	2.0	1.0	4.0	3.0	10.0	18.0	60.0	170.0	352.0	809.0	1860.0	3772.0	7150.0	12624.0	20272.0	30614.0	42775.0	57408.0	74925.0	96639.0	122980.0	160177.0	225654.0	384953.0	786091.0	1980072.0
	2.0	3.0	4.0	5.0	6.0	7.0	8.0	9.0	10.0	11.0	12.0	13.0	14.0	15.0	16.0	17.0	18.0	19.0	20.0	21.0	22.0	23.0	24.0	25.0	26.0	27.0	28.0	29.0	30.0	31.0	32.0	33.0	34.0	35.0	36.0	37.0	38.0	39.0
SRR3622817_06_2	13753.0	2804.0	6466.0	17316.0	8315.0	4769.0	7016.0	8049.0	8951.0	6998.0	8077.0	9735.0	10116.0	8812.0	6265.0	6293.0	6761.0	7456.0	7952.0	8754.0	10518.0	13046.0	15887.0	19747.0	23603.0	28007.0	33521.0	39985.0	47640.0	56932.0	69126.0	86348.0	107272.0	142134.0	199201.0	326601.0	745018.0	1934179.0
	1.0	2.0	3.0	4.0	5.0	6.0	7.0	8.0	9.0	10.0	11.0	12.0	13.0	14.0	15.0	16.0	17.0	18.0	19.0	20.0	21.0	22.0	23.0	24.0	25.0	26.0	27.0	28.0	29.0	30.0	31.0	32.0	33.0	34.0	35.0	36.0	37.0	38.0	39.0
SRR3622817_06_2.trim	510.0	2025.0	10746.0	3215.0	5364.0	835.0	1466.0	2133.0	2451.0	2838.0	4777.0	5178.0	3618.0	4629.0	5605.0	6113.0	4452.0	3546.0	3526.0	3841.0	4210.0	5874.0	9256.0	13757.0	18831.0	24022.0	29376.0	35255.0	42313.0	50238.0	59669.0	71621.0	89428.0	110528.0	145033.0	202599.0	331295.0	756012.0	1933210.0
	2.0	3.0	4.0	5.0	6.0	7.0	8.0	9.0	10.0	11.0	12.0	13.0	14.0	15.0	16.0	17.0	18.0	19.0	20.0	21.0	22.0	23.0	24.0	25.0	26.0	27.0	28.0	29.0	30.0	31.0	32.0	33.0	34.0	35.0	36.0	37.0	38.0	39.0
SRR3622817_07_1	27.0	6.0	15.0	22.0	19.0	36.0	43.0	66.0	111.0	120.0	178.0	254.0	348.0	475.0	633.0	795.0	1008.0	1242.0	1629.0	2392.0	3268.0	4742.0	6790.0	9857.0	14761.0	21388.0	29846.0	41131.0	54693.0	70594.0	89746.0	113761.0	142723.0	184224.0	256060.0	431453.0	939020.0	2317390.0
	14.0	15.0	16.0	17.0	18.0	19.0	20.0	21.0	22.0	23.0	24.0	25.0	26.0	27.0	28.0	29.0	30.0	31.0	32.0	33.0	34.0	35.0	36.0	37.0	38.0	39.0
SRR3622817_07_1.trim	3.0	2.0	4.0	4.0	13.0	20.0	71.0	188.0	406.0	939.0	2165.0	4382.0	8338.0	14694.0	23795.0	35613.0	49860.0	66930.0	87493.0	112725.0	143498.0	186870.0	263182.0	449104.0	917565.0	2309949.0
	2.0	3.0	4.0	5.0	6.0	7.0	8.0	9.0	10.0	11.0	12.0	13.0	14.0	15.0	16.0	17.0	18.0	19.0	20.0	21.0	22.0	23.0	24.0	25.0	26.0	27.0	28.0	29.0	30.0	31.0	32.0	33.0	34.0	35.0	36.0	37.0	38.0	39.0
SRR3622817_07_2	16060.0	3294.0	7516.0	20282.0	9694.0	5572.0	8200.0	9372.0	10436.0	8150.0	9388.0	11419.0	11774.0	10240.0	7310.0	7332.0	7910.0	8709.0	9290.0	10266.0	12239.0	15163.0	18592.0	23015.0	27618.0	32669.0	39070.0	46530.0	55528.0	66472.0	80634.0	100853.0	125391.0	165634.0	232377.0	381366.0	868906.0	2256595.0
	1.0	2.0	3.0	4.0	5.0	6.0	7.0	8.0	9.0	10.0	11.0	12.0	13.0	14.0	15.0	16.0	17.0	18.0	19.0	20.0	21.0	22.0	23.0	24.0	25.0	26.0	27.0	28.0	29.0	30.0	31.0	32.0	33.0	34.0	35.0	36.0	37.0	38.0	39.0
SRR3622817_07_2.trim	588.0	2364.0	12540.0	3789.0	6249.0	968.0	1680.0	2497.0	2885.0	3285.0	5559.0	6051.0	4248.0	5404.0	6565.0	7095.0	5187.0	4148.0	4153.0	4511.0	4955.0	6834.0	10817.0	16106.0	21913.0	27946.0	34345.0	41117.0	49275.0	58602.0	69605.0	83455.0	104433.0	129123.0	169129.0	236355.0	386696.0	881883.0	2255458.0
	2.0	3.0	4.0	5.0	6.0	7.0	8.0	9.0	10.0	11.0	12.0	13.0	14.0	15.0	16.0	17.0	18.0	19.0	20.0	21.0	22.0	23.0	24.0	25.0	26.0	27.0	28.0	29.0	30.0	31.0	32.0	33.0	34.0	35.0	36.0	37.0	38.0	39.0
SRR3622817_08_1	31.0	9.0	17.0	23.0	24.0	40.0	52.0	77.0	120.0	136.0	196.0	291.0	402.0	555.0	719.0	914.0	1127.0	1415.0	1869.0	2743.0	3780.0	5394.0	7741.0	11271.0	16856.0	24467.0	34171.0	46808.0	62465.0	80775.0	102758.0	130049.0	163143.0	210686.0	292821.0	493269.0	1073426.0	2648257.0
	14.0	15.0	16.0	17.0	18.0	19.0	20.0	21.0	22.0	23.0	24.0	25.0	26.0	27.0	28.0	29.0	30.0	31.0	32.0	33.0	34.0	35.0	36.0	37.0	38.0	39.0
SRR3622817_08_1.trim	3.0	2.0	5.0	4.0	13.0	25.0	80.0	216.0	466.0	1067.0	2479.0	5035.0	9536.0	16801.0	27107.0	40714.0	56935.0	76381.0	100223.0	128921.0	164017.0	213719.0	300849.0	513307.0	1049071.0	2639782.0
	2.0	3.0	4.0	5.0	6.0	7.0	8.0	9.0	10.0	11.0	12.0	13.0	14.0	15.0	16.0	17.0	18.0	19.0	20.0	21.0	22.0	23.0	24.0	25.0	26.0	27.0	28.0	29.0	30.0	31.0	32.0	33.0	34.0	35.0	36.0	37.0	38.0	39.0
SRR3622817_08_2	18315.0	3787.0	8576.0	23132.0	11076.0	6388.0	9378.0	10789.0	11891.0	9387.0	10744.0	13087.0	13476.0	11712.0	8353.0	8370.0	9024.0	9949.0	10688.0	11727.0	13967.0	17340.0	21240.0	26319.0	31637.0	37321.0	44573.0	53147.0	63485.0	76073.0	92355.0	115301.0	143375.0	189172.0	265343.0	435755.0	993759.0	2578886.0
	1.0	2.0	3.0	4.0	5.0	6.0	7.0	8.0	9.0	10.0	11.0	12.0	13.0	14.0	15.0	16.0	17.0	18.0	19.0	20.0	21.0	22.0	23.0	24.0	25.0	26.0	27.0	28.0	29.0	30.0	31.0	32.0	33.0	34.0	35.0	36.0	37.0	38.0	39.0
SRR3622817_08_2.trim	649.0	2710.0	14284.0	4306.0	7127.0	1103.0	1926.0	2857.0	3338.0	3719.0	6341.0	6943.0	4883.0	6207.0	7541.0	8099.0	5948.0	4739.0	4732.0	5162.0	5700.0	7807.0	12400.0	18475.0	25042.0	31915.0	39168.0	47107.0	56245.0	67003.0	79426.0	95619.0	119359.0	147755.0	193187.0	269945.0	441843.0	1008583.0	2577565.0
	2.0	3.0	4.0	5.0	6.0	7.0	8.0	9.0	10.0	11.0	12.0	13.0	14.0	15.0	16.0	17.0	18.0	19.0	20.0	21.0	22.0	23.0	24.0	25.0	26.0	27.0	28.0	29.0	30.0	31.0	32.0	33.0	34.0	35.0	36.0	37.0	38.0	39.0
SRR3622817_09_1	34.0	10.0	21.0	30.0	28.0	46.0	57.0	84.0	138.0	163.0	226.0	328.0	465.0	630.0	832.0	1016.0	1268.0	1606.0	2115.0	3081.0	4211.0	6034.0	8730.0	12740.0	18983.0	27533.0	38532.0	52547.0	70375.0	91018.0	115477.0	146273.0	183503.0	237079.0	329246.0	554703.0	1207673.0	2978954.0
	14.0	15.0	16.0	17.0	18.0	19.0	20.0	21.0	22.0	23.0	24.0	25.0	26.0	27.0	28.0	29.0	30.0	31.0	32.0	33.0	34.0	35.0	36.0	37.0	38.0	39.0
SRR3622817_09_1.trim	3.0	2.0	5.0	5.0	14.0	30.0	94.0	243.0	527.0	1208.0	2780.0	5631.0	10731.0	18990.0	30481.0	45782.0	64007.0	86080.0	112620.0	145033.0	184470.0	240438.0	338342.0	577412.0	1180279.0	2969355.0
	2.0	3.0	4.0	5.0	6.0	7.0	8.0	9.0	10.0	11.0	12.0	13.0	14.0	15.0	16.0	17.0	18.0	19.0	20.0	21.0	22.0	23.0	24.0	25.0	26.0	27.0	28.0	29.0	30.0	31.0	32.0	33.0	34.0	35.0	36.0	37.0	38.0	39.0
SRR3622817_09_2	20619.0	4259.0	9668.0	26078.0	12508.0	7192.0	10487.0	12167.0	13420.0	10600.0	12075.0	14656.0	15162.0	13148.0	9442.0	9400.0	10127.0	11124.0	12047.0	13196.0	15738.0	19488.0	23980.0	29636.0	35470.0	42000.0	50105.0	59801.0	71429.0	85588.0	104009.0	129637.0	161392.0	212560.0	298658.0	490161.0	1117942.0	2900820.0
	1.0	2.0	3.0	4.0	5.0	6.0	7.0	8.0	9.0	10.0	11.0	12.0	13.0	14.0	15.0	16.0	17.0	18.0	19.0	20.0	21.0	22.0	23.0	24.0	25.0	26.0	27.0	28.0	29.0	30.0	31.0	32.0	33.0	34.0	35.0	36.0	37.0	38.0	39.0
SRR3622817_09_2.trim	732.0	3054.0	16117.0	4869.0	8025.0	1222.0	2186.0	3161.0	3725.0	4226.0	7166.0	7854.0	5462.0	7019.0	8470.0	9083.0	6644.0	5358.0	5322.0	5789.0	6421.0	8772.0	13885.0	20782.0	28153.0	35777.0	44129.0	52890.0	63324.0	75383.0	89427.0	107636.0	134253.0	166246.0	217332.0	303711.0	497142.0	1134597.0	2899218.0
	2.0	3.0	4.0	5.0	6.0	7.0	8.0	9.0	10.0	11.0	12.0	13.0	14.0	15.0	16.0	17.0	18.0	19.0	20.0	21.0	22.0	23.0	24.0	25.0	26.0	27.0	28.0	29.0	30.0	31.0	32.0	33.0	34.0	35.0	36.0	37.0	38.0	39.0
SRR3622817_1	426.0	118.0	229.0	354.0	426.0	525.0	740.0	1004.0	1373.0	1822.0	2539.0	3605.0	5279.0	7049.0	8904.0	11049.0	13875.0	18089.0	23827.0	33042.0	46107.0	67140.0	97460.0	143893.0	210696.0	304880.0	427166.0	584956.0	780854.0	1011828.0	1290867.0	1622280.0	2041614.0	2630538.0	3654627.0	6179707.0	13397208.0	33079832.0
	12.0	13.0	14.0	15.0	16.0	17.0	18.0	19.0	20.0	21.0	22.0	23.0	24.0	25.0	26.0	27.0	28.0	29.0	30.0	31.0	32.0	33.0	34.0	35.0	36.0	37.0	38.0	39.0
SRR3622817_1.trim	1.0	3.0	14.0	31.0	31.0	53.0	161.0	398.0	1082.0	2646.0	6133.0	13828.0	30029.0	62925.0	120060.0	210641.0	337324.0	505089.0	713830.0	961695.0	1256671.0	1607570.0	2052169.0	2671089.0	3757500.0	6427872.0	13097505.0	32969167.0
	2.0	3.0	4.0	5.0	6.0	7.0	8.0	9.0	10.0	11.0	12.0	13.0	14.0	15.0	16.0	17.0	18.0	19.0	20.0	21.0	22.0	23.0	24.0	25.0	26.0	27.0	28.0	29.0	30.0	31.0	32.0	33.0	34.0	35.0	36.0	37.0	38.0	39.0
SRR3622817_1_1	36.0	14.0	25.0	34.0	31.0	57.0	64.0	94.0	158.0	170.0	252.0	363.0	508.0	717.0	929.0	1129.0	1409.0	1784.0	2353.0	3414.0	4691.0	6710.0	9668.0	14154.0	20999.0	30538.0	42796.0	58412.0	78157.0	101218.0	128347.0	162640.0	203792.0	263242.0	365714.0	616337.0	1341145.0	3309287.0
	14.0	15.0	16.0	17.0	18.0	19.0	20.0	21.0	22.0	23.0	24.0	25.0	26.0	27.0	28.0	29.0	30.0	31.0	32.0	33.0	34.0	35.0	36.0	37.0	38.0	39.0
SRR3622817_1_1.trim	3.0	2.0	6.0	5.0	15.0	35.0	107.0	270.0	581.0	1328.0	3070.0	6243.0	11889.0	21110.0	33851.0	50820.0	71035.0	95809.0	125356.0	161103.0	204904.0	266949.0	375798.0	641568.0	1310745.0	3298614.0
	2.0	3.0	4.0	5.0	6.0	7.0	8.0	9.0	10.0	11.0	12.0	13.0	14.0	15.0	16.0	17.0	18.0	19.0	20.0	21.0	22.0	23.0	24.0	25.0	26.0	27.0	28.0	29.0	30.0	31.0	32.0	33.0	34.0	35.0	36.0	37.0	38.0	39.0
SRR3622817_1_2	22844.0	4696.0	10730.0	29003.0	13871.0	8021.0	11632.0	13451.0	14880.0	11767.0	13412.0	16242.0	16841.0	14600.0	10521.0	10433.0	11232.0	12408.0	13355.0	14596.0	17516.0	21654.0	26617.0	32904.0	39362.0	46747.0	55798.0	66492.0	79273.0	95106.0	115463.0	143801.0	179268.0	236180.0	332033.0	544138.0	1242032.0	3222469.0
	1.0	2.0	3.0	4.0	5.0	6.0	7.0	8.0	9.0	10.0	11.0	12.0	13.0	14.0	15.0	16.0	17.0	18.0	19.0	20.0	21.0	22.0	23.0	24.0	25.0	26.0	27.0	28.0	29.0	30.0	31.0	32.0	33.0	34.0	35.0	36.0	37.0	38.0	39.0
SRR3622817_1_2.trim	826.0	3368.0	17945.0	5383.0	8924.0	1360.0	2433.0	3500.0	4101.0	4686.0	7923.0	8730.0	6040.0	7756.0	9457.0	10067.0	7384.0	5930.0	5938.0	6448.0	7079.0	9752.0	15481.0	23048.0	31237.0	39750.0	49016.0	58802.0	70330.0	83746.0	99411.0	119566.0	148973.0	184635.0	241474.0	337414.0	552089.0	1260577.0	3220637.0
	2.0	3.0	4.0	5.0	6.0	7.0	8.0	9.0	10.0	11.0	12.0	13.0	14.0	15.0	16.0	17.0	18.0	19.0	20.0	21.0	22.0	23.0	24.0	25.0	26.0	27.0	28.0	29.0	30.0	31.0	32.0	33.0	34.0	35.0	36.0	37.0	38.0	39.0
SRR3622817_2	228066.0	47795.0	107258.0	290443.0	137570.0	80084.0	117093.0	133107.0	149900.0	116975.0	135100.0	162524.0	169222.0	145471.0	105296.0	103700.0	112954.0	124496.0	132778.0	147497.0	176369.0	219289.0	268925.0	326915.0	394348.0	468623.0	558185.0	661299.0	792429.0	953478.0	1160366.0	1431048.0	1798884.0	2354805.0	3322774.0	5441853.0	12421160.0	32207849.0
	0.0	1.0	2.0	3.0	4.0	5.0	6.0	7.0	8.0	9.0	10.0	11.0	12.0	13.0	14.0	15.0	16.0	17.0	18.0	19.0	20.0	21.0	22.0	23.0	24.0	25.0	26.0	27.0	28.0	29.0	30.0	31.0	32.0	33.0	34.0	35.0	36.0	37.0	38.0	39.0
SRR3622817_2.trim	1.0	8029.0	33934.0	180431.0	53035.0	89757.0	13276.0	25060.0	34587.0	40522.0	47552.0	78479.0	88340.0	61661.0	76572.0	94314.0	101068.0	74407.0	60004.0	58795.0	64701.0	71246.0	96735.0	157933.0	231983.0	312125.0	398892.0	490746.0	591152.0	702770.0	833817.0	996023.0	1203722.0	1479763.0	1850348.0	2406647.0	3378471.0	5521336.0	12606455.0	32190828.0
	2.0	3.0	4.0	5.0	6.0	7.0	8.0	9.0	10.0	11.0	12.0	13.0	14.0	15.0	16.0	17.0	18.0	19.0	20.0	21.0	22.0	23.0	24.0	25.0	26.0	27.0	28.0	29.0	30.0	31.0	32.0	33.0	34.0	35.0	36.0	37.0	38.0	39.0
SRR3622817_2_1	78.0	26.0	38.0	67.0	87.0	111.0	156.0	192.0	304.0	339.0	501.0	717.0	1065.0	1414.0	1774.0	2208.0	2839.0	3536.0	4671.0	6703.0	9310.0	13443.0	19537.0	28656.0	41972.0	60941.0	85696.0	117075.0	156570.0	202690.0	257676.0	325499.0	408095.0	526327.0	731139.0	1234507.0	2680907.0	6613855.0
	13.0	14.0	15.0	16.0	17.0	18.0	19.0	20.0	21.0	22.0	23.0	24.0	25.0	26.0	27.0	28.0	29.0	30.0	31.0	32.0	33.0	34.0	35.0	36.0	37.0	38.0	39.0
SRR3622817_2_1.trim	1.0	4.0	6.0	8.0	9.0	31.0	80.0	216.0	508.0	1173.0	2744.0	6128.0	12537.0	23950.0	42245.0	67894.0	101606.0	142715.0	192001.0	251343.0	322213.0	410422.0	534086.0	751680.0	1284418.0	2620818.0	6591872.0
	2.0	3.0	4.0	5.0	6.0	7.0	8.0	9.0	10.0	11.0	12.0	13.0	14.0	15.0	16.0	17.0	18.0	19.0	20.0	21.0	22.0	23.0	24.0	25.0	26.0	27.0	28.0	29.0	30.0	31.0	32.0	33.0	34.0	35.0	36.0	37.0	38.0	39.0
SRR3622817_2_2	45604.0	9410.0	21472.0	58404.0	27432.0	16112.0	23374.0	26691.0	30041.0	23629.0	26905.0	32519.0	33877.0	29129.0	20939.0	20830.0	22581.0	24932.0	26498.0	29260.0	35295.0	43795.0	53495.0	65385.0	78951.0	93855.0	111454.0	132242.0	158324.0	190668.0	231839.0	287297.0	359507.0	472054.0	664050.0	1088821.0	2483035.0	6441015.0
	0.0	1.0	2.0	3.0	4.0	5.0	6.0	7.0	8.0	9.0	10.0	11.0	12.0	13.0	14.0	15.0	16.0	17.0	18.0	19.0	20.0	21.0	22.0	23.0	24.0	25.0	26.0	27.0	28.0	29.0	30.0	31.0	32.0	33.0	34.0	35.0	36.0	37.0	38.0	39.0
SRR3622817_2_2.trim	1.0	1669.0	6746.0	36193.0	10716.0	17821.0	2692.0	4999.0	7038.0	8130.0	9474.0	15877.0	17712.0	12117.0	15503.0	18848.0	20136.0	14862.0	12019.0	11742.0	12821.0	14208.0	19540.0	31443.0	46169.0	62470.0	79726.0	98145.0	117802.0	140390.0	166945.0	199549.0	240137.0	297115.0	370036.0	482242.0	675468.0	1104635.0	2519967.0	6437605.0
	2.0	3.0	4.0	5.0	6.0	7.0	8.0	9.0	10.0	11.0	12.0	13.0	14.0	15.0	16.0	17.0	18.0	19.0	20.0	21.0	22.0	23.0	24.0	25.0	26.0	27.0	28.0	29.0	30.0	31.0	32.0	33.0	34.0	35.0	36.0	37.0	38.0	39.0
SRR3622817_3_1	130.0	34.0	72.0	111.0	118.0	158.0	227.0	301.0	444.0	521.0	774.0	1101.0	1598.0	2137.0	2651.0	3331.0	4177.0	5357.0	7084.0	9890.0	13876.0	20101.0	29305.0	43130.0	62948.0	91272.0	128688.0	175496.0	234664.0	303718.0	386248.0	487546.0	612042.0	789372.0	1096607.0	1852953.0	4020199.0	9923030.0
	12.0	13.0	14.0	15.0	16.0	17.0	18.0	19.0	20.0	21.0	22.0	23.0	24.0	25.0	26.0	27.0	28.0	29.0	30.0	31.0	32.0	33.0	34.0	35.0	36.0	37.0	38.0	39.0
SRR3622817_3_1.trim	1.0	2.0	5.0	11.0	12.0	13.0	48.0	110.0	327.0	798.0	1790.0	4152.0	9066.0	18807.0	35834.0	63205.0	101579.0	151948.0	214065.0	288327.0	376485.0	483034.0	615202.0	800976.0	1127645.0	1927568.0	3930182.0	9890136.0
	2.0	3.0	4.0	5.0	6.0	7.0	8.0	9.0	10.0	11.0	12.0	13.0	14.0	15.0	16.0	17.0	18.0	19.0	20.0	21.0	22.0	23.0	24.0	25.0	26.0	27.0	28.0	29.0	30.0	31.0	32.0	33.0	34.0	35.0	36.0	37.0	38.0	39.0
SRR3622817_3_2	68475.0	14187.0	32204.0	87133.0	41250.0	24289.0	35098.0	40086.0	45142.0	35029.0	40559.0	48476.0	50718.0	43554.0	31593.0	31242.0	33908.0	37295.0	39785.0	44069.0	52853.0	65688.0	80358.0	98395.0	118362.0	140649.0	167489.0	198257.0	237466.0	285496.0	347251.0	430081.0	539801.0	707414.0	995612.0	1633538.0	3725061.0	9663548.0
	0.0	1.0	2.0	3.0	4.0	5.0	6.0	7.0	8.0	9.0	10.0	11.0	12.0	13.0	14.0	15.0	16.0	17.0	18.0	19.0	20.0	21.0	22.0	23.0	24.0	25.0	26.0	27.0	28.0	29.0	30.0	31.0	32.0	33.0	34.0	35.0	36.0	37.0	38.0	39.0
SRR3622817_3_2.trim	1.0	2423.0	10148.0	54141.0	15913.0	26890.0	4059.0	7439.0	10569.0	12186.0	14204.0	23641.0	26497.0	18313.0	23224.0	28044.0	30188.0	22229.0	18057.0	17558.0	19298.0	21246.0	29057.0	47261.0	69631.0	93514.0	119769.0	147073.0	177343.0	210811.0	249954.0	298677.0	359943.0	444712.0	555517.0	723081.0	1012499.0	1657409.0	3780233.0	9658576.0
	2.0	3.0	4.0	5.0	6.0	7.0	8.0	9.0	10.0	11.0	12.0	13.0	14.0	15.0	16.0	17.0	18.0	19.0	20.0	21.0	22.0	23.0	24.0	25.0	26.0	27.0	28.0	29.0	30.0	31.0	32.0	33.0	34.0	35.0	36.0	37.0	38.0	39.0
SRR3622817_4_1	183.0	46.0	95.0	136.0	166.0	216.0	304.0	407.0	571.0	716.0	998.0	1461.0	2096.0	2825.0	3552.0	4392.0	5589.0	7201.0	9500.0	13216.0	18446.0	26715.0	38922.0	57648.0	83729.0	121730.0	171475.0	234121.0	312721.0	404928.0	515964.0	649717.0	816619.0	1051722.0	1463130.0	2471328.0	5358752.0	13230289.0
	12.0	13.0	14.0	15.0	16.0	17.0	18.0	19.0	20.0	21.0	22.0	23.0	24.0	25.0	26.0	27.0	28.0	29.0	30.0	31.0	32.0	33.0	34.0	35.0	36.0	37.0	38.0	39.0
SRR3622817_4_1.trim	1.0	2.0	6.0	16.0	12.0	17.0	69.0	158.0	444.0	1072.0	2431.0	5575.0	12030.0	25126.0	47846.0	84258.0	135156.0	202308.0	285392.0	384667.0	502694.0	643806.0	820735.0	1067695.0	1503890.0	2571228.0	5238522.0	13186503.0
	2.0	3.0	4.0	5.0	6.0	7.0	8.0	9.0	10.0	11.0	12.0	13.0	14.0	15.0	16.0	17.0	18.0	19.0	20.0	21.0	22.0	23.0	24.0	25.0	26.0	27.0	28.0	29.0	30.0	31.0	32.0	33.0	34.0	35.0	36.0	37.0	38.0	39.0
SRR3622817_4_2	91207.0	18975.0	42995.0	115962.0	54928.0	32141.0	46938.0	53515.0	60052.0	46659.0	54113.0	64717.0	67561.0	58064.0	42092.0	41730.0	45236.0	49734.0	53233.0	58860.0	70354.0	87714.0	107210.0	130926.0	157716.0	188062.0	223552.0	264260.0	316679.0	381147.0	464240.0	573222.0	719153.0	942596.0	1328452.0	2177489.0	4967976.0	12882166.0
	0.0	1.0	2.0	3.0	4.0	5.0	6.0	7.0	8.0	9.0	10.0	11.0	12.0	13.0	14.0	15.0	16.0	17.0	18.0	19.0	20.0	21.0	22.0	23.0	24.0	25.0	26.0	27.0	28.0	29.0	30.0	31.0	32.0	33.0	34.0	35.0	36.0	37.0	38.0	39.0
SRR3622817_4_2.trim	1.0	3170.0	13546.0	72187.0	21155.0	35880.0	5347.0	9942.0	14087.0	16248.0	18955.0	31405.0	35363.0	24581.0	30665.0	37531.0	40338.0	29671.0	24002.0	23378.0	25820.0	28352.0	38689.0	63238.0	92730.0	124830.0	159717.0	196356.0	236497.0	281135.0	333536.0	398246.0	481291.0	592720.0	740261.0	963517.0	1350758.0	2209343.0	5041983.0	12875188.0
	2.0	3.0	4.0	5.0	6.0	7.0	8.0	9.0	10.0	11.0	12.0	13.0	14.0	15.0	16.0	17.0	18.0	19.0	20.0	21.0	22.0	23.0	24.0	25.0	26.0	27.0	28.0	29.0	30.0	31.0	32.0	33.0	34.0	35.0	36.0	37.0	38.0	39.0
SRR3622817_5_1	224.0	64.0	117.0	178.0	211.0	263.0	379.0	501.0	716.0	930.0	1244.0	1807.0	2617.0	3501.0	4434.0	5525.0	6923.0	9029.0	11846.0	16602.0	23059.0	33452.0	48864.0	72018.0	104937.0	152402.0	214519.0	292614.0	390484.0	505948.0	645220.0	811584.0	1020931.0	1314946.0	1827669.0	3089396.0	6698713.0	16535605.0
	12.0	13.0	14.0	15.0	16.0	17.0	18.0	19.0	20.0	21.0	22.0	23.0	24.0	25.0	26.0	27.0	28.0	29.0	30.0	31.0	32.0	33.0	34.0	35.0	36.0	37.0	38.0	39.0
SRR3622817_5_1.trim	1.0	2.0	7.0	19.0	16.0	21.0	78.0	188.0	556.0	1337.0	3045.0	6999.0	15087.0	31450.0	59845.0	105476.0	169003.0	253108.0	356821.0	480767.0	628358.0	804088.0	1025715.0	1335401.0	1878547.0	3214416.0	6548311.0	16480808.0
	2.0	3.0	4.0	5.0	6.0	7.0	8.0	9.0	10.0	11.0	12.0	13.0	14.0	15.0	16.0	17.0	18.0	19.0	20.0	21.0	22.0	23.0	24.0	25.0	26.0	27.0	28.0	29.0	30.0	31.0	32.0	33.0	34.0	35.0	36.0	37.0	38.0	39.0
SRR3622817_5_2	114046.0	23650.0	53781.0	144984.0	68609.0	40141.0	58564.0	67082.0	75104.0	58401.0	67578.0	81103.0	84495.0	72511.0	52807.0	52188.0	56567.0	62172.0	66391.0	73709.0	88047.0	109555.0	134073.0	163520.0	197006.0	235065.0	279271.0	330287.0	395731.0	476301.0	580150.0	715678.0	899173.0	1178246.0	1660718.0	2722399.0	6209625.0	16100744.0
	0.0	1.0	2.0	3.0	4.0	5.0	6.0	7.0	8.0	9.0	10.0	11.0	12.0	13.0	14.0	15.0	16.0	17.0	18.0	19.0	20.0	21.0	22.0	23.0	24.0	25.0	26.0	27.0	28.0	29.0	30.0	31.0	32.0	33.0	34.0	35.0	36.0	37.0	38.0	39.0
SRR3622817_5_2.trim	1.0	3981.0	16945.0	90271.0	26515.0	44642.0	6702.0	12435.0	17485.0	20240.0	23852.0	39262.0	44320.0	30709.0	38437.0	47047.0	50406.0	37162.0	30023.0	29291.0	32334.0	35591.0	48327.0	78994.0	116006.0	156038.0	199687.0	245289.0	295423.0	351388.0	417073.0	497010.0	601414.0	740603.0	925429.0	1204141.0	1688235.0	2762478.0	6302177.0	16092107.0
	2.0	3.0	4.0	5.0	6.0	7.0	8.0	9.0	10.0	11.0	12.0	13.0	14.0	15.0	16.0	17.0	18.0	19.0	20.0	21.0	22.0	23.0	24.0	25.0	26.0	27.0	28.0	29.0	30.0	31.0	32.0	33.0	34.0	35.0	36.0	37.0	38.0	39.0
SRR3622817_6_1	259.0	75.0	140.0	219.0	260.0	323.0	451.0	607.0	850.0	1112.0	1486.0	2173.0	3162.0	4207.0	5304.0	6652.0	8332.0	10877.0	14130.0	19855.0	27770.0	40128.0	58502.0	86310.0	125997.0	182839.0	256930.0	350923.0	468472.0	606948.0	774149.0	973917.0	1224909.0	1578595.0	2192408.0	3706923.0	8038593.0	19842497.0
	12.0	13.0	14.0	15.0	16.0	17.0	18.0	19.0	20.0	21.0	22.0	23.0	24.0	25.0	26.0	27.0	28.0	29.0	30.0	31.0	32.0	33.0	34.0	35.0	36.0	37.0	38.0	39.0
SRR3622817_6_1.trim	1.0	3.0	9.0	20.0	17.0	24.0	91.0	234.0	665.0	1565.0	3651.0	8369.0	18031.0	37645.0	71883.0	126711.0	202313.0	303196.0	428011.0	576873.0	753763.0	964980.0	1230988.0	1603149.0	2253775.0	3856820.0	7857843.0	19776555.0
	2.0	3.0	4.0	5.0	6.0	7.0	8.0	9.0	10.0	11.0	12.0	13.0	14.0	15.0	16.0	17.0	18.0	19.0	20.0	21.0	22.0	23.0	24.0	25.0	26.0	27.0	28.0	29.0	30.0	31.0	32.0	33.0	34.0	35.0	36.0	37.0	38.0	39.0
SRR3622817_6_2	136974.0	28468.0	64323.0	173980.0	82321.0	48026.0	70458.0	80307.0	89975.0	70076.0	81031.0	97350.0	101530.0	87142.0	63295.0	62338.0	67649.0	74555.0	79739.0	88446.0	105503.0	131488.0	161080.0	196477.0	236108.0	281819.0	335064.0	396424.0	474809.0	571948.0	696170.0	858643.0	1079020.0	1412966.0	1992997.0	3266176.0	7451962.0	19320647.0
	0.0	1.0	2.0	3.0	4.0	5.0	6.0	7.0	8.0	9.0	10.0	11.0	12.0	13.0	14.0	15.0	16.0	17.0	18.0	19.0	20.0	21.0	22.0	23.0	24.0	25.0	26.0	27.0	28.0	29.0	30.0	31.0	32.0	33.0	34.0	35.0	36.0	37.0	38.0	39.0
SRR3622817_6_2.trim	1.0	4754.0	20285.0	108153.0	31789.0	53724.0	8016.0	14978.0	20859.0	24269.0	28570.0	47086.0	53005.0	37011.0	46086.0	56416.0	60693.0	44634.0	35846.0	35111.0	38750.0	42728.0	57932.0	94744.0	139303.0	187054.0	239461.0	294329.0	354577.0	421723.0	500355.0	596614.0	721743.0	888427.0	1110289.0	1444374.0	2026092.0	3314104.0	7562915.0	19310385.0
	2.0	3.0	4.0	5.0	6.0	7.0	8.0	9.0	10.0	11.0	12.0	13.0	14.0	15.0	16.0	17.0	18.0	19.0	20.0	21.0	22.0	23.0	24.0	25.0	26.0	27.0	28.0	29.0	30.0	31.0	32.0	33.0	34.0	35.0	36.0	37.0	38.0	39.0
SRR3622817_7_1	309.0	88.0	157.0	251.0	294.0	369.0	538.0	711.0	978.0	1285.0	1767.0	2509.0	3689.0	4907.0	6200.0	7732.0	9658.0	12677.0	16558.0	23166.0	32375.0	46852.0	68203.0	100621.0	147056.0	213094.0	299555.0	409220.0	546558.0	708193.0	902850.0	1135816.0	1428837.0	1840787.0	2557895.0	4324826.0	9379293.0	23152623.0
	12.0	13.0	14.0	15.0	16.0	17.0	18.0	19.0	20.0	21.0	22.0	23.0	24.0	25.0	26.0	27.0	28.0	29.0	30.0	31.0	32.0	33.0	34.0	35.0	36.0	37.0	38.0	39.0
SRR3622817_7_1.trim	1.0	3.0	10.0	21.0	24.0	37.0	108.0	281.0	774.0	1822.0	4297.0	9809.0	21030.0	43862.0	83793.0	147433.0	236015.0	353753.0	499355.0	673083.0	878881.0	1125647.0	1435877.0	1869520.0	2629584.0	4499741.0	9168621.0	23075299.0
	2.0	3.0	4.0	5.0	6.0	7.0	8.0	9.0	10.0	11.0	12.0	13.0	14.0	15.0	16.0	17.0	18.0	19.0	20.0	21.0	22.0	23.0	24.0	25.0	26.0	27.0	28.0	29.0	30.0	31.0	32.0	33.0	34.0	35.0	36.0	37.0	38.0	39.0
SRR3622817_7_2	159729.0	33200.0	74985.0	203226.0	96040.0	56003.0	82124.0	93535.0	104722.0	81753.0	94496.0	113521.0	118389.0	101567.0	73759.0	72630.0	79094.0	87093.0	92936.0	103091.0	123295.0	153253.0	188094.0	229049.0	275592.0	328159.0	390757.0	462434.0	554129.0	667413.0	812470.0	1001833.0	1258530.0	1648036.0	2325005.0	3810132.0	8694594.0	22543829.0
	0.0	1.0	2.0	3.0	4.0	5.0	6.0	7.0	8.0	9.0	10.0	11.0	12.0	13.0	14.0	15.0	16.0	17.0	18.0	19.0	20.0	21.0	22.0	23.0	24.0	25.0	26.0	27.0	28.0	29.0	30.0	31.0	32.0	33.0	34.0	35.0	36.0	37.0	38.0	39.0
SRR3622817_7_2.trim	1.0	5532.0	23681.0	126232.0	37115.0	62827.0	9338.0	17456.0	24257.0	28349.0	33291.0	54785.0	61839.0	43080.0	53616.0	65957.0	70728.0	52035.0	41821.0	41086.0	45242.0	49882.0	67697.0	110428.0	162388.0	218320.0	279173.0	343256.0	413543.0	491757.0	583476.0	696375.0	842444.0	1036237.0	1295225.0	1684751.0	2363330.0	3866342.0	8824165.0	22531624.0
	2.0	3.0	4.0	5.0	6.0	7.0	8.0	9.0	10.0	11.0	12.0	13.0	14.0	15.0	16.0	17.0	18.0	19.0	20.0	21.0	22.0	23.0	24.0	25.0	26.0	27.0	28.0	29.0	30.0	31.0	32.0	33.0	34.0	35.0	36.0	37.0	38.0	39.0
SRR3622817_8_1	356.0	98.0	183.0	287.0	330.0	426.0	615.0	813.0	1098.0	1467.0	2005.0	2852.0	4204.0	5631.0	7177.0	8837.0	11043.0	14476.0	18929.0	26544.0	36944.0	53532.0	78074.0	115185.0	168412.0	243607.0	342087.0	467940.0	624502.0	809296.0	1032087.0	1298404.0	1633788.0	2103413.0	2923027.0	4943461.0	10720993.0	26461970.0
	12.0	13.0	14.0	15.0	16.0	17.0	18.0	19.0	20.0	21.0	22.0	23.0	24.0	25.0	26.0	27.0	28.0	29.0	30.0	31.0	32.0	33.0	34.0	35.0	36.0	37.0	38.0	39.0
SRR3622817_8_1.trim	1.0	3.0	12.0	24.0	25.0	40.0	121.0	317.0	863.0	2106.0	4913.0	11145.0	24028.0	50270.0	95975.0	168519.0	269953.0	404045.0	571008.0	768964.0	1004711.0	1286601.0	1642141.0	2136193.0	3005194.0	5142433.0	10480829.0	26373752.0
	2.0	3.0	4.0	5.0	6.0	7.0	8.0	9.0	10.0	11.0	12.0	13.0	14.0	15.0	16.0	17.0	18.0	19.0	20.0	21.0	22.0	23.0	24.0	25.0	26.0	27.0	28.0	29.0	30.0	31.0	32.0	33.0	34.0	35.0	36.0	37.0	38.0	39.0
SRR3622817_8_2	182455.0	37989.0	85752.0	232275.0	110001.0	63976.0	93804.0	106757.0	119667.0	93539.0	107770.0	129852.0	135359.0	116150.0	84321.0	83093.0	90435.0	99555.0	106171.0	118061.0	141029.0	175293.0	215099.0	261765.0	314994.0	375113.0	446238.0	528631.0	633695.0	762614.0	928694.0	1144926.0	1438938.0	1883592.0	2657877.0	4354927.0	9938356.0	25765330.0
	0.0	1.0	2.0	3.0	4.0	5.0	6.0	7.0	8.0	9.0	10.0	11.0	12.0	13.0	14.0	15.0	16.0	17.0	18.0	19.0	20.0	21.0	22.0	23.0	24.0	25.0	26.0	27.0	28.0	29.0	30.0	31.0	32.0	33.0	34.0	35.0	36.0	37.0	38.0	39.0
SRR3622817_8_2.trim	1.0	6345.0	27042.0	144402.0	42413.0	71781.0	10650.0	19965.0	27712.0	32449.0	38111.0	62657.0	70603.0	49145.0	61334.0	75469.0	80621.0	59607.0	47866.0	46973.0	51820.0	56967.0	77448.0	126419.0	185656.0	249655.0	318850.0	392549.0	472591.0	561845.0	667188.0	796350.0	963006.0	1183952.0	1480845.0	1925160.0	2701695.0	4419391.0	10086124.0	25751529.0
	2.0	3.0	4.0	5.0	6.0	7.0	8.0	9.0	10.0	11.0	12.0	13.0	14.0	15.0	16.0	17.0	18.0	19.0	20.0	21.0	22.0	23.0	24.0	25.0	26.0	27.0	28.0	29.0	30.0	31.0	32.0	33.0	34.0	35.0	36.0	37.0	38.0	39.0
SRR3622817_9_1	396.0	111.0	208.0	320.0	375.0	470.0	674.0	920.0	1248.0	1625.0	2263.0	3227.0	4729.0	6354.0	8024.0	9958.0	12419.0	16310.0	21388.0	29743.0	41554.0	60333.0	87817.0	129437.0	189581.0	274375.0	384474.0	526519.0	702696.0	911011.0	1161731.0	1460402.0	1837190.0	2367241.0	3288367.0	5561627.0	12057919.0	29770626.0
	12.0	13.0	14.0	15.0	16.0	17.0	18.0	19.0	20.0	21.0	22.0	23.0	24.0	25.0	26.0	27.0	28.0	29.0	30.0	31.0	32.0	33.0	34.0	35.0	36.0	37.0	38.0	39.0
SRR3622817_9_1.trim	1.0	3.0	13.0	29.0	29.0	44.0	138.0	361.0	965.0	2375.0	5527.0	12478.0	26976.0	56602.0	107939.0	189606.0	303640.0	454453.0	642618.0	865358.0	1130917.0	1447448.0	1846948.0	2403649.0	3381044.0	5785179.0	11787835.0	29671225.0
	2.0	3.0	4.0	5.0	6.0	7.0	8.0	9.0	10.0	11.0	12.0	13.0	14.0	15.0	16.0	17.0	18.0	19.0	20.0	21.0	22.0	23.0	24.0	25.0	26.0	27.0	28.0	29.0	30.0	31.0	32.0	33.0	34.0	35.0	36.0	37.0	38.0	39.0
SRR3622817_9_2	205342.0	42875.0	96364.0	261381.0	123772.0	72147.0	105474.0	119800.0	134677.0	105106.0	121384.0	146168.0	152332.0	130803.0	94849.0	93304.0	101722.0	112008.0	119494.0	132868.0	158697.0	197354.0	242054.0	294318.0	354760.0	421702.0	502120.0	594793.0	713131.0	858087.0	1044542.0	1287893.0	1618429.0	2120162.0	2990235.0	4899130.0	11178506.0	28985879.0
	0.0	1.0	2.0	3.0	4.0	5.0	6.0	7.0	8.0	9.0	10.0	11.0	12.0	13.0	14.0	15.0	16.0	17.0	18.0	19.0	20.0	21.0	22.0	23.0	24.0	25.0	26.0	27.0	28.0	29.0	30.0	31.0	32.0	33.0	34.0	35.0	36.0	37.0	38.0	39.0
SRR3622817_9_2.trim	1.0	7168.0	30500.0	162341.0	47783.0	80759.0	11969.0	22533.0	31128.0	36341.0	42854.0	70541.0	79449.0	55234.0	68963.0	84942.0	90834.0	66960.0	54017.0	52921.0	58219.0	64133.0	87093.0	142229.0	208919.0	280881.0	358712.0	441501.0	531738.0	632521.0	750240.0	896036.0	1083407.0	1331730.0	1665467.0	2166766.0	3039925.0	4970958.0	11345234.0	28970453.0
	10.0	11.0	12.0	13.0	14.0	15.0	16.0	17.0	18.0	19.0	20.0	21.0	22.0	23.0	24.0	25.0	26.0	27.0	28.0	29.0	30.0	31.0	32.0	33.0	34.0	35.0	36.0	37.0	38.0	39.0
SRR3622818_001_1	1.0	2.0	0.0	1.0	7.0	5.0	9.0	5.0	8.0	7.0	11.0	25.0	33.0	52.0	62.0	121.0	139.0	210.0	297.0	399.0	534.0	696.0	864.0	1063.0	1266.0	1562.0	2197.0	3743.0	8406.0	14028.0
	17.0	18.0	19.0	20.0	21.0	22.0	23.0	24.0	25.0	26.0	27.0	28.0	29.0	30.0	31.0	32.0	33.0	34.0	35.0	36.0	37.0	38.0	39.0
SRR3622818_001_1.trim	1.0	0.0	0.0	0.0	2.0	6.0	12.0	25.0	55.0	98.0	151.0	244.0	352.0	496.0	648.0	822.0	1035.0	1292.0	1581.0	2275.0	3946.0	8128.0	13976.0
	2.0	3.0	4.0	5.0	6.0	7.0	8.0	9.0	10.0	11.0	12.0	13.0	14.0	15.0	16.0	17.0	18.0	19.0	20.0	21.0	22.0	23.0	24.0	25.0	26.0	27.0	28.0	29.0	30.0	31.0	32.0	33.0	34.0	35.0	36.0	37.0	38.0	39.0
SRR3622818_001_2	156.0	18.0	52.0	177.0	159.0	64.0	132.0	171.0	174.0	87.0	83.0	120.0	151.0	132.0	71.0	50.0	43.0	63.0	69.0	76.0	71.0	90.0	147.0	148.0	189.0	217.0	225.0	285.0	340.0	458.0	568.0	684.0	883.0	1268.0	1682.0	2770.0	5981.0	17699.0
	1.0	2.0	3.0	4.0	5.0	6.0	7.0	8.0	9.0	10.0	11.0	12.0	13.0	14.0	15.0	16.0	17.0	18.0	19.0	20.0	21.0	22.0	23.0	24.0	25.0	26.0	27.0	28.0	29.0	30.0	31.0	32.0	33.0	34.0	35.0	36.0	37.0	38.0	39.0
SRR3622818_001_2.trim	3.0	20.0	147.0	35.0	117.0	9.0	25.0	62.0	55.0	47.0	80.0	118.0	57.0	66.0	103.0	105.0	56.0	39.0	30.0	31.0	45.0	60.0	68.0	112.0	139.0	153.0	204.0	244.0	328.0	359.0	460.0	587.0	702.0	895.0	1275.0	1732.0	2811.0	6091.0	17675.0
	6.0	7.0	8.0	9.0	10.0	11.0	12.0	13.0	14.0	15.0	16.0	17.0	18.0	19.0	20.0	21.0	22.0	23.0	24.0	25.0	26.0	27.0	28.0	29.0	30.0	31.0	32.0	33.0	34.0	35.0	36.0	37.0	38.0	39.0
SRR3622818_002_1	1.0	0.0	0.0	1.0	2.0	5.0	0.0	1.0	11.0	8.0	12.0	7.0	17.0	15.0	27.0	46.0	65.0	107.0	133.0	222.0	279.0	400.0	583.0	788.0	1074.0	1353.0	1708.0	2153.0	2493.0	3116.0	4434.0	7493.0	16637.0	28450.0
	13.0	14.0	15.0	16.0	17.0	18.0	19.0	20.0	21.0	22.0	23.0	24.0	25.0	26.0	27.0	28.0	29.0	30.0	31.0	32.0	33.0	34.0	35.0	36.0	37.0	38.0	39.0
SRR3622818_002_1.trim	1.0	0.0	0.0	0.0	1.0	0.0	1.0	0.0	5.0	8.0	27.0	46.0	100.0	203.0	292.0	486.0	670.0	965.0	1294.0	1606.0	2094.0	2551.0	3172.0	4590.0	7886.0	16078.0	28324.0
	2.0	3.0	4.0	5.0	6.0	7.0	8.0	9.0	10.0	11.0	12.0	13.0	14.0	15.0	16.0	17.0	18.0	19.0	20.0	21.0	22.0	23.0	24.0	25.0	26.0	27.0	28.0	29.0	30.0	31.0	32.0	33.0	34.0	35.0	36.0	37.0	38.0	39.0
SRR3622818_002_2	312.0	38.0	97.0	383.0	303.0	132.0	247.0	345.0	337.0	173.0	174.0	242.0	295.0	265.0	145.0	99.0	98.0	120.0	144.0	139.0	164.0	191.0	259.0	275.0	367.0	427.0	468.0	556.0	700.0	885.0	1102.0	1342.0	1777.0	2521.0	3387.0	5529.0	12028.0	35575.0
	1.0	2.0	3.0	4.0	5.0	6.0	7.0	8.0	9.0	10.0	11.0	12.0	13.0	14.0	15.0	16.0	17.0	18.0	19.0	20.0	21.0	22.0	23.0	24.0	25.0	26.0	27.0	28.0	29.0	30.0	31.0	32.0	33.0	34.0	35.0	36.0	37.0	38.0	39.0
SRR3622818_002_2.trim	5.0	29.0	308.0	72.0	234.0	21.0	46.0	123.0	104.0	88.0	151.0	249.0	117.0	128.0	182.0	206.0	130.0	84.0	57.0	65.0	83.0	110.0	157.0	207.0	260.0	307.0	424.0	504.0	618.0	705.0	903.0	1132.0	1406.0	1797.0	2529.0	3495.0	5590.0	12244.0	35530.0
	5.0	6.0	7.0	8.0	9.0	10.0	11.0	12.0	13.0	14.0	15.0	16.0	17.0	18.0	19.0	20.0	21.0	22.0	23.0	24.0	25.0	26.0	27.0	28.0	29.0	30.0	31.0	32.0	33.0	34.0	35.0	36.0	37.0	38.0	39.0
SRR3622818_003_1	1.0	1.0	0.0	0.0	1.0	4.0	7.0	0.0	3.0	12.0	9.0	15.0	17.0	22.0	25.0	44.0	64.0	92.0	142.0	199.0	319.0	419.0	615.0	865.0	1172.0	1591.0	2011.0	2577.0	3225.0	3763.0	4726.0	6651.0	11195.0	24965.0	42687.0
	13.0	14.0	15.0	16.0	17.0	18.0	19.0	20.0	21.0	22.0	23.0	24.0	25.0	26.0	27.0	28.0	29.0	30.0	31.0	32.0	33.0	34.0	35.0	36.0	37.0	38.0	39.0
SRR3622818_003_1.trim	1.0	0.0	0.0	0.0	1.0	1.0	1.0	1.0	12.0	15.0	45.0	76.0	140.0	287.0	428.0	724.0	1009.0	1427.0	1907.0	2419.0	3170.0	3864.0	4803.0	6897.0	11778.0	24090.0	42503.0
	2.0	3.0	4.0	5.0	6.0	7.0	8.0	9.0	10.0	11.0	12.0	13.0	14.0	15.0	16.0	17.0	18.0	19.0	20.0	21.0	22.0	23.0	24.0	25.0	26.0	27.0	28.0	29.0	30.0	31.0	32.0	33.0	34.0	35.0	36.0	37.0	38.0	39.0
SRR3622818_003_2	453.0	55.0	143.0	599.0	452.0	188.0	393.0	501.0	520.0	259.0	248.0	353.0	439.0	413.0	212.0	142.0	150.0	173.0	207.0	204.0	248.0	265.0	373.0	401.0	559.0	621.0	737.0	853.0	1074.0	1322.0	1673.0	2106.0	2638.0	3711.0	5053.0	8274.0	17975.0	53452.0
	1.0	2.0	3.0	4.0	5.0	6.0	7.0	8.0	9.0	10.0	11.0	12.0	13.0	14.0	15.0	16.0	17.0	18.0	19.0	20.0	21.0	22.0	23.0	24.0	25.0	26.0	27.0	28.0	29.0	30.0	31.0	32.0	33.0	34.0	35.0	36.0	37.0	38.0	39.0
SRR3622818_003_2.trim	9.0	42.0	469.0	111.0	346.0	25.0	81.0	171.0	153.0	127.0	242.0	371.0	170.0	186.0	290.0	309.0	203.0	125.0	79.0	104.0	119.0	156.0	224.0	308.0	374.0	479.0	624.0	767.0	921.0	1084.0	1354.0	1693.0	2197.0	2671.0	3769.0	5193.0	8365.0	18303.0	53385.0
	5.0	6.0	7.0	8.0	9.0	10.0	11.0	12.0	13.0	14.0	15.0	16.0	17.0	18.0	19.0	20.0	21.0	22.0	23.0	24.0	25.0	26.0	27.0	28.0	29.0	30.0	31.0	32.0	33.0	34.0	35.0	36.0	37.0	38.0	39.0
SRR3622818_004_1	1.0	1.0	0.0	0.0	1.0	4.0	7.0	2.0	3.0	16.0	11.0	17.0	22.0	27.0	31.0	60.0	87.0	123.0	187.0	261.0	415.0	557.0	815.0	1164.0	1559.0	2060.0	2700.0	3406.0	4240.0	5081.0	6311.0	8840.0	14922.0	33430.0	56884.0
	13.0	14.0	15.0	16.0	17.0	18.0	19.0	20.0	21.0	22.0	23.0	24.0	25.0	26.0	27.0	28.0	29.0	30.0	31.0	32.0	33.0	34.0	35.0	36.0	37.0	38.0	39.0
SRR3622818_004_1.trim	1.0	0.0	0.0	0.0	1.0	1.0	2.0	6.0	14.0	24.0	57.0	96.0	188.0	366.0	557.0	980.0	1327.0	1874.0	2554.0	3229.0	4176.0	5171.0	6422.0	9159.0	15754.0	32242.0	56638.0
	2.0	3.0	4.0	5.0	6.0	7.0	8.0	9.0	10.0	11.0	12.0	13.0	14.0	15.0	16.0	17.0	18.0	19.0	20.0	21.0	22.0	23.0	24.0	25.0	26.0	27.0	28.0	29.0	30.0	31.0	32.0	33.0	34.0	35.0	36.0	37.0	38.0	39.0
SRR3622818_004_2	602.0	82.0	170.0	812.0	611.0	225.0	525.0	666.0	684.0	351.0	311.0	476.0	594.0	532.0	283.0	200.0	200.0	237.0	279.0	272.0	331.0	368.0	485.0	540.0	750.0	828.0	1003.0	1136.0	1450.0	1744.0	2215.0	2811.0	3547.0	4913.0	6681.0	11015.0	24028.0	71288.0
	1.0	2.0	3.0	4.0	5.0	6.0	7.0	8.0	9.0	10.0	11.0	12.0	13.0	14.0	15.0	16.0	17.0	18.0	19.0	20.0	21.0	22.0	23.0	24.0	25.0	26.0	27.0	28.0	29.0	30.0	31.0	32.0	33.0	34.0	35.0	36.0	37.0	38.0	39.0
SRR3622818_004_2.trim	10.0	51.0	620.0	160.0	477.0	35.0	104.0	219.0	203.0	174.0	313.0	492.0	226.0	250.0	398.0	414.0	269.0	175.0	106.0	143.0	155.0	215.0	300.0	399.0	492.0	659.0	835.0	1044.0	1224.0	1465.0	1793.0	2268.0	2895.0	3618.0	4996.0	6851.0	11137.0	24457.0	71197.0
	5.0	6.0	7.0	8.0	9.0	10.0	11.0	12.0	13.0	14.0	15.0	16.0	17.0	18.0	19.0	20.0	21.0	22.0	23.0	24.0	25.0	26.0	27.0	28.0	29.0	30.0	31.0	32.0	33.0	34.0	35.0	36.0	37.0	38.0	39.0
SRR3622818_005_1	1.0	1.0	0.0	1.0	2.0	4.0	7.0	6.0	5.0	19.0	15.0	19.0	28.0	40.0	40.0	72.0	102.0	155.0	229.0	332.0	527.0	708.0	1029.0	1471.0	1943.0	2596.0	3375.0	4277.0	5343.0	6428.0	7841.0	10956.0	18643.0	41774.0	71192.0
	13.0	14.0	15.0	16.0	17.0	18.0	19.0	20.0	21.0	22.0	23.0	24.0	25.0	26.0	27.0	28.0	29.0	30.0	31.0	32.0	33.0	34.0	35.0	36.0	37.0	38.0	39.0
SRR3622818_005_1.trim	1.0	0.0	0.0	0.0	1.0	1.0	2.0	6.0	18.0	31.0	74.0	119.0	238.0	455.0	731.0	1211.0	1695.0	2355.0	3170.0	4073.0	5262.0	6502.0	8036.0	11359.0	19720.0	40240.0	70901.0
	2.0	3.0	4.0	5.0	6.0	7.0	8.0	9.0	10.0	11.0	12.0	13.0	14.0	15.0	16.0	17.0	18.0	19.0	20.0	21.0	22.0	23.0	24.0	25.0	26.0	27.0	28.0	29.0	30.0	31.0	32.0	33.0	34.0	35.0	36.0	37.0	38.0	39.0
SRR3622818_005_2	728.0	104.0	218.0	996.0	780.0	283.0	657.0	847.0	867.0	439.0	398.0	612.0	758.0	666.0	334.0	246.0	246.0	308.0	353.0	336.0	413.0	489.0	597.0	692.0	938.0	1058.0	1270.0	1404.0	1793.0	2163.0	2777.0	3518.0	4420.0	6086.0	8345.0	13664.0	30113.0	89265.0
	1.0	2.0	3.0	4.0	5.0	6.0	7.0	8.0	9.0	10.0	11.0	12.0	13.0	14.0	15.0	16.0	17.0	18.0	19.0	20.0	21.0	22.0	23.0	24.0	25.0	26.0	27.0	28.0	29.0	30.0	31.0	32.0	33.0	34.0	35.0	36.0	37.0	38.0	39.0
SRR3622818_005_2.trim	17.0	60.0	789.0	193.0	594.0	48.0	140.0	264.0	258.0	222.0	417.0	607.0	281.0	316.0	506.0	522.0	345.0	213.0	132.0	185.0	190.0	279.0	374.0	499.0	622.0	831.0	1065.0	1338.0	1530.0	1815.0	2217.0	2834.0	3634.0	4530.0	6185.0	8553.0	13819.0	30644.0	89133.0
	4.0	5.0	6.0	7.0	8.0	9.0	10.0	11.0	12.0	13.0	14.0	15.0	16.0	17.0	18.0	19.0	20.0	21.0	22.0	23.0	24.0	25.0	26.0	27.0	28.0	29.0	30.0	31.0	32.0	33.0	34.0	35.0	36.0	37.0	38.0	39.0
SRR3622818_006_1	1.0	1.0	1.0	0.0	1.0	4.0	4.0	7.0	8.0	7.0	20.0	19.0	24.0	37.0	48.0	50.0	78.0	122.0	179.0	271.0	400.0	617.0	852.0	1226.0	1754.0	2321.0	3130.0	4048.0	5134.0	6433.0	7742.0	9483.0	13063.0	22387.0	50165.0	85347.0
	13.0	14.0	15.0	16.0	17.0	18.0	19.0	20.0	21.0	22.0	23.0	24.0	25.0	26.0	27.0	28.0	29.0	30.0	31.0	32.0	33.0	34.0	35.0	36.0	37.0	38.0	39.0
SRR3622818_006_1.trim	1.0	0.0	0.0	0.0	2.0	2.0	3.0	7.0	21.0	35.0	88.0	142.0	286.0	536.0	865.0	1448.0	2017.0	2837.0	3807.0	4888.0	6337.0	7820.0	9682.0	13594.0	23667.0	48317.0	85013.0
	2.0	3.0	4.0	5.0	6.0	7.0	8.0	9.0	10.0	11.0	12.0	13.0	14.0	15.0	16.0	17.0	18.0	19.0	20.0	21.0	22.0	23.0	24.0	25.0	26.0	27.0	28.0	29.0	30.0	31.0	32.0	33.0	34.0	35.0	36.0	37.0	38.0	39.0
SRR3622818_006_2	865.0	124.0	268.0	1199.0	933.0	337.0	816.0	1036.0	1024.0	532.0	469.0	718.0	909.0	812.0	409.0	280.0	289.0	361.0	420.0	391.0	491.0	578.0	711.0	838.0	1129.0	1242.0	1518.0	1700.0	2171.0	2613.0	3345.0	4211.0	5293.0	7297.0	10042.0	16384.0	36136.0	107093.0
	1.0	2.0	3.0	4.0	5.0	6.0	7.0	8.0	9.0	10.0	11.0	12.0	13.0	14.0	15.0	16.0	17.0	18.0	19.0	20.0	21.0	22.0	23.0	24.0	25.0	26.0	27.0	28.0	29.0	30.0	31.0	32.0	33.0	34.0	35.0	36.0	37.0	38.0	39.0
SRR3622818_006_2.trim	20.0	80.0	945.0	232.0	724.0	57.0	174.0	330.0	316.0	264.0	506.0	714.0	322.0	381.0	578.0	660.0	416.0	257.0	156.0	212.0	224.0	327.0	447.0	580.0	755.0	992.0	1256.0	1605.0	1839.0	2193.0	2668.0	3423.0	4352.0	5413.0	7404.0	10306.0	16589.0	36728.0	106970.0
	4.0	5.0	6.0	7.0	8.0	9.0	10.0	11.0	12.0	13.0	14.0	15.0	16.0	17.0	18.0	19.0	20.0	21.0	22.0	23.0	24.0	25.0	26.0	27.0	28.0	29.0	30.0	31.0	32.0	33.0	34.0	35.0	36.0	37.0	38.0	39.0
SRR3622818_007_1	1.0	2.0	1.0	0.0	2.0	4.0	5.0	9.0	9.0	9.0	21.0	22.0	32.0	46.0	52.0	54.0	93.0	141.0	208.0	315.0	457.0	721.0	1009.0	1439.0	2055.0	2692.0	3676.0	4753.0	5999.0	7466.0	9041.0	10980.0	15259.0	26113.0	58461.0	99450.0
	13.0	14.0	15.0	16.0	17.0	18.0	19.0	20.0	21.0	22.0	23.0	24.0	25.0	26.0	27.0	28.0	29.0	30.0	31.0	32.0	33.0	34.0	35.0	36.0	37.0	38.0	39.0
SRR3622818_007_1.trim	1.0	0.0	0.0	0.0	2.0	3.0	3.0	8.0	24.0	44.0	103.0	167.0	328.0	637.0	1013.0	1684.0	2333.0	3342.0	4478.0	5723.0	7390.0	9090.0	11216.0	15896.0	27639.0	56261.0	99077.0
	2.0	3.0	4.0	5.0	6.0	7.0	8.0	9.0	10.0	11.0	12.0	13.0	14.0	15.0	16.0	17.0	18.0	19.0	20.0	21.0	22.0	23.0	24.0	25.0	26.0	27.0	28.0	29.0	30.0	31.0	32.0	33.0	34.0	35.0	36.0	37.0	38.0	39.0
SRR3622818_007_2	1005.0	140.0	309.0	1387.0	1070.0	394.0	952.0	1217.0	1196.0	623.0	557.0	860.0	1037.0	943.0	472.0	321.0	350.0	424.0	483.0	447.0	559.0	686.0	823.0	969.0	1282.0	1476.0	1793.0	2001.0	2521.0	3064.0	3898.0	4955.0	6127.0	8499.0	11757.0	19137.0	41986.0	124877.0
	1.0	2.0	3.0	4.0	5.0	6.0	7.0	8.0	9.0	10.0	11.0	12.0	13.0	14.0	15.0	16.0	17.0	18.0	19.0	20.0	21.0	22.0	23.0	24.0	25.0	26.0	27.0	28.0	29.0	30.0	31.0	32.0	33.0	34.0	35.0	36.0	37.0	38.0	39.0
SRR3622818_007_2.trim	23.0	99.0	1080.0	272.0	845.0	64.0	207.0	383.0	380.0	305.0	590.0	841.0	374.0	444.0	675.0	781.0	478.0	301.0	188.0	247.0	260.0	373.0	495.0	676.0	887.0	1156.0	1492.0	1862.0	2140.0	2584.0	3122.0	3965.0	5084.0	6330.0	8632.0	12057.0	19339.0	42669.0	124762.0
	2.0	3.0	4.0	5.0	6.0	7.0	8.0	9.0	10.0	11.0	12.0	13.0	14.0	15.0	16.0	17.0	18.0	19.0	20.0	21.0	22.0	23.0	24.0	25.0	26.0	27.0	28.0	29.0	30.0	31.0	32.0	33.0	34.0	35.0	36.0	37.0	38.0	39.0
SRR3622818_008_1	1.0	0.0	1.0	3.0	1.0	0.0	2.0	5.0	6.0	10.0	10.0	12.0	23.0	28.0	33.0	50.0	57.0	60.0	115.0	163.0	248.0	360.0	524.0	808.0	1139.0	1636.0	2353.0	3083.0	4193.0	5430.0	6874.0	8519.0	10363.0	12606.0	17494.0	29780.0	66660.0	113613.0
	13.0	14.0	15.0	16.0	17.0	18.0	19.0	20.0	21.0	22.0	23.0	24.0	25.0	26.0	27.0	28.0	29.0	30.0	31.0	32.0	33.0	34.0	35.0	36.0	37.0	38.0	39.0
SRR3622818_008_1.trim	1.0	0.0	0.0	0.0	2.0	3.0	3.0	11.0	28.0	46.0	112.0	187.0	378.0	729.0	1152.0	1934.0	2653.0	3812.0	5116.0	6565.0	8414.0	10433.0	12883.0	18206.0	31524.0	64159.0	113188.0
	2.0	3.0	4.0	5.0	6.0	7.0	8.0	9.0	10.0	11.0	12.0	13.0	14.0	15.0	16.0	17.0	18.0	19.0	20.0	21.0	22.0	23.0	24.0	25.0	26.0	27.0	28.0	29.0	30.0	31.0	32.0	33.0	34.0	35.0	36.0	37.0	38.0	39.0
SRR3622818_008_2	1137.0	159.0	349.0	1582.0	1211.0	456.0	1076.0	1396.0	1377.0	716.0	642.0	976.0	1210.0	1084.0	522.0	369.0	394.0	496.0	562.0	508.0	636.0	772.0	929.0	1109.0	1454.0	1674.0	2027.0	2304.0	2884.0	3489.0	4430.0	5684.0	7069.0	9720.0	13441.0	21842.0	48021.0	142556.0
	1.0	2.0	3.0	4.0	5.0	6.0	7.0	8.0	9.0	10.0	11.0	12.0	13.0	14.0	15.0	16.0	17.0	18.0	19.0	20.0	21.0	22.0	23.0	24.0	25.0	26.0	27.0	28.0	29.0	30.0	31.0	32.0	33.0	34.0	35.0	36.0	37.0	38.0	39.0
SRR3622818_008_2.trim	28.0	115.0	1226.0	309.0	952.0	75.0	235.0	432.0	442.0	359.0	671.0	969.0	440.0	513.0	766.0	893.0	543.0	355.0	219.0	285.0	296.0	422.0	541.0	772.0	1006.0	1319.0	1696.0	2122.0	2447.0	2950.0	3557.0	4516.0	5820.0	7301.0	9897.0	13760.0	22064.0	48800.0	142426.0
	2.0	3.0	4.0	5.0	6.0	7.0	8.0	9.0	10.0	11.0	12.0	13.0	14.0	15.0	16.0	17.0	18.0	19.0	20.0	21.0	22.0	23.0	24.0	25.0	26.0	27.0	28.0	29.0	30.0	31.0	32.0	33.0	34.0	35.0	36.0	37.0	38.0	39.0
SRR3622818_009_1	1.0	0.0	1.0	3.0	2.0	0.0	4.0	5.0	6.0	10.0	10.0	16.0	25.0	29.0	35.0	57.0	64.0	68.0	131.0	184.0	278.0	417.0	593.0	910.0	1261.0	1842.0	2623.0	3460.0	4662.0	6088.0	7695.0	9565.0	11648.0	14266.0	19681.0	33520.0	74961.0	127771.0
	13.0	14.0	15.0	16.0	17.0	18.0	19.0	20.0	21.0	22.0	23.0	24.0	25.0	26.0	27.0	28.0	29.0	30.0	31.0	32.0	33.0	34.0	35.0	36.0	37.0	38.0	39.0
SRR3622818_009_1.trim	1.0	0.0	0.0	0.0	2.0	3.0	3.0	16.0	29.0	53.0	120.0	214.0	443.0	814.0	1301.0	2149.0	3006.0	4225.0	5728.0	7331.0	9433.0	11731.0	14564.0	20480.0	35498.0	72173.0	127272.0
	2.0	3.0	4.0	5.0	6.0	7.0	8.0	9.0	10.0	11.0	12.0	13.0	14.0	15.0	16.0	17.0	18.0	19.0	20.0	21.0	22.0	23.0	24.0	25.0	26.0	27.0	28.0	29.0	30.0	31.0	32.0	33.0	34.0	35.0	36.0	37.0	38.0	39.0
SRR3622818_009_2	1254.0	180.0	397.0	1768.0	1364.0	512.0	1198.0	1579.0	1537.0	799.0	726.0	1106.0	1361.0	1226.0	593.0	411.0	448.0	555.0	642.0	571.0	709.0	860.0	1033.0	1252.0	1619.0	1899.0	2271.0	2592.0	3206.0	3930.0	5011.0	6383.0	7980.0	10912.0	15079.0	24526.0	54023.0	160380.0
	1.0	2.0	3.0	4.0	5.0	6.0	7.0	8.0	9.0	10.0	11.0	12.0	13.0	14.0	15.0	16.0	17.0	18.0	19.0	20.0	21.0	22.0	23.0	24.0	25.0	26.0	27.0	28.0	29.0	30.0	31.0	32.0	33.0	34.0	35.0	36.0	37.0	38.0	39.0
SRR3622818_009_2.trim	32.0	125.0	1368.0	354.0	1067.0	86.0	262.0	477.0	493.0	404.0	761.0	1076.0	487.0	583.0	868.0	1004.0	628.0	397.0	250.0	325.0	340.0	466.0	612.0	856.0	1125.0	1474.0	1905.0	2371.0	2751.0	3302.0	4009.0	5089.0	6547.0	8247.0	11122.0	15429.0	24770.0	54889.0	160238.0
	2.0	3.0	4.0	5.0	6.0	7.0	8.0	9.0	10.0	11.0	12.0	13.0	14.0	15.0	16.0	17.0	18.0	19.0	20.0	21.0	22.0	23.0	24.0	25.0	26.0	27.0	28.0	29.0	30.0	31.0	32.0	33.0	34.0	35.0	36.0	37.0	38.0	39.0
SRR3622818_01_1	1.0	0.0	1.0	3.0	3.0	0.0	4.0	7.0	6.0	10.0	10.0	22.0	26.0	30.0	42.0	63.0	74.0	74.0	152.0	206.0	313.0	465.0	670.0	1017.0	1395.0	2050.0	2891.0	3865.0	5167.0	6744.0	8469.0	10625.0	12958.0	15853.0	21865.0	37373.0	83259.0	142142.0
	13.0	14.0	15.0	16.0	17.0	18.0	19.0	20.0	21.0	22.0	23.0	24.0	25.0	26.0	27.0	28.0	29.0	30.0	31.0	32.0	33.0	34.0	35.0	36.0	37.0	38.0	39.0
SRR3622818_01_1.trim	1.0	0.0	0.0	0.0	2.0	3.0	3.0	19.0	32.0	55.0	136.0	239.0	500.0	891.0	1469.0	2388.0	3344.0	4699.0	6372.0	8069.0	10488.0	13012.0	16169.0	22774.0	39536.0	80202.0	141595.0
	2.0	3.0	4.0	5.0	6.0	7.0	8.0	9.0	10.0	11.0	12.0	13.0	14.0	15.0	16.0	17.0	18.0	19.0	20.0	21.0	22.0	23.0	24.0	25.0	26.0	27.0	28.0	29.0	30.0	31.0	32.0	33.0	34.0	35.0	36.0	37.0	38.0	39.0
SRR3622818_01_2	1386.0	196.0	433.0	1985.0	1501.0	576.0	1305.0	1734.0	1724.0	889.0	813.0	1221.0	1491.0	1387.0	656.0	462.0	502.0	616.0	703.0	650.0	782.0	964.0	1149.0	1404.0	1784.0	2101.0	2534.0	2872.0	3539.0	4406.0	5516.0	7123.0	8900.0	12134.0	16771.0	27193.0	60161.0	178292.0
	1.0	2.0	3.0	4.0	5.0	6.0	7.0	8.0	9.0	10.0	11.0	12.0	13.0	14.0	15.0	16.0	17.0	18.0	19.0	20.0	21.0	22.0	23.0	24.0	25.0	26.0	27.0	28.0	29.0	30.0	31.0	32.0	33.0	34.0	35.0	36.0	37.0	38.0	39.0
SRR3622818_01_2.trim	37.0	140.0	1515.0	401.0	1187.0	97.0	288.0	517.0	551.0	446.0	848.0	1205.0	542.0	638.0	966.0	1114.0	705.0	452.0	270.0	356.0	380.0	526.0	679.0	951.0	1267.0	1653.0	2089.0	2617.0	3058.0	3636.0	4459.0	5630.0	7306.0	9205.0	12387.0	17160.0	27476.0	61122.0	178122.0
	2.0	3.0	4.0	5.0	6.0	7.0	8.0	9.0	10.0	11.0	12.0	13.0	14.0	15.0	16.0	17.0	18.0	19.0	20.0	21.0	22.0	23.0	24.0	25.0	26.0	27.0	28.0	29.0	30.0	31.0	32.0	33.0	34.0	35.0	36.0	37.0	38.0	39.0
SRR3622818_02_1	2.0	2.0	5.0	5.0	4.0	5.0	10.0	15.0	11.0	24.0	25.0	38.0	43.0	64.0	69.0	120.0	158.0	180.0	309.0	414.0	637.0	959.0	1366.0	1993.0	2871.0	4138.0	5729.0	7706.0	10249.0	13409.0	16995.0	21082.0	25991.0	31917.0	43433.0	74870.0	166385.0	284956.0
	13.0	14.0	15.0	16.0	17.0	18.0	19.0	20.0	21.0	22.0	23.0	24.0	25.0	26.0	27.0	28.0	29.0	30.0	31.0	32.0	33.0	34.0	35.0	36.0	37.0	38.0	39.0
SRR3622818_02_1.trim	1.0	0.0	0.0	0.0	2.0	4.0	8.0	28.0	52.0	97.0	269.0	515.0	1032.0	1797.0	3107.0	4683.0	6668.0	9337.0	12598.0	16285.0	20771.0	25981.0	32595.0	45243.0	79142.0	160329.0	283796.0
	2.0	3.0	4.0	5.0	6.0	7.0	8.0	9.0	10.0	11.0	12.0	13.0	14.0	15.0	16.0	17.0	18.0	19.0	20.0	21.0	22.0	23.0	24.0	25.0	26.0	27.0	28.0	29.0	30.0	31.0	32.0	33.0	34.0	35.0	36.0	37.0	38.0	39.0
SRR3622818_02_2	2806.0	444.0	890.0	3954.0	3032.0	1160.0	2564.0	3421.0	3411.0	1770.0	1683.0	2459.0	2967.0	2713.0	1262.0	971.0	1035.0	1223.0	1405.0	1312.0	1588.0	1951.0	2323.0	2883.0	3557.0	4240.0	5052.0	5747.0	7116.0	8846.0	11017.0	14231.0	17940.0	24256.0	33601.0	54393.0	120434.0	356532.0
	1.0	2.0	3.0	4.0	5.0	6.0	7.0	8.0	9.0	10.0	11.0	12.0	13.0	14.0	15.0	16.0	17.0	18.0	19.0	20.0	21.0	22.0	23.0	24.0	25.0	26.0	27.0	28.0	29.0	30.0	31.0	32.0	33.0	34.0	35.0	36.0	37.0	38.0	39.0
SRR3622818_02_2.trim	70.0	316.0	3059.0	750.0	2366.0	201.0	575.0	997.0	1111.0	863.0	1680.0	2404.0	1089.0	1303.0	1854.0	2207.0	1398.0	884.0	554.0	692.0	784.0	1015.0	1439.0	1890.0	2568.0	3358.0	4209.0	5254.0	6081.0	7255.0	8944.0	11274.0	14651.0	18569.0	24823.0	34303.0	55069.0	122245.0	356236.0
	2.0	3.0	4.0	5.0	6.0	7.0	8.0	9.0	10.0	11.0	12.0	13.0	14.0	15.0	16.0	17.0	18.0	19.0	20.0	21.0	22.0	23.0	24.0	25.0	26.0	27.0	28.0	29.0	30.0	31.0	32.0	33.0	34.0	35.0	36.0	37.0	38.0	39.0
SRR3622818_03_1	3.0	2.0	6.0	6.0	5.0	6.0	14.0	21.0	17.0	30.0	36.0	55.0	65.0	91.0	112.0	171.0	222.0	280.0	447.0	642.0	924.0	1431.0	2038.0	2989.0	4256.0	6240.0	8626.0	11544.0	15503.0	20037.0	25419.0	31637.0	38669.0	48025.0	65164.0	112147.0	249689.0	426855.0
	13.0	14.0	15.0	16.0	17.0	18.0	19.0	20.0	21.0	22.0	23.0	24.0	25.0	26.0	27.0	28.0	29.0	30.0	31.0	32.0	33.0	34.0	35.0	36.0	37.0	38.0	39.0
SRR3622818_03_1.trim	1.0	1.0	0.0	0.0	3.0	4.0	13.0	41.0	77.0	151.0	411.0	770.0	1545.0	2643.0	4625.0	7026.0	10087.0	14042.0	18795.0	24420.0	31089.0	38801.0	48965.0	67892.0	118680.0	240557.0	425185.0
	2.0	3.0	4.0	5.0	6.0	7.0	8.0	9.0	10.0	11.0	12.0	13.0	14.0	15.0	16.0	17.0	18.0	19.0	20.0	21.0	22.0	23.0	24.0	25.0	26.0	27.0	28.0	29.0	30.0	31.0	32.0	33.0	34.0	35.0	36.0	37.0	38.0	39.0
SRR3622818_03_2	4176.0	666.0	1350.0	5957.0	4567.0	1713.0	3841.0	5133.0	5055.0	2668.0	2528.0	3709.0	4427.0	4023.0	1895.0	1410.0	1566.0	1853.0	2065.0	1959.0	2370.0	2934.0	3494.0	4278.0	5317.0	6338.0	7522.0	8617.0	10633.0	13146.0	16637.0	21293.0	26939.0	36269.0	50551.0	81773.0	180483.0	534269.0
	1.0	2.0	3.0	4.0	5.0	6.0	7.0	8.0	9.0	10.0	11.0	12.0	13.0	14.0	15.0	16.0	17.0	18.0	19.0	20.0	21.0	22.0	23.0	24.0	25.0	26.0	27.0	28.0	29.0	30.0	31.0	32.0	33.0	34.0	35.0	36.0	37.0	38.0	39.0
SRR3622818_03_2.trim	108.0	476.0	4596.0	1135.0	3586.0	303.0	852.0	1494.0	1711.0	1245.0	2503.0	3580.0	1648.0	1992.0	2793.0	3275.0	2119.0	1305.0	851.0	1011.0	1162.0	1518.0	2179.0	2852.0	3807.0	5036.0	6396.0	7783.0	9008.0	10870.0	13321.0	16988.0	21997.0	27843.0	37051.0	51549.0	82848.0	183127.0	533906.0
	2.0	3.0	4.0	5.0	6.0	7.0	8.0	9.0	10.0	11.0	12.0	13.0	14.0	15.0	16.0	17.0	18.0	19.0	20.0	21.0	22.0	23.0	24.0	25.0	26.0	27.0	28.0	29.0	30.0	31.0	32.0	33.0	34.0	35.0	36.0	37.0	38.0	39.0
SRR3622818_04_1	4.0	3.0	8.0	7.0	6.0	7.0	17.0	26.0	22.0	38.0	50.0	74.0	82.0	125.0	155.0	237.0	295.0	390.0	581.0	876.0	1208.0	1892.0	2691.0	3977.0	5745.0	8312.0	11483.0	15415.0	20683.0	26746.0	33747.0	41971.0	51367.0	64085.0	86945.0	149723.0	333221.0	569030.0
	13.0	14.0	15.0	16.0	17.0	18.0	19.0	20.0	21.0	22.0	23.0	24.0	25.0	26.0	27.0	28.0	29.0	30.0	31.0	32.0	33.0	34.0	35.0	36.0	37.0	38.0	39.0
SRR3622818_04_1.trim	1.0	1.0	0.0	0.0	3.0	5.0	17.0	51.0	102.0	213.0	541.0	1008.0	2054.0	3538.0	6158.0	9307.0	13430.0	18867.0	25078.0	32486.0	41160.0	51546.0	65349.0	90610.0	158480.0	321023.0	566783.0
	2.0	3.0	4.0	5.0	6.0	7.0	8.0	9.0	10.0	11.0	12.0	13.0	14.0	15.0	16.0	17.0	18.0	19.0	20.0	21.0	22.0	23.0	24.0	25.0	26.0	27.0	28.0	29.0	30.0	31.0	32.0	33.0	34.0	35.0	36.0	37.0	38.0	39.0
SRR3622818_04_2	5554.0	858.0	1805.0	7904.0	6058.0	2323.0	5131.0	6814.0	6740.0	3568.0	3377.0	4908.0	5936.0	5328.0	2552.0	1848.0	2084.0	2481.0	2708.0	2585.0	3135.0	3898.0	4650.0	5749.0	7145.0	8462.0	10025.0	11533.0	14118.0	17392.0	22109.0	28281.0	35891.0	48407.0	67764.0	109191.0	240449.0	712483.0
	1.0	2.0	3.0	4.0	5.0	6.0	7.0	8.0	9.0	10.0	11.0	12.0	13.0	14.0	15.0	16.0	17.0	18.0	19.0	20.0	21.0	22.0	23.0	24.0	25.0	26.0	27.0	28.0	29.0	30.0	31.0	32.0	33.0	34.0	35.0	36.0	37.0	38.0	39.0
SRR3622818_04_2.trim	146.0	645.0	6078.0	1500.0	4747.0	403.0	1133.0	1975.0	2274.0	1674.0	3336.0	4804.0	2187.0	2684.0	3707.0	4351.0	2841.0	1734.0	1128.0	1338.0	1529.0	1984.0	2864.0	3817.0	5100.0	6730.0	8566.0	10256.0	12054.0	14561.0	17641.0	22554.0	29218.0	37029.0	49566.0	69048.0	110595.0	244049.0	711965.0
	2.0	3.0	4.0	5.0	6.0	7.0	8.0	9.0	10.0	11.0	12.0	13.0	14.0	15.0	16.0	17.0	18.0	19.0	20.0	21.0	22.0	23.0	24.0	25.0	26.0	27.0	28.0	29.0	30.0	31.0	32.0	33.0	34.0	35.0	36.0	37.0	38.0	39.0
SRR3622818_05_1	5.0	3.0	9.0	9.0	8.0	9.0	22.0	34.0	26.0	46.0	62.0	86.0	98.0	156.0	202.0	294.0	372.0	488.0	738.0	1072.0	1510.0	2339.0	3372.0	4989.0	7124.0	10337.0	14419.0	19229.0	25837.0	33433.0	42304.0	52361.0	64123.0	80226.0	108480.0	187053.0	416799.0	710983.0
	13.0	14.0	15.0	16.0	17.0	18.0	19.0	20.0	21.0	22.0	23.0	24.0	25.0	26.0	27.0	28.0	29.0	30.0	31.0	32.0	33.0	34.0	35.0	36.0	37.0	38.0	39.0
SRR3622818_05_1.trim	1.0	1.0	0.0	0.0	3.0	8.0	18.0	62.0	125.0	275.0	669.0	1286.0	2583.0	4418.0	7602.0	11579.0	16810.0	23562.0	31415.0	40609.0	51446.0	64366.0	81779.0	112983.0	198097.0	401506.0	708199.0
	2.0	3.0	4.0	5.0	6.0	7.0	8.0	9.0	10.0	11.0	12.0	13.0	14.0	15.0	16.0	17.0	18.0	19.0	20.0	21.0	22.0	23.0	24.0	25.0	26.0	27.0	28.0	29.0	30.0	31.0	32.0	33.0	34.0	35.0	36.0	37.0	38.0	39.0
SRR3622818_05_2	6919.0	1110.0	2269.0	9861.0	7548.0	2887.0	6423.0	8453.0	8495.0	4426.0	4225.0	6082.0	7442.0	6663.0	3221.0	2325.0	2620.0	3061.0	3361.0	3218.0	3869.0	4867.0	5823.0	7111.0	8892.0	10569.0	12424.0	14392.0	17711.0	21763.0	27795.0	35235.0	44916.0	60433.0	84445.0	136310.0	300613.0	890880.0
	1.0	2.0	3.0	4.0	5.0	6.0	7.0	8.0	9.0	10.0	11.0	12.0	13.0	14.0	15.0	16.0	17.0	18.0	19.0	20.0	21.0	22.0	23.0	24.0	25.0	26.0	27.0	28.0	29.0	30.0	31.0	32.0	33.0	34.0	35.0	36.0	37.0	38.0	39.0
SRR3622818_05_2.trim	181.0	804.0	7610.0	1847.0	5931.0	502.0	1450.0	2452.0	2807.0	2075.0	4203.0	6024.0	2725.0	3321.0	4605.0	5467.0	3567.0	2151.0	1420.0	1686.0	1907.0	2434.0	3574.0	4776.0	6375.0	8369.0	10583.0	12738.0	15026.0	18271.0	22132.0	28231.0	36486.0	46353.0	61921.0	85991.0	138128.0	305056.0	890223.0
	2.0	3.0	4.0	5.0	6.0	7.0	8.0	9.0	10.0	11.0	12.0	13.0	14.0	15.0	16.0	17.0	18.0	19.0	20.0	21.0	22.0	23.0	24.0	25.0	26.0	27.0	28.0	29.0	30.0	31.0	32.0	33.0	34.0	35.0	36.0	37.0	38.0	39.0
SRR3622818_06_1	6.0	4.0	11.0	11.0	13.0	11.0	29.0	43.0	32.0	54.0	79.0	101.0	120.0	200.0	248.0	337.0	443.0	596.0	899.0	1285.0	1834.0	2768.0	4057.0	5929.0	8580.0	12394.0	17234.0	23154.0	31053.0	40088.0	50769.0	62810.0	77022.0	96361.0	130166.0	224694.0	499848.0	852786.0
	13.0	14.0	15.0	16.0	17.0	18.0	19.0	20.0	21.0	22.0	23.0	24.0	25.0	26.0	27.0	28.0	29.0	30.0	31.0	32.0	33.0	34.0	35.0	36.0	37.0	38.0	39.0
SRR3622818_06_1.trim	1.0	1.0	0.0	0.0	4.0	9.0	25.0	70.0	151.0	336.0	819.0	1553.0	3070.0	5323.0	9138.0	13932.0	20220.0	28346.0	37629.0	48741.0	61703.0	77282.0	98218.0	135640.0	237812.0	481566.0	849392.0
	2.0	3.0	4.0	5.0	6.0	7.0	8.0	9.0	10.0	11.0	12.0	13.0	14.0	15.0	16.0	17.0	18.0	19.0	20.0	21.0	22.0	23.0	24.0	25.0	26.0	27.0	28.0	29.0	30.0	31.0	32.0	33.0	34.0	35.0	36.0	37.0	38.0	39.0
SRR3622818_06_2	8293.0	1329.0	2772.0	11869.0	8997.0	3474.0	7680.0	10175.0	10271.0	5345.0	5044.0	7306.0	8896.0	8071.0	3811.0	2784.0	3130.0	3682.0	4024.0	3867.0	4618.0	5853.0	6996.0	8519.0	10586.0	12623.0	14925.0	17282.0	21159.0	26196.0	33328.0	42340.0	54034.0	72486.0	101505.0	163642.0	360544.0	1068613.0
	1.0	2.0	3.0	4.0	5.0	6.0	7.0	8.0	9.0	10.0	11.0	12.0	13.0	14.0	15.0	16.0	17.0	18.0	19.0	20.0	21.0	22.0	23.0	24.0	25.0	26.0	27.0	28.0	29.0	30.0	31.0	32.0	33.0	34.0	35.0	36.0	37.0	38.0	39.0
SRR3622818_06_2.trim	222.0	985.0	9137.0	2236.0	7069.0	611.0	1708.0	2928.0	3408.0	2495.0	5109.0	7290.0	3244.0	3979.0	5543.0	6576.0	4306.0	2541.0	1703.0	2002.0	2328.0	2913.0	4273.0	5713.0	7563.0	10018.0	12609.0	15327.0	18052.0	21908.0	26660.0	33894.0	43729.0	55773.0	74315.0	103329.0	165771.0	365887.0	1067827.0
	2.0	3.0	4.0	5.0	6.0	7.0	8.0	9.0	10.0	11.0	12.0	13.0	14.0	15.0	16.0	17.0	18.0	19.0	20.0	21.0	22.0	23.0	24.0	25.0	26.0	27.0	28.0	29.0	30.0	31.0	32.0	33.0	34.0	35.0	36.0	37.0	38.0	39.0
SRR3622818_07_1	8.0	5.0	11.0	12.0	14.0	14.0	33.0	46.0	39.0	68.0	88.0	121.0	139.0	232.0	290.0	389.0	524.0	707.0	1057.0	1502.0	2121.0	3238.0	4733.0	6947.0	10002.0	14534.0	20089.0	26959.0	36189.0	46623.0	59059.0	73428.0	89843.0	112382.0	151968.0	262049.0	583885.0	994668.0
	13.0	14.0	15.0	16.0	17.0	18.0	19.0	20.0	21.0	22.0	23.0	24.0	25.0	26.0	27.0	28.0	29.0	30.0	31.0	32.0	33.0	34.0	35.0	36.0	37.0	38.0	39.0
SRR3622818_07_1.trim	1.0	1.0	1.0	1.0	4.0	13.0	28.0	81.0	175.0	404.0	948.0	1795.0	3613.0	6198.0	10688.0	16286.0	23653.0	32986.0	43769.0	56718.0	72142.0	90102.0	114617.0	158192.0	277510.0	562394.0	990721.0
	2.0	3.0	4.0	5.0	6.0	7.0	8.0	9.0	10.0	11.0	12.0	13.0	14.0	15.0	16.0	17.0	18.0	19.0	20.0	21.0	22.0	23.0	24.0	25.0	26.0	27.0	28.0	29.0	30.0	31.0	32.0	33.0	34.0	35.0	36.0	37.0	38.0	39.0
SRR3622818_07_2	9685.0	1545.0	3190.0	13870.0	10446.0	4051.0	8991.0	11875.0	11994.0	6256.0	5793.0	8529.0	10371.0	9375.0	4461.0	3214.0	3660.0	4266.0	4662.0	4469.0	5400.0	6842.0	8207.0	9982.0	12350.0	14634.0	17398.0	20214.0	24739.0	30626.0	38983.0	49227.0	63241.0	84426.0	118497.0	191042.0	420745.0	1246760.0
	1.0	2.0	3.0	4.0	5.0	6.0	7.0	8.0	9.0	10.0	11.0	12.0	13.0	14.0	15.0	16.0	17.0	18.0	19.0	20.0	21.0	22.0	23.0	24.0	25.0	26.0	27.0	28.0	29.0	30.0	31.0	32.0	33.0	34.0	35.0	36.0	37.0	38.0	39.0
SRR3622818_07_2.trim	256.0	1146.0	10637.0	2628.0	8202.0	720.0	1985.0	3400.0	3987.0	2929.0	5963.0	8495.0	3770.0	4598.0	6462.0	7698.0	4983.0	2972.0	2000.0	2345.0	2651.0	3359.0	4974.0	6669.0	8884.0	11738.0	14611.0	17864.0	21178.0	25531.0	31165.0	39619.0	50871.0	65286.0	86561.0	120608.0	193507.0	426972.0	1245817.0
	2.0	3.0	4.0	5.0	6.0	7.0	8.0	9.0	10.0	11.0	12.0	13.0	14.0	15.0	16.0	17.0	18.0	19.0	20.0	21.0	22.0	23.0	24.0	25.0	26.0	27.0	28.0	29.0	30.0	31.0	32.0	33.0	34.0	35.0	36.0	37.0	38.0	39.0
SRR3622818_08_1	10.0	6.0	13.0	13.0	16.0	16.0	39.0	50.0	44.0	77.0	101.0	143.0	162.0	268.0	335.0	441.0	602.0	809.0	1215.0	1688.0	2416.0	3713.0	5393.0	7894.0	11429.0	16655.0	22883.0	30904.0	41221.0	53318.0	67469.0	83761.0	102784.0	128565.0	173588.0	299670.0	668094.0	1136764.0
	13.0	14.0	15.0	16.0	17.0	18.0	19.0	20.0	21.0	22.0	23.0	24.0	25.0	26.0	27.0	28.0	29.0	30.0	31.0	32.0	33.0	34.0	35.0	36.0	37.0	38.0	39.0
SRR3622818_08_1.trim	1.0	3.0	1.0	1.0	5.0	14.0	31.0	92.0	206.0	460.0	1064.0	2047.0	4086.0	7084.0	12176.0	18611.0	27104.0	37626.0	50032.0	64726.0	82428.0	102914.0	131118.0	180718.0	317344.0	643517.0	1132249.0
	2.0	3.0	4.0	5.0	6.0	7.0	8.0	9.0	10.0	11.0	12.0	13.0	14.0	15.0	16.0	17.0	18.0	19.0	20.0	21.0	22.0	23.0	24.0	25.0	26.0	27.0	28.0	29.0	30.0	31.0	32.0	33.0	34.0	35.0	36.0	37.0	38.0	39.0
SRR3622818_08_2	11076.0	1772.0	3635.0	15769.0	11946.0	4653.0	10258.0	13535.0	13723.0	7177.0	6629.0	9813.0	11881.0	10715.0	5074.0	3674.0	4163.0	4862.0	5287.0	5110.0	6153.0	7836.0	9407.0	11377.0	14064.0	16720.0	19859.0	23043.0	28300.0	34979.0	44477.0	56376.0	72321.0	96623.0	135502.0	218297.0	480932.0	1425551.0
	1.0	2.0	3.0	4.0	5.0	6.0	7.0	8.0	9.0	10.0	11.0	12.0	13.0	14.0	15.0	16.0	17.0	18.0	19.0	20.0	21.0	22.0	23.0	24.0	25.0	26.0	27.0	28.0	29.0	30.0	31.0	32.0	33.0	34.0	35.0	36.0	37.0	38.0	39.0
SRR3622818_08_2.trim	285.0	1316.0	12079.0	2984.0	9357.0	821.0	2286.0	3892.0	4531.0	3346.0	6804.0	9720.0	4301.0	5274.0	7379.0	8870.0	5707.0	3389.0	2290.0	2649.0	2989.0	3814.0	5675.0	7612.0	10216.0	13402.0	16572.0	20411.0	24167.0	29239.0	35603.0	45219.0	58183.0	74729.0	99000.0	137800.0	221204.0	488051.0	1424492.0
	2.0	3.0	4.0	5.0	6.0	7.0	8.0	9.0	10.0	11.0	12.0	13.0	14.0	15.0	16.0	17.0	18.0	19.0	20.0	21.0	22.0	23.0	24.0	25.0	26.0	27.0	28.0	29.0	30.0	31.0	32.0	33.0	34.0	35.0	36.0	37.0	38.0	39.0
SRR3622818_09_1	14.0	6.0	15.0	13.0	17.0	20.0	40.0	57.0	51.0	82.0	110.0	164.0	193.0	304.0	367.0	495.0	678.0	888.0	1351.0	1911.0	2722.0	4163.0	6136.0	8919.0	12799.0	18741.0	25699.0	34851.0	46387.0	59938.0	75882.0	94248.0	115690.0	144746.0	195417.0	336396.0	750999.0	1279025.0
	13.0	14.0	15.0	16.0	17.0	18.0	19.0	20.0	21.0	22.0	23.0	24.0	25.0	26.0	27.0	28.0	29.0	30.0	31.0	32.0	33.0	34.0	35.0	36.0	37.0	38.0	39.0
SRR3622818_09_1.trim	1.0	4.0	1.0	1.0	6.0	16.0	34.0	101.0	229.0	515.0	1167.0	2335.0	4576.0	7973.0	13664.0	20989.0	30490.0	42375.0	56266.0	72781.0	92762.0	115797.0	147629.0	203378.0	356251.0	723506.0	1273861.0
	2.0	3.0	4.0	5.0	6.0	7.0	8.0	9.0	10.0	11.0	12.0	13.0	14.0	15.0	16.0	17.0	18.0	19.0	20.0	21.0	22.0	23.0	24.0	25.0	26.0	27.0	28.0	29.0	30.0	31.0	32.0	33.0	34.0	35.0	36.0	37.0	38.0	39.0
SRR3622818_09_2	12498.0	1979.0	4095.0	17685.0	13457.0	5236.0	11522.0	15311.0	15472.0	8075.0	7471.0	11057.0	13411.0	12061.0	5726.0	4137.0	4723.0	5459.0	5960.0	5746.0	6946.0	8782.0	10588.0	12753.0	15862.0	18797.0	22248.0	25986.0	31945.0	39284.0	50064.0	63389.0	81189.0	108696.0	152278.0	245649.0	540640.0	1603357.0
	1.0	2.0	3.0	4.0	5.0	6.0	7.0	8.0	9.0	10.0	11.0	12.0	13.0	14.0	15.0	16.0	17.0	18.0	19.0	20.0	21.0	22.0	23.0	24.0	25.0	26.0	27.0	28.0	29.0	30.0	31.0	32.0	33.0	34.0	35.0	36.0	37.0	38.0	39.0
SRR3622818_09_2.trim	341.0	1488.0	13609.0	3334.0	10522.0	928.0	2576.0	4378.0	5108.0	3790.0	7707.0	10916.0	4799.0	5939.0	8332.0	10024.0	6448.0	3810.0	2591.0	3029.0	3365.0	4307.0	6371.0	8613.0	11439.0	15015.0	18644.0	22905.0	27189.0	32980.0	40055.0	50877.0	65378.0	84029.0	111309.0	154863.0	248870.0	548638.0	1602192.0
	2.0	3.0	4.0	5.0	6.0	7.0	8.0	9.0	10.0	11.0	12.0	13.0	14.0	15.0	16.0	17.0	18.0	19.0	20.0	21.0	22.0	23.0	24.0	25.0	26.0	27.0	28.0	29.0	30.0	31.0	32.0	33.0	34.0	35.0	36.0	37.0	38.0	39.0
SRR3622818_1	187.0	48.0	140.0	154.0	191.0	288.0	365.0	519.0	692.0	928.0	1138.0	1744.0	2462.0	3249.0	4185.0	5412.0	7291.0	9823.0	14399.0	20973.0	31014.0	45644.0	67175.0	98764.0	144389.0	206285.0	286549.0	389273.0	516515.0	666633.0	842693.0	1046507.0	1283724.0	1605245.0	2173126.0	3738108.0	8336754.0	14187146.0
	12.0	13.0	14.0	15.0	16.0	17.0	18.0	19.0	20.0	21.0	22.0	23.0	24.0	25.0	26.0	27.0	28.0	29.0	30.0	31.0	32.0	33.0	34.0	35.0	36.0	37.0	38.0	39.0
SRR3622818_1.trim	1.0	3.0	15.0	40.0	31.0	50.0	136.0	360.0	997.0	2456.0	5873.0	12570.0	26084.0	50086.0	90278.0	150706.0	233923.0	339382.0	470891.0	626503.0	809092.0	1027132.0	1286304.0	1637553.0	2260610.0	3957880.0	8033491.0	14130547.0
	2.0	3.0	4.0	5.0	6.0	7.0	8.0	9.0	10.0	11.0	12.0	13.0	14.0	15.0	16.0	17.0	18.0	19.0	20.0	21.0	22.0	23.0	24.0	25.0	26.0	27.0	28.0	29.0	30.0	31.0	32.0	33.0	34.0	35.0	36.0	37.0	38.0	39.0
SRR3622818_1_1	16.0	6.0	16.0	13.0	17.0	23.0	43.0	62.0	59.0	92.0	121.0	184.0	215.0	336.0	409.0	560.0	738.0	968.0	1510.0	2116.0	3051.0	4592.0	6809.0	9897.0	14260.0	20807.0	28635.0	38662.0	51527.0	66479.0	84333.0	104574.0	128645.0	161043.0	217004.0	373793.0	834529.0	1419842.0
	13.0	14.0	15.0	16.0	17.0	18.0	19.0	20.0	21.0	22.0	23.0	24.0	25.0	26.0	27.0	28.0	29.0	30.0	31.0	32.0	33.0	34.0	35.0	36.0	37.0	38.0	39.0
SRR3622818_1_1.trim	1.0	4.0	1.0	1.0	7.0	17.0	36.0	112.0	261.0	567.0	1293.0	2591.0	5092.0	8913.0	15181.0	23352.0	33858.0	46993.0	62438.0	80878.0	102958.0	128735.0	164373.0	225815.0	395798.0	803950.0	1414152.0
	2.0	3.0	4.0	5.0	6.0	7.0	8.0	9.0	10.0	11.0	12.0	13.0	14.0	15.0	16.0	17.0	18.0	19.0	20.0	21.0	22.0	23.0	24.0	25.0	26.0	27.0	28.0	29.0	30.0	31.0	32.0	33.0	34.0	35.0	36.0	37.0	38.0	39.0
SRR3622818_1_2	13858.0	2196.0	4577.0	19680.0	14906.0	5786.0	12754.0	16951.0	17196.0	8982.0	8305.0	12230.0	14887.0	13377.0	6387.0	4628.0	5230.0	6072.0	6574.0	6450.0	7713.0	9707.0	11773.0	14263.0	17566.0	20880.0	24748.0	28934.0	35523.0	43678.0	55712.0	70441.0	90195.0	120673.0	169067.0	272764.0	600791.0	1780532.0
	1.0	2.0	3.0	4.0	5.0	6.0	7.0	8.0	9.0	10.0	11.0	12.0	13.0	14.0	15.0	16.0	17.0	18.0	19.0	20.0	21.0	22.0	23.0	24.0	25.0	26.0	27.0	28.0	29.0	30.0	31.0	32.0	33.0	34.0	35.0	36.0	37.0	38.0	39.0
SRR3622818_1_2.trim	381.0	1646.0	15100.0	3678.0	11702.0	1033.0	2880.0	4847.0	5640.0	4191.0	8572.0	12149.0	5305.0	6561.0	9247.0	11143.0	7178.0	4231.0	2859.0	3369.0	3786.0	4799.0	7047.0	9560.0	12757.0	16614.0	20716.0	25441.0	30342.0	36681.0	44492.0	56604.0	72715.0	93345.0	123539.0	172057.0	276305.0	609627.0	1779238.0
	2.0	3.0	4.0	5.0	6.0	7.0	8.0	9.0	10.0	11.0	12.0	13.0	14.0	15.0	16.0	17.0	18.0	19.0	20.0	21.0	22.0	23.0	24.0	25.0	26.0	27.0	28.0	29.0	30.0	31.0	32.0	33.0	34.0	35.0	36.0	37.0	38.0	39.0
SRR3622818_2	139091.0	21933.0	46985.0	199263.0	148599.0	57855.0	127406.0	170276.0	173099.0	90346.0	82833.0	122600.0	150129.0	133337.0	63585.0	45144.0	51629.0	61298.0	65122.0	65090.0	77023.0	95364.0	116960.0	143679.0	174362.0	209245.0	246105.0	290765.0	353197.0	441323.0	554897.0	703030.0	904949.0	1200307.0	1690634.0	2726850.0	6014915.0	17780507.0
	1.0	2.0	3.0	4.0	5.0	6.0	7.0	8.0	9.0	10.0	11.0	12.0	13.0	14.0	15.0	16.0	17.0	18.0	19.0	20.0	21.0	22.0	23.0	24.0	25.0	26.0	27.0	28.0	29.0	30.0	31.0	32.0	33.0	34.0	35.0	36.0	37.0	38.0	39.0
SRR3622818_2.trim	3618.0	16532.0	152960.0	37031.0	116847.0	10401.0	29450.0	48601.0	56482.0	42278.0	86449.0	121798.0	53807.0	65263.0	93501.0	111181.0	72069.0	42522.0	28421.0	33431.0	37886.0	48196.0	69369.0	95644.0	127611.0	163965.0	207086.0	253930.0	304486.0	364541.0	448159.0	566396.0	725324.0	934680.0	1230638.0	1719579.0	2764149.0	6101803.0	17766910.0
	2.0	3.0	4.0	5.0	6.0	7.0	8.0	9.0	10.0	11.0	12.0	13.0	14.0	15.0	16.0	17.0	18.0	19.0	20.0	21.0	22.0	23.0	24.0	25.0	26.0	27.0	28.0	29.0	30.0	31.0	32.0	33.0	34.0	35.0	36.0	37.0	38.0	39.0
SRR3622818_2_1	39.0	9.0	30.0	29.0	36.0	55.0	84.0	114.0	143.0	189.0	241.0	321.0	468.0	651.0	829.0	1088.0	1486.0	1938.0	2902.0	4235.0	6177.0	9218.0	13608.0	19724.0	28832.0	41424.0	57115.0	77494.0	102978.0	133123.0	168666.0	209242.0	257781.0	320816.0	435340.0	749045.0	1667125.0	2839945.0
	13.0	14.0	15.0	16.0	17.0	18.0	19.0	20.0	21.0	22.0	23.0	24.0	25.0	26.0	27.0	28.0	29.0	30.0	31.0	32.0	33.0	34.0	35.0	36.0	37.0	38.0	39.0
SRR3622818_2_1.trim	2.0	4.0	4.0	6.0	12.0	30.0	73.0	200.0	522.0	1180.0	2522.0	5207.0	10099.0	18003.0	30315.0	46600.0	67854.0	94024.0	124809.0	161938.0	205525.0	257823.0	327449.0	453112.0	792988.0	1606034.0	2828699.0
	2.0	3.0	4.0	5.0	6.0	7.0	8.0	9.0	10.0	11.0	12.0	13.0	14.0	15.0	16.0	17.0	18.0	19.0	20.0	21.0	22.0	23.0	24.0	25.0	26.0	27.0	28.0	29.0	30.0	31.0	32.0	33.0	34.0	35.0	36.0	37.0	38.0	39.0
SRR3622818_2_2	27657.0	4389.0	9206.0	39826.0	29662.0	11608.0	25659.0	34006.0	34487.0	17991.0	16485.0	24521.0	29994.0	26795.0	12796.0	9239.0	10424.0	12086.0	13071.0	12979.0	15396.0	19177.0	23408.0	28683.0	35215.0	41833.0	49321.0	58072.0	70985.0	87717.0	110999.0	140893.0	180584.0	240520.0	338608.0	546104.0	1203936.0	3558208.0
	1.0	2.0	3.0	4.0	5.0	6.0	7.0	8.0	9.0	10.0	11.0	12.0	13.0	14.0	15.0	16.0	17.0	18.0	19.0	20.0	21.0	22.0	23.0	24.0	25.0	26.0	27.0	28.0	29.0	30.0	31.0	32.0	33.0	34.0	35.0	36.0	37.0	38.0	39.0
SRR3622818_2_2.trim	756.0	3299.0	30455.0	7416.0	23345.0	2078.0	5844.0	9726.0	11269.0	8410.0	17258.0	24181.0	10659.0	13120.0	18607.0	22202.0	14537.0	8532.0	5676.0	6649.0	7556.0	9574.0	14006.0	19074.0	25572.0	33002.0	41502.0	50866.0	60700.0	73418.0	89277.0	113230.0	145318.0	186743.0	246196.0	344473.0	553534.0	1221356.0	3555618.0
	2.0	3.0	4.0	5.0	6.0	7.0	8.0	9.0	10.0	11.0	12.0	13.0	14.0	15.0	16.0	17.0	18.0	19.0	20.0	21.0	22.0	23.0	24.0	25.0	26.0	27.0	28.0	29.0	30.0	31.0	32.0	33.0	34.0	35.0	36.0	37.0	38.0	39.0
SRR3622818_3_1	59.0	16.0	52.0	41.0	54.0	81.0	119.0	160.0	203.0	285.0	361.0	501.0	714.0	979.0	1256.0	1645.0	2199.0	2939.0	4383.0	6280.0	9305.0	13843.0	20290.0	29585.0	43362.0	62194.0	85985.0	116355.0	154768.0	199938.0	253007.0	314080.0	386195.0	481015.0	652431.0	1122164.0	2501486.0	4257680.0
	13.0	14.0	15.0	16.0	17.0	18.0	19.0	20.0	21.0	22.0	23.0	24.0	25.0	26.0	27.0	28.0	29.0	30.0	31.0	32.0	33.0	34.0	35.0	36.0	37.0	38.0	39.0
SRR3622818_3_1.trim	2.0	5.0	9.0	8.0	19.0	42.0	107.0	304.0	764.0	1786.0	3769.0	7747.0	15116.0	27106.0	45393.0	70101.0	101723.0	141391.0	187523.0	243396.0	307763.0	386468.0	491104.0	679118.0	1187995.0	2410202.0	4240582.0
	2.0	3.0	4.0	5.0	6.0	7.0	8.0	9.0	10.0	11.0	12.0	13.0	14.0	15.0	16.0	17.0	18.0	19.0	20.0	21.0	22.0	23.0	24.0	25.0	26.0	27.0	28.0	29.0	30.0	31.0	32.0	33.0	34.0	35.0	36.0	37.0	38.0	39.0
SRR3622818_3_2	41613.0	6611.0	13940.0	59833.0	44548.0	17405.0	38500.0	50955.0	51712.0	27084.0	24869.0	36808.0	44962.0	40200.0	19265.0	13769.0	15670.0	18258.0	19598.0	19556.0	23045.0	28681.0	34901.0	43186.0	52716.0	62850.0	73738.0	87093.0	106112.0	131978.0	166327.0	211291.0	270554.0	360928.0	507436.0	818697.0	1806184.0	5335137.0
	1.0	2.0	3.0	4.0	5.0	6.0	7.0	8.0	9.0	10.0	11.0	12.0	13.0	14.0	15.0	16.0	17.0	18.0	19.0	20.0	21.0	22.0	23.0	24.0	25.0	26.0	27.0	28.0	29.0	30.0	31.0	32.0	33.0	34.0	35.0	36.0	37.0	38.0	39.0
SRR3622818_3_2.trim	1109.0	4933.0	45908.0	11039.0	35175.0	3121.0	8825.0	14603.0	16923.0	12620.0	25886.0	36456.0	15965.0	19644.0	28132.0	33164.0	21743.0	12840.0	8543.0	10032.0	11416.0	14389.0	20800.0	28361.0	38289.0	49569.0	62350.0	76128.0	91177.0	109850.0	134273.0	169672.0	217847.0	279423.0	369930.0	515944.0	829860.0	1832482.0	5331122.0
	2.0	3.0	4.0	5.0	6.0	7.0	8.0	9.0	10.0	11.0	12.0	13.0	14.0	15.0	16.0	17.0	18.0	19.0	20.0	21.0	22.0	23.0	24.0	25.0	26.0	27.0	28.0	29.0	30.0	31.0	32.0	33.0	34.0	35.0	36.0	37.0	38.0	39.0
SRR3622818_4_1	80.0	24.0	70.0	53.0	74.0	107.0	148.0	216.0	283.0	383.0	487.0	660.0	967.0	1312.0	1658.0	2189.0	2905.0	3956.0	5824.0	8377.0	12391.0	18318.0	27090.0	39473.0	57772.0	82621.0	114545.0	155530.0	206559.0	266459.0	336897.0	418918.0	513962.0	642062.0	869659.0	1496423.0	3334688.0	5676886.0
	13.0	14.0	15.0	16.0	17.0	18.0	19.0	20.0	21.0	22.0	23.0	24.0	25.0	26.0	27.0	28.0	29.0	30.0	31.0	32.0	33.0	34.0	35.0	36.0	37.0	38.0	39.0
SRR3622818_4_1.trim	2.0	7.0	16.0	11.0	22.0	56.0	146.0	412.0	1004.0	2396.0	4988.0	10353.0	20157.0	36162.0	60521.0	93522.0	135658.0	188527.0	249883.0	323867.0	410748.0	514945.0	655105.0	904841.0	1584135.0	3213554.0	5654045.0
	2.0	3.0	4.0	5.0	6.0	7.0	8.0	9.0	10.0	11.0	12.0	13.0	14.0	15.0	16.0	17.0	18.0	19.0	20.0	21.0	22.0	23.0	24.0	25.0	26.0	27.0	28.0	29.0	30.0	31.0	32.0	33.0	34.0	35.0	36.0	37.0	38.0	39.0
SRR3622818_4_2	55382.0	8909.0	18670.0	79735.0	59667.0	23260.0	50980.0	67994.0	68958.0	35998.0	33167.0	49133.0	59806.0	53314.0	25564.0	18436.0	20765.0	24527.0	25933.0	26074.0	30764.0	38397.0	46520.0	57670.0	70233.0	83260.0	98225.0	116251.0	141244.0	176196.0	221914.0	281466.0	361378.0	480952.0	676614.0	1091046.0	2408557.0	7113067.0
	1.0	2.0	3.0	4.0	5.0	6.0	7.0	8.0	9.0	10.0	11.0	12.0	13.0	14.0	15.0	16.0	17.0	18.0	19.0	20.0	21.0	22.0	23.0	24.0	25.0	26.0	27.0	28.0	29.0	30.0	31.0	32.0	33.0	34.0	35.0	36.0	37.0	38.0	39.0
SRR3622818_4_2.trim	1460.0	6578.0	61250.0	14755.0	47002.0	4151.0	11851.0	19377.0	22653.0	16773.0	34567.0	48593.0	21346.0	26072.0	37478.0	44204.0	28893.0	17051.0	11412.0	13341.0	15202.0	19276.0	27791.0	37824.0	51133.0	66008.0	82735.0	101359.0	121721.0	146067.0	179073.0	226228.0	290476.0	373287.0	492810.0	688181.0	1105987.0	2443321.0	7107797.0
	2.0	3.0	4.0	5.0	6.0	7.0	8.0	9.0	10.0	11.0	12.0	13.0	14.0	15.0	16.0	17.0	18.0	19.0	20.0	21.0	22.0	23.0	24.0	25.0	26.0	27.0	28.0	29.0	30.0	31.0	32.0	33.0	34.0	35.0	36.0	37.0	38.0	39.0
SRR3622818_5_1	101.0	28.0	84.0	69.0	97.0	134.0	180.0	269.0	346.0	468.0	578.0	844.0	1223.0	1633.0	2097.0	2713.0	3624.0	4930.0	7237.0	10486.0	15523.0	22989.0	33658.0	49397.0	72325.0	103319.0	143013.0	194232.0	257729.0	333072.0	421467.0	523114.0	642598.0	802999.0	1086251.0	1870795.0	4168531.0	7093993.0
	13.0	14.0	15.0	16.0	17.0	18.0	19.0	20.0	21.0	22.0	23.0	24.0	25.0	26.0	27.0	28.0	29.0	30.0	31.0	32.0	33.0	34.0	35.0	36.0	37.0	38.0	39.0
SRR3622818_5_1.trim	3.0	7.0	19.0	18.0	26.0	67.0	169.0	518.0	1227.0	2966.0	6331.0	12950.0	25130.0	45146.0	75611.0	116890.0	169489.0	235486.0	312257.0	404903.0	513155.0	644045.0	819055.0	1130346.0	1980341.0	4016866.0	7065583.0
	2.0	3.0	4.0	5.0	6.0	7.0	8.0	9.0	10.0	11.0	12.0	13.0	14.0	15.0	16.0	17.0	18.0	19.0	20.0	21.0	22.0	23.0	24.0	25.0	26.0	27.0	28.0	29.0	30.0	31.0	32.0	33.0	34.0	35.0	36.0	37.0	38.0	39.0
SRR3622818_5_2	69296.0	11084.0	23378.0	99558.0	74326.0	29069.0	63750.0	85137.0	86273.0	45002.0	41550.0	61397.0	74788.0	66661.0	31863.0	22856.0	25739.0	30702.0	32597.0	32467.0	38634.0	47777.0	58187.0	71928.0	87541.0	104217.0	123078.0	145275.0	176586.0	220351.0	277558.0	351645.0	451532.0	600976.0	845275.0	1363825.0	3010007.0	8890261.0
	1.0	2.0	3.0	4.0	5.0	6.0	7.0	8.0	9.0	10.0	11.0	12.0	13.0	14.0	15.0	16.0	17.0	18.0	19.0	20.0	21.0	22.0	23.0	24.0	25.0	26.0	27.0	28.0	29.0	30.0	31.0	32.0	33.0	34.0	35.0	36.0	37.0	38.0	39.0
SRR3622818_5_2.trim	1836.0	8226.0	76321.0	18412.0	58576.0	5200.0	14824.0	24275.0	28341.0	21032.0	43227.0	60749.0	26766.0	32633.0	46815.0	55459.0	36057.0	21175.0	14213.0	16745.0	19059.0	24140.0	34679.0	47334.0	63826.0	82243.0	103356.0	126904.0	152193.0	182513.0	223756.0	283086.0	362739.0	466617.0	616087.0	859650.0	1382521.0	3053552.0	8883467.0
	2.0	3.0	4.0	5.0	6.0	7.0	8.0	9.0	10.0	11.0	12.0	13.0	14.0	15.0	16.0	17.0	18.0	19.0	20.0	21.0	22.0	23.0	24.0	25.0	26.0	27.0	28.0	29.0	30.0	31.0	32.0	33.0	34.0	35.0	36.0	37.0	38.0	39.0
SRR3622818_6_1	118.0	32.0	94.0	84.0	117.0	166.0	212.0	324.0	417.0	553.0	697.0	1033.0	1452.0	1973.0	2492.0	3258.0	4352.0	5888.0	8606.0	12623.0	18570.0	27500.0	40293.0	59157.0	86809.0	123934.0	171859.0	233511.0	309624.0	399919.0	505426.0	627718.0	770631.0	963306.0	1303957.0	2243033.0	5001403.0	8512203.0
	13.0	14.0	15.0	16.0	17.0	18.0	19.0	20.0	21.0	22.0	23.0	24.0	25.0	26.0	27.0	28.0	29.0	30.0	31.0	32.0	33.0	34.0	35.0	36.0	37.0	38.0	39.0
SRR3622818_6_1.trim	3.0	8.0	26.0	21.0	31.0	78.0	208.0	616.0	1464.0	3557.0	7542.0	15532.0	29993.0	54339.0	90565.0	140207.0	203791.0	282809.0	375237.0	485864.0	615500.0	772321.0	982919.0	1356758.0	2374195.0	4819699.0	8478118.0
	2.0	3.0	4.0	5.0	6.0	7.0	8.0	9.0	10.0	11.0	12.0	13.0	14.0	15.0	16.0	17.0	18.0	19.0	20.0	21.0	22.0	23.0	24.0	25.0	26.0	27.0	28.0	29.0	30.0	31.0	32.0	33.0	34.0	35.0	36.0	37.0	38.0	39.0
SRR3622818_6_2	83204.0	13265.0	28052.0	119255.0	89200.0	34840.0	76517.0	101898.0	103688.0	53971.0	49868.0	73827.0	89878.0	79680.0	38280.0	27404.0	30894.0	36891.0	39148.0	39107.0	46302.0	57360.0	69992.0	86188.0	104891.0	125073.0	147520.0	174438.0	212037.0	264644.0	332814.0	422457.0	541843.0	721134.0	1014479.0	1636705.0	3609735.0	10666865.0
	1.0	2.0	3.0	4.0	5.0	6.0	7.0	8.0	9.0	10.0	11.0	12.0	13.0	14.0	15.0	16.0	17.0	18.0	19.0	20.0	21.0	22.0	23.0	24.0	25.0	26.0	27.0	28.0	29.0	30.0	31.0	32.0	33.0	34.0	35.0	36.0	37.0	38.0	39.0
SRR3622818_6_2.trim	2211.0	9881.0	91700.0	22004.0	70182.0	6222.0	17774.0	29181.0	33867.0	25324.0	51840.0	72978.0	32132.0	39108.0	56228.0	66526.0	43248.0	25503.0	17099.0	20055.0	22895.0	28959.0	41591.0	56927.0	76617.0	98564.0	124249.0	152127.0	182613.0	219028.0	268584.0	339661.0	435592.0	559896.0	739205.0	1031774.0	1659363.0	3662041.0	10658652.0
	2.0	3.0	4.0	5.0	6.0	7.0	8.0	9.0	10.0	11.0	12.0	13.0	14.0	15.0	16.0	17.0	18.0	19.0	20.0	21.0	22.0	23.0	24.0	25.0	26.0	27.0	28.0	29.0	30.0	31.0	32.0	33.0	34.0	35.0	36.0	37.0	38.0	39.0
SRR3622818_7_1	144.0	36.0	103.0	103.0	132.0	193.0	248.0	376.0	478.0	635.0	812.0	1208.0	1692.0	2278.0	2889.0	3763.0	5133.0	6929.0	10079.0	14684.0	21656.0	32000.0	47035.0	69054.0	101001.0	144469.0	200497.0	272716.0	361293.0	466594.0	589793.0	732188.0	898901.0	1123923.0	1521187.0	2617089.0	5835932.0	9929380.0
	12.0	13.0	14.0	15.0	16.0	17.0	18.0	19.0	20.0	21.0	22.0	23.0	24.0	25.0	26.0	27.0	28.0	29.0	30.0	31.0	32.0	33.0	34.0	35.0	36.0	37.0	38.0	39.0
SRR3622818_7_1.trim	1.0	3.0	9.0	28.0	21.0	35.0	90.0	253.0	730.0	1729.0	4111.0	8762.0	18171.0	35046.0	63307.0	105564.0	163699.0	237654.0	330037.0	438114.0	566482.0	718185.0	900531.0	1146696.0	1582776.0	2770547.0	5623724.0	9889661.0
	2.0	3.0	4.0	5.0	6.0	7.0	8.0	9.0	10.0	11.0	12.0	13.0	14.0	15.0	16.0	17.0	18.0	19.0	20.0	21.0	22.0	23.0	24.0	25.0	26.0	27.0	28.0	29.0	30.0	31.0	32.0	33.0	34.0	35.0	36.0	37.0	38.0	39.0
SRR3622818_7_2	97192.0	15457.0	32726.0	139195.0	104114.0	40526.0	89225.0	119113.0	121060.0	63193.0	58129.0	86032.0	105043.0	92971.0	44697.0	31852.0	36153.0	42954.0	45615.0	45598.0	53912.0	66806.0	81550.0	100643.0	122418.0	146005.0	172181.0	203281.0	247511.0	308951.0	388325.0	492762.0	632571.0	841130.0	1183315.0	1908669.0	4210947.0	12444801.0
	1.0	2.0	3.0	4.0	5.0	6.0	7.0	8.0	9.0	10.0	11.0	12.0	13.0	14.0	15.0	16.0	17.0	18.0	19.0	20.0	21.0	22.0	23.0	24.0	25.0	26.0	27.0	28.0	29.0	30.0	31.0	32.0	33.0	34.0	35.0	36.0	37.0	38.0	39.0
SRR3622818_7_2.trim	2559.0	11573.0	106908.0	25786.0	81938.0	7286.0	20653.0	34105.0	39572.0	29500.0	60516.0	85316.0	37615.0	45601.0	65587.0	77596.0	50408.0	29840.0	19911.0	23393.0	26619.0	33819.0	48544.0	66609.0	89460.0	114844.0	145049.0	177474.0	212912.0	255323.0	313703.0	396357.0	508165.0	653518.0	862313.0	1203338.0	1935165.0	4271799.0	12435292.0
	2.0	3.0	4.0	5.0	6.0	7.0	8.0	9.0	10.0	11.0	12.0	13.0	14.0	15.0	16.0	17.0	18.0	19.0	20.0	21.0	22.0	23.0	24.0	25.0	26.0	27.0	28.0	29.0	30.0	31.0	32.0	33.0	34.0	35.0	36.0	37.0	38.0	39.0
SRR3622818_8_1	156.0	40.0	112.0	124.0	151.0	224.0	280.0	431.0	554.0	729.0	911.0	1387.0	1976.0	2588.0	3341.0	4296.0	5853.0	7851.0	11504.0	16837.0	24756.0	36587.0	53734.0	78952.0	115599.0	164947.0	229355.0	311496.0	413301.0	533047.0	673548.0	836711.0	1027567.0	1284247.0	1738796.0	2990820.0	6670749.0	11348627.0
	12.0	13.0	14.0	15.0	16.0	17.0	18.0	19.0	20.0	21.0	22.0	23.0	24.0	25.0	26.0	27.0	28.0	29.0	30.0	31.0	32.0	33.0	34.0	35.0	36.0	37.0	38.0	39.0
SRR3622818_8_1.trim	1.0	3.0	10.0	32.0	23.0	39.0	104.0	292.0	829.0	1989.0	4715.0	10071.0	20792.0	40089.0	72317.0	120613.0	187127.0	271458.0	377120.0	500515.0	647129.0	820967.0	1029239.0	1310488.0	1808877.0	3166365.0	6428172.0	11303313.0
	2.0	3.0	4.0	5.0	6.0	7.0	8.0	9.0	10.0	11.0	12.0	13.0	14.0	15.0	16.0	17.0	18.0	19.0	20.0	21.0	22.0	23.0	24.0	25.0	26.0	27.0	28.0	29.0	30.0	31.0	32.0	33.0	34.0	35.0	36.0	37.0	38.0	39.0
SRR3622818_8_2	111083.0	17623.0	37390.0	159272.0	119014.0	46319.0	102084.0	136037.0	138359.0	72143.0	66385.0	98332.0	120219.0	106514.0	51082.0	36251.0	41377.0	48945.0	52190.0	52121.0	61688.0	76413.0	93365.0	114961.0	139611.0	167205.0	196729.0	232330.0	282489.0	352930.0	444065.0	562769.0	723234.0	960758.0	1352662.0	2181179.0	4812520.0	14224536.0
	1.0	2.0	3.0	4.0	5.0	6.0	7.0	8.0	9.0	10.0	11.0	12.0	13.0	14.0	15.0	16.0	17.0	18.0	19.0	20.0	21.0	22.0	23.0	24.0	25.0	26.0	27.0	28.0	29.0	30.0	31.0	32.0	33.0	34.0	35.0	36.0	37.0	38.0	39.0
SRR3622818_8_2.trim	2909.0	13185.0	122171.0	29541.0	93663.0	8341.0	23618.0	38944.0	45065.0	33775.0	69139.0	97365.0	43059.0	52174.0	75014.0	88836.0	57696.0	34087.0	22716.0	26762.0	30350.0	38667.0	55601.0	76326.0	102158.0	131166.0	165705.0	202990.0	243377.0	291440.0	358462.0	453081.0	580390.0	747223.0	984788.0	1375952.0	2211160.0	4882173.0	14213620.0
	2.0	3.0	4.0	5.0	6.0	7.0	8.0	9.0	10.0	11.0	12.0	13.0	14.0	15.0	16.0	17.0	18.0	19.0	20.0	21.0	22.0	23.0	24.0	25.0	26.0	27.0	28.0	29.0	30.0	31.0	32.0	33.0	34.0	35.0	36.0	37.0	38.0	39.0
SRR3622818_9_1	169.0	44.0	123.0	134.0	174.0	256.0	321.0	480.0	623.0	821.0	1020.0	1555.0	2225.0	2915.0	3798.0	4879.0	6546.0	8860.0	12920.0	18944.0	27869.0	41082.0	60463.0	88838.0	130009.0	185732.0	257745.0	350466.0	464976.0	599720.0	757964.0	941919.0	1156257.0	1444204.0	1956364.0	3364721.0	7502828.0	12766683.0
	12.0	13.0	14.0	15.0	16.0	17.0	18.0	19.0	20.0	21.0	22.0	23.0	24.0	25.0	26.0	27.0	28.0	29.0	30.0	31.0	32.0	33.0	34.0	35.0	36.0	37.0	38.0	39.0
SRR3622818_9_1.trim	1.0	3.0	12.0	35.0	27.0	46.0	115.0	327.0	911.0	2232.0	5313.0	11300.0	23397.0	45058.0	81316.0	135675.0	210608.0	305452.0	423831.0	563531.0	728096.0	924377.0	1158130.0	1473635.0	2035085.0	3562555.0	7229696.0	12715762.0
	2.0	3.0	4.0	5.0	6.0	7.0	8.0	9.0	10.0	11.0	12.0	13.0	14.0	15.0	16.0	17.0	18.0	19.0	20.0	21.0	22.0	23.0	24.0	25.0	26.0	27.0	28.0	29.0	30.0	31.0	32.0	33.0	34.0	35.0	36.0	37.0	38.0	39.0
SRR3622818_9_2	125024.0	19780.0	42288.0	179269.0	133899.0	52187.0	114762.0	153093.0	155828.0	81180.0	74665.0	110393.0	135124.0	120002.0	57356.0	40759.0	46429.0	55219.0	58591.0	58538.0	69373.0	85998.0	105149.0	129258.0	157229.0	188329.0	221526.0	261530.0	317779.0	396939.0	499611.0	632878.0	814251.0	1081032.0	1521254.0	2454040.0	5413154.0	16000931.0
	1.0	2.0	3.0	4.0	5.0	6.0	7.0	8.0	9.0	10.0	11.0	12.0	13.0	14.0	15.0	16.0	17.0	18.0	19.0	20.0	21.0	22.0	23.0	24.0	25.0	26.0	27.0	28.0	29.0	30.0	31.0	32.0	33.0	34.0	35.0	36.0	37.0	38.0	39.0
SRR3622818_9_2.trim	3245.0	14913.0	137591.0	33280.0	105302.0	9382.0	26555.0	43750.0	50764.0	38026.0	77789.0	109626.0	48357.0	58779.0	84253.0	99881.0	64983.0	38338.0	25645.0	30095.0	34111.0	43470.0	62479.0	85921.0	114889.0	147643.0	186403.0	228490.0	273906.0	328144.0	403219.0	509863.0	652823.0	841128.0	1108207.0	1547571.0	2487661.0	5491390.0	15988654.0
	4.0	5.0	6.0	7.0	8.0	9.0	10.0	11.0	12.0	13.0	14.0	15.0	16.0	17.0	18.0	19.0	20.0	21.0	22.0	23.0	24.0	25.0	26.0	27.0	28.0	29.0	30.0	31.0	32.0	33.0	34.0	35.0	36.0	37.0	38.0	39.0
SRR3622819_001_1	1.0	0.0	1.0	2.0	2.0	0.0	3.0	0.0	2.0	2.0	5.0	4.0	6.0	10.0	10.0	22.0	28.0	23.0	42.0	67.0	87.0	129.0	172.0	267.0	349.0	529.0	677.0	920.0	1154.0	1517.0	1909.0	2438.0	3398.0	5886.0	12685.0	32166.0
	19.0	20.0	21.0	22.0	23.0	24.0	25.0	26.0	27.0	28.0	29.0	30.0	31.0	32.0	33.0	34.0	35.0	36.0	37.0	38.0	39.0
SRR3622819_001_1.trim	1.0	2.0	0.0	4.0	22.0	31.0	58.0	96.0	196.0	304.0	435.0	662.0	926.0	1146.0	1509.0	1898.0	2458.0	3519.0	6106.0	12465.0	32055.0
	2.0	3.0	4.0	5.0	6.0	7.0	8.0	9.0	10.0	11.0	12.0	13.0	14.0	15.0	16.0	17.0	18.0	19.0	20.0	21.0	22.0	23.0	24.0	25.0	26.0	27.0	28.0	29.0	30.0	31.0	32.0	33.0	34.0	35.0	36.0	37.0	38.0	39.0
SRR3622819_001_2	152.0	36.0	56.0	185.0	98.0	47.0	59.0	111.0	103.0	77.0	96.0	130.0	146.0	124.0	68.0	58.0	73.0	83.0	82.0	127.0	131.0	178.0	239.0	274.0	314.0	364.0	427.0	517.0	650.0	812.0	1020.0	1236.0	1571.0	2195.0	3047.0	4991.0	11481.0	33155.0
	1.0	2.0	3.0	4.0	5.0	6.0	7.0	8.0	9.0	10.0	11.0	12.0	13.0	14.0	15.0	16.0	17.0	18.0	19.0	20.0	21.0	22.0	23.0	24.0	25.0	26.0	27.0	28.0	29.0	30.0	31.0	32.0	33.0	34.0	35.0	36.0	37.0	38.0	39.0
SRR3622819_001_2.trim	2.0	11.0	112.0	26.0	66.0	3.0	9.0	24.0	31.0	28.0	55.0	63.0	51.0	59.0	88.0	110.0	53.0	38.0	32.0	33.0	39.0	69.0	123.0	155.0	250.0	300.0	379.0	470.0	532.0	698.0	886.0	1030.0	1295.0	1611.0	2237.0	3094.0	5048.0	11666.0	33117.0
	4.0	5.0	6.0	7.0	8.0	9.0	10.0	11.0	12.0	13.0	14.0	15.0	16.0	17.0	18.0	19.0	20.0	21.0	22.0	23.0	24.0	25.0	26.0	27.0	28.0	29.0	30.0	31.0	32.0	33.0	34.0	35.0	36.0	37.0	38.0	39.0
SRR3622819_002_1	1.0	0.0	1.0	2.0	2.0	1.0	3.0	2.0	5.0	5.0	13.0	7.0	15.0	24.0	26.0	43.0	50.0	45.0	79.0	124.0	154.0	239.0	363.0	556.0	730.0	1116.0	1412.0	1803.0	2332.0	2977.0	3799.0	4803.0	6776.0	11800.0	25686.0	64378.0
	19.0	20.0	21.0	22.0	23.0	24.0	25.0	26.0	27.0	28.0	29.0	30.0	31.0	32.0	33.0	34.0	35.0	36.0	37.0	38.0	39.0
SRR3622819_002_1.trim	1.0	2.0	3.0	8.0	35.0	49.0	110.0	208.0	410.0	633.0	945.0	1329.0	1833.0	2276.0	3003.0	3791.0	4857.0	7006.0	12302.0	25180.0	64154.0
	2.0	3.0	4.0	5.0	6.0	7.0	8.0	9.0	10.0	11.0	12.0	13.0	14.0	15.0	16.0	17.0	18.0	19.0	20.0	21.0	22.0	23.0	24.0	25.0	26.0	27.0	28.0	29.0	30.0	31.0	32.0	33.0	34.0	35.0	36.0	37.0	38.0	39.0
SRR3622819_002_2	320.0	73.0	111.0	365.0	205.0	84.0	112.0	193.0	191.0	155.0	176.0	261.0	280.0	241.0	141.0	125.0	146.0	174.0	179.0	237.0	260.0	361.0	465.0	556.0	633.0	730.0	859.0	1068.0	1348.0	1602.0	2017.0	2458.0	3179.0	4334.0	6067.0	10072.0	23124.0	66470.0
	1.0	2.0	3.0	4.0	5.0	6.0	7.0	8.0	9.0	10.0	11.0	12.0	13.0	14.0	15.0	16.0	17.0	18.0	19.0	20.0	21.0	22.0	23.0	24.0	25.0	26.0	27.0	28.0	29.0	30.0	31.0	32.0	33.0	34.0	35.0	36.0	37.0	38.0	39.0
SRR3622819_002_2.trim	4.0	26.0	208.0	52.0	151.0	8.0	23.0	42.0	56.0	57.0	89.0	122.0	106.0	118.0	161.0	202.0	118.0	66.0	58.0	71.0	84.0	132.0	244.0	323.0	505.0	602.0	783.0	952.0	1093.0	1410.0	1704.0	2058.0	2535.0	3292.0	4414.0	6189.0	10194.0	23445.0	66438.0
	2.0	3.0	4.0	5.0	6.0	7.0	8.0	9.0	10.0	11.0	12.0	13.0	14.0	15.0	16.0	17.0	18.0	19.0	20.0	21.0	22.0	23.0	24.0	25.0	26.0	27.0	28.0	29.0	30.0	31.0	32.0	33.0	34.0	35.0	36.0	37.0	38.0	39.0
SRR3622819_003_1	2.0	0.0	1.0	0.0	1.0	2.0	2.0	2.0	5.0	3.0	8.0	9.0	18.0	17.0	22.0	36.0	39.0	59.0	76.0	68.0	117.0	188.0	236.0	358.0	545.0	815.0	1128.0	1633.0	2098.0	2747.0	3499.0	4391.0	5719.0	7168.0	10248.0	17662.0	38662.0	96280.0
	19.0	20.0	21.0	22.0	23.0	24.0	25.0	26.0	27.0	28.0	29.0	30.0	31.0	32.0	33.0	34.0	35.0	36.0	37.0	38.0	39.0
SRR3622819_003_1.trim	1.0	2.0	6.0	12.0	49.0	71.0	178.0	319.0	603.0	969.0	1396.0	1954.0	2722.0	3427.0	4469.0	5696.0	7303.0	10550.0	18376.0	37899.0	95938.0
	2.0	3.0	4.0	5.0	6.0	7.0	8.0	9.0	10.0	11.0	12.0	13.0	14.0	15.0	16.0	17.0	18.0	19.0	20.0	21.0	22.0	23.0	24.0	25.0	26.0	27.0	28.0	29.0	30.0	31.0	32.0	33.0	34.0	35.0	36.0	37.0	38.0	39.0
SRR3622819_003_2	496.0	115.0	175.0	592.0	330.0	127.0	191.0	276.0	301.0	229.0	249.0	391.0	435.0	375.0	214.0	193.0	228.0	268.0	286.0	352.0	379.0	510.0	655.0	780.0	935.0	1123.0	1270.0	1577.0	2009.0	2433.0	2981.0	3709.0	4772.0	6426.0	9202.0	15222.0	34751.0	99307.0
	1.0	2.0	3.0	4.0	5.0	6.0	7.0	8.0	9.0	10.0	11.0	12.0	13.0	14.0	15.0	16.0	17.0	18.0	19.0	20.0	21.0	22.0	23.0	24.0	25.0	26.0	27.0	28.0	29.0	30.0	31.0	32.0	33.0	34.0	35.0	36.0	37.0	38.0	39.0
SRR3622819_003_2.trim	6.0	43.0	352.0	78.0	236.0	14.0	39.0	59.0	76.0	85.0	126.0	188.0	145.0	181.0	245.0	307.0	179.0	107.0	89.0	105.0	132.0	198.0	368.0	488.0	702.0	891.0	1191.0	1384.0	1588.0	2065.0	2600.0	3071.0	3833.0	4914.0	6540.0	9394.0	15407.0	35217.0	99297.0
	2.0	3.0	4.0	5.0	6.0	7.0	8.0	9.0	10.0	11.0	12.0	13.0	14.0	15.0	16.0	17.0	18.0	19.0	20.0	21.0	22.0	23.0	24.0	25.0	26.0	27.0	28.0	29.0	30.0	31.0	32.0	33.0	34.0	35.0	36.0	37.0	38.0	39.0
SRR3622819_004_1	2.0	0.0	1.0	0.0	2.0	3.0	2.0	2.0	5.0	5.0	12.0	11.0	20.0	24.0	29.0	49.0	44.0	71.0	96.0	101.0	147.0	241.0	306.0	486.0	740.0	1086.0	1504.0	2133.0	2782.0	3639.0	4656.0	5886.0	7581.0	9542.0	13670.0	23689.0	51541.0	128086.0
	19.0	20.0	21.0	22.0	23.0	24.0	25.0	26.0	27.0	28.0	29.0	30.0	31.0	32.0	33.0	34.0	35.0	36.0	37.0	38.0	39.0
SRR3622819_004_1.trim	1.0	4.0	8.0	13.0	62.0	101.0	223.0	428.0	779.0	1280.0	1833.0	2613.0	3575.0	4592.0	5983.0	7581.0	9735.0	14064.0	24572.0	50545.0	127643.0
	2.0	3.0	4.0	5.0	6.0	7.0	8.0	9.0	10.0	11.0	12.0	13.0	14.0	15.0	16.0	17.0	18.0	19.0	20.0	21.0	22.0	23.0	24.0	25.0	26.0	27.0	28.0	29.0	30.0	31.0	32.0	33.0	34.0	35.0	36.0	37.0	38.0	39.0
SRR3622819_004_2	662.0	145.0	233.0	806.0	470.0	181.0	247.0	360.0	384.0	305.0	334.0	505.0	567.0	500.0	284.0	256.0	283.0	342.0	375.0	451.0	504.0	656.0	849.0	1052.0	1262.0	1492.0	1702.0	2130.0	2650.0	3268.0	3927.0	4964.0	6383.0	8659.0	12285.0	20218.0	46408.0	132095.0
	1.0	2.0	3.0	4.0	5.0	6.0	7.0	8.0	9.0	10.0	11.0	12.0	13.0	14.0	15.0	16.0	17.0	18.0	19.0	20.0	21.0	22.0	23.0	24.0	25.0	26.0	27.0	28.0	29.0	30.0	31.0	32.0	33.0	34.0	35.0	36.0	37.0	38.0	39.0
SRR3622819_004_2.trim	9.0	58.0	464.0	109.0	344.0	19.0	49.0	78.0	92.0	111.0	170.0	246.0	192.0	236.0	332.0	390.0	238.0	141.0	119.0	136.0	169.0	272.0	465.0	640.0	933.0	1184.0	1570.0	1857.0	2169.0	2722.0	3440.0	4062.0	5098.0	6573.0	8815.0	12515.0	20494.0	47012.0	132112.0
	2.0	3.0	4.0	5.0	6.0	7.0	8.0	9.0	10.0	11.0	12.0	13.0	14.0	15.0	16.0	17.0	18.0	19.0	20.0	21.0	22.0	23.0	24.0	25.0	26.0	27.0	28.0	29.0	30.0	31.0	32.0	33.0	34.0	35.0	36.0	37.0	38.0	39.0
SRR3622819_005_1	2.0	0.0	1.0	0.0	3.0	4.0	3.0	4.0	7.0	9.0	13.0	12.0	29.0	32.0	35.0	56.0	56.0	88.0	110.0	134.0	200.0	297.0	377.0	612.0	919.0	1357.0	1897.0	2676.0	3494.0	4545.0	5804.0	7340.0	9470.0	11872.0	17079.0	29660.0	64603.0	159927.0
	19.0	20.0	21.0	22.0	23.0	24.0	25.0	26.0	27.0	28.0	29.0	30.0	31.0	32.0	33.0	34.0	35.0	36.0	37.0	38.0	39.0
SRR3622819_005_1.trim	2.0	5.0	8.0	14.0	72.0	126.0	274.0	523.0	977.0	1602.0	2349.0	3275.0	4477.0	5705.0	7475.0	9477.0	12115.0	17554.0	30706.0	63396.0	159359.0
	2.0	3.0	4.0	5.0	6.0	7.0	8.0	9.0	10.0	11.0	12.0	13.0	14.0	15.0	16.0	17.0	18.0	19.0	20.0	21.0	22.0	23.0	24.0	25.0	26.0	27.0	28.0	29.0	30.0	31.0	32.0	33.0	34.0	35.0	36.0	37.0	38.0	39.0
SRR3622819_005_2	860.0	175.0	298.0	1022.0	592.0	227.0	313.0	442.0	470.0	365.0	440.0	636.0	700.0	613.0	366.0	316.0	347.0	414.0	471.0	552.0	628.0	825.0	1058.0	1328.0	1557.0	1886.0	2156.0	2699.0	3306.0	4044.0	4926.0	6189.0	7993.0	10768.0	15371.0	25315.0	58125.0	164934.0
	1.0	2.0	3.0	4.0	5.0	6.0	7.0	8.0	9.0	10.0	11.0	12.0	13.0	14.0	15.0	16.0	17.0	18.0	19.0	20.0	21.0	22.0	23.0	24.0	25.0	26.0	27.0	28.0	29.0	30.0	31.0	32.0	33.0	34.0	35.0	36.0	37.0	38.0	39.0
SRR3622819_005_2.trim	13.0	73.0	596.0	140.0	424.0	23.0	66.0	95.0	112.0	131.0	215.0	293.0	233.0	302.0	411.0	475.0	297.0	174.0	150.0	172.0	199.0	330.0	560.0	813.0	1174.0	1510.0	1954.0	2338.0	2764.0	3392.0	4264.0	5077.0	6365.0	8236.0	10957.0	15653.0	25677.0	58894.0	164939.0
	2.0	3.0	4.0	5.0	6.0	7.0	8.0	9.0	10.0	11.0	12.0	13.0	14.0	15.0	16.0	17.0	18.0	19.0	20.0	21.0	22.0	23.0	24.0	25.0	26.0	27.0	28.0	29.0	30.0	31.0	32.0	33.0	34.0	35.0	36.0	37.0	38.0	39.0
SRR3622819_006_1	2.0	0.0	1.0	0.0	3.0	4.0	4.0	5.0	8.0	12.0	15.0	16.0	35.0	37.0	44.0	65.0	71.0	112.0	138.0	158.0	235.0	345.0	451.0	730.0	1103.0	1623.0	2298.0	3209.0	4199.0	5436.0	6994.0	8796.0	11317.0	14295.0	20559.0	35396.0	77539.0	191635.0
	19.0	20.0	21.0	22.0	23.0	24.0	25.0	26.0	27.0	28.0	29.0	30.0	31.0	32.0	33.0	34.0	35.0	36.0	37.0	38.0	39.0
SRR3622819_006_1.trim	3.0	8.0	9.0	20.0	86.0	160.0	327.0	609.0	1147.0	1944.0	2822.0	3936.0	5367.0	6887.0	8977.0	11320.0	14595.0	21112.0	36687.0	76082.0	190922.0
	2.0	3.0	4.0	5.0	6.0	7.0	8.0	9.0	10.0	11.0	12.0	13.0	14.0	15.0	16.0	17.0	18.0	19.0	20.0	21.0	22.0	23.0	24.0	25.0	26.0	27.0	28.0	29.0	30.0	31.0	32.0	33.0	34.0	35.0	36.0	37.0	38.0	39.0
SRR3622819_006_2	1035.0	217.0	364.0	1217.0	714.0	272.0	368.0	511.0	568.0	440.0	524.0	749.0	851.0	759.0	439.0	388.0	431.0	505.0	573.0	643.0	742.0	978.0	1262.0	1565.0	1849.0	2277.0	2581.0	3240.0	3971.0	4877.0	5909.0	7396.0	9640.0	12880.0	18395.0	30335.0	69691.0	197734.0
	1.0	2.0	3.0	4.0	5.0	6.0	7.0	8.0	9.0	10.0	11.0	12.0	13.0	14.0	15.0	16.0	17.0	18.0	19.0	20.0	21.0	22.0	23.0	24.0	25.0	26.0	27.0	28.0	29.0	30.0	31.0	32.0	33.0	34.0	35.0	36.0	37.0	38.0	39.0
SRR3622819_006_2.trim	18.0	93.0	702.0	175.0	513.0	27.0	73.0	117.0	133.0	161.0	249.0	354.0	273.0	357.0	485.0	578.0	367.0	218.0	184.0	197.0	234.0	394.0	662.0	993.0	1415.0	1809.0	2330.0	2797.0	3296.0	4072.0	5107.0	6097.0	7638.0	9928.0	13130.0	18709.0	30760.0	70635.0	197740.0
	2.0	3.0	4.0	5.0	6.0	7.0	8.0	9.0	10.0	11.0	12.0	13.0	14.0	15.0	16.0	17.0	18.0	19.0	20.0	21.0	22.0	23.0	24.0	25.0	26.0	27.0	28.0	29.0	30.0	31.0	32.0	33.0	34.0	35.0	36.0	37.0	38.0	39.0
SRR3622819_007_1	2.0	0.0	1.0	0.0	4.0	4.0	5.0	7.0	9.0	14.0	18.0	22.0	37.0	45.0	58.0	77.0	88.0	129.0	166.0	186.0	281.0	397.0	537.0	853.0	1277.0	1911.0	2698.0	3706.0	4918.0	6362.0	8185.0	10258.0	13205.0	16723.0	23926.0	41220.0	90448.0	223651.0
	19.0	20.0	21.0	22.0	23.0	24.0	25.0	26.0	27.0	28.0	29.0	30.0	31.0	32.0	33.0	34.0	35.0	36.0	37.0	38.0	39.0
SRR3622819_007_1.trim	3.0	8.0	12.0	29.0	99.0	189.0	381.0	724.0	1340.0	2253.0	3290.0	4613.0	6283.0	8057.0	10405.0	13262.0	17047.0	24599.0	42762.0	88774.0	222803.0
	2.0	3.0	4.0	5.0	6.0	7.0	8.0	9.0	10.0	11.0	12.0	13.0	14.0	15.0	16.0	17.0	18.0	19.0	20.0	21.0	22.0	23.0	24.0	25.0	26.0	27.0	28.0	29.0	30.0	31.0	32.0	33.0	34.0	35.0	36.0	37.0	38.0	39.0
SRR3622819_007_2	1193.0	253.0	413.0	1427.0	843.0	328.0	450.0	595.0	674.0	510.0	606.0	864.0	1010.0	891.0	518.0	452.0	506.0	593.0	681.0	742.0	858.0	1112.0	1454.0	1807.0	2153.0	2647.0	3001.0	3776.0	4572.0	5735.0	6951.0	8626.0	11283.0	14960.0	21412.0	35286.0	81377.0	230869.0
	1.0	2.0	3.0	4.0	5.0	6.0	7.0	8.0	9.0	10.0	11.0	12.0	13.0	14.0	15.0	16.0	17.0	18.0	19.0	20.0	21.0	22.0	23.0	24.0	25.0	26.0	27.0	28.0	29.0	30.0	31.0	32.0	33.0	34.0	35.0	36.0	37.0	38.0	39.0
SRR3622819_007_2.trim	21.0	105.0	813.0	204.0	612.0	36.0	92.0	137.0	152.0	186.0	300.0	418.0	323.0	419.0	571.0	689.0	426.0	258.0	217.0	236.0	275.0	448.0	768.0	1145.0	1643.0	2106.0	2672.0	3277.0	3854.0	4717.0	5971.0	7109.0	8917.0	11627.0	15258.0	21810.0	35792.0	82459.0	230870.0
	2.0	3.0	4.0	5.0	6.0	7.0	8.0	9.0	10.0	11.0	12.0	13.0	14.0	15.0	16.0	17.0	18.0	19.0	20.0	21.0	22.0	23.0	24.0	25.0	26.0	27.0	28.0	29.0	30.0	31.0	32.0	33.0	34.0	35.0	36.0	37.0	38.0	39.0
SRR3622819_008_1	2.0	0.0	1.0	0.0	5.0	4.0	7.0	9.0	13.0	14.0	20.0	27.0	41.0	49.0	62.0	89.0	102.0	148.0	185.0	212.0	325.0	455.0	612.0	971.0	1473.0	2151.0	3069.0	4223.0	5640.0	7300.0	9390.0	11671.0	15057.0	19195.0	27323.0	47182.0	103312.0	255407.0
	19.0	20.0	21.0	22.0	23.0	24.0	25.0	26.0	27.0	28.0	29.0	30.0	31.0	32.0	33.0	34.0	35.0	36.0	37.0	38.0	39.0
SRR3622819_008_1.trim	4.0	10.0	13.0	32.0	109.0	212.0	432.0	839.0	1515.0	2566.0	3763.0	5259.0	7179.0	9208.0	11834.0	15181.0	19542.0	28082.0	48970.0	101384.0	254403.0
	2.0	3.0	4.0	5.0	6.0	7.0	8.0	9.0	10.0	11.0	12.0	13.0	14.0	15.0	16.0	17.0	18.0	19.0	20.0	21.0	22.0	23.0	24.0	25.0	26.0	27.0	28.0	29.0	30.0	31.0	32.0	33.0	34.0	35.0	36.0	37.0	38.0	39.0
SRR3622819_008_2	1367.0	293.0	481.0	1647.0	956.0	380.0	520.0	677.0	783.0	592.0	700.0	995.0	1139.0	1010.0	595.0	511.0	570.0	674.0	769.0	832.0	996.0	1264.0	1642.0	2052.0	2470.0	3030.0	3481.0	4305.0	5266.0	6531.0	7900.0	9898.0	12884.0	17137.0	24496.0	40266.0	93029.0	263608.0
	1.0	2.0	3.0	4.0	5.0	6.0	7.0	8.0	9.0	10.0	11.0	12.0	13.0	14.0	15.0	16.0	17.0	18.0	19.0	20.0	21.0	22.0	23.0	24.0	25.0	26.0	27.0	28.0	29.0	30.0	31.0	32.0	33.0	34.0	35.0	36.0	37.0	38.0	39.0
SRR3622819_008_2.trim	23.0	123.0	920.0	231.0	692.0	42.0	107.0	152.0	168.0	206.0	356.0	487.0	369.0	484.0	654.0	795.0	479.0	302.0	251.0	265.0	315.0	506.0	867.0	1299.0	1860.0	2401.0	3054.0	3756.0	4414.0	5411.0	6797.0	8099.0	10235.0	13280.0	17489.0	24934.0	40847.0	94305.0	263562.0
	2.0	3.0	4.0	5.0	6.0	7.0	8.0	9.0	10.0	11.0	12.0	13.0	14.0	15.0	16.0	17.0	18.0	19.0	20.0	21.0	22.0	23.0	24.0	25.0	26.0	27.0	28.0	29.0	30.0	31.0	32.0	33.0	34.0	35.0	36.0	37.0	38.0	39.0
SRR3622819_009_1	2.0	0.0	1.0	0.0	5.0	5.0	7.0	11.0	14.0	15.0	24.0	30.0	45.0	60.0	71.0	102.0	113.0	159.0	205.0	243.0	370.0	525.0	690.0	1083.0	1675.0	2398.0	3459.0	4754.0	6377.0	8231.0	10582.0	13102.0	16912.0	21727.0	30850.0	52953.0	115979.0	287249.0
	19.0	20.0	21.0	22.0	23.0	24.0	25.0	26.0	27.0	28.0	29.0	30.0	31.0	32.0	33.0	34.0	35.0	36.0	37.0	38.0	39.0
SRR3622819_009_1.trim	5.0	12.0	15.0	34.0	122.0	239.0	484.0	946.0	1690.0	2908.0	4240.0	5927.0	8086.0	10417.0	13270.0	17017.0	22139.0	31714.0	54973.0	113837.0	286104.0
	2.0	3.0	4.0	5.0	6.0	7.0	8.0	9.0	10.0	11.0	12.0	13.0	14.0	15.0	16.0	17.0	18.0	19.0	20.0	21.0	22.0	23.0	24.0	25.0	26.0	27.0	28.0	29.0	30.0	31.0	32.0	33.0	34.0	35.0	36.0	37.0	38.0	39.0
SRR3622819_009_2	1544.0	337.0	554.0	1809.0	1082.0	424.0	593.0	760.0	895.0	671.0	799.0	1114.0	1300.0	1132.0	667.0	567.0	655.0	766.0	851.0	933.0	1114.0	1430.0	1848.0	2313.0	2788.0	3391.0	3941.0	4837.0	5942.0	7292.0	8905.0	11097.0	14523.0	19290.0	27540.0	45345.0	104598.0	296381.0
	1.0	2.0	3.0	4.0	5.0	6.0	7.0	8.0	9.0	10.0	11.0	12.0	13.0	14.0	15.0	16.0	17.0	18.0	19.0	20.0	21.0	22.0	23.0	24.0	25.0	26.0	27.0	28.0	29.0	30.0	31.0	32.0	33.0	34.0	35.0	36.0	37.0	38.0	39.0
SRR3622819_009_2.trim	26.0	139.0	1036.0	260.0	767.0	49.0	121.0	170.0	197.0	228.0	408.0	553.0	410.0	548.0	739.0	898.0	531.0	338.0	287.0	299.0	370.0	563.0	970.0	1478.0	2089.0	2703.0	3440.0	4217.0	4976.0	6090.0	7632.0	9123.0	11494.0	14917.0	19701.0	28059.0	45998.0	106035.0	296320.0
	2.0	3.0	4.0	5.0	6.0	7.0	8.0	9.0	10.0	11.0	12.0	13.0	14.0	15.0	16.0	17.0	18.0	19.0	20.0	21.0	22.0	23.0	24.0	25.0	26.0	27.0	28.0	29.0	30.0	31.0	32.0	33.0	34.0	35.0	36.0	37.0	38.0	39.0
SRR3622819_01_1	2.0	0.0	1.0	1.0	5.0	6.0	8.0	12.0	16.0	15.0	26.0	35.0	48.0	67.0	82.0	110.0	123.0	178.0	225.0	277.0	414.0	572.0	762.0	1177.0	1851.0	2684.0	3861.0	5272.0	7029.0	9149.0	11738.0	14507.0	18807.0	24158.0	34298.0	58805.0	129074.0	319320.0
	18.0	19.0	20.0	21.0	22.0	23.0	24.0	25.0	26.0	27.0	28.0	29.0	30.0	31.0	32.0	33.0	34.0	35.0	36.0	37.0	38.0	39.0
SRR3622819_01_1.trim	1.0	5.0	13.0	18.0	39.0	140.0	262.0	528.0	1037.0	1868.0	3249.0	4701.0	6582.0	8967.0	11523.0	14709.0	18921.0	24622.0	35248.0	61013.0	126737.0	318031.0
	2.0	3.0	4.0	5.0	6.0	7.0	8.0	9.0	10.0	11.0	12.0	13.0	14.0	15.0	16.0	17.0	18.0	19.0	20.0	21.0	22.0	23.0	24.0	25.0	26.0	27.0	28.0	29.0	30.0	31.0	32.0	33.0	34.0	35.0	36.0	37.0	38.0	39.0
SRR3622819_01_2	1709.0	364.0	613.0	2022.0	1223.0	476.0	663.0	833.0	1011.0	737.0	890.0	1247.0	1465.0	1237.0	764.0	628.0	727.0	834.0	946.0	1029.0	1240.0	1598.0	2046.0	2565.0	3090.0	3727.0	4376.0	5369.0	6581.0	8137.0	9905.0	12311.0	16135.0	21473.0	30573.0	50329.0	116336.0	329506.0
	1.0	2.0	3.0	4.0	5.0	6.0	7.0	8.0	9.0	10.0	11.0	12.0	13.0	14.0	15.0	16.0	17.0	18.0	19.0	20.0	21.0	22.0	23.0	24.0	25.0	26.0	27.0	28.0	29.0	30.0	31.0	32.0	33.0	34.0	35.0	36.0	37.0	38.0	39.0
SRR3622819_01_2.trim	28.0	151.0	1149.0	301.0	864.0	56.0	130.0	197.0	217.0	251.0	454.0	608.0	461.0	610.0	821.0	1002.0	591.0	374.0	326.0	336.0	410.0	624.0	1090.0	1650.0	2335.0	2993.0	3783.0	4658.0	5542.0	6732.0	8527.0	10178.0	12721.0	16587.0	21913.0	31141.0	51052.0	117930.0	329421.0
	2.0	3.0	4.0	5.0	6.0	7.0	8.0	9.0	10.0	11.0	12.0	13.0	14.0	15.0	16.0	17.0	18.0	19.0	20.0	21.0	22.0	23.0	24.0	25.0	26.0	27.0	28.0	29.0	30.0	31.0	32.0	33.0	34.0	35.0	36.0	37.0	38.0	39.0
SRR3622819_02_1	7.0	3.0	3.0	7.0	13.0	13.0	14.0	27.0	32.0	30.0	58.0	73.0	90.0	136.0	166.0	202.0	269.0	352.0	462.0	580.0	838.0	1164.0	1641.0	2401.0	3746.0	5443.0	7624.0	10407.0	14172.0	18169.0	23469.0	29309.0	37709.0	48391.0	68758.0	117843.0	258035.0	639023.0
	16.0	17.0	18.0	19.0	20.0	21.0	22.0	23.0	24.0	25.0	26.0	27.0	28.0	29.0	30.0	31.0	32.0	33.0	34.0	35.0	36.0	37.0	38.0	39.0
SRR3622819_02_1.trim	1.0	0.0	2.0	9.0	21.0	31.0	107.0	244.0	526.0	1087.0	2150.0	3881.0	6308.0	9351.0	13285.0	17754.0	23054.0	29612.0	38099.0	49431.0	70608.0	122316.0	253131.0	636636.0
	2.0	3.0	4.0	5.0	6.0	7.0	8.0	9.0	10.0	11.0	12.0	13.0	14.0	15.0	16.0	17.0	18.0	19.0	20.0	21.0	22.0	23.0	24.0	25.0	26.0	27.0	28.0	29.0	30.0	31.0	32.0	33.0	34.0	35.0	36.0	37.0	38.0	39.0
SRR3622819_02_2	3434.0	693.0	1233.0	3978.0	2428.0	950.0	1394.0	1691.0	1976.0	1527.0	1837.0	2533.0	2968.0	2543.0	1536.0	1226.0	1460.0	1702.0	1879.0	2011.0	2495.0	3133.0	4036.0	5106.0	6128.0	7376.0	8818.0	10752.0	13162.0	16212.0	19931.0	24876.0	32061.0	43102.0	61362.0	101250.0	232217.0	659663.0
	1.0	2.0	3.0	4.0	5.0	6.0	7.0	8.0	9.0	10.0	11.0	12.0	13.0	14.0	15.0	16.0	17.0	18.0	19.0	20.0	21.0	22.0	23.0	24.0	25.0	26.0	27.0	28.0	29.0	30.0	31.0	32.0	33.0	34.0	35.0	36.0	37.0	38.0	39.0
SRR3622819_02_2.trim	68.0	311.0	2351.0	585.0	1693.0	103.0	265.0	397.0	440.0	521.0	901.0	1239.0	927.0	1221.0	1672.0	2039.0	1228.0	754.0	614.0	735.0	854.0	1238.0	2132.0	3286.0	4617.0	5961.0	7518.0	9228.0	11225.0	13562.0	16834.0	20421.0	25757.0	32986.0	44058.0	62393.0	102584.0	235483.0	659443.0
	2.0	3.0	4.0	5.0	6.0	7.0	8.0	9.0	10.0	11.0	12.0	13.0	14.0	15.0	16.0	17.0	18.0	19.0	20.0	21.0	22.0	23.0	24.0	25.0	26.0	27.0	28.0	29.0	30.0	31.0	32.0	33.0	34.0	35.0	36.0	37.0	38.0	39.0
SRR3622819_03_1	8.0	6.0	8.0	9.0	16.0	28.0	22.0	41.0	44.0	54.0	86.0	103.0	130.0	212.0	250.0	308.0	401.0	512.0	674.0	866.0	1278.0	1781.0	2496.0	3679.0	5509.0	8062.0	11525.0	15544.0	21072.0	27231.0	35127.0	44060.0	56386.0	72641.0	103189.0	176569.0	387333.0	958383.0
	16.0	17.0	18.0	19.0	20.0	21.0	22.0	23.0	24.0	25.0	26.0	27.0	28.0	29.0	30.0	31.0	32.0	33.0	34.0	35.0	36.0	37.0	38.0	39.0
SRR3622819_03_1.trim	1.0	0.0	2.0	12.0	28.0	49.0	150.0	365.0	813.0	1650.0	3186.0	5746.0	9468.0	14007.0	19838.0	26556.0	34578.0	44467.0	56945.0	74096.0	106028.0	183306.0	379999.0	954742.0
	2.0	3.0	4.0	5.0	6.0	7.0	8.0	9.0	10.0	11.0	12.0	13.0	14.0	15.0	16.0	17.0	18.0	19.0	20.0	21.0	22.0	23.0	24.0	25.0	26.0	27.0	28.0	29.0	30.0	31.0	32.0	33.0	34.0	35.0	36.0	37.0	38.0	39.0
SRR3622819_03_2	5179.0	1054.0	1878.0	5904.0	3665.0	1439.0	2085.0	2541.0	2928.0	2315.0	2762.0	3797.0	4346.0	3867.0	2278.0	1864.0	2193.0	2505.0	2777.0	3014.0	3736.0	4741.0	6005.0	7553.0	9149.0	11032.0	13269.0	16124.0	19773.0	24294.0	29905.0	37226.0	48330.0	64540.0	91825.0	152221.0	347650.0	989879.0
	1.0	2.0	3.0	4.0	5.0	6.0	7.0	8.0	9.0	10.0	11.0	12.0	13.0	14.0	15.0	16.0	17.0	18.0	19.0	20.0	21.0	22.0	23.0	24.0	25.0	26.0	27.0	28.0	29.0	30.0	31.0	32.0	33.0	34.0	35.0	36.0	37.0	38.0	39.0
SRR3622819_03_2.trim	102.0	449.0	3461.0	872.0	2561.0	147.0	401.0	627.0	676.0	768.0	1342.0	1863.0	1380.0	1812.0	2531.0	3016.0	1844.0	1139.0	946.0	1091.0	1262.0	1849.0	3183.0	4902.0	6837.0	8940.0	11289.0	13792.0	16876.0	20351.0	25267.0	30657.0	38495.0	49630.0	65954.0	93370.0	154211.0	352592.0	989547.0
	2.0	3.0	4.0	5.0	6.0	7.0	8.0	9.0	10.0	11.0	12.0	13.0	14.0	15.0	16.0	17.0	18.0	19.0	20.0	21.0	22.0	23.0	24.0	25.0	26.0	27.0	28.0	29.0	30.0	31.0	32.0	33.0	34.0	35.0	36.0	37.0	38.0	39.0
SRR3622819_04_1	11.0	6.0	11.0	13.0	18.0	34.0	26.0	47.0	56.0	75.0	108.0	130.0	169.0	285.0	344.0	404.0	507.0	668.0	909.0	1174.0	1715.0	2360.0	3335.0	4884.0	7366.0	10764.0	15346.0	20957.0	28265.0	36325.0	46859.0	58549.0	75177.0	96810.0	137618.0	235619.0	516873.0	1277982.0
	16.0	17.0	18.0	19.0	20.0	21.0	22.0	23.0	24.0	25.0	26.0	27.0	28.0	29.0	30.0	31.0	32.0	33.0	34.0	35.0	36.0	37.0	38.0	39.0
SRR3622819_04_1.trim	1.0	0.0	5.0	14.0	40.0	71.0	212.0	462.0	1096.0	2174.0	4268.0	7623.0	12596.0	18783.0	26623.0	35521.0	46177.0	59061.0	75893.0	98808.0	141302.0	244746.0	507126.0	1273042.0
	2.0	3.0	4.0	5.0	6.0	7.0	8.0	9.0	10.0	11.0	12.0	13.0	14.0	15.0	16.0	17.0	18.0	19.0	20.0	21.0	22.0	23.0	24.0	25.0	26.0	27.0	28.0	29.0	30.0	31.0	32.0	33.0	34.0	35.0	36.0	37.0	38.0	39.0
SRR3622819_04_2	6932.0	1405.0	2533.0	7990.0	4816.0	1901.0	2807.0	3381.0	3904.0	3011.0	3673.0	5039.0	5791.0	5047.0	3000.0	2539.0	2879.0	3316.0	3720.0	4025.0	5003.0	6424.0	8079.0	10037.0	12311.0	14786.0	17670.0	21464.0	26305.0	32330.0	39983.0	50008.0	64469.0	85933.0	122499.0	203312.0	463970.0	1319507.0
	1.0	2.0	3.0	4.0	5.0	6.0	7.0	8.0	9.0	10.0	11.0	12.0	13.0	14.0	15.0	16.0	17.0	18.0	19.0	20.0	21.0	22.0	23.0	24.0	25.0	26.0	27.0	28.0	29.0	30.0	31.0	32.0	33.0	34.0	35.0	36.0	37.0	38.0	39.0
SRR3622819_04_2.trim	148.0	600.0	4697.0	1170.0	3358.0	198.0	548.0	834.0	909.0	1012.0	1780.0	2494.0	1821.0	2367.0	3397.0	3915.0	2468.0	1515.0	1245.0	1447.0	1691.0	2441.0	4216.0	6562.0	9159.0	11996.0	15097.0	18362.0	22516.0	27170.0	33554.0	40972.0	51707.0	66256.0	87896.0	124525.0	206032.0	470450.0	1319119.0
	2.0	3.0	4.0	5.0	6.0	7.0	8.0	9.0	10.0	11.0	12.0	13.0	14.0	15.0	16.0	17.0	18.0	19.0	20.0	21.0	22.0	23.0	24.0	25.0	26.0	27.0	28.0	29.0	30.0	31.0	32.0	33.0	34.0	35.0	36.0	37.0	38.0	39.0
SRR3622819_05_1	14.0	7.0	15.0	15.0	23.0	39.0	38.0	60.0	70.0	88.0	136.0	173.0	220.0	344.0	434.0	497.0	630.0	840.0	1133.0	1473.0	2110.0	2935.0	4158.0	6142.0	9191.0	13381.0	19177.0	26185.0	35216.0	45538.0	58673.0	73336.0	93996.0	121185.0	172119.0	294319.0	645428.0	1597749.0
	16.0	17.0	18.0	19.0	20.0	21.0	22.0	23.0	24.0	25.0	26.0	27.0	28.0	29.0	30.0	31.0	32.0	33.0	34.0	35.0	36.0	37.0	38.0	39.0
SRR3622819_05_1.trim	1.0	0.0	5.0	20.0	48.0	93.0	262.0	582.0	1371.0	2772.0	5321.0	9513.0	15710.0	23498.0	33076.0	44508.0	57794.0	73880.0	95000.0	123634.0	176634.0	305820.0	633417.0	1591402.0
	2.0	3.0	4.0	5.0	6.0	7.0	8.0	9.0	10.0	11.0	12.0	13.0	14.0	15.0	16.0	17.0	18.0	19.0	20.0	21.0	22.0	23.0	24.0	25.0	26.0	27.0	28.0	29.0	30.0	31.0	32.0	33.0	34.0	35.0	36.0	37.0	38.0	39.0
SRR3622819_05_2	8695.0	1765.0	3116.0	9979.0	6042.0	2352.0	3538.0	4243.0	4839.0	3761.0	4608.0	6288.0	7155.0	6300.0	3739.0	3179.0	3584.0	4158.0	4683.0	5073.0	6288.0	8005.0	10162.0	12541.0	15344.0	18520.0	22216.0	26870.0	32925.0	40323.0	50112.0	62632.0	80593.0	107112.0	153390.0	254033.0	580047.0	1648877.0
	1.0	2.0	3.0	4.0	5.0	6.0	7.0	8.0	9.0	10.0	11.0	12.0	13.0	14.0	15.0	16.0	17.0	18.0	19.0	20.0	21.0	22.0	23.0	24.0	25.0	26.0	27.0	28.0	29.0	30.0	31.0	32.0	33.0	34.0	35.0	36.0	37.0	38.0	39.0
SRR3622819_05_2.trim	185.0	730.0	5913.0	1456.0	4209.0	247.0	689.0	1042.0	1142.0	1253.0	2231.0	3128.0	2245.0	2957.0	4194.0	4870.0	3102.0	1891.0	1533.0	1808.0	2098.0	3039.0	5257.0	8246.0	11427.0	14990.0	18890.0	23143.0	28192.0	33968.0	41798.0	51328.0	64895.0	82759.0	109571.0	155985.0	257415.0	588167.0	1648368.0
	2.0	3.0	4.0	5.0	6.0	7.0	8.0	9.0	10.0	11.0	12.0	13.0	14.0	15.0	16.0	17.0	18.0	19.0	20.0	21.0	22.0	23.0	24.0	25.0	26.0	27.0	28.0	29.0	30.0	31.0	32.0	33.0	34.0	35.0	36.0	37.0	38.0	39.0
SRR3622819_06_1	20.0	9.0	19.0	15.0	25.0	43.0	42.0	71.0	79.0	105.0	161.0	216.0	274.0	421.0	514.0	600.0	765.0	1012.0	1341.0	1775.0	2534.0	3498.0	4967.0	7355.0	11072.0	16051.0	22919.0	31387.0	42151.0	54953.0	70417.0	88016.0	112954.0	145374.0	206560.0	353200.0	774102.0	1917539.0
	16.0	17.0	18.0	19.0	20.0	21.0	22.0	23.0	24.0	25.0	26.0	27.0	28.0	29.0	30.0	31.0	32.0	33.0	34.0	35.0	36.0	37.0	38.0	39.0
SRR3622819_06_1.trim	1.0	1.0	6.0	26.0	56.0	117.0	304.0	683.0	1611.0	3313.0	6390.0	11431.0	18828.0	28116.0	39721.0	53441.0	69460.0	88731.0	114178.0	148279.0	212066.0	367045.0	759621.0	1909921.0
	2.0	3.0	4.0	5.0	6.0	7.0	8.0	9.0	10.0	11.0	12.0	13.0	14.0	15.0	16.0	17.0	18.0	19.0	20.0	21.0	22.0	23.0	24.0	25.0	26.0	27.0	28.0	29.0	30.0	31.0	32.0	33.0	34.0	35.0	36.0	37.0	38.0	39.0
SRR3622819_06_2	10362.0	2161.0	3737.0	11977.0	7260.0	2828.0	4221.0	5062.0	5805.0	4501.0	5570.0	7542.0	8520.0	7516.0	4468.0	3807.0	4285.0	4961.0	5639.0	6075.0	7536.0	9579.0	12198.0	15103.0	18344.0	22377.0	26748.0	32247.0	39542.0	48381.0	60159.0	75153.0	96704.0	128380.0	184202.0	304837.0	695832.0	1978937.0
	1.0	2.0	3.0	4.0	5.0	6.0	7.0	8.0	9.0	10.0	11.0	12.0	13.0	14.0	15.0	16.0	17.0	18.0	19.0	20.0	21.0	22.0	23.0	24.0	25.0	26.0	27.0	28.0	29.0	30.0	31.0	32.0	33.0	34.0	35.0	36.0	37.0	38.0	39.0
SRR3622819_06_2.trim	218.0	884.0	7103.0	1773.0	5065.0	309.0	813.0	1214.0	1382.0	1500.0	2676.0	3751.0	2707.0	3543.0	5006.0	5780.0	3694.0	2271.0	1834.0	2179.0	2506.0	3639.0	6245.0	9904.0	13743.0	18033.0	22727.0	27756.0	33888.0	40795.0	50019.0	61691.0	77821.0	99593.0	131184.0	187320.0	308892.0	705453.0	1978435.0
	2.0	3.0	4.0	5.0	6.0	7.0	8.0	9.0	10.0	11.0	12.0	13.0	14.0	15.0	16.0	17.0	18.0	19.0	20.0	21.0	22.0	23.0	24.0	25.0	26.0	27.0	28.0	29.0	30.0	31.0	32.0	33.0	34.0	35.0	36.0	37.0	38.0	39.0
SRR3622819_07_1	24.0	11.0	24.0	19.0	25.0	47.0	50.0	79.0	91.0	125.0	183.0	249.0	322.0	491.0	613.0	710.0	915.0	1164.0	1572.0	2073.0	2917.0	4108.0	5823.0	8594.0	13010.0	18724.0	26752.0	36657.0	49130.0	64239.0	82046.0	102643.0	131842.0	169866.0	240859.0	412193.0	903695.0	2236530.0
	16.0	17.0	18.0	19.0	20.0	21.0	22.0	23.0	24.0	25.0	26.0	27.0	28.0	29.0	30.0	31.0	32.0	33.0	34.0	35.0	36.0	37.0	38.0	39.0
SRR3622819_07_1.trim	2.0	2.0	7.0	31.0	64.0	135.0	355.0	800.0	1870.0	3866.0	7493.0	13378.0	22026.0	32708.0	46414.0	62499.0	81035.0	103428.0	133118.0	173382.0	247446.0	428175.0	886883.0	2227525.0
	2.0	3.0	4.0	5.0	6.0	7.0	8.0	9.0	10.0	11.0	12.0	13.0	14.0	15.0	16.0	17.0	18.0	19.0	20.0	21.0	22.0	23.0	24.0	25.0	26.0	27.0	28.0	29.0	30.0	31.0	32.0	33.0	34.0	35.0	36.0	37.0	38.0	39.0
SRR3622819_07_2	12114.0	2509.0	4353.0	14091.0	8474.0	3284.0	4933.0	5963.0	6787.0	5302.0	6486.0	8795.0	9906.0	8791.0	5180.0	4436.0	5018.0	5827.0	6586.0	7122.0	8806.0	11274.0	14279.0	17626.0	21432.0	26192.0	31165.0	37657.0	45989.0	56517.0	70037.0	87639.0	112837.0	149721.0	215067.0	355653.0	812322.0	2308245.0
	1.0	2.0	3.0	4.0	5.0	6.0	7.0	8.0	9.0	10.0	11.0	12.0	13.0	14.0	15.0	16.0	17.0	18.0	19.0	20.0	21.0	22.0	23.0	24.0	25.0	26.0	27.0	28.0	29.0	30.0	31.0	32.0	33.0	34.0	35.0	36.0	37.0	38.0	39.0
SRR3622819_07_2.trim	252.0	1028.0	8365.0	2062.0	5914.0	361.0	950.0	1416.0	1632.0	1729.0	3140.0	4416.0	3169.0	4178.0	5833.0	6724.0	4362.0	2652.0	2152.0	2545.0	2912.0	4241.0	7357.0	11621.0	16046.0	21035.0	26646.0	32416.0	39531.0	47465.0	58463.0	71895.0	90704.0	116069.0	152950.0	218852.0	360442.0	823446.0	2307671.0
	2.0	3.0	4.0	5.0	6.0	7.0	8.0	9.0	10.0	11.0	12.0	13.0	14.0	15.0	16.0	17.0	18.0	19.0	20.0	21.0	22.0	23.0	24.0	25.0	26.0	27.0	28.0	29.0	30.0	31.0	32.0	33.0	34.0	35.0	36.0	37.0	38.0	39.0
SRR3622819_08_1	27.0	12.0	26.0	20.0	26.0	49.0	59.0	86.0	105.0	141.0	208.0	287.0	381.0	570.0	694.0	804.0	1047.0	1340.0	1765.0	2364.0	3312.0	4653.0	6700.0	9843.0	14833.0	21409.0	30611.0	41866.0	55974.0	73354.0	93761.0	117454.0	150714.0	194095.0	275019.0	470823.0	1033034.0	2557212.0
	16.0	17.0	18.0	19.0	20.0	21.0	22.0	23.0	24.0	25.0	26.0	27.0	28.0	29.0	30.0	31.0	32.0	33.0	34.0	35.0	36.0	37.0	38.0	39.0
SRR3622819_08_1.trim	2.0	3.0	8.0	34.0	75.0	157.0	404.0	910.0	2121.0	4423.0	8553.0	15343.0	25156.0	37359.0	52928.0	71328.0	92684.0	118217.0	152205.0	198169.0	282568.0	489043.0	1013891.0	2546929.0
	2.0	3.0	4.0	5.0	6.0	7.0	8.0	9.0	10.0	11.0	12.0	13.0	14.0	15.0	16.0	17.0	18.0	19.0	20.0	21.0	22.0	23.0	24.0	25.0	26.0	27.0	28.0	29.0	30.0	31.0	32.0	33.0	34.0	35.0	36.0	37.0	38.0	39.0
SRR3622819_08_2	13840.0	2877.0	4967.0	16035.0	9698.0	3732.0	5658.0	6761.0	7813.0	6089.0	7397.0	10049.0	11336.0	10041.0	5897.0	5052.0	5753.0	6710.0	7495.0	8126.0	10067.0	12851.0	16340.0	20172.0	24606.0	29820.0	35708.0	42954.0	52463.0	64554.0	80076.0	100212.0	128822.0	171089.0	245705.0	406409.0	928225.0	2639279.0
	1.0	2.0	3.0	4.0	5.0	6.0	7.0	8.0	9.0	10.0	11.0	12.0	13.0	14.0	15.0	16.0	17.0	18.0	19.0	20.0	21.0	22.0	23.0	24.0	25.0	26.0	27.0	28.0	29.0	30.0	31.0	32.0	33.0	34.0	35.0	36.0	37.0	38.0	39.0
SRR3622819_08_2.trim	295.0	1198.0	9495.0	2383.0	6763.0	403.0	1068.0	1594.0	1863.0	1985.0	3638.0	5037.0	3634.0	4782.0	6720.0	7715.0	4998.0	3043.0	2446.0	2892.0	3343.0	4862.0	8390.0	13262.0	18373.0	24097.0	30342.0	37266.0	45126.0	54164.0	66704.0	82187.0	103618.0	132446.0	174897.0	250092.0	411749.0	940951.0	2638689.0
	2.0	3.0	4.0	5.0	6.0	7.0	8.0	9.0	10.0	11.0	12.0	13.0	14.0	15.0	16.0	17.0	18.0	19.0	20.0	21.0	22.0	23.0	24.0	25.0	26.0	27.0	28.0	29.0	30.0	31.0	32.0	33.0	34.0	35.0	36.0	37.0	38.0	39.0
SRR3622819_09_1	29.0	15.0	29.0	21.0	30.0	55.0	68.0	92.0	121.0	153.0	233.0	320.0	421.0	630.0	793.0	906.0	1163.0	1520.0	1994.0	2632.0	3722.0	5246.0	7589.0	11084.0	16674.0	24156.0	34452.0	47087.0	63148.0	82495.0	105404.0	132121.0	169476.0	218712.0	309153.0	529289.0	1161231.0	2877384.0
	16.0	17.0	18.0	19.0	20.0	21.0	22.0	23.0	24.0	25.0	26.0	27.0	28.0	29.0	30.0	31.0	32.0	33.0	34.0	35.0	36.0	37.0	38.0	39.0
SRR3622819_09_1.trim	3.0	3.0	8.0	36.0	81.0	176.0	451.0	1004.0	2400.0	4953.0	9622.0	17335.0	28220.0	42147.0	59544.0	80345.0	104317.0	132920.0	171180.0	223198.0	317605.0	549852.0	1139697.0	2865786.0
	2.0	3.0	4.0	5.0	6.0	7.0	8.0	9.0	10.0	11.0	12.0	13.0	14.0	15.0	16.0	17.0	18.0	19.0	20.0	21.0	22.0	23.0	24.0	25.0	26.0	27.0	28.0	29.0	30.0	31.0	32.0	33.0	34.0	35.0	36.0	37.0	38.0	39.0
SRR3622819_09_2	15620.0	3257.0	5583.0	18015.0	10962.0	4196.0	6382.0	7594.0	8785.0	6838.0	8331.0	11328.0	12777.0	11275.0	6636.0	5628.0	6468.0	7549.0	8365.0	9173.0	11347.0	14432.0	18378.0	22729.0	27779.0	33477.0	40199.0	48308.0	58948.0	72769.0	89858.0	112832.0	144996.0	192484.0	276211.0	457004.0	1044236.0	2968899.0
	1.0	2.0	3.0	4.0	5.0	6.0	7.0	8.0	9.0	10.0	11.0	12.0	13.0	14.0	15.0	16.0	17.0	18.0	19.0	20.0	21.0	22.0	23.0	24.0	25.0	26.0	27.0	28.0	29.0	30.0	31.0	32.0	33.0	34.0	35.0	36.0	37.0	38.0	39.0
SRR3622819_09_2.trim	332.0	1337.0	10711.0	2683.0	7622.0	457.0	1188.0	1781.0	2095.0	2209.0	4132.0	5672.0	4102.0	5404.0	7599.0	8661.0	5566.0	3435.0	2704.0	3258.0	3787.0	5448.0	9420.0	14924.0	20684.0	27181.0	34057.0	41927.0	50777.0	60883.0	75090.0	92385.0	116673.0	148993.0	196831.0	281049.0	463163.0	1058373.0	2968290.0
	2.0	3.0	4.0	5.0	6.0	7.0	8.0	9.0	10.0	11.0	12.0	13.0	14.0	15.0	16.0	17.0	18.0	19.0	20.0	21.0	22.0	23.0	24.0	25.0	26.0	27.0	28.0	29.0	30.0	31.0	32.0	33.0	34.0	35.0	36.0	37.0	38.0	39.0
SRR3622819_1	372.0	150.0	257.0	340.0	374.0	502.0	733.0	1001.0	1376.0	1836.0	2553.0	3466.0	5108.0	6842.0	8563.0	10490.0	13081.0	16723.0	21839.0	29442.0	40881.0	57869.0	83555.0	125186.0	183918.0	268840.0	381248.0	522656.0	697220.0	909814.0	1168892.0	1474136.0	1871058.0	2435074.0	3432521.0	5880807.0	12895891.0	31976875.0
	13.0	14.0	15.0	16.0	17.0	18.0	19.0	20.0	21.0	22.0	23.0	24.0	25.0	26.0	27.0	28.0	29.0	30.0	31.0	32.0	33.0	34.0	35.0	36.0	37.0	38.0	39.0
SRR3622819_1.trim	1.0	23.0	19.0	21.0	49.0	105.0	336.0	797.0	2080.0	4966.0	11567.0	25889.0	55205.0	108262.0	192675.0	312270.0	467367.0	658892.0	885691.0	1158188.0	1479937.0	1893352.0	2481162.0	3529004.0	6113838.0	12654206.0	31847258.0
	2.0	3.0	4.0	5.0	6.0	7.0	8.0	9.0	10.0	11.0	12.0	13.0	14.0	15.0	16.0	17.0	18.0	19.0	20.0	21.0	22.0	23.0	24.0	25.0	26.0	27.0	28.0	29.0	30.0	31.0	32.0	33.0	34.0	35.0	36.0	37.0	38.0	39.0
SRR3622819_1_1	30.0	16.0	34.0	26.0	35.0	59.0	82.0	104.0	139.0	169.0	251.0	353.0	478.0	695.0	889.0	1016.0	1296.0	1682.0	2212.0	2909.0	4137.0	5811.0	8425.0	12407.0	18514.0	26851.0	38297.0	52247.0	70101.0	91555.0	117144.0	146772.0	188157.0	242790.0	343322.0	588113.0	1290177.0	3196439.0
	16.0	17.0	18.0	19.0	20.0	21.0	22.0	23.0	24.0	25.0	26.0	27.0	28.0	29.0	30.0	31.0	32.0	33.0	34.0	35.0	36.0	37.0	38.0	39.0
SRR3622819_1_1.trim	3.0	3.0	9.0	39.0	92.0	195.0	502.0	1114.0	2692.0	5527.0	10728.0	19271.0	31331.0	46784.0	66243.0	89091.0	115936.0	147732.0	190015.0	247716.0	352771.0	610965.0	1266194.0	3183579.0
	2.0	3.0	4.0	5.0	6.0	7.0	8.0	9.0	10.0	11.0	12.0	13.0	14.0	15.0	16.0	17.0	18.0	19.0	20.0	21.0	22.0	23.0	24.0	25.0	26.0	27.0	28.0	29.0	30.0	31.0	32.0	33.0	34.0	35.0	36.0	37.0	38.0	39.0
SRR3622819_1_2	17374.0	3636.0	6154.0	20006.0	12123.0	4630.0	7087.0	8385.0	9718.0	7626.0	9264.0	12566.0	14153.0	12540.0	7337.0	6260.0	7164.0	8337.0	9300.0	10200.0	12652.0	16058.0	20353.0	25236.0	30857.0	37244.0	44611.0	53737.0	65463.0	80726.0	99940.0	125293.0	161090.0	213866.0	306899.0	507586.0	1160210.0	3298053.0
	1.0	2.0	3.0	4.0	5.0	6.0	7.0	8.0	9.0	10.0	11.0	12.0	13.0	14.0	15.0	16.0	17.0	18.0	19.0	20.0	21.0	22.0	23.0	24.0	25.0	26.0	27.0	28.0	29.0	30.0	31.0	32.0	33.0	34.0	35.0	36.0	37.0	38.0	39.0
SRR3622819_1_2.trim	374.0	1482.0	11847.0	2971.0	8454.0	515.0	1329.0	1973.0	2320.0	2430.0	4591.0	6278.0	4527.0	6050.0	8440.0	9575.0	6190.0	3757.0	3006.0	3606.0	4181.0	6128.0	10491.0	16519.0	22893.0	30269.0	37925.0	46531.0	56394.0	67674.0	83278.0	102717.0	129570.0	165401.0	218764.0	312210.0	514501.0	1176020.0	3297351.0
	2.0	3.0	4.0	5.0	6.0	7.0	8.0	9.0	10.0	11.0	12.0	13.0	14.0	15.0	16.0	17.0	18.0	19.0	20.0	21.0	22.0	23.0	24.0	25.0	26.0	27.0	28.0	29.0	30.0	31.0	32.0	33.0	34.0	35.0	36.0	37.0	38.0	39.0
SRR3622819_2	173814.0	37113.0	60413.0	199683.0	119923.0	45481.0	69487.0	83812.0	97085.0	75224.0	92033.0	126257.0	143101.0	125080.0	72097.0	62999.0	71949.0	83269.0	92221.0	101769.0	124197.0	159068.0	201179.0	252421.0	308969.0	373197.0	448059.0	538934.0	653699.0	804637.0	999018.0	1254424.0	1606324.0	2134133.0	3062138.0	5081785.0	11613044.0	32983453.0
	1.0	2.0	3.0	4.0	5.0	6.0	7.0	8.0	9.0	10.0	11.0	12.0	13.0	14.0	15.0	16.0	17.0	18.0	19.0	20.0	21.0	22.0	23.0	24.0	25.0	26.0	27.0	28.0	29.0	30.0	31.0	32.0	33.0	34.0	35.0	36.0	37.0	38.0	39.0
SRR3622819_2.trim	3367.0	14642.0	118130.0	29786.0	83712.0	5306.0	13044.0	18984.0	23229.0	24307.0	45977.0	62142.0	45111.0	61852.0	84497.0	95667.0	61646.0	37825.0	30289.0	35609.0	41471.0	60480.0	105737.0	162544.0	226693.0	300338.0	379106.0	467127.0	566294.0	679177.0	829526.0	1027656.0	1294320.0	1650174.0	2182239.0	3115090.0	5154114.0	11770514.0	32975438.0
	2.0	3.0	4.0	5.0	6.0	7.0	8.0	9.0	10.0	11.0	12.0	13.0	14.0	15.0	16.0	17.0	18.0	19.0	20.0	21.0	22.0	23.0	24.0	25.0	26.0	27.0	28.0	29.0	30.0	31.0	32.0	33.0	34.0	35.0	36.0	37.0	38.0	39.0
SRR3622819_2_1	74.0	32.0	59.0	51.0	74.0	110.0	158.0	215.0	278.0	346.0	491.0	706.0	950.0	1340.0	1722.0	2112.0	2549.0	3321.0	4353.0	5831.0	8225.0	11624.0	16839.0	24894.0	36817.0	53822.0	76344.0	104559.0	139804.0	183063.0	233918.0	294162.0	375442.0	486780.0	685732.0	1176299.0	2579809.0	6393685.0
	14.0	15.0	16.0	17.0	18.0	19.0	20.0	21.0	22.0	23.0	24.0	25.0	26.0	27.0	28.0	29.0	30.0	31.0	32.0	33.0	34.0	35.0	36.0	37.0	38.0	39.0
SRR3622819_2_1.trim	4.0	3.0	5.0	11.0	16.0	68.0	169.0	394.0	1006.0	2295.0	5250.0	11073.0	21496.0	38768.0	62305.0	93507.0	132073.0	178021.0	231407.0	295822.0	379395.0	496519.0	704982.0	1222176.0	2531778.0	6367856.0
	2.0	3.0	4.0	5.0	6.0	7.0	8.0	9.0	10.0	11.0	12.0	13.0	14.0	15.0	16.0	17.0	18.0	19.0	20.0	21.0	22.0	23.0	24.0	25.0	26.0	27.0	28.0	29.0	30.0	31.0	32.0	33.0	34.0	35.0	36.0	37.0	38.0	39.0
SRR3622819_2_2	34767.0	7367.0	12108.0	40024.0	24155.0	9149.0	14020.0	16745.0	19424.0	15119.0	18511.0	25035.0	28425.0	24838.0	14619.0	12553.0	14241.0	16632.0	18464.0	20357.0	25042.0	32006.0	40656.0	50150.0	61792.0	74884.0	89181.0	107497.0	130984.0	161136.0	199664.0	250917.0	322304.0	426808.0	612902.0	1016309.0	2321247.0	6596558.0
	1.0	2.0	3.0	4.0	5.0	6.0	7.0	8.0	9.0	10.0	11.0	12.0	13.0	14.0	15.0	16.0	17.0	18.0	19.0	20.0	21.0	22.0	23.0	24.0	25.0	26.0	27.0	28.0	29.0	30.0	31.0	32.0	33.0	34.0	35.0	36.0	37.0	38.0	39.0
SRR3622819_2_2.trim	719.0	2902.0	23740.0	5873.0	16823.0	1015.0	2647.0	3847.0	4596.0	4879.0	9234.0	12412.0	9021.0	12219.0	16803.0	18957.0	12324.0	7469.0	5981.0	7143.0	8251.0	12177.0	21156.0	32646.0	45530.0	60174.0	76134.0	93175.0	112943.0	136108.0	166107.0	205115.0	259256.0	330858.0	436618.0	623303.0	1030404.0	2352613.0	6595227.0
	2.0	3.0	4.0	5.0	6.0	7.0	8.0	9.0	10.0	11.0	12.0	13.0	14.0	15.0	16.0	17.0	18.0	19.0	20.0	21.0	22.0	23.0	24.0	25.0	26.0	27.0	28.0	29.0	30.0	31.0	32.0	33.0	34.0	35.0	36.0	37.0	38.0	39.0
SRR3622819_3_1	120.0	51.0	76.0	89.0	103.0	168.0	234.0	310.0	405.0	527.0	740.0	1052.0	1470.0	2029.0	2580.0	3125.0	3836.0	5019.0	6488.0	8791.0	12374.0	17449.0	25328.0	37438.0	55019.0	80650.0	114481.0	156921.0	209159.0	273834.0	350852.0	441927.0	562035.0	729949.0	1028934.0	1764851.0	3869579.0	9592067.0
	14.0	15.0	16.0	17.0	18.0	19.0	20.0	21.0	22.0	23.0	24.0	25.0	26.0	27.0	28.0	29.0	30.0	31.0	32.0	33.0	34.0	35.0	36.0	37.0	38.0	39.0
SRR3622819_3_1.trim	8.0	5.0	10.0	14.0	28.0	102.0	245.0	585.0	1514.0	3473.0	7945.0	16621.0	32306.0	57819.0	93608.0	140178.0	197820.0	266646.0	347265.0	443931.0	568008.0	744538.0	1058063.0	1833714.0	3797823.0	9553035.0
	2.0	3.0	4.0	5.0	6.0	7.0	8.0	9.0	10.0	11.0	12.0	13.0	14.0	15.0	16.0	17.0	18.0	19.0	20.0	21.0	22.0	23.0	24.0	25.0	26.0	27.0	28.0	29.0	30.0	31.0	32.0	33.0	34.0	35.0	36.0	37.0	38.0	39.0
SRR3622819_3_2	52166.0	11095.0	18065.0	59807.0	36129.0	13672.0	20990.0	25085.0	29143.0	22702.0	27617.0	37666.0	42723.0	37293.0	21812.0	18863.0	21435.0	24953.0	27700.0	30354.0	37482.0	48091.0	60458.0	75614.0	92656.0	111848.0	133882.0	161872.0	196286.0	241603.0	299765.0	376405.0	482681.0	640051.0	919112.0	1525599.0	3481972.0	9895413.0
	1.0	2.0	3.0	4.0	5.0	6.0	7.0	8.0	9.0	10.0	11.0	12.0	13.0	14.0	15.0	16.0	17.0	18.0	19.0	20.0	21.0	22.0	23.0	24.0	25.0	26.0	27.0	28.0	29.0	30.0	31.0	32.0	33.0	34.0	35.0	36.0	37.0	38.0	39.0
SRR3622819_3_2.trim	1042.0	4373.0	35347.0	8876.0	25230.0	1532.0	3988.0	5815.0	6855.0	7300.0	13830.0	18688.0	13557.0	18314.0	25294.0	28576.0	18300.0	11263.0	8995.0	10631.0	12341.0	18171.0	31798.0	48744.0	68261.0	90345.0	113709.0	139623.0	169789.0	204059.0	249267.0	307854.0	389183.0	495562.0	654457.0	934515.0	1547216.0	3529301.0	9893303.0
	2.0	3.0	4.0	5.0	6.0	7.0	8.0	9.0	10.0	11.0	12.0	13.0	14.0	15.0	16.0	17.0	18.0	19.0	20.0	21.0	22.0	23.0	24.0	25.0	26.0	27.0	28.0	29.0	30.0	31.0	32.0	33.0	34.0	35.0	36.0	37.0	38.0	39.0
SRR3622819_4_1	158.0	68.0	98.0	116.0	141.0	217.0	291.0	396.0	546.0	717.0	1021.0	1376.0	1961.0	2706.0	3444.0	4137.0	5208.0	6695.0	8566.0	11750.0	16399.0	23142.0	33739.0	50036.0	73272.0	107206.0	152623.0	209327.0	278692.0	364495.0	468750.0	589355.0	749390.0	973442.0	1372539.0	2352735.0	5158097.0	12789820.0
	14.0	15.0	16.0	17.0	18.0	19.0	20.0	21.0	22.0	23.0	24.0	25.0	26.0	27.0	28.0	29.0	30.0	31.0	32.0	33.0	34.0	35.0	36.0	37.0	38.0	39.0
SRR3622819_4_1.trim	10.0	8.0	12.0	18.0	34.0	133.0	320.0	802.0	1987.0	4672.0	10519.0	22043.0	43234.0	76775.0	124868.0	186891.0	263625.0	354888.0	463732.0	592293.0	757488.0	992650.0	1411257.0	2445049.0	5061850.0	12737929.0
	2.0	3.0	4.0	5.0	6.0	7.0	8.0	9.0	10.0	11.0	12.0	13.0	14.0	15.0	16.0	17.0	18.0	19.0	20.0	21.0	22.0	23.0	24.0	25.0	26.0	27.0	28.0	29.0	30.0	31.0	32.0	33.0	34.0	35.0	36.0	37.0	38.0	39.0
SRR3622819_4_2	69438.0	14860.0	24189.0	79955.0	48179.0	18269.0	27927.0	33459.0	38841.0	30190.0	36814.0	50083.0	57124.0	49728.0	28952.0	25131.0	28634.0	33316.0	36804.0	40713.0	49760.0	63836.0	80405.0	100631.0	123727.0	149531.0	178946.0	215538.0	261778.0	321996.0	399543.0	502111.0	642926.0	854393.0	1225433.0	2033242.0	4643780.0	13192489.0
	1.0	2.0	3.0	4.0	5.0	6.0	7.0	8.0	9.0	10.0	11.0	12.0	13.0	14.0	15.0	16.0	17.0	18.0	19.0	20.0	21.0	22.0	23.0	24.0	25.0	26.0	27.0	28.0	29.0	30.0	31.0	32.0	33.0	34.0	35.0	36.0	37.0	38.0	39.0
SRR3622819_4_2.trim	1365.0	5877.0	47082.0	11918.0	33721.0	2052.0	5268.0	7737.0	9283.0	9845.0	18448.0	24775.0	17970.0	24620.0	33704.0	38100.0	24389.0	14970.0	12089.0	14154.0	16451.0	24168.0	42348.0	64914.0	90741.0	120303.0	151880.0	186674.0	226324.0	271918.0	332078.0	410656.0	518591.0	660288.0	873521.0	1246396.0	2062294.0	4706429.0	13189746.0
	19.0	20.0	21.0	22.0	23.0	24.0	25.0	26.0	27.0	28.0	29.0	30.0	31.0	32.0	33.0	34.0	35.0	36.0	37.0	38.0	39.0	40.0
SRR5007258_001_1	1.0	0.0	2.0	6.0	13.0	37.0	52.0	84.0	156.0	246.0	346.0	453.0	582.0	811.0	1023.0	1212.0	1585.0	1968.0	2660.0	4229.0	10804.0	30679.0
	19.0	20.0	21.0	22.0	23.0	24.0	25.0	26.0	27.0	28.0	29.0	30.0	31.0	32.0	33.0	34.0	35.0	36.0	37.0	38.0	39.0	40.0
SRR5007258_001_1.trim	1.0	0.0	2.0	6.0	13.0	34.0	53.0	83.0	143.0	246.0	342.0	443.0	574.0	797.0	1026.0	1200.0	1577.0	1965.0	2636.0	4231.0	11007.0	30560.0
	12.0	13.0	14.0	15.0	16.0	17.0	18.0	19.0	20.0	21.0	22.0	23.0	24.0	25.0	26.0	27.0	28.0	29.0	30.0	31.0	32.0	33.0	34.0	35.0	36.0	37.0	38.0	39.0	40.0
SRR5007258_001_2	2.0	8.0	17.0	39.0	97.0	153.0	200.0	223.0	261.0	284.0	316.0	335.0	383.0	411.0	506.0	450.0	629.0	663.0	799.0	917.0	1061.0	1282.0	1530.0	1920.0	2490.0	3603.0	6244.0	14178.0	17948.0
	12.0	13.0	14.0	15.0	16.0	17.0	18.0	19.0	20.0	21.0	22.0	23.0	24.0	25.0	26.0	27.0	28.0	29.0	30.0	31.0	32.0	33.0	34.0	35.0	36.0	37.0	38.0	39.0	40.0
SRR5007258_001_2.trim	2.0	8.0	17.0	39.0	95.0	153.0	201.0	223.0	260.0	284.0	314.0	334.0	378.0	410.0	503.0	448.0	621.0	671.0	793.0	912.0	1064.0	1271.0	1528.0	1907.0	2484.0	3594.0	6255.0	14298.0	17872.0
	13.0	14.0	15.0	16.0	17.0	18.0	19.0	20.0	21.0	22.0	23.0	24.0	25.0	26.0	27.0	28.0	29.0	30.0	31.0	32.0	33.0	34.0	35.0	36.0	37.0	38.0	39.0	40.0
SRR5007258_002_1	1.0	0.0	0.0	1.0	0.0	0.0	1.0	1.0	5.0	13.0	26.0	65.0	105.0	194.0	308.0	470.0	677.0	908.0	1231.0	1631.0	2025.0	2483.0	3181.0	3939.0	5409.0	8517.0	21757.0	61227.0
	13.0	14.0	15.0	16.0	17.0	18.0	19.0	20.0	21.0	22.0	23.0	24.0	25.0	26.0	27.0	28.0	29.0	30.0	31.0	32.0	33.0	34.0	35.0	36.0	37.0	38.0	39.0	40.0
SRR5007258_002_1.trim	1.0	0.0	0.0	1.0	0.0	0.0	1.0	1.0	5.0	12.0	27.0	59.0	105.0	189.0	292.0	464.0	661.0	890.0	1225.0	1602.0	2019.0	2446.0	3176.0	3938.0	5390.0	8529.0	22106.0	61010.0
	12.0	13.0	14.0	15.0	16.0	17.0	18.0	19.0	20.0	21.0	22.0	23.0	24.0	25.0	26.0	27.0	28.0	29.0	30.0	31.0	32.0	33.0	34.0	35.0	36.0	37.0	38.0	39.0	40.0
SRR5007258_002_2	7.0	17.0	41.0	94.0	189.0	309.0	426.0	464.0	537.0	559.0	635.0	679.0	784.0	854.0	959.0	947.0	1249.0	1370.0	1612.0	1859.0	2156.0	2641.0	3078.0	3870.0	5052.0	7175.0	12279.0	28379.0	35954.0
	12.0	13.0	14.0	15.0	16.0	17.0	18.0	19.0	20.0	21.0	22.0	23.0	24.0	25.0	26.0	27.0	28.0	29.0	30.0	31.0	32.0	33.0	34.0	35.0	36.0	37.0	38.0	39.0	40.0
SRR5007258_002_2.trim	7.0	17.0	41.0	94.0	188.0	306.0	428.0	465.0	533.0	559.0	631.0	677.0	779.0	851.0	959.0	943.0	1245.0	1375.0	1598.0	1855.0	2146.0	2634.0	3064.0	3838.0	5055.0	7143.0	12282.0	28641.0	35795.0
	13.0	14.0	15.0	16.0	17.0	18.0	19.0	20.0	21.0	22.0	23.0	24.0	25.0	26.0	27.0	28.0	29.0	30.0	31.0	32.0	33.0	34.0	35.0	36.0	37.0	38.0	39.0	40.0
SRR5007258_003_1	1.0	1.0	0.0	1.0	0.0	0.0	1.0	5.0	8.0	16.0	35.0	97.0	156.0	289.0	471.0	724.0	1034.0	1374.0	1827.0	2451.0	3005.0	3778.0	4762.0	5844.0	8025.0	12738.0	32576.0	91694.0
	13.0	14.0	15.0	16.0	17.0	18.0	19.0	20.0	21.0	22.0	23.0	24.0	25.0	26.0	27.0	28.0	29.0	30.0	31.0	32.0	33.0	34.0	35.0	36.0	37.0	38.0	39.0	40.0
SRR5007258_003_1.trim	1.0	1.0	0.0	1.0	0.0	0.0	1.0	5.0	8.0	15.0	36.0	89.0	158.0	284.0	447.0	704.0	1012.0	1353.0	1822.0	2405.0	2982.0	3739.0	4762.0	5820.0	8035.0	12730.0	33102.0	91363.0
	12.0	13.0	14.0	15.0	16.0	17.0	18.0	19.0	20.0	21.0	22.0	23.0	24.0	25.0	26.0	27.0	28.0	29.0	30.0	31.0	32.0	33.0	34.0	35.0	36.0	37.0	38.0	39.0	40.0
SRR5007258_003_2	8.0	30.0	58.0	129.0	286.0	449.0	605.0	688.0	779.0	833.0	927.0	1019.0	1126.0	1273.0	1410.0	1476.0	1844.0	2058.0	2428.0	2762.0	3198.0	3991.0	4589.0	5816.0	7531.0	10627.0	18426.0	42830.0	53717.0
	12.0	13.0	14.0	15.0	16.0	17.0	18.0	19.0	20.0	21.0	22.0	23.0	24.0	25.0	26.0	27.0	28.0	29.0	30.0	31.0	32.0	33.0	34.0	35.0	36.0	37.0	38.0	39.0	40.0
SRR5007258_003_2.trim	8.0	30.0	57.0	129.0	285.0	444.0	608.0	689.0	773.0	831.0	922.0	1017.0	1123.0	1265.0	1415.0	1463.0	1832.0	2065.0	2411.0	2767.0	3190.0	3964.0	4569.0	5785.0	7510.0	10601.0	18433.0	43241.0	53448.0
	13.0	14.0	15.0	16.0	17.0	18.0	19.0	20.0	21.0	22.0	23.0	24.0	25.0	26.0	27.0	28.0	29.0	30.0	31.0	32.0	33.0	34.0	35.0	36.0	37.0	38.0	39.0	40.0
SRR5007258_004_1	1.0	1.0	0.0	1.0	1.0	0.0	1.0	8.0	9.0	24.0	45.0	130.0	201.0	386.0	624.0	973.0	1365.0	1842.0	2488.0	3276.0	3991.0	5070.0	6290.0	7829.0	10666.0	16947.0	43514.0	121941.0
	13.0	14.0	15.0	16.0	17.0	18.0	19.0	20.0	21.0	22.0	23.0	24.0	25.0	26.0	27.0	28.0	29.0	30.0	31.0	32.0	33.0	34.0	35.0	36.0	37.0	38.0	39.0	40.0
SRR5007258_004_1.trim	1.0	1.0	0.0	1.0	1.0	0.0	1.0	8.0	9.0	23.0	46.0	119.0	202.0	382.0	593.0	950.0	1332.0	1813.0	2486.0	3211.0	3967.0	5025.0	6267.0	7799.0	10673.0	16916.0	44202.0	121542.0
	2.0	3.0	4.0	5.0	6.0	7.0	8.0	9.0	10.0	11.0	12.0	13.0	14.0	15.0	16.0	17.0	18.0	19.0	20.0	21.0	22.0	23.0	24.0	25.0	26.0	27.0	28.0	29.0	30.0	31.0	32.0	33.0	34.0	35.0	36.0	37.0	38.0	39.0	40.0
SRR5007258_004_2	1.0	0.0	0.0	0.0	0.0	0.0	0.0	0.0	0.0	0.0	12.0	45.0	89.0	186.0	382.0	593.0	796.0	900.0	1039.0	1128.0	1258.0	1360.0	1523.0	1705.0	1914.0	2007.0	2447.0	2723.0	3239.0	3646.0	4325.0	5245.0	6155.0	7709.0	10036.0	14144.0	24514.0	57047.0	71456.0
	12.0	13.0	14.0	15.0	16.0	17.0	18.0	19.0	20.0	21.0	22.0	23.0	24.0	25.0	26.0	27.0	28.0	29.0	30.0	31.0	32.0	33.0	34.0	35.0	36.0	37.0	38.0	39.0	40.0
SRR5007258_004_2.trim	12.0	45.0	88.0	186.0	380.0	587.0	798.0	902.0	1032.0	1127.0	1248.0	1362.0	1518.0	1698.0	1916.0	1994.0	2428.0	2729.0	3228.0	3638.0	4309.0	5216.0	6124.0	7673.0	9991.0	14138.0	24500.0	57574.0	71129.0
	13.0	14.0	15.0	16.0	17.0	18.0	19.0	20.0	21.0	22.0	23.0	24.0	25.0	26.0	27.0	28.0	29.0	30.0	31.0	32.0	33.0	34.0	35.0	36.0	37.0	38.0	39.0	40.0
SRR5007258_005_1	1.0	1.0	0.0	1.0	1.0	0.0	2.0	11.0	9.0	34.0	58.0	148.0	254.0	469.0	789.0	1204.0	1694.0	2282.0	3157.0	4125.0	5006.0	6375.0	7872.0	9799.0	13399.0	21124.0	54360.0	152437.0
	13.0	14.0	15.0	16.0	17.0	18.0	19.0	20.0	21.0	22.0	23.0	24.0	25.0	26.0	27.0	28.0	29.0	30.0	31.0	32.0	33.0	34.0	35.0	36.0	37.0	38.0	39.0	40.0
SRR5007258_005_1.trim	1.0	1.0	0.0	1.0	1.0	0.0	2.0	11.0	9.0	33.0	57.0	138.0	249.0	466.0	754.0	1176.0	1662.0	2245.0	3130.0	4053.0	4968.0	6335.0	7836.0	9757.0	13392.0	21124.0	55201.0	151940.0
	2.0	3.0	4.0	5.0	6.0	7.0	8.0	9.0	10.0	11.0	12.0	13.0	14.0	15.0	16.0	17.0	18.0	19.0	20.0	21.0	22.0	23.0	24.0	25.0	26.0	27.0	28.0	29.0	30.0	31.0	32.0	33.0	34.0	35.0	36.0	37.0	38.0	39.0	40.0
SRR5007258_005_2	1.0	0.0	0.0	0.0	0.0	0.0	0.0	0.0	0.0	0.0	13.0	57.0	117.0	225.0	475.0	762.0	1011.0	1129.0	1302.0	1376.0	1554.0	1674.0	1936.0	2112.0	2373.0	2586.0	3074.0	3398.0	4019.0	4608.0	5369.0	6559.0	7743.0	9635.0	12610.0	17725.0	30449.0	71366.0	89354.0
	12.0	13.0	14.0	15.0	16.0	17.0	18.0	19.0	20.0	21.0	22.0	23.0	24.0	25.0	26.0	27.0	28.0	29.0	30.0	31.0	32.0	33.0	34.0	35.0	36.0	37.0	38.0	39.0	40.0
SRR5007258_005_2.trim	13.0	57.0	116.0	225.0	473.0	754.0	1012.0	1134.0	1294.0	1374.0	1541.0	1676.0	1923.0	2108.0	2376.0	2563.0	3054.0	3404.0	4007.0	4595.0	5344.0	6541.0	7693.0	9572.0	12546.0	17729.0	30463.0	72004.0	88951.0
	13.0	14.0	15.0	16.0	17.0	18.0	19.0	20.0	21.0	22.0	23.0	24.0	25.0	26.0	27.0	28.0	29.0	30.0	31.0	32.0	33.0	34.0	35.0	36.0	37.0	38.0	39.0	40.0
SRR5007258_006_1	1.0	1.0	0.0	2.0	1.0	1.0	3.0	12.0	11.0	43.0	70.0	169.0	304.0	556.0	944.0	1416.0	2005.0	2742.0	3783.0	4901.0	6021.0	7600.0	9422.0	11815.0	16018.0	25271.0	65204.0	182934.0
	13.0	14.0	15.0	16.0	17.0	18.0	19.0	20.0	21.0	22.0	23.0	24.0	25.0	26.0	27.0	28.0	29.0	30.0	31.0	32.0	33.0	34.0	35.0	36.0	37.0	38.0	39.0	40.0
SRR5007258_006_1.trim	1.0	1.0	0.0	2.0	1.0	1.0	3.0	12.0	11.0	42.0	69.0	158.0	299.0	549.0	901.0	1378.0	1978.0	2699.0	3748.0	4813.0	5981.0	7536.0	9383.0	11762.0	16012.0	25294.0	66236.0	182294.0
	2.0	3.0	4.0	5.0	6.0	7.0	8.0	9.0	10.0	11.0	12.0	13.0	14.0	15.0	16.0	17.0	18.0	19.0	20.0	21.0	22.0	23.0	24.0	25.0	26.0	27.0	28.0	29.0	30.0	31.0	32.0	33.0	34.0	35.0	36.0	37.0	38.0	39.0	40.0
SRR5007258_006_2	1.0	0.0	0.0	0.0	0.0	0.0	0.0	0.0	0.0	0.0	13.0	70.0	146.0	271.0	577.0	917.0	1210.0	1332.0	1568.0	1673.0	1845.0	2025.0	2282.0	2560.0	2854.0	3103.0	3642.0	4057.0	4778.0	5475.0	6417.0	7847.0	9246.0	11604.0	15083.0	21333.0	36403.0	85722.0	107196.0
	12.0	13.0	14.0	15.0	16.0	17.0	18.0	19.0	20.0	21.0	22.0	23.0	24.0	25.0	26.0	27.0	28.0	29.0	30.0	31.0	32.0	33.0	34.0	35.0	36.0	37.0	38.0	39.0	40.0
SRR5007258_006_2.trim	13.0	70.0	145.0	271.0	574.0	909.0	1213.0	1336.0	1559.0	1671.0	1830.0	2026.0	2263.0	2560.0	2855.0	3082.0	3620.0	4059.0	4768.0	5456.0	6375.0	7835.0	9190.0	11523.0	15030.0	21288.0	36435.0	86559.0	106649.0
	13.0	14.0	15.0	16.0	17.0	18.0	19.0	20.0	21.0	22.0	23.0	24.0	25.0	26.0	27.0	28.0	29.0	30.0	31.0	32.0	33.0	34.0	35.0	36.0	37.0	38.0	39.0	40.0
SRR5007258_007_1	1.0	1.0	0.0	2.0	1.0	1.0	4.0	13.0	13.0	47.0	80.0	207.0	365.0	652.0	1088.0	1668.0	2350.0	3232.0	4442.0	5706.0	7078.0	8835.0	10946.0	13814.0	18662.0	29377.0	76083.0	213417.0
	13.0	14.0	15.0	16.0	17.0	18.0	19.0	20.0	21.0	22.0	23.0	24.0	25.0	26.0	27.0	28.0	29.0	30.0	31.0	32.0	33.0	34.0	35.0	36.0	37.0	38.0	39.0	40.0
SRR5007258_007_1.trim	1.0	1.0	0.0	2.0	1.0	1.0	4.0	13.0	13.0	46.0	79.0	197.0	358.0	641.0	1047.0	1621.0	2312.0	3182.0	4406.0	5597.0	7026.0	8764.0	10920.0	13728.0	18648.0	29439.0	77256.0	212682.0
	2.0	3.0	4.0	5.0	6.0	7.0	8.0	9.0	10.0	11.0	12.0	13.0	14.0	15.0	16.0	17.0	18.0	19.0	20.0	21.0	22.0	23.0	24.0	25.0	26.0	27.0	28.0	29.0	30.0	31.0	32.0	33.0	34.0	35.0	36.0	37.0	38.0	39.0	40.0
SRR5007258_007_2	1.0	0.0	0.0	0.0	0.0	0.0	0.0	0.0	0.0	0.0	17.0	81.0	171.0	328.0	663.0	1083.0	1419.0	1560.0	1835.0	1936.0	2160.0	2385.0	2683.0	2969.0	3343.0	3658.0	4187.0	4739.0	5525.0	6373.0	7549.0	9150.0	10792.0	13577.0	17581.0	24910.0	42422.0	100048.0	124940.0
	12.0	13.0	14.0	15.0	16.0	17.0	18.0	19.0	20.0	21.0	22.0	23.0	24.0	25.0	26.0	27.0	28.0	29.0	30.0	31.0	32.0	33.0	34.0	35.0	36.0	37.0	38.0	39.0	40.0
SRR5007258_007_2.trim	16.0	81.0	170.0	328.0	660.0	1072.0	1422.0	1565.0	1826.0	1931.0	2145.0	2384.0	2664.0	2960.0	3348.0	3642.0	4162.0	4740.0	5513.0	6349.0	7503.0	9119.0	10725.0	13496.0	17517.0	24860.0	42454.0	100978.0	124355.0
	12.0	13.0	14.0	15.0	16.0	17.0	18.0	19.0	20.0	21.0	22.0	23.0	24.0	25.0	26.0	27.0	28.0	29.0	30.0	31.0	32.0	33.0	34.0	35.0	36.0	37.0	38.0	39.0	40.0
SRR5007258_008_1	1.0	1.0	2.0	0.0	2.0	1.0	1.0	5.0	14.0	16.0	54.0	90.0	239.0	416.0	737.0	1272.0	1912.0	2709.0	3755.0	5059.0	6508.0	8078.0	10104.0	12500.0	15729.0	21391.0	33587.0	86815.0	243753.0
	12.0	13.0	14.0	15.0	16.0	17.0	18.0	19.0	20.0	21.0	22.0	23.0	24.0	25.0	26.0	27.0	28.0	29.0	30.0	31.0	32.0	33.0	34.0	35.0	36.0	37.0	38.0	39.0	40.0
SRR5007258_008_1.trim	1.0	1.0	2.0	0.0	2.0	1.0	1.0	5.0	14.0	16.0	53.0	90.0	227.0	406.0	729.0	1216.0	1869.0	2660.0	3686.0	5013.0	6383.0	8039.0	10027.0	12448.0	15639.0	21355.0	33697.0	88155.0	242907.0
	2.0	3.0	4.0	5.0	6.0	7.0	8.0	9.0	10.0	11.0	12.0	13.0	14.0	15.0	16.0	17.0	18.0	19.0	20.0	21.0	22.0	23.0	24.0	25.0	26.0	27.0	28.0	29.0	30.0	31.0	32.0	33.0	34.0	35.0	36.0	37.0	38.0	39.0	40.0
SRR5007258_008_2	1.0	0.0	0.0	0.0	0.0	0.0	0.0	0.0	0.0	0.0	17.0	92.0	193.0	375.0	753.0	1250.0	1615.0	1786.0	2089.0	2226.0	2462.0	2732.0	3057.0	3380.0	3824.0	4184.0	4796.0	5449.0	6308.0	7270.0	8688.0	10477.0	12484.0	15532.0	20080.0	28505.0	48304.0	114162.0	142660.0
	12.0	13.0	14.0	15.0	16.0	17.0	18.0	19.0	20.0	21.0	22.0	23.0	24.0	25.0	26.0	27.0	28.0	29.0	30.0	31.0	32.0	33.0	34.0	35.0	36.0	37.0	38.0	39.0	40.0
SRR5007258_008_2.trim	16.0	92.0	192.0	375.0	747.0	1240.0	1617.0	1792.0	2077.0	2221.0	2442.0	2731.0	3038.0	3369.0	3830.0	4167.0	4768.0	5442.0	6292.0	7245.0	8638.0	10422.0	12414.0	15456.0	20006.0	28432.0	48375.0	115196.0	142010.0
	12.0	13.0	14.0	15.0	16.0	17.0	18.0	19.0	20.0	21.0	22.0	23.0	24.0	25.0	26.0	27.0	28.0	29.0	30.0	31.0	32.0	33.0	34.0	35.0	36.0	37.0	38.0	39.0	40.0
SRR5007258_009_1	1.0	1.0	2.0	0.0	2.0	2.0	1.0	6.0	15.0	18.0	59.0	104.0	264.0	463.0	850.0	1415.0	2173.0	3040.0	4229.0	5624.0	7316.0	9054.0	11346.0	14080.0	17811.0	24009.0	37807.0	97568.0	274154.0
	12.0	13.0	14.0	15.0	16.0	17.0	18.0	19.0	20.0	21.0	22.0	23.0	24.0	25.0	26.0	27.0	28.0	29.0	30.0	31.0	32.0	33.0	34.0	35.0	36.0	37.0	38.0	39.0	40.0
SRR5007258_009_1.trim	1.0	1.0	2.0	0.0	2.0	2.0	1.0	6.0	15.0	18.0	58.0	104.0	250.0	451.0	841.0	1347.0	2124.0	2987.0	4155.0	5566.0	7189.0	9000.0	11264.0	14016.0	17698.0	23986.0	37918.0	99030.0	273264.0
	2.0	3.0	4.0	5.0	6.0	7.0	8.0	9.0	10.0	11.0	12.0	13.0	14.0	15.0	16.0	17.0	18.0	19.0	20.0	21.0	22.0	23.0	24.0	25.0	26.0	27.0	28.0	29.0	30.0	31.0	32.0	33.0	34.0	35.0	36.0	37.0	38.0	39.0	40.0
SRR5007258_009_2	1.0	0.0	0.0	0.0	0.0	0.0	0.0	0.0	0.0	0.0	20.0	103.0	224.0	419.0	845.0	1411.0	1807.0	2036.0	2327.0	2499.0	2767.0	3092.0	3429.0	3775.0	4281.0	4688.0	5390.0	6084.0	7120.0	8243.0	9795.0	11733.0	14000.0	17435.0	22593.0	32068.0	54344.0	128312.0	160573.0
	12.0	13.0	14.0	15.0	16.0	17.0	18.0	19.0	20.0	21.0	22.0	23.0	24.0	25.0	26.0	27.0	28.0	29.0	30.0	31.0	32.0	33.0	34.0	35.0	36.0	37.0	38.0	39.0	40.0
SRR5007258_009_2.trim	19.0	103.0	223.0	419.0	839.0	1402.0	1806.0	2042.0	2314.0	2496.0	2746.0	3089.0	3405.0	3760.0	4285.0	4673.0	5363.0	6071.0	7105.0	8210.0	9754.0	11656.0	13917.0	17337.0	22509.0	31980.0	54465.0	129507.0	159801.0
	12.0	13.0	14.0	15.0	16.0	17.0	18.0	19.0	20.0	21.0	22.0	23.0	24.0	25.0	26.0	27.0	28.0	29.0	30.0	31.0	32.0	33.0	34.0	35.0	36.0	37.0	38.0	39.0	40.0
SRR5007258_01_1	1.0	1.0	2.0	0.0	2.0	2.0	1.0	6.0	17.0	22.0	63.0	112.0	291.0	523.0	950.0	1577.0	2409.0	3393.0	4750.0	6256.0	8120.0	10018.0	12586.0	15729.0	19881.0	26658.0	42025.0	108398.0	304697.0
	12.0	13.0	14.0	15.0	16.0	17.0	18.0	19.0	20.0	21.0	22.0	23.0	24.0	25.0	26.0	27.0	28.0	29.0	30.0	31.0	32.0	33.0	34.0	35.0	36.0	37.0	38.0	39.0	40.0
SRR5007258_01_1.trim	1.0	1.0	2.0	0.0	2.0	2.0	1.0	6.0	17.0	22.0	62.0	110.0	277.0	507.0	940.0	1511.0	2345.0	3332.0	4667.0	6188.0	7989.0	9942.0	12500.0	15660.0	19757.0	26626.0	42193.0	109997.0	303700.0
	2.0	3.0	4.0	5.0	6.0	7.0	8.0	9.0	10.0	11.0	12.0	13.0	14.0	15.0	16.0	17.0	18.0	19.0	20.0	21.0	22.0	23.0	24.0	25.0	26.0	27.0	28.0	29.0	30.0	31.0	32.0	33.0	34.0	35.0	36.0	37.0	38.0	39.0	40.0
SRR5007258_01_2	1.0	0.0	0.0	0.0	0.0	0.0	0.0	0.0	0.0	0.0	20.0	118.0	250.0	473.0	934.0	1552.0	2019.0	2260.0	2585.0	2753.0	3047.0	3457.0	3819.0	4177.0	4793.0	5247.0	5991.0	6776.0	7891.0	9179.0	10837.0	12997.0	15570.0	19381.0	25186.0	35753.0	60262.0	142576.0	178586.0
	12.0	13.0	14.0	15.0	16.0	17.0	18.0	19.0	20.0	21.0	22.0	23.0	24.0	25.0	26.0	27.0	28.0	29.0	30.0	31.0	32.0	33.0	34.0	35.0	36.0	37.0	38.0	39.0	40.0
SRR5007258_01_2.trim	19.0	117.0	250.0	472.0	927.0	1545.0	2017.0	2262.0	2571.0	2753.0	3025.0	3453.0	3795.0	4158.0	4792.0	5240.0	5958.0	6758.0	7880.0	9137.0	10788.0	12913.0	15491.0	19267.0	25068.0	35651.0	60404.0	143876.0	177770.0
	12.0	13.0	14.0	15.0	16.0	17.0	18.0	19.0	20.0	21.0	22.0	23.0	24.0	25.0	26.0	27.0	28.0	29.0	30.0	31.0	32.0	33.0	34.0	35.0	36.0	37.0	38.0	39.0	40.0
SRR5007258_02_1	1.0	2.0	3.0	2.0	4.0	4.0	3.0	11.0	23.0	56.0	124.0	236.0	565.0	1055.0	1900.0	3078.0	4722.0	6760.0	9388.0	12503.0	16273.0	20040.0	25189.0	31081.0	39837.0	53399.0	84095.0	217617.0	609587.0
	12.0	13.0	14.0	15.0	16.0	17.0	18.0	19.0	20.0	21.0	22.0	23.0	24.0	25.0	26.0	27.0	28.0	29.0	30.0	31.0	32.0	33.0	34.0	35.0	36.0	37.0	38.0	39.0	40.0
SRR5007258_02_1.trim	1.0	2.0	3.0	2.0	5.0	3.0	3.0	10.0	22.0	54.0	123.0	228.0	540.0	1029.0	1873.0	2957.0	4622.0	6641.0	9223.0	12290.0	16091.0	19838.0	25007.0	30847.0	39665.0	53282.0	84406.0	220731.0	607784.0
	2.0	3.0	4.0	5.0	6.0	7.0	8.0	9.0	10.0	11.0	12.0	13.0	14.0	15.0	16.0	17.0	18.0	19.0	20.0	21.0	22.0	23.0	24.0	25.0	26.0	27.0	28.0	29.0	30.0	31.0	32.0	33.0	34.0	35.0	36.0	37.0	38.0	39.0	40.0
SRR5007258_02_2	1.0	0.0	0.0	0.0	0.0	0.0	0.0	0.0	0.0	0.0	43.0	230.0	501.0	952.0	1900.0	3114.0	3979.0	4497.0	5080.0	5493.0	6018.0	6839.0	7549.0	8373.0	9409.0	10552.0	11900.0	13707.0	15775.0	18305.0	21662.0	25831.0	31223.0	38900.0	50588.0	72195.0	120355.0	285255.0	357332.0
	12.0	13.0	14.0	15.0	16.0	17.0	18.0	19.0	20.0	21.0	22.0	23.0	24.0	25.0	26.0	27.0	28.0	29.0	30.0	31.0	32.0	33.0	34.0	35.0	36.0	37.0	38.0	39.0	40.0
SRR5007258_02_2.trim	41.0	227.0	496.0	949.0	1890.0	3103.0	3970.0	4493.0	5054.0	5491.0	5991.0	6827.0	7514.0	8335.0	9399.0	10545.0	11808.0	13675.0	15724.0	18247.0	21548.0	25708.0	31005.0	38695.0	50344.0	71943.0	120604.0	287889.0	355767.0
	12.0	13.0	14.0	15.0	16.0	17.0	18.0	19.0	20.0	21.0	22.0	23.0	24.0	25.0	26.0	27.0	28.0	29.0	30.0	31.0	32.0	33.0	34.0	35.0	36.0	37.0	38.0	39.0	40.0
SRR5007258_03_1	1.0	3.0	5.0	2.0	5.0	4.0	4.0	16.0	32.0	91.0	176.0	368.0	864.0	1583.0	2846.0	4642.0	6967.0	10148.0	14269.0	18717.0	24320.0	30018.0	37867.0	46525.0	59711.0	79937.0	126481.0	326165.0	914172.0
	12.0	13.0	14.0	15.0	16.0	17.0	18.0	19.0	20.0	21.0	22.0	23.0	24.0	25.0	26.0	27.0	28.0	29.0	30.0	31.0	32.0	33.0	34.0	35.0	36.0	37.0	38.0	39.0	40.0
SRR5007258_03_1.trim	1.0	3.0	5.0	2.0	6.0	3.0	4.0	15.0	30.0	88.0	173.0	358.0	829.0	1535.0	2801.0	4478.0	6806.0	9948.0	14022.0	18372.0	24121.0	29666.0	37531.0	46281.0	59391.0	79796.0	127009.0	330663.0	911604.0
	2.0	3.0	4.0	5.0	6.0	7.0	8.0	9.0	10.0	11.0	12.0	13.0	14.0	15.0	16.0	17.0	18.0	19.0	20.0	21.0	22.0	23.0	24.0	25.0	26.0	27.0	28.0	29.0	30.0	31.0	32.0	33.0	34.0	35.0	36.0	37.0	38.0	39.0	40.0
SRR5007258_03_2	1.0	0.0	0.0	0.0	0.0	0.0	0.0	0.0	0.0	0.0	63.0	341.0	766.0	1420.0	2864.0	4682.0	5907.0	6785.0	7615.0	8269.0	9121.0	10330.0	11117.0	12566.0	14004.0	15810.0	17881.0	20652.0	23724.0	27483.0	32498.0	38895.0	46862.0	58200.0	75980.0	108615.0	180457.0	427279.0	535752.0
	12.0	13.0	14.0	15.0	16.0	17.0	18.0	19.0	20.0	21.0	22.0	23.0	24.0	25.0	26.0	27.0	28.0	29.0	30.0	31.0	32.0	33.0	34.0	35.0	36.0	37.0	38.0	39.0	40.0
SRR5007258_03_2.trim	61.0	339.0	754.0	1417.0	2850.0	4664.0	5896.0	6778.0	7577.0	8267.0	9082.0	10309.0	11065.0	12528.0	13978.0	15787.0	17757.0	20585.0	23669.0	27380.0	32338.0	38701.0	46517.0	57919.0	75650.0	108170.0	180779.0	431304.0	533420.0
	12.0	13.0	14.0	15.0	16.0	17.0	18.0	19.0	20.0	21.0	22.0	23.0	24.0	25.0	26.0	27.0	28.0	29.0	30.0	31.0	32.0	33.0	34.0	35.0	36.0	37.0	38.0	39.0	40.0
SRR5007258_04_1	1.0	3.0	5.0	2.0	5.0	6.0	5.0	23.0	40.0	125.0	228.0	501.0	1117.0	2095.0	3780.0	6037.0	9293.0	13470.0	18813.0	24897.0	32248.0	40012.0	50227.0	62119.0	79664.0	106605.0	169194.0	435090.0	1220112.0
	12.0	13.0	14.0	15.0	16.0	17.0	18.0	19.0	20.0	21.0	22.0	23.0	24.0	25.0	26.0	27.0	28.0	29.0	30.0	31.0	32.0	33.0	34.0	35.0	36.0	37.0	38.0	39.0	40.0
SRR5007258_04_1.trim	1.0	3.0	5.0	2.0	6.0	5.0	5.0	22.0	38.0	122.0	220.0	486.0	1069.0	2029.0	3718.0	5825.0	9060.0	13230.0	18472.0	24449.0	31983.0	39551.0	49843.0	61719.0	79241.0	106468.0	169887.0	441057.0	1216655.0
	2.0	3.0	4.0	5.0	6.0	7.0	8.0	9.0	10.0	11.0	12.0	13.0	14.0	15.0	16.0	17.0	18.0	19.0	20.0	21.0	22.0	23.0	24.0	25.0	26.0	27.0	28.0	29.0	30.0	31.0	32.0	33.0	34.0	35.0	36.0	37.0	38.0	39.0	40.0
SRR5007258_04_2	1.0	0.0	0.0	0.0	0.0	0.0	0.0	0.0	0.0	1.0	91.0	465.0	1004.0	1889.0	3827.0	6273.0	7814.0	9015.0	10208.0	11034.0	12221.0	13678.0	14837.0	16711.0	18620.0	21170.0	23799.0	27519.0	31681.0	36700.0	43247.0	51595.0	62338.0	77455.0	101641.0	144763.0	240528.0	570941.0	714651.0
	12.0	13.0	14.0	15.0	16.0	17.0	18.0	19.0	20.0	21.0	22.0	23.0	24.0	25.0	26.0	27.0	28.0	29.0	30.0	31.0	32.0	33.0	34.0	35.0	36.0	37.0	38.0	39.0	40.0
SRR5007258_04_2.trim	89.0	464.0	989.0	1884.0	3814.0	6246.0	7800.0	9005.0	10166.0	11022.0	12173.0	13644.0	14775.0	16670.0	18571.0	21137.0	23662.0	27415.0	31620.0	36541.0	43000.0	51333.0	61886.0	77101.0	101200.0	144197.0	240986.0	576401.0	711380.0
	12.0	13.0	14.0	15.0	16.0	17.0	18.0	19.0	20.0	21.0	22.0	23.0	24.0	25.0	26.0	27.0	28.0	29.0	30.0	31.0	32.0	33.0	34.0	35.0	36.0	37.0	38.0	39.0	40.0
SRR5007258_05_1	1.0	3.0	6.0	3.0	5.0	6.0	11.0	29.0	52.0	147.0	285.0	643.0	1392.0	2594.0	4681.0	7565.0	11686.0	16932.0	23567.0	31106.0	40243.0	50168.0	62732.0	77365.0	99365.0	133267.0	211453.0	543914.0	1525010.0
	12.0	13.0	14.0	15.0	16.0	17.0	18.0	19.0	20.0	21.0	22.0	23.0	24.0	25.0	26.0	27.0	28.0	29.0	30.0	31.0	32.0	33.0	34.0	35.0	36.0	37.0	38.0	39.0	40.0
SRR5007258_05_1.trim	1.0	3.0	6.0	3.0	6.0	5.0	11.0	28.0	49.0	144.0	273.0	626.0	1336.0	2522.0	4583.0	7298.0	11394.0	16618.0	23116.0	30580.0	39897.0	49611.0	62243.0	76884.0	98882.0	133039.0	212332.0	551466.0	1520584.0
	2.0	3.0	4.0	5.0	6.0	7.0	8.0	9.0	10.0	11.0	12.0	13.0	14.0	15.0	16.0	17.0	18.0	19.0	20.0	21.0	22.0	23.0	24.0	25.0	26.0	27.0	28.0	29.0	30.0	31.0	32.0	33.0	34.0	35.0	36.0	37.0	38.0	39.0	40.0
SRR5007258_05_2	1.0	0.0	0.0	0.0	0.0	0.0	0.0	0.0	0.0	1.0	114.0	588.0	1243.0	2406.0	4767.0	7820.0	9680.0	11260.0	12765.0	13835.0	15132.0	16971.0	18503.0	20864.0	23389.0	26379.0	29763.0	34291.0	39570.0	45952.0	54040.0	64329.0	77820.0	97043.0	127436.0	181086.0	301124.0	712549.0	893510.0
	12.0	13.0	14.0	15.0	16.0	17.0	18.0	19.0	20.0	21.0	22.0	23.0	24.0	25.0	26.0	27.0	28.0	29.0	30.0	31.0	32.0	33.0	34.0	35.0	36.0	37.0	38.0	39.0	40.0
SRR5007258_05_2.trim	112.0	587.0	1225.0	2399.0	4746.0	7798.0	9657.0	11243.0	12711.0	13819.0	15071.0	16928.0	18427.0	20804.0	23316.0	26345.0	29606.0	34165.0	39473.0	45739.0	53737.0	63954.0	77311.0	96585.0	126916.0	180425.0	301591.0	719528.0	889322.0
	12.0	13.0	14.0	15.0	16.0	17.0	18.0	19.0	20.0	21.0	22.0	23.0	24.0	25.0	26.0	27.0	28.0	29.0	30.0	31.0	32.0	33.0	34.0	35.0	36.0	37.0	38.0	39.0	40.0
SRR5007258_06_1	2.0	3.0	6.0	3.0	5.0	8.0	15.0	36.0	71.0	176.0	356.0	775.0	1679.0	3095.0	5613.0	9080.0	14037.0	20276.0	28263.0	37378.0	48168.0	60230.0	75402.0	92951.0	118965.0	159781.0	253633.0	652762.0	1830414.0
	12.0	13.0	14.0	15.0	16.0	17.0	18.0	19.0	20.0	21.0	22.0	23.0	24.0	25.0	26.0	27.0	28.0	29.0	30.0	31.0	32.0	33.0	34.0	35.0	36.0	37.0	38.0	39.0	40.0
SRR5007258_06_1.trim	2.0	3.0	6.0	3.0	6.0	7.0	15.0	35.0	68.0	172.0	340.0	749.0	1615.0	3013.0	5493.0	8769.0	13701.0	19850.0	27751.0	36768.0	47720.0	59559.0	74811.0	92370.0	118382.0	159499.0	254768.0	661792.0	1825100.0
	2.0	3.0	4.0	5.0	6.0	7.0	8.0	9.0	10.0	11.0	12.0	13.0	14.0	15.0	16.0	17.0	18.0	19.0	20.0	21.0	22.0	23.0	24.0	25.0	26.0	27.0	28.0	29.0	30.0	31.0	32.0	33.0	34.0	35.0	36.0	37.0	38.0	39.0	40.0
SRR5007258_06_2	1.0	0.0	0.0	0.0	0.0	0.0	0.0	0.0	0.0	1.0	133.0	701.0	1488.0	2877.0	5749.0	9380.0	11687.0	13495.0	15332.0	16593.0	18208.0	20283.0	22270.0	25098.0	28196.0	31790.0	35704.0	41158.0	47573.0	55213.0	64763.0	77155.0	93328.0	116384.0	152974.0	217887.0	361264.0	854765.0	1071733.0
	12.0	13.0	14.0	15.0	16.0	17.0	18.0	19.0	20.0	21.0	22.0	23.0	24.0	25.0	26.0	27.0	28.0	29.0	30.0	31.0	32.0	33.0	34.0	35.0	36.0	37.0	38.0	39.0	40.0
SRR5007258_06_2.trim	131.0	701.0	1464.0	2867.0	5727.0	9355.0	11658.0	13474.0	15271.0	16558.0	18140.0	20220.0	22183.0	25027.0	28111.0	31752.0	35539.0	41018.0	47430.0	54954.0	64376.0	76724.0	92726.0	115826.0	152371.0	217047.0	361852.0	863186.0	1066679.0
	12.0	13.0	14.0	15.0	16.0	17.0	18.0	19.0	20.0	21.0	22.0	23.0	24.0	25.0	26.0	27.0	28.0	29.0	30.0	31.0	32.0	33.0	34.0	35.0	36.0	37.0	38.0	39.0	40.0
SRR5007258_07_1	2.0	3.0	6.0	4.0	6.0	10.0	19.0	39.0	76.0	209.0	406.0	891.0	1949.0	3612.0	6535.0	10560.0	16307.0	23668.0	33006.0	43569.0	56381.0	70383.0	87905.0	108409.0	138862.0	186411.0	295546.0	761545.0	2135884.0
	12.0	13.0	14.0	15.0	16.0	17.0	18.0	19.0	20.0	21.0	22.0	23.0	24.0	25.0	26.0	27.0	28.0	29.0	30.0	31.0	32.0	33.0	34.0	35.0	36.0	37.0	38.0	39.0	40.0
SRR5007258_07_1.trim	2.0	3.0	6.0	4.0	7.0	9.0	19.0	37.0	74.0	204.0	390.0	861.0	1879.0	3510.0	6386.0	10222.0	15919.0	23147.0	32422.0	42877.0	55806.0	69598.0	87226.0	107749.0	138115.0	186035.0	296949.0	772029.0	2129758.0
	2.0	3.0	4.0	5.0	6.0	7.0	8.0	9.0	10.0	11.0	12.0	13.0	14.0	15.0	16.0	17.0	18.0	19.0	20.0	21.0	22.0	23.0	24.0	25.0	26.0	27.0	28.0	29.0	30.0	31.0	32.0	33.0	34.0	35.0	36.0	37.0	38.0	39.0	40.0
SRR5007258_07_2	1.0	0.0	0.0	0.0	0.0	0.0	0.0	0.0	1.0	1.0	162.0	803.0	1717.0	3387.0	6679.0	10881.0	13624.0	15713.0	17776.0	19306.0	21169.0	23621.0	26005.0	29184.0	32840.0	37118.0	41668.0	48081.0	55450.0	64307.0	75575.0	89936.0	108915.0	135856.0	178596.0	254305.0	421579.0	997268.0	1250679.0
	9.0	10.0	11.0	12.0	13.0	14.0	15.0	16.0	17.0	18.0	19.0	20.0	21.0	22.0	23.0	24.0	25.0	26.0	27.0	28.0	29.0	30.0	31.0	32.0	33.0	34.0	35.0	36.0	37.0	38.0	39.0	40.0
SRR5007258_07_2.trim	1.0	0.0	0.0	158.0	803.0	1692.0	3374.0	6661.0	10847.0	13589.0	15691.0	17714.0	19260.0	21097.0	23541.0	25899.0	29103.0	32740.0	37068.0	41488.0	47901.0	55302.0	64016.0	75135.0	89456.0	108168.0	135184.0	177844.0	253385.0	422220.0	1006955.0	1244951.0
	12.0	13.0	14.0	15.0	16.0	17.0	18.0	19.0	20.0	21.0	22.0	23.0	24.0	25.0	26.0	27.0	28.0	29.0	30.0	31.0	32.0	33.0	34.0	35.0	36.0	37.0	38.0	39.0	40.0
SRR5007258_08_1	2.0	3.0	6.0	5.0	6.0	11.0	21.0	43.0	84.0	233.0	472.0	1028.0	2255.0	4161.0	7436.0	12103.0	18566.0	26942.0	37702.0	49702.0	64413.0	80531.0	100354.0	123979.0	158803.0	213291.0	337939.0	870107.0	2441555.0
	12.0	13.0	14.0	15.0	16.0	17.0	18.0	19.0	20.0	21.0	22.0	23.0	24.0	25.0	26.0	27.0	28.0	29.0	30.0	31.0	32.0	33.0	34.0	35.0	36.0	37.0	38.0	39.0	40.0
SRR5007258_08_1.trim	2.0	3.0	6.0	5.0	7.0	10.0	20.0	42.0	82.0	226.0	455.0	995.0	2172.0	4041.0	7279.0	11719.0	18123.0	26354.0	37033.0	48880.0	63723.0	79663.0	99553.0	123244.0	157944.0	212835.0	339520.0	882135.0	2434561.0
	2.0	3.0	4.0	5.0	6.0	7.0	8.0	9.0	10.0	11.0	12.0	13.0	14.0	15.0	16.0	17.0	18.0	19.0	20.0	21.0	22.0	23.0	24.0	25.0	26.0	27.0	28.0	29.0	30.0	31.0	32.0	33.0	34.0	35.0	36.0	37.0	38.0	39.0	40.0
SRR5007258_08_2	1.0	0.0	0.0	0.0	0.0	0.0	0.0	0.0	1.0	1.0	188.0	920.0	1953.0	3890.0	7607.0	12436.0	15526.0	17950.0	20280.0	22052.0	24120.0	27026.0	29817.0	33280.0	37597.0	42455.0	47593.0	55019.0	63391.0	73528.0	86482.0	102532.0	124447.0	155339.0	204149.0	290887.0	481882.0	1139587.0	1429817.0
	9.0	10.0	11.0	12.0	13.0	14.0	15.0	16.0	17.0	18.0	19.0	20.0	21.0	22.0	23.0	24.0	25.0	26.0	27.0	28.0	29.0	30.0	31.0	32.0	33.0	34.0	35.0	36.0	37.0	38.0	39.0	40.0
SRR5007258_08_2.trim	1.0	0.0	0.0	183.0	916.0	1928.0	3871.0	7582.0	12398.0	15493.0	17920.0	20211.0	22003.0	24048.0	26931.0	29704.0	33178.0	37471.0	42388.0	47385.0	54833.0	63183.0	73200.0	85967.0	101956.0	123629.0	154535.0	203338.0	289877.0	482553.0	1150724.0	1423226.0
	12.0	13.0	14.0	15.0	16.0	17.0	18.0	19.0	20.0	21.0	22.0	23.0	24.0	25.0	26.0	27.0	28.0	29.0	30.0	31.0	32.0	33.0	34.0	35.0	36.0	37.0	38.0	39.0	40.0
SRR5007258_09_1	2.0	3.0	7.0	5.0	8.0	13.0	22.0	52.0	92.0	271.0	536.0	1159.0	2517.0	4681.0	8353.0	13529.0	20827.0	30354.0	42471.0	55860.0	72477.0	90584.0	112816.0	139479.0	178684.0	239918.0	380379.0	978555.0	2746478.0
	12.0	13.0	14.0	15.0	16.0	17.0	18.0	19.0	20.0	21.0	22.0	23.0	24.0	25.0	26.0	27.0	28.0	29.0	30.0	31.0	32.0	33.0	34.0	35.0	36.0	37.0	38.0	39.0	40.0
SRR5007258_09_1.trim	2.0	3.0	7.0	5.0	9.0	12.0	21.0	51.0	90.0	262.0	517.0	1124.0	2428.0	4538.0	8178.0	13112.0	20331.0	29665.0	41718.0	54952.0	71717.0	89651.0	111927.0	138568.0	177693.0	239443.0	382145.0	992228.0	2738469.0
	2.0	3.0	4.0	5.0	6.0	7.0	8.0	9.0	10.0	11.0	12.0	13.0	14.0	15.0	16.0	17.0	18.0	19.0	20.0	21.0	22.0	23.0	24.0	25.0	26.0	27.0	28.0	29.0	30.0	31.0	32.0	33.0	34.0	35.0	36.0	37.0	38.0	39.0	40.0
SRR5007258_09_2	1.0	0.0	0.0	0.0	0.0	0.0	0.0	0.0	1.0	1.0	210.0	1036.0	2213.0	4357.0	8558.0	14025.0	17424.0	20222.0	22783.0	24826.0	27076.0	30386.0	33548.0	37513.0	42301.0	47678.0	53531.0	61689.0	71456.0	82622.0	97270.0	115343.0	139907.0	174817.0	230037.0	327203.0	542216.0	1282022.0	1607860.0
	9.0	10.0	11.0	12.0	13.0	14.0	15.0	16.0	17.0	18.0	19.0	20.0	21.0	22.0	23.0	24.0	25.0	26.0	27.0	28.0	29.0	30.0	31.0	32.0	33.0	34.0	35.0	36.0	37.0	38.0	39.0	40.0
SRR5007258_09_2.trim	1.0	2.0	0.0	203.0	1032.0	2183.0	4337.0	8530.0	13988.0	17384.0	20179.0	22712.0	24769.0	26990.0	30281.0	33429.0	37393.0	42140.0	47612.0	53305.0	61476.0	71217.0	82244.0	96695.0	114695.0	138967.0	173989.0	229023.0	326130.0	542923.0	1294628.0	1600409.0
	2.0	3.0	4.0	5.0	6.0	7.0	8.0	9.0	10.0	11.0	12.0	13.0	14.0	15.0	16.0	17.0	18.0	19.0	20.0	21.0	22.0	23.0	24.0	25.0	26.0	27.0	28.0	29.0	30.0	31.0	32.0	33.0	34.0	35.0	36.0	37.0	38.0	39.0	40.0
SRR5007258_1	2.0	0.0	0.0	0.0	0.0	0.0	0.0	0.0	0.0	0.0	20.0	43.0	73.0	92.0	92.0	143.0	263.0	498.0	1085.0	2675.0	5756.0	12994.0	27030.0	51421.0	91166.0	150307.0	231604.0	335741.0	465467.0	621641.0	801902.0	1006489.0	1251154.0	1552677.0	1974648.0	2666928.0	4226271.0	10874802.0	30531551.0
	12.0	13.0	14.0	15.0	16.0	17.0	18.0	19.0	20.0	21.0	22.0	23.0	24.0	25.0	26.0	27.0	28.0	29.0	30.0	31.0	32.0	33.0	34.0	35.0	36.0	37.0	38.0	39.0	40.0
SRR5007258_1.trim	20.0	43.0	73.0	91.0	93.0	141.0	256.0	490.0	1052.0	2602.0	5599.0	12555.0	26068.0	49735.0	88249.0	146228.0	225809.0	328776.0	457227.0	612524.0	792158.0	996490.0	1240578.0	1542847.0	1965435.0	2662128.0	4244730.0	11029233.0	30439608.0
	12.0	13.0	14.0	15.0	16.0	17.0	18.0	19.0	20.0	21.0	22.0	23.0	24.0	25.0	26.0	27.0	28.0	29.0	30.0	31.0	32.0	33.0	34.0	35.0	36.0	37.0	38.0	39.0	40.0
SRR5007258_1_1	2.0	3.0	9.0	5.0	9.0	15.0	26.0	59.0	104.0	304.0	601.0	1296.0	2778.0	5160.0	9284.0	14977.0	23209.0	33789.0	47186.0	62031.0	80482.0	100653.0	125368.0	155080.0	198210.0	266488.0	422750.0	1087033.0	3050787.0
	12.0	13.0	14.0	15.0	16.0	17.0	18.0	19.0	20.0	21.0	22.0	23.0	24.0	25.0	26.0	27.0	28.0	29.0	30.0	31.0	32.0	33.0	34.0	35.0	36.0	37.0	38.0	39.0	40.0
SRR5007258_1_1.trim	2.0	3.0	9.0	5.0	10.0	14.0	25.0	58.0	102.0	295.0	577.0	1257.0	2675.0	4996.0	9077.0	14523.0	22663.0	33038.0	46341.0	61054.0	79639.0	99583.0	124369.0	154055.0	197145.0	265994.0	424638.0	1102367.0	3041764.0
	2.0	3.0	4.0	5.0	6.0	7.0	8.0	9.0	10.0	11.0	12.0	13.0	14.0	15.0	16.0	17.0	18.0	19.0	20.0	21.0	22.0	23.0	24.0	25.0	26.0	27.0	28.0	29.0	30.0	31.0	32.0	33.0	34.0	35.0	36.0	37.0	38.0	39.0	40.0
SRR5007258_1_2	1.0	0.0	0.0	0.0	0.0	0.0	0.0	0.0	1.0	1.0	232.0	1173.0	2449.0	4847.0	9513.0	15648.0	19374.0	22392.0	25283.0	27680.0	30072.0	33717.0	37303.0	41552.0	47078.0	52897.0	59613.0	68679.0	79363.0	91821.0	108050.0	128151.0	155212.0	194376.0	255589.0	363564.0	602216.0	1424282.0	1785569.0
	9.0	10.0	11.0	12.0	13.0	14.0	15.0	16.0	17.0	18.0	19.0	20.0	21.0	22.0	23.0	24.0	25.0	26.0	27.0	28.0	29.0	30.0	31.0	32.0	33.0	34.0	35.0	36.0	37.0	38.0	39.0	40.0
SRR5007258_1_2.trim	1.0	2.0	0.0	224.0	1167.0	2419.0	4823.0	9482.0	15608.0	19327.0	22349.0	25205.0	27614.0	29976.0	33609.0	37157.0	41415.0	46905.0	52799.0	59381.0	68447.0	79102.0	91433.0	107397.0	127405.0	154224.0	193408.0	254432.0	362360.0	602977.0	1438297.0	1777333.0
	2.0	3.0	4.0	5.0	6.0	7.0	8.0	9.0	10.0	11.0	12.0	13.0	14.0	15.0	16.0	17.0	18.0	19.0	20.0	21.0	22.0	23.0	24.0	25.0	26.0	27.0	28.0	29.0	30.0	31.0	32.0	33.0	34.0	35.0	36.0	37.0	38.0	39.0	40.0
SRR5007258_2	10.0	0.0	0.0	0.0	0.0	0.0	1.0	6.0	7.0	19.0	2385.0	11544.0	25069.0	49531.0	94874.0	155628.0	194465.0	225706.0	253722.0	277098.0	300861.0	334847.0	373475.0	414447.0	468166.0	526869.0	597638.0	685412.0	790360.0	917846.0	1077020.0	1280696.0	1556115.0	1946305.0	2556758.0	3634136.0	6011071.0	14262286.0	17860162.0
	6.0	7.0	8.0	9.0	10.0	11.0	12.0	13.0	14.0	15.0	16.0	17.0	18.0	19.0	20.0	21.0	22.0	23.0	24.0	25.0	26.0	27.0	28.0	29.0	30.0	31.0	32.0	33.0	34.0	35.0	36.0	37.0	38.0	39.0	40.0
SRR5007258_2.trim	1.0	2.0	6.0	4.0	3.0	8.0	2348.0	11458.0	24811.0	49218.0	94490.0	155165.0	194074.0	225355.0	253092.0	276329.0	299887.0	333731.0	372201.0	413074.0	466543.0	525245.0	595906.0	682882.0	787424.0	913880.0	1071576.0	1273049.0	1547321.0	1935693.0	2544342.0	3621931.0	6017583.0	14402344.0	17779862.0
	12.0	13.0	14.0	15.0	16.0	17.0	18.0	19.0	20.0	21.0	22.0	23.0	24.0	25.0	26.0	27.0	28.0	29.0	30.0	31.0	32.0	33.0	34.0	35.0	36.0	37.0	38.0	39.0	40.0
SRR5007258_2_1	3.0	8.0	16.0	15.0	21.0	25.0	54.0	117.0	230.0	536.0	1182.0	2606.0	5406.0	10340.0	18376.0	29976.0	46288.0	67470.0	93441.0	124257.0	160557.0	200816.0	250873.0	310661.0	395806.0	533505.0	844847.0	2175046.0	6105024.0
	12.0	13.0	14.0	15.0	16.0	17.0	18.0	19.0	20.0	21.0	22.0	23.0	24.0	25.0	26.0	27.0	28.0	29.0	30.0	31.0	32.0	33.0	34.0	35.0	36.0	37.0	38.0	39.0	40.0
SRR5007258_2_1.trim	3.0	8.0	16.0	15.0	22.0	24.0	50.0	118.0	225.0	521.0	1132.0	2529.0	5211.0	9980.0	17899.0	29141.0	45141.0	65977.0	91844.0	122369.0	158854.0	198727.0	248648.0	308845.0	393597.0	532788.0	848445.0	2205850.0	6086759.0
	2.0	3.0	4.0	5.0	6.0	7.0	8.0	9.0	10.0	11.0	12.0	13.0	14.0	15.0	16.0	17.0	18.0	19.0	20.0	21.0	22.0	23.0	24.0	25.0	26.0	27.0	28.0	29.0	30.0	31.0	32.0	33.0	34.0	35.0	36.0	37.0	38.0	39.0	40.0
SRR5007258_2_2	2.0	0.0	0.0	0.0	0.0	0.0	0.0	1.0	1.0	4.0	468.0	2308.0	4957.0	9831.0	18922.0	31157.0	38849.0	45004.0	50543.0	55506.0	60200.0	67266.0	74743.0	82950.0	93940.0	105243.0	119571.0	137249.0	158306.0	183408.0	215702.0	256275.0	311129.0	388908.0	510580.0	726830.0	1204348.0	2848654.0	3574647.0
	7.0	8.0	9.0	10.0	11.0	12.0	13.0	14.0	15.0	16.0	17.0	18.0	19.0	20.0	21.0	22.0	23.0	24.0	25.0	26.0	27.0	28.0	29.0	30.0	31.0	32.0	33.0	34.0	35.0	36.0	37.0	38.0	39.0	40.0
SRR5007258_2_2.trim	1.0	2.0	1.0	2.0	2.0	456.0	2293.0	4911.0	9761.0	18860.0	31079.0	38759.0	44906.0	50419.0	55350.0	60014.0	67056.0	74472.0	82705.0	93618.0	104960.0	119128.0	136789.0	157826.0	182659.0	214363.0	254682.0	309334.0	386779.0	508481.0	724343.0	1205562.0	2876712.0	3558453.0
	12.0	13.0	14.0	15.0	16.0	17.0	18.0	19.0	20.0	21.0	22.0	23.0	24.0	25.0	26.0	27.0	28.0	29.0	30.0	31.0	32.0	33.0	34.0	35.0	36.0	37.0	38.0	39.0	40.0
SRR5007258_3_1	6.0	12.0	25.0	34.0	27.0	36.0	83.0	169.0	336.0	829.0	1750.0	3921.0	8107.0	15401.0	27494.0	45059.0	69750.0	100991.0	140140.0	186481.0	240541.0	301616.0	376382.0	465132.0	592775.0	800594.0	1267465.0	3262040.0	9159905.0
	12.0	13.0	14.0	15.0	16.0	17.0	18.0	19.0	20.0	21.0	22.0	23.0	24.0	25.0	26.0	27.0	28.0	29.0	30.0	31.0	32.0	33.0	34.0	35.0	36.0	37.0	38.0	39.0	40.0
SRR5007258_3_1.trim	6.0	12.0	25.0	33.0	29.0	35.0	79.0	168.0	328.0	802.0	1690.0	3801.0	7812.0	14884.0	26673.0	43830.0	68023.0	98727.0	137805.0	183666.0	237863.0	298562.0	373111.0	462205.0	589827.0	799209.0	1273038.0	3308243.0	9132462.0
	2.0	3.0	4.0	5.0	6.0	7.0	8.0	9.0	10.0	11.0	12.0	13.0	14.0	15.0	16.0	17.0	18.0	19.0	20.0	21.0	22.0	23.0	24.0	25.0	26.0	27.0	28.0	29.0	30.0	31.0	32.0	33.0	34.0	35.0	36.0	37.0	38.0	39.0	40.0
SRR5007258_3_2	3.0	0.0	0.0	0.0	0.0	0.0	0.0	1.0	2.0	8.0	702.0	3453.0	7431.0	14826.0	28346.0	46701.0	58348.0	67524.0	76117.0	83135.0	90708.0	100587.0	111705.0	124440.0	140793.0	158381.0	179287.0	205707.0	237131.0	275540.0	323323.0	384442.0	466662.0	583416.0	766608.0	1089314.0	1806493.0	4275351.0	5360616.0
	7.0	8.0	9.0	10.0	11.0	12.0	13.0	14.0	15.0	16.0	17.0	18.0	19.0	20.0	21.0	22.0	23.0	24.0	25.0	26.0	27.0	28.0	29.0	30.0	31.0	32.0	33.0	34.0	35.0	36.0	37.0	38.0	39.0	40.0
SRR5007258_3_2.trim	1.0	2.0	2.0	3.0	4.0	688.0	3424.0	7365.0	14741.0	28243.0	46560.0	58231.0	67386.0	75917.0	82903.0	90440.0	100263.0	111314.0	124034.0	140348.0	157889.0	178601.0	205052.0	236276.0	274445.0	321384.0	382100.0	463940.0	580420.0	763124.0	1085713.0	1808230.0	4317542.0	5336363.0
	12.0	13.0	14.0	15.0	16.0	17.0	18.0	19.0	20.0	21.0	22.0	23.0	24.0	25.0	26.0	27.0	28.0	29.0	30.0	31.0	32.0	33.0	34.0	35.0	36.0	37.0	38.0	39.0	40.0
SRR5007258_4_1	8.0	21.0	31.0	48.0	40.0	49.0	104.0	218.0	441.0	1106.0	2308.0	5140.0	10859.0	20696.0	36628.0	60144.0	92680.0	134343.0	186778.0	248950.0	320371.0	402041.0	501212.0	620276.0	790373.0	1067304.0	1689719.0	4350209.0	12213107.0
	12.0	13.0	14.0	15.0	16.0	17.0	18.0	19.0	20.0	21.0	22.0	23.0	24.0	25.0	26.0	27.0	28.0	29.0	30.0	31.0	32.0	33.0	34.0	35.0	36.0	37.0	38.0	39.0	40.0
SRR5007258_4_1.trim	8.0	21.0	31.0	47.0	42.0	48.0	99.0	218.0	429.0	1073.0	2232.0	4973.0	10460.0	19977.0	35559.0	58464.0	90427.0	131407.0	183598.0	245242.0	316796.0	397965.0	496895.0	616148.0	786642.0	1065463.0	1697051.0	4412193.0	12176182.0
	2.0	3.0	4.0	5.0	6.0	7.0	8.0	9.0	10.0	11.0	12.0	13.0	14.0	15.0	16.0	17.0	18.0	19.0	20.0	21.0	22.0	23.0	24.0	25.0	26.0	27.0	28.0	29.0	30.0	31.0	32.0	33.0	34.0	35.0	36.0	37.0	38.0	39.0	40.0
SRR5007258_4_2	3.0	0.0	0.0	0.0	0.0	0.0	0.0	3.0	5.0	8.0	938.0	4615.0	9881.0	19759.0	37890.0	62422.0	77696.0	90068.0	101509.0	110833.0	120629.0	133870.0	149117.0	166261.0	187614.0	210947.0	238802.0	274013.0	315808.0	367094.0	430900.0	511950.0	622685.0	778362.0	1021947.0	1453549.0	2408240.0	5703075.0	7144711.0
	7.0	8.0	9.0	10.0	11.0	12.0	13.0	14.0	15.0	16.0	17.0	18.0	19.0	20.0	21.0	22.0	23.0	24.0	25.0	26.0	27.0	28.0	29.0	30.0	31.0	32.0	33.0	34.0	35.0	36.0	37.0	38.0	39.0	40.0
SRR5007258_4_2.trim	1.0	4.0	2.0	3.0	4.0	920.0	4577.0	9795.0	19657.0	37742.0	62246.0	77548.0	89895.0	101241.0	110535.0	120271.0	133410.0	148594.0	165737.0	186975.0	210295.0	237945.0	273078.0	314732.0	365594.0	428436.0	508826.0	619212.0	774074.0	1017142.0	1448793.0	2410707.0	5758741.0	7112958.0
	12.0	13.0	14.0	15.0	16.0	17.0	18.0	19.0	20.0	21.0	22.0	23.0	24.0	25.0	26.0	27.0	28.0	29.0	30.0	31.0	32.0	33.0	34.0	35.0	36.0	37.0	38.0	39.0	40.0
SRR5007258_5_1	10.0	25.0	44.0	54.0	47.0	68.0	130.0	273.0	558.0	1367.0	2896.0	6448.0	13511.0	25698.0	45755.0	75440.0	115829.0	167586.0	233299.0	310938.0	400546.0	502519.0	626250.0	775788.0	987506.0	1334020.0	2112574.0	5436402.0	15263786.0
	12.0	13.0	14.0	15.0	16.0	17.0	18.0	19.0	20.0	21.0	22.0	23.0	24.0	25.0	26.0	27.0	28.0	29.0	30.0	31.0	32.0	33.0	34.0	35.0	36.0	37.0	38.0	39.0	40.0
SRR5007258_5_1.trim	10.0	25.0	44.0	53.0	49.0	66.0	125.0	270.0	543.0	1328.0	2808.0	6223.0	13024.0	24816.0	44383.0	73317.0	113017.0	163975.0	229232.0	306472.0	396007.0	497266.0	620921.0	770731.0	982916.0	1331517.0	2122060.0	5513972.0	15217364.0
	2.0	3.0	4.0	5.0	6.0	7.0	8.0	9.0	10.0	11.0	12.0	13.0	14.0	15.0	16.0	17.0	18.0	19.0	20.0	21.0	22.0	23.0	24.0	25.0	26.0	27.0	28.0	29.0	30.0	31.0	32.0	33.0	34.0	35.0	36.0	37.0	38.0	39.0	40.0
SRR5007258_5_2	5.0	0.0	0.0	0.0	0.0	0.0	0.0	3.0	5.0	9.0	1180.0	5736.0	12420.0	24627.0	47414.0	77896.0	97112.0	112518.0	126693.0	138364.0	150428.0	167495.0	186352.0	207591.0	234447.0	263515.0	298300.0	342727.0	395201.0	458949.0	538109.0	639766.0	778002.0	972949.0	1277868.0	1816570.0	3007909.0	7130036.0	8929171.0
	7.0	8.0	9.0	10.0	11.0	12.0	13.0	14.0	15.0	16.0	17.0	18.0	19.0	20.0	21.0	22.0	23.0	24.0	25.0	26.0	27.0	28.0	29.0	30.0	31.0	32.0	33.0	34.0	35.0	36.0	37.0	38.0	39.0	40.0
SRR5007258_5_2.trim	1.0	4.0	3.0	3.0	4.0	1157.0	5688.0	12312.0	24473.0	47224.0	77671.0	96920.0	112326.0	126381.0	137955.0	149963.0	166938.0	185719.0	206904.0	233677.0	262677.0	297263.0	341531.0	393822.0	457063.0	535219.0	635749.0	773543.0	967728.0	1271800.0	1810541.0	3011123.0	7199759.0	8889393.0
	2.0	3.0	4.0	5.0	6.0	7.0	8.0	9.0	10.0	11.0	12.0	13.0	14.0	15.0	16.0	17.0	18.0	19.0	20.0	21.0	22.0	23.0	24.0	25.0	26.0	27.0	28.0	29.0	30.0	31.0	32.0	33.0	34.0	35.0	36.0	37.0	38.0	39.0	40.0
SRR5007258_6_1	1.0	0.0	0.0	0.0	0.0	0.0	0.0	0.0	0.0	0.0	11.0	28.0	50.0	59.0	52.0	87.0	160.0	307.0	644.0	1604.0	3447.0	7763.0	16224.0	30815.0	54821.0	90258.0	139029.0	201118.0	279873.0	373081.0	480890.0	602881.0	750594.0	930924.0	1184179.0	1600513.0	2534189.0	6523164.0	18318793.0
	12.0	13.0	14.0	15.0	16.0	17.0	18.0	19.0	20.0	21.0	22.0	23.0	24.0	25.0	26.0	27.0	28.0	29.0	30.0	31.0	32.0	33.0	34.0	35.0	36.0	37.0	38.0	39.0	40.0
SRR5007258_6_1.trim	11.0	28.0	50.0	58.0	54.0	85.0	155.0	302.0	625.0	1559.0	3347.0	7476.0	15656.0	29779.0	53169.0	87752.0	135546.0	196915.0	274965.0	367732.0	475290.0	596710.0	744327.0	924554.0	1178784.0	1597574.0	2545471.0	6616393.0	18262998.0
	2.0	3.0	4.0	5.0	6.0	7.0	8.0	9.0	10.0	11.0	12.0	13.0	14.0	15.0	16.0	17.0	18.0	19.0	20.0	21.0	22.0	23.0	24.0	25.0	26.0	27.0	28.0	29.0	30.0	31.0	32.0	33.0	34.0	35.0	36.0	37.0	38.0	39.0	40.0
SRR5007258_6_2	6.0	0.0	0.0	0.0	0.0	0.0	0.0	4.0	5.0	12.0	1431.0	6908.0	14926.0	29539.0	56840.0	93441.0	116518.0	135312.0	152151.0	165943.0	180341.0	201030.0	223459.0	249042.0	281541.0	315918.0	357888.0	410756.0	474237.0	550732.0	646218.0	767532.0	934063.0	1167880.0	1533116.0	2180084.0	3607968.0	8555393.0	10715325.0
	7.0	8.0	9.0	10.0	11.0	12.0	13.0	14.0	15.0	16.0	17.0	18.0	19.0	20.0	21.0	22.0	23.0	24.0	25.0	26.0	27.0	28.0	29.0	30.0	31.0	32.0	33.0	34.0	35.0	36.0	37.0	38.0	39.0	40.0
SRR5007258_6_2.trim	1.0	4.0	3.0	3.0	5.0	1404.0	6848.0	14778.0	29358.0	56612.0	93164.0	116283.0	135094.0	151782.0	165490.0	179767.0	200366.0	222672.0	248229.0	280624.0	314957.0	356708.0	409329.0	472484.0	548432.0	642792.0	762800.0	928871.0	1161394.0	1525946.0	2172578.0	3611974.0	8639904.0	10666709.0
	2.0	3.0	4.0	5.0	6.0	7.0	8.0	9.0	10.0	11.0	12.0	13.0	14.0	15.0	16.0	17.0	18.0	19.0	20.0	21.0	22.0	23.0	24.0	25.0	26.0	27.0	28.0	29.0	30.0	31.0	32.0	33.0	34.0	35.0	36.0	37.0	38.0	39.0	40.0
SRR5007258_7_1	1.0	0.0	0.0	0.0	0.0	0.0	0.0	0.0	0.0	0.0	13.0	34.0	55.0	69.0	61.0	105.0	180.0	350.0	756.0	1889.0	3996.0	9061.0	18905.0	35963.0	64074.0	105535.0	162121.0	234895.0	326487.0	435279.0	561175.0	704059.0	875595.0	1086437.0	1382078.0	1867415.0	2956734.0	7611563.0	21370588.0
	12.0	13.0	14.0	15.0	16.0	17.0	18.0	19.0	20.0	21.0	22.0	23.0	24.0	25.0	26.0	27.0	28.0	29.0	30.0	31.0	32.0	33.0	34.0	35.0	36.0	37.0	38.0	39.0	40.0
SRR5007258_7_1.trim	13.0	34.0	55.0	68.0	63.0	104.0	173.0	344.0	734.0	1832.0	3891.0	8737.0	18223.0	34768.0	62104.0	102600.0	158071.0	230059.0	320704.0	429026.0	554611.0	696823.0	868315.0	1079358.0	1375532.0	1863997.0	2969871.0	7720033.0	21305695.0
	2.0	3.0	4.0	5.0	6.0	7.0	8.0	9.0	10.0	11.0	12.0	13.0	14.0	15.0	16.0	17.0	18.0	19.0	20.0	21.0	22.0	23.0	24.0	25.0	26.0	27.0	28.0	29.0	30.0	31.0	32.0	33.0	34.0	35.0	36.0	37.0	38.0	39.0	40.0
SRR5007258_7_2	7.0	0.0	0.0	0.0	0.0	0.0	0.0	5.0	6.0	13.0	1673.0	8065.0	17425.0	34620.0	66471.0	109115.0	135924.0	157949.0	177645.0	193725.0	210476.0	234553.0	261029.0	290336.0	328275.0	368541.0	418031.0	479330.0	553528.0	642069.0	754532.0	895900.0	1089191.0	1363115.0	1789420.0	2542895.0	4208731.0	9981224.0	12501654.0
	7.0	8.0	9.0	10.0	11.0	12.0	13.0	14.0	15.0	16.0	17.0	18.0	19.0	20.0	21.0	22.0	23.0	24.0	25.0	26.0	27.0	28.0	29.0	30.0	31.0	32.0	33.0	34.0	35.0	36.0	37.0	38.0	39.0	40.0
SRR5007258_7_2.trim	1.0	4.0	4.0	3.0	5.0	1643.0	7998.0	17241.0	34408.0	66204.0	108797.0	135644.0	157682.0	177218.0	193171.0	209819.0	233745.0	260123.0	289425.0	327144.0	367410.0	416722.0	477647.0	551399.0	639426.0	750566.0	890439.0	1083228.0	1355548.0	1780929.0	2534288.0	4213178.0	10079694.0	12445085.0
	2.0	3.0	4.0	5.0	6.0	7.0	8.0	9.0	10.0	11.0	12.0	13.0	14.0	15.0	16.0	17.0	18.0	19.0	20.0	21.0	22.0	23.0	24.0	25.0	26.0	27.0	28.0	29.0	30.0	31.0	32.0	33.0	34.0	35.0	36.0	37.0	38.0	39.0	40.0
SRR5007258_8_1	1.0	0.0	0.0	0.0	0.0	0.0	0.0	0.0	0.0	0.0	14.0	35.0	58.0	76.0	69.0	115.0	209.0	399.0	872.0	2164.0	4582.0	10430.0	21602.0	41209.0	73044.0	120518.0	185222.0	268451.0	372956.0	497355.0	641689.0	805082.0	1001053.0	1242559.0	1579468.0	2134651.0	3380119.0	8698221.0	24425900.0
	12.0	13.0	14.0	15.0	16.0	17.0	18.0	19.0	20.0	21.0	22.0	23.0	24.0	25.0	26.0	27.0	28.0	29.0	30.0	31.0	32.0	33.0	34.0	35.0	36.0	37.0	38.0	39.0	40.0
SRR5007258_8_1.trim	14.0	35.0	58.0	75.0	70.0	114.0	203.0	393.0	850.0	2099.0	4454.0	10067.0	20831.0	39851.0	70791.0	117139.0	180567.0	262902.0	366337.0	490134.0	634077.0	796900.0	992736.0	1234631.0	1572078.0	2130631.0	3395030.0	8821967.0	24352094.0
	2.0	3.0	4.0	5.0	6.0	7.0	8.0	9.0	10.0	11.0	12.0	13.0	14.0	15.0	16.0	17.0	18.0	19.0	20.0	21.0	22.0	23.0	24.0	25.0	26.0	27.0	28.0	29.0	30.0	31.0	32.0	33.0	34.0	35.0	36.0	37.0	38.0	39.0	40.0
SRR5007258_8_2	8.0	0.0	0.0	0.0	0.0	0.0	0.0	5.0	7.0	15.0	1917.0	9246.0	20028.0	39635.0	76025.0	124743.0	155480.0	180742.0	203290.0	221777.0	240693.0	267989.0	298667.0	331482.0	374993.0	421276.0	477975.0	548355.0	632184.0	733771.0	862209.0	1024515.0	1245146.0	1557178.0	2045056.0	2906784.0	4810002.0	11410199.0	14286731.0
	7.0	8.0	9.0	10.0	11.0	12.0	13.0	14.0	15.0	16.0	17.0	18.0	19.0	20.0	21.0	22.0	23.0	24.0	25.0	26.0	27.0	28.0	29.0	30.0	31.0	32.0	33.0	34.0	35.0	36.0	37.0	38.0	39.0	40.0
SRR5007258_8_2.trim	1.0	6.0	4.0	3.0	7.0	1886.0	9168.0	19825.0	39395.0	75710.0	124380.0	155161.0	180432.0	202806.0	221146.0	239945.0	267080.0	297632.0	330390.0	373731.0	419977.0	476503.0	546447.0	629763.0	730657.0	857884.0	1018284.0	1238101.0	1548424.0	2035243.0	2897128.0	4815123.0	11522416.0	14222470.0
	2.0	3.0	4.0	5.0	6.0	7.0	8.0	9.0	10.0	11.0	12.0	13.0	14.0	15.0	16.0	17.0	18.0	19.0	20.0	21.0	22.0	23.0	24.0	25.0	26.0	27.0	28.0	29.0	30.0	31.0	32.0	33.0	34.0	35.0	36.0	37.0	38.0	39.0	40.0
SRR5007258_9_1	1.0	0.0	0.0	0.0	0.0	0.0	0.0	0.0	0.0	0.0	17.0	38.0	67.0	83.0	83.0	137.0	240.0	448.0	978.0	2423.0	5150.0	11668.0	24218.0	46271.0	82040.0	135411.0	208517.0	302062.0	419247.0	559387.0	721995.0	905806.0	1126197.0	1397400.0	1776846.0	2400618.0	3803831.0	9786890.0	27476937.0
	12.0	13.0	14.0	15.0	16.0	17.0	18.0	19.0	20.0	21.0	22.0	23.0	24.0	25.0	26.0	27.0	28.0	29.0	30.0	31.0	32.0	33.0	34.0	35.0	36.0	37.0	38.0	39.0	40.0
SRR5007258_9_1.trim	17.0	38.0	67.0	82.0	84.0	135.0	234.0	442.0	951.0	2355.0	5006.0	11267.0	23357.0	44758.0	79461.0	131680.0	203305.0	295796.0	411805.0	551279.0	713259.0	896685.0	1116770.0	1388576.0	1768362.0	2396125.0	3820600.0	9926236.0	27393972.0
	2.0	3.0	4.0	5.0	6.0	7.0	8.0	9.0	10.0	11.0	12.0	13.0	14.0	15.0	16.0	17.0	18.0	19.0	20.0	21.0	22.0	23.0	24.0	25.0	26.0	27.0	28.0	29.0	30.0	31.0	32.0	33.0	34.0	35.0	36.0	37.0	38.0	39.0	40.0
SRR5007258_9_2	8.0	0.0	0.0	0.0	0.0	0.0	0.0	6.0	7.0	16.0	2161.0	10360.0	22494.0	44528.0	85466.0	140175.0	174803.0	203094.0	228512.0	249133.0	270571.0	301222.0	335589.0	372842.0	421880.0	474165.0	537836.0	616780.0	711246.0	826083.0	969808.0	1152842.0	1400979.0	1751394.0	2300575.0	3270570.0	5410342.0	12835535.0	16073984.0
	7.0	8.0	9.0	10.0	11.0	12.0	13.0	14.0	15.0	16.0	17.0	18.0	19.0	20.0	21.0	22.0	23.0	24.0	25.0	26.0	27.0	28.0	29.0	30.0	31.0	32.0	33.0	34.0	35.0	36.0	37.0	38.0	39.0	40.0
SRR5007258_9_2.trim	2.0	6.0	4.0	3.0	8.0	2128.0	10279.0	22268.0	44252.0	85110.0	139757.0	174461.0	202739.0	227964.0	248424.0	269713.0	300195.0	334478.0	371625.0	420396.0	472750.0	536251.0	614483.0	708574.0	822554.0	965035.0	1145852.0	1393082.0	1741767.0	2289258.0	3259821.0	5415919.0	12961889.0	16001657.0
	15.0	16.0	17.0	18.0	19.0	20.0	21.0	22.0	23.0	24.0	25.0	26.0	27.0	28.0	29.0	30.0	31.0	32.0	33.0	34.0	35.0	36.0	37.0	38.0	39.0	40.0
SRR5007259_001_1	1.0	0.0	1.0	0.0	0.0	1.0	3.0	3.0	13.0	27.0	54.0	85.0	163.0	193.0	314.0	417.0	599.0	783.0	935.0	1196.0	1411.0	1775.0	2476.0	4045.0	10172.0	26726.0
	15.0	16.0	17.0	18.0	19.0	20.0	21.0	22.0	23.0	24.0	25.0	26.0	27.0	28.0	29.0	30.0	31.0	32.0	33.0	34.0	35.0	36.0	37.0	38.0	39.0	40.0
SRR5007259_001_1.trim	1.0	0.0	1.0	0.0	0.0	1.0	3.0	3.0	12.0	25.0	55.0	83.0	154.0	193.0	309.0	407.0	594.0	771.0	924.0	1194.0	1407.0	1770.0	2475.0	4090.0	10219.0	26687.0
	12.0	13.0	14.0	15.0	16.0	17.0	18.0	19.0	20.0	21.0	22.0	23.0	24.0	25.0	26.0	27.0	28.0	29.0	30.0	31.0	32.0	33.0	34.0	35.0	36.0	37.0	38.0	39.0	40.0
SRR5007259_001_2	3.0	13.0	15.0	54.0	104.0	162.0	186.0	207.0	237.0	276.0	282.0	270.0	369.0	422.0	506.0	515.0	571.0	646.0	802.0	915.0	1031.0	1236.0	1554.0	1958.0	2463.0	3399.0	5499.0	12977.0	14721.0
	12.0	13.0	14.0	15.0	16.0	17.0	18.0	19.0	20.0	21.0	22.0	23.0	24.0	25.0	26.0	27.0	28.0	29.0	30.0	31.0	32.0	33.0	34.0	35.0	36.0	37.0	38.0	39.0	40.0
SRR5007259_001_2.trim	3.0	13.0	15.0	53.0	103.0	162.0	187.0	205.0	238.0	275.0	280.0	271.0	367.0	421.0	506.0	513.0	573.0	649.0	792.0	909.0	1035.0	1220.0	1549.0	1949.0	2447.0	3391.0	5483.0	13033.0	14736.0
	15.0	16.0	17.0	18.0	19.0	20.0	21.0	22.0	23.0	24.0	25.0	26.0	27.0	28.0	29.0	30.0	31.0	32.0	33.0	34.0	35.0	36.0	37.0	38.0	39.0	40.0
SRR5007259_002_1	1.0	0.0	1.0	0.0	0.0	1.0	5.0	7.0	25.0	49.0	96.0	156.0	302.0	418.0	635.0	874.0	1178.0	1482.0	1852.0	2381.0	2898.0	3668.0	5043.0	7996.0	20396.0	53706.0
	15.0	16.0	17.0	18.0	19.0	20.0	21.0	22.0	23.0	24.0	25.0	26.0	27.0	28.0	29.0	30.0	31.0	32.0	33.0	34.0	35.0	36.0	37.0	38.0	39.0	40.0
SRR5007259_002_1.trim	1.0	0.0	1.0	0.0	0.0	1.0	5.0	7.0	25.0	46.0	91.0	154.0	294.0	409.0	619.0	861.0	1161.0	1464.0	1834.0	2363.0	2897.0	3657.0	5024.0	8076.0	20541.0	53610.0
	12.0	13.0	14.0	15.0	16.0	17.0	18.0	19.0	20.0	21.0	22.0	23.0	24.0	25.0	26.0	27.0	28.0	29.0	30.0	31.0	32.0	33.0	34.0	35.0	36.0	37.0	38.0	39.0	40.0
SRR5007259_002_2	3.0	20.0	43.0	96.0	194.0	316.0	356.0	416.0	482.0	555.0	549.0	634.0	754.0	836.0	960.0	1081.0	1161.0	1290.0	1621.0	1832.0	2187.0	2497.0	3071.0	3828.0	4951.0	6961.0	11134.0	25860.0	29482.0
	12.0	13.0	14.0	15.0	16.0	17.0	18.0	19.0	20.0	21.0	22.0	23.0	24.0	25.0	26.0	27.0	28.0	29.0	30.0	31.0	32.0	33.0	34.0	35.0	36.0	37.0	38.0	39.0	40.0
SRR5007259_002_2.trim	3.0	20.0	43.0	95.0	191.0	316.0	355.0	414.0	482.0	555.0	549.0	629.0	754.0	836.0	955.0	1077.0	1166.0	1291.0	1598.0	1817.0	2190.0	2481.0	3063.0	3820.0	4906.0	6962.0	11092.0	25955.0	29526.0
	13.0	14.0	15.0	16.0	17.0	18.0	19.0	20.0	21.0	22.0	23.0	24.0	25.0	26.0	27.0	28.0	29.0	30.0	31.0	32.0	33.0	34.0	35.0	36.0	37.0	38.0	39.0	40.0
SRR5007259_003_1	1.0	0.0	1.0	0.0	1.0	0.0	1.0	1.0	7.0	10.0	39.0	70.0	152.0	259.0	451.0	615.0	915.0	1304.0	1737.0	2244.0	2755.0	3519.0	4322.0	5496.0	7511.0	11859.0	30569.0	80579.0
	13.0	14.0	15.0	16.0	17.0	18.0	19.0	20.0	21.0	22.0	23.0	24.0	25.0	26.0	27.0	28.0	29.0	30.0	31.0	32.0	33.0	34.0	35.0	36.0	37.0	38.0	39.0	40.0
SRR5007259_003_1.trim	1.0	0.0	1.0	0.0	1.0	0.0	1.0	1.0	7.0	10.0	39.0	67.0	146.0	251.0	446.0	606.0	888.0	1286.0	1708.0	2232.0	2719.0	3486.0	4326.0	5470.0	7499.0	11934.0	30785.0	80473.0
	12.0	13.0	14.0	15.0	16.0	17.0	18.0	19.0	20.0	21.0	22.0	23.0	24.0	25.0	26.0	27.0	28.0	29.0	30.0	31.0	32.0	33.0	34.0	35.0	36.0	37.0	38.0	39.0	40.0
SRR5007259_003_2	5.0	33.0	69.0	140.0	292.0	470.0	544.0	645.0	726.0	832.0	835.0	969.0	1115.0	1186.0	1416.0	1598.0	1772.0	1952.0	2405.0	2677.0	3279.0	3775.0	4575.0	5743.0	7416.0	10407.0	16734.0	38762.0	44046.0
	12.0	13.0	14.0	15.0	16.0	17.0	18.0	19.0	20.0	21.0	22.0	23.0	24.0	25.0	26.0	27.0	28.0	29.0	30.0	31.0	32.0	33.0	34.0	35.0	36.0	37.0	38.0	39.0	40.0
SRR5007259_003_2.trim	5.0	33.0	69.0	138.0	288.0	470.0	544.0	643.0	724.0	831.0	834.0	963.0	1118.0	1185.0	1408.0	1598.0	1781.0	1944.0	2380.0	2662.0	3280.0	3739.0	4579.0	5699.0	7354.0	10409.0	16698.0	38892.0	44115.0
	13.0	14.0	15.0	16.0	17.0	18.0	19.0	20.0	21.0	22.0	23.0	24.0	25.0	26.0	27.0	28.0	29.0	30.0	31.0	32.0	33.0	34.0	35.0	36.0	37.0	38.0	39.0	40.0
SRR5007259_004_1	1.0	0.0	1.0	0.0	2.0	0.0	2.0	2.0	11.0	15.0	48.0	94.0	198.0	353.0	582.0	811.0	1242.0	1738.0	2283.0	3017.0	3747.0	4641.0	5746.0	7363.0	9947.0	15839.0	40724.0	107401.0
	13.0	14.0	15.0	16.0	17.0	18.0	19.0	20.0	21.0	22.0	23.0	24.0	25.0	26.0	27.0	28.0	29.0	30.0	31.0	32.0	33.0	34.0	35.0	36.0	37.0	38.0	39.0	40.0
SRR5007259_004_1.trim	1.0	0.0	1.0	0.0	2.0	0.0	2.0	2.0	11.0	15.0	48.0	92.0	191.0	344.0	570.0	795.0	1204.0	1724.0	2246.0	2997.0	3684.0	4608.0	5757.0	7315.0	9932.0	15925.0	41016.0	107281.0
	12.0	13.0	14.0	15.0	16.0	17.0	18.0	19.0	20.0	21.0	22.0	23.0	24.0	25.0	26.0	27.0	28.0	29.0	30.0	31.0	32.0	33.0	34.0	35.0	36.0	37.0	38.0	39.0	40.0
SRR5007259_004_2	7.0	45.0	91.0	187.0	380.0	602.0	738.0	840.0	948.0	1088.0	1145.0	1323.0	1477.0	1569.0	1928.0	2113.0	2387.0	2576.0	3194.0	3585.0	4302.0	5033.0	6088.0	7610.0	9875.0	13893.0	22267.0	51647.0	58870.0
	12.0	13.0	14.0	15.0	16.0	17.0	18.0	19.0	20.0	21.0	22.0	23.0	24.0	25.0	26.0	27.0	28.0	29.0	30.0	31.0	32.0	33.0	34.0	35.0	36.0	37.0	38.0	39.0	40.0
SRR5007259_004_2.trim	7.0	45.0	92.0	183.0	376.0	602.0	738.0	838.0	943.0	1087.0	1144.0	1313.0	1477.0	1566.0	1917.0	2115.0	2392.0	2568.0	3170.0	3569.0	4302.0	4988.0	6090.0	7560.0	9803.0	13879.0	22250.0	51739.0	59010.0
	13.0	14.0	15.0	16.0	17.0	18.0	19.0	20.0	21.0	22.0	23.0	24.0	25.0	26.0	27.0	28.0	29.0	30.0	31.0	32.0	33.0	34.0	35.0	36.0	37.0	38.0	39.0	40.0
SRR5007259_005_1	1.0	0.0	1.0	0.0	2.0	0.0	2.0	5.0	14.0	22.0	63.0	128.0	255.0	435.0	726.0	1025.0	1596.0	2187.0	2849.0	3712.0	4679.0	5730.0	7203.0	9223.0	12387.0	19826.0	51072.0	134397.0
	13.0	14.0	15.0	16.0	17.0	18.0	19.0	20.0	21.0	22.0	23.0	24.0	25.0	26.0	27.0	28.0	29.0	30.0	31.0	32.0	33.0	34.0	35.0	36.0	37.0	38.0	39.0	40.0
SRR5007259_005_1.trim	1.0	0.0	1.0	0.0	2.0	0.0	2.0	5.0	14.0	22.0	62.0	124.0	248.0	427.0	713.0	996.0	1565.0	2164.0	2793.0	3695.0	4607.0	5693.0	7203.0	9144.0	12380.0	19948.0	51415.0	134257.0
	12.0	13.0	14.0	15.0	16.0	17.0	18.0	19.0	20.0	21.0	22.0	23.0	24.0	25.0	26.0	27.0	28.0	29.0	30.0	31.0	32.0	33.0	34.0	35.0	36.0	37.0	38.0	39.0	40.0
SRR5007259_005_2	11.0	52.0	116.0	228.0	473.0	730.0	934.0	1086.0	1192.0	1387.0	1452.0	1642.0	1852.0	1968.0	2389.0	2648.0	2998.0	3275.0	3907.0	4485.0	5357.0	6292.0	7596.0	9571.0	12382.0	17419.0	28049.0	64595.0	73454.0
	12.0	13.0	14.0	15.0	16.0	17.0	18.0	19.0	20.0	21.0	22.0	23.0	24.0	25.0	26.0	27.0	28.0	29.0	30.0	31.0	32.0	33.0	34.0	35.0	36.0	37.0	38.0	39.0	40.0
SRR5007259_005_2.trim	11.0	51.0	116.0	224.0	469.0	730.0	933.0	1082.0	1188.0	1386.0	1449.0	1631.0	1850.0	1967.0	2377.0	2650.0	3002.0	3265.0	3881.0	4458.0	5355.0	6237.0	7600.0	9511.0	12284.0	17402.0	28019.0	64694.0	73659.0
	13.0	14.0	15.0	16.0	17.0	18.0	19.0	20.0	21.0	22.0	23.0	24.0	25.0	26.0	27.0	28.0	29.0	30.0	31.0	32.0	33.0	34.0	35.0	36.0	37.0	38.0	39.0	40.0
SRR5007259_006_1	1.0	0.0	1.0	0.0	2.0	0.0	2.0	5.0	19.0	28.0	72.0	161.0	309.0	518.0	870.0	1247.0	1926.0	2650.0	3409.0	4437.0	5622.0	6919.0	8567.0	11029.0	14879.0	23653.0	61119.0	161317.0
	13.0	14.0	15.0	16.0	17.0	18.0	19.0	20.0	21.0	22.0	23.0	24.0	25.0	26.0	27.0	28.0	29.0	30.0	31.0	32.0	33.0	34.0	35.0	36.0	37.0	38.0	39.0	40.0
SRR5007259_006_1.trim	1.0	0.0	1.0	0.0	2.0	0.0	2.0	5.0	19.0	27.0	71.0	157.0	301.0	506.0	850.0	1223.0	1884.0	2607.0	3359.0	4426.0	5551.0	6866.0	8550.0	10941.0	14874.0	23773.0	61544.0	161157.0
	12.0	13.0	14.0	15.0	16.0	17.0	18.0	19.0	20.0	21.0	22.0	23.0	24.0	25.0	26.0	27.0	28.0	29.0	30.0	31.0	32.0	33.0	34.0	35.0	36.0	37.0	38.0	39.0	40.0
SRR5007259_006_2	12.0	62.0	140.0	279.0	556.0	867.0	1127.0	1303.0	1438.0	1647.0	1747.0	1959.0	2226.0	2386.0	2875.0	3162.0	3543.0	3933.0	4701.0	5377.0	6400.0	7527.0	9099.0	11357.0	14887.0	20880.0	33701.0	77432.0	88139.0
	12.0	13.0	14.0	15.0	16.0	17.0	18.0	19.0	20.0	21.0	22.0	23.0	24.0	25.0	26.0	27.0	28.0	29.0	30.0	31.0	32.0	33.0	34.0	35.0	36.0	37.0	38.0	39.0	40.0
SRR5007259_006_2.trim	12.0	61.0	139.0	274.0	553.0	865.0	1126.0	1300.0	1432.0	1645.0	1744.0	1945.0	2220.0	2384.0	2873.0	3163.0	3544.0	3921.0	4667.0	5349.0	6389.0	7474.0	9098.0	11279.0	14791.0	20844.0	33657.0	77571.0	88377.0
	12.0	13.0	14.0	15.0	16.0	17.0	18.0	19.0	20.0	21.0	22.0	23.0	24.0	25.0	26.0	27.0	28.0	29.0	30.0	31.0	32.0	33.0	34.0	35.0	36.0	37.0	38.0	39.0	40.0
SRR5007259_007_1	1.0	1.0	0.0	1.0	0.0	2.0	1.0	3.0	6.0	21.0	32.0	90.0	182.0	351.0	601.0	1017.0	1457.0	2246.0	3099.0	3975.0	5192.0	6598.0	8102.0	9931.0	12814.0	17406.0	27589.0	71268.0	188137.0
	12.0	13.0	14.0	15.0	16.0	17.0	18.0	19.0	20.0	21.0	22.0	23.0	24.0	25.0	26.0	27.0	28.0	29.0	30.0	31.0	32.0	33.0	34.0	35.0	36.0	37.0	38.0	39.0	40.0
SRR5007259_007_1.trim	1.0	1.0	0.0	1.0	0.0	2.0	1.0	3.0	6.0	21.0	31.0	89.0	176.0	343.0	582.0	997.0	1426.0	2203.0	3057.0	3901.0	5177.0	6513.0	8041.0	9910.0	12718.0	17383.0	27760.0	71749.0	187956.0
	12.0	13.0	14.0	15.0	16.0	17.0	18.0	19.0	20.0	21.0	22.0	23.0	24.0	25.0	26.0	27.0	28.0	29.0	30.0	31.0	32.0	33.0	34.0	35.0	36.0	37.0	38.0	39.0	40.0
SRR5007259_007_2	13.0	69.0	162.0	320.0	636.0	1007.0	1321.0	1527.0	1693.0	1928.0	2037.0	2302.0	2621.0	2788.0	3342.0	3675.0	4136.0	4646.0	5418.0	6339.0	7463.0	8752.0	10591.0	13262.0	17361.0	24382.0	39317.0	90163.0	102852.0
	12.0	13.0	14.0	15.0	16.0	17.0	18.0	19.0	20.0	21.0	22.0	23.0	24.0	25.0	26.0	27.0	28.0	29.0	30.0	31.0	32.0	33.0	34.0	35.0	36.0	37.0	38.0	39.0	40.0
SRR5007259_007_2.trim	13.0	68.0	161.0	314.0	630.0	1006.0	1320.0	1523.0	1686.0	1926.0	2032.0	2291.0	2615.0	2785.0	3335.0	3678.0	4135.0	4632.0	5387.0	6306.0	7446.0	8688.0	10597.0	13151.0	17275.0	24334.0	39266.0	90353.0	103095.0
	12.0	13.0	14.0	15.0	16.0	17.0	18.0	19.0	20.0	21.0	22.0	23.0	24.0	25.0	26.0	27.0	28.0	29.0	30.0	31.0	32.0	33.0	34.0	35.0	36.0	37.0	38.0	39.0	40.0
SRR5007259_008_1	1.0	1.0	0.0	1.0	0.0	2.0	2.0	4.0	6.0	23.0	36.0	107.0	207.0	399.0	692.0	1192.0	1668.0	2551.0	3534.0	4527.0	5926.0	7548.0	9304.0	11302.0	14692.0	19869.0	31527.0	81317.0	214908.0
	12.0	13.0	14.0	15.0	16.0	17.0	18.0	19.0	20.0	21.0	22.0	23.0	24.0	25.0	26.0	27.0	28.0	29.0	30.0	31.0	32.0	33.0	34.0	35.0	36.0	37.0	38.0	39.0	40.0
SRR5007259_008_1.trim	1.0	1.0	0.0	1.0	0.0	2.0	2.0	4.0	6.0	23.0	35.0	106.0	198.0	390.0	670.0	1166.0	1634.0	2510.0	3486.0	4441.0	5913.0	7440.0	9243.0	11281.0	14580.0	19852.0	31694.0	81879.0	214709.0
	12.0	13.0	14.0	15.0	16.0	17.0	18.0	19.0	20.0	21.0	22.0	23.0	24.0	25.0	26.0	27.0	28.0	29.0	30.0	31.0	32.0	33.0	34.0	35.0	36.0	37.0	38.0	39.0	40.0
SRR5007259_008_2	16.0	74.0	182.0	364.0	711.0	1140.0	1518.0	1753.0	1933.0	2185.0	2337.0	2615.0	2987.0	3190.0	3822.0	4166.0	4697.0	5288.0	6220.0	7212.0	8475.0	10062.0	12130.0	15078.0	19822.0	27863.0	45018.0	102952.0	117536.0
	12.0	13.0	14.0	15.0	16.0	17.0	18.0	19.0	20.0	21.0	22.0	23.0	24.0	25.0	26.0	27.0	28.0	29.0	30.0	31.0	32.0	33.0	34.0	35.0	36.0	37.0	38.0	39.0	40.0
SRR5007259_008_2.trim	16.0	72.0	182.0	359.0	704.0	1138.0	1516.0	1749.0	1925.0	2180.0	2336.0	2605.0	2978.0	3183.0	3817.0	4170.0	4696.0	5269.0	6181.0	7184.0	8456.0	9994.0	12120.0	14969.0	19723.0	27810.0	44948.0	103184.0	117803.0
	12.0	13.0	14.0	15.0	16.0	17.0	18.0	19.0	20.0	21.0	22.0	23.0	24.0	25.0	26.0	27.0	28.0	29.0	30.0	31.0	32.0	33.0	34.0	35.0	36.0	37.0	38.0	39.0	40.0
SRR5007259_009_1	1.0	1.0	0.0	1.0	0.0	2.0	2.0	5.0	6.0	23.0	45.0	115.0	224.0	443.0	759.0	1321.0	1870.0	2877.0	3984.0	5118.0	6626.0	8456.0	10448.0	12687.0	16470.0	22386.0	35528.0	91352.0	241910.0
	12.0	13.0	14.0	15.0	16.0	17.0	18.0	19.0	20.0	21.0	22.0	23.0	24.0	25.0	26.0	27.0	28.0	29.0	30.0	31.0	32.0	33.0	34.0	35.0	36.0	37.0	38.0	39.0	40.0
SRR5007259_009_1.trim	1.0	1.0	0.0	1.0	0.0	2.0	2.0	5.0	6.0	23.0	44.0	113.0	214.0	432.0	735.0	1291.0	1829.0	2831.0	3931.0	5017.0	6607.0	8345.0	10391.0	12654.0	16351.0	22357.0	35680.0	92034.0	241672.0
	12.0	13.0	14.0	15.0	16.0	17.0	18.0	19.0	20.0	21.0	22.0	23.0	24.0	25.0	26.0	27.0	28.0	29.0	30.0	31.0	32.0	33.0	34.0	35.0	36.0	37.0	38.0	39.0	40.0
SRR5007259_009_2	18.0	84.0	205.0	403.0	790.0	1278.0	1685.0	1964.0	2162.0	2446.0	2624.0	2934.0	3350.0	3609.0	4302.0	4683.0	5286.0	5932.0	6970.0	8099.0	9511.0	11360.0	13599.0	16892.0	22339.0	31365.0	50746.0	115706.0	132318.0
	12.0	13.0	14.0	15.0	16.0	17.0	18.0	19.0	20.0	21.0	22.0	23.0	24.0	25.0	26.0	27.0	28.0	29.0	30.0	31.0	32.0	33.0	34.0	35.0	36.0	37.0	38.0	39.0	40.0
SRR5007259_009_2.trim	18.0	82.0	205.0	398.0	783.0	1276.0	1681.0	1961.0	2153.0	2441.0	2620.0	2923.0	3342.0	3598.0	4294.0	4686.0	5287.0	5911.0	6930.0	8067.0	9489.0	11283.0	13571.0	16789.0	22214.0	31302.0	50676.0	115976.0	132613.0
	12.0	13.0	14.0	15.0	16.0	17.0	18.0	19.0	20.0	21.0	22.0	23.0	24.0	25.0	26.0	27.0	28.0	29.0	30.0	31.0	32.0	33.0	34.0	35.0	36.0	37.0	38.0	39.0	40.0
SRR5007259_01_1	1.0	1.0	0.0	1.0	0.0	2.0	2.0	5.0	6.0	25.0	52.0	123.0	251.0	489.0	846.0	1444.0	2086.0	3176.0	4427.0	5692.0	7368.0	9408.0	11618.0	14105.0	18283.0	24937.0	39528.0	101466.0	268925.0
	12.0	13.0	14.0	15.0	16.0	17.0	18.0	19.0	20.0	21.0	22.0	23.0	24.0	25.0	26.0	27.0	28.0	29.0	30.0	31.0	32.0	33.0	34.0	35.0	36.0	37.0	38.0	39.0	40.0
SRR5007259_01_1.trim	1.0	1.0	0.0	1.0	0.0	2.0	2.0	5.0	6.0	25.0	51.0	121.0	240.0	478.0	817.0	1413.0	2038.0	3126.0	4370.0	5582.0	7330.0	9295.0	11543.0	14079.0	18161.0	24882.0	39694.0	102233.0	268666.0
	12.0	13.0	14.0	15.0	16.0	17.0	18.0	19.0	20.0	21.0	22.0	23.0	24.0	25.0	26.0	27.0	28.0	29.0	30.0	31.0	32.0	33.0	34.0	35.0	36.0	37.0	38.0	39.0	40.0
SRR5007259_01_2	19.0	93.0	231.0	462.0	892.0	1424.0	1885.0	2187.0	2446.0	2705.0	2937.0	3280.0	3690.0	4029.0	4766.0	5219.0	5864.0	6561.0	7754.0	9015.0	10531.0	12519.0	15130.0	18799.0	24773.0	34852.0	56480.0	128640.0	147084.0
	12.0	13.0	14.0	15.0	16.0	17.0	18.0	19.0	20.0	21.0	22.0	23.0	24.0	25.0	26.0	27.0	28.0	29.0	30.0	31.0	32.0	33.0	34.0	35.0	36.0	37.0	38.0	39.0	40.0
SRR5007259_01_2.trim	19.0	91.0	231.0	455.0	886.0	1423.0	1879.0	2184.0	2436.0	2700.0	2933.0	3268.0	3680.0	4018.0	4758.0	5224.0	5859.0	6542.0	7712.0	8979.0	10504.0	12429.0	15089.0	18691.0	24638.0	34790.0	56387.0	128947.0	147410.0
	12.0	13.0	14.0	15.0	16.0	17.0	18.0	19.0	20.0	21.0	22.0	23.0	24.0	25.0	26.0	27.0	28.0	29.0	30.0	31.0	32.0	33.0	34.0	35.0	36.0	37.0	38.0	39.0	40.0
SRR5007259_02_1	1.0	2.0	2.0	1.0	0.0	7.0	3.0	13.0	19.0	48.0	106.0	252.0	523.0	1001.0	1669.0	2877.0	4273.0	6275.0	8824.0	11555.0	14749.0	18657.0	23158.0	28602.0	36488.0	49779.0	78802.0	203471.0	537860.0
	12.0	13.0	14.0	15.0	16.0	17.0	18.0	19.0	20.0	21.0	22.0	23.0	24.0	25.0	26.0	27.0	28.0	29.0	30.0	31.0	32.0	33.0	34.0	35.0	36.0	37.0	38.0	39.0	40.0
SRR5007259_02_1.trim	1.0	2.0	2.0	1.0	0.0	7.0	3.0	13.0	18.0	49.0	104.0	247.0	500.0	977.0	1630.0	2798.0	4183.0	6188.0	8715.0	11366.0	14645.0	18443.0	22994.0	28470.0	36345.0	49576.0	79089.0	205127.0	537312.0
	12.0	13.0	14.0	15.0	16.0	17.0	18.0	19.0	20.0	21.0	22.0	23.0	24.0	25.0	26.0	27.0	28.0	29.0	30.0	31.0	32.0	33.0	34.0	35.0	36.0	37.0	38.0	39.0	40.0
SRR5007259_02_2	41.0	186.0	445.0	906.0	1750.0	2858.0	3647.0	4320.0	4785.0	5348.0	5809.0	6573.0	7335.0	8069.0	9303.0	10511.0	11681.0	13311.0	15448.0	17922.0	21009.0	25056.0	30455.0	37684.0	49480.0	69745.0	113398.0	257450.0	294492.0
	12.0	13.0	14.0	15.0	16.0	17.0	18.0	19.0	20.0	21.0	22.0	23.0	24.0	25.0	26.0	27.0	28.0	29.0	30.0	31.0	32.0	33.0	34.0	35.0	36.0	37.0	38.0	39.0	40.0
SRR5007259_02_2.trim	41.0	184.0	442.0	897.0	1741.0	2847.0	3640.0	4311.0	4782.0	5334.0	5793.0	6554.0	7317.0	8042.0	9281.0	10508.0	11666.0	13275.0	15380.0	17868.0	20935.0	24883.0	30353.0	37497.0	49200.0	69546.0	113219.0	258148.0	295121.0
	12.0	13.0	14.0	15.0	16.0	17.0	18.0	19.0	20.0	21.0	22.0	23.0	24.0	25.0	26.0	27.0	28.0	29.0	30.0	31.0	32.0	33.0	34.0	35.0	36.0	37.0	38.0	39.0	40.0
SRR5007259_03_1	1.0	2.0	2.0	3.0	2.0	7.0	3.0	16.0	29.0	70.0	175.0	385.0	742.0	1483.0	2524.0	4277.0	6363.0	9364.0	13201.0	17375.0	22130.0	27989.0	34695.0	42891.0	54531.0	74558.0	117933.0	305354.0	806871.0
	12.0	13.0	14.0	15.0	16.0	17.0	18.0	19.0	20.0	21.0	22.0	23.0	24.0	25.0	26.0	27.0	28.0	29.0	30.0	31.0	32.0	33.0	34.0	35.0	36.0	37.0	38.0	39.0	40.0
SRR5007259_03_1.trim	1.0	2.0	2.0	3.0	2.0	7.0	3.0	16.0	28.0	71.0	172.0	374.0	710.0	1448.0	2461.0	4189.0	6212.0	9228.0	13038.0	17079.0	21971.0	27690.0	34464.0	42670.0	54349.0	74287.0	118364.0	307679.0	806114.0
	12.0	13.0	14.0	15.0	16.0	17.0	18.0	19.0	20.0	21.0	22.0	23.0	24.0	25.0	26.0	27.0	28.0	29.0	30.0	31.0	32.0	33.0	34.0	35.0	36.0	37.0	38.0	39.0	40.0
SRR5007259_03_2	64.0	276.0	684.0	1364.0	2639.0	4286.0	5474.0	6422.0	7210.0	7937.0	8652.0	9757.0	11065.0	12130.0	13938.0	15594.0	17674.0	20009.0	23079.0	26814.0	31457.0	37662.0	45629.0	56517.0	74431.0	104443.0	169693.0	385422.0	442654.0
	12.0	13.0	14.0	15.0	16.0	17.0	18.0	19.0	20.0	21.0	22.0	23.0	24.0	25.0	26.0	27.0	28.0	29.0	30.0	31.0	32.0	33.0	34.0	35.0	36.0	37.0	38.0	39.0	40.0
SRR5007259_03_2.trim	64.0	273.0	679.0	1349.0	2631.0	4260.0	5467.0	6406.0	7201.0	7920.0	8627.0	9726.0	11044.0	12105.0	13900.0	15573.0	17663.0	19932.0	23000.0	26714.0	31360.0	37403.0	45461.0	56204.0	74011.0	104165.0	169398.0	386546.0	443552.0
	12.0	13.0	14.0	15.0	16.0	17.0	18.0	19.0	20.0	21.0	22.0	23.0	24.0	25.0	26.0	27.0	28.0	29.0	30.0	31.0	32.0	33.0	34.0	35.0	36.0	37.0	38.0	39.0	40.0
SRR5007259_04_1	1.0	2.0	3.0	3.0	2.0	9.0	6.0	19.0	40.0	93.0	223.0	507.0	969.0	1949.0	3395.0	5647.0	8438.0	12582.0	17594.0	23097.0	29468.0	37319.0	46136.0	57292.0	72871.0	99494.0	157396.0	407234.0	1075877.0
	12.0	13.0	14.0	15.0	16.0	17.0	18.0	19.0	20.0	21.0	22.0	23.0	24.0	25.0	26.0	27.0	28.0	29.0	30.0	31.0	32.0	33.0	34.0	35.0	36.0	37.0	38.0	39.0	40.0
SRR5007259_04_1.trim	1.0	2.0	3.0	3.0	2.0	9.0	6.0	19.0	39.0	92.0	220.0	491.0	936.0	1900.0	3303.0	5535.0	8244.0	12389.0	17361.0	22740.0	29220.0	36971.0	45780.0	56997.0	72609.0	99221.0	157834.0	410446.0	1074825.0
	11.0	12.0	13.0	14.0	15.0	16.0	17.0	18.0	19.0	20.0	21.0	22.0	23.0	24.0	25.0	26.0	27.0	28.0	29.0	30.0	31.0	32.0	33.0	34.0	35.0	36.0	37.0	38.0	39.0	40.0
SRR5007259_04_2	1.0	74.0	389.0	904.0	1831.0	3538.0	5768.0	7351.0	8577.0	9653.0	10529.0	11604.0	12975.0	14681.0	16234.0	18478.0	20743.0	23658.0	26765.0	30995.0	35785.0	42031.0	50124.0	60655.0	75290.0	99547.0	139228.0	226545.0	513355.0	590358.0
	12.0	13.0	14.0	15.0	16.0	17.0	18.0	19.0	20.0	21.0	22.0	23.0	24.0	25.0	26.0	27.0	28.0	29.0	30.0	31.0	32.0	33.0	34.0	35.0	36.0	37.0	38.0	39.0	40.0
SRR5007259_04_2.trim	74.0	385.0	898.0	1815.0	3524.0	5734.0	7344.0	8554.0	9639.0	10511.0	11562.0	12942.0	14643.0	16206.0	18433.0	20710.0	23616.0	26666.0	30904.0	35659.0	41895.0	49797.0	60400.0	74923.0	98968.0	138813.0	226135.0	514894.0	591554.0
	12.0	13.0	14.0	15.0	16.0	17.0	18.0	19.0	20.0	21.0	22.0	23.0	24.0	25.0	26.0	27.0	28.0	29.0	30.0	31.0	32.0	33.0	34.0	35.0	36.0	37.0	38.0	39.0	40.0
SRR5007259_05_1	1.0	3.0	3.0	3.0	3.0	9.0	8.0	22.0	52.0	113.0	275.0	614.0	1222.0	2419.0	4260.0	7059.0	10585.0	15683.0	21836.0	28924.0	36825.0	46572.0	57938.0	71600.0	90966.0	124074.0	196888.0	508341.0	1345396.0
	12.0	13.0	14.0	15.0	16.0	17.0	18.0	19.0	20.0	21.0	22.0	23.0	24.0	25.0	26.0	27.0	28.0	29.0	30.0	31.0	32.0	33.0	34.0	35.0	36.0	37.0	38.0	39.0	40.0
SRR5007259_05_1.trim	1.0	3.0	3.0	3.0	3.0	9.0	8.0	22.0	51.0	111.0	271.0	594.0	1183.0	2361.0	4135.0	6927.0	10346.0	15445.0	21542.0	28490.0	36494.0	46145.0	57516.0	71192.0	90660.0	123734.0	197370.0	512369.0	1344121.0
	11.0	12.0	13.0	14.0	15.0	16.0	17.0	18.0	19.0	20.0	21.0	22.0	23.0	24.0	25.0	26.0	27.0	28.0	29.0	30.0	31.0	32.0	33.0	34.0	35.0	36.0	37.0	38.0	39.0	40.0
SRR5007259_05_2	1.0	94.0	473.0	1122.0	2302.0	4378.0	7291.0	9177.0	10706.0	12185.0	13218.0	14525.0	16192.0	18357.0	20326.0	23040.0	25820.0	29597.0	33502.0	38766.0	44756.0	52655.0	62640.0	75807.0	94097.0	124104.0	174400.0	282872.0	641443.0	737848.0
	12.0	13.0	14.0	15.0	16.0	17.0	18.0	19.0	20.0	21.0	22.0	23.0	24.0	25.0	26.0	27.0	28.0	29.0	30.0	31.0	32.0	33.0	34.0	35.0	36.0	37.0	38.0	39.0	40.0
SRR5007259_05_2.trim	94.0	469.0	1112.0	2281.0	4356.0	7251.0	9171.0	10678.0	12170.0	13186.0	14482.0	16139.0	18313.0	20296.0	22981.0	25772.0	29560.0	33377.0	38649.0	44631.0	52434.0	62270.0	75489.0	93623.0	123439.0	173778.0	282442.0	643231.0	739435.0
	12.0	13.0	14.0	15.0	16.0	17.0	18.0	19.0	20.0	21.0	22.0	23.0	24.0	25.0	26.0	27.0	28.0	29.0	30.0	31.0	32.0	33.0	34.0	35.0	36.0	37.0	38.0	39.0	40.0
SRR5007259_06_1	1.0	4.0	3.0	3.0	3.0	9.0	13.0	24.0	62.0	136.0	339.0	733.0	1482.0	2871.0	5119.0	8462.0	12751.0	18873.0	26193.0	34471.0	44238.0	55929.0	69343.0	85819.0	109127.0	148717.0	236254.0	610302.0	1614555.0
	12.0	13.0	14.0	15.0	16.0	17.0	18.0	19.0	20.0	21.0	22.0	23.0	24.0	25.0	26.0	27.0	28.0	29.0	30.0	31.0	32.0	33.0	34.0	35.0	36.0	37.0	38.0	39.0	40.0
SRR5007259_06_1.trim	1.0	4.0	3.0	3.0	3.0	9.0	12.0	24.0	62.0	134.0	333.0	705.0	1437.0	2806.0	4980.0	8287.0	12487.0	18568.0	25813.0	34015.0	43808.0	55439.0	68842.0	85271.0	108768.0	148327.0	236868.0	615104.0	1612996.0
	11.0	12.0	13.0	14.0	15.0	16.0	17.0	18.0	19.0	20.0	21.0	22.0	23.0	24.0	25.0	26.0	27.0	28.0	29.0	30.0	31.0	32.0	33.0	34.0	35.0	36.0	37.0	38.0	39.0	40.0
SRR5007259_06_2	1.0	114.0	562.0	1325.0	2764.0	5294.0	8825.0	10914.0	12917.0	14597.0	15982.0	17483.0	19549.0	22059.0	24366.0	27481.0	31074.0	35363.0	40135.0	46545.0	53850.0	63139.0	75090.0	91070.0	112787.0	148541.0	209254.0	339448.0	769936.0	885371.0
	12.0	13.0	14.0	15.0	16.0	17.0	18.0	19.0	20.0	21.0	22.0	23.0	24.0	25.0	26.0	27.0	28.0	29.0	30.0	31.0	32.0	33.0	34.0	35.0	36.0	37.0	38.0	39.0	40.0
SRR5007259_06_2.trim	113.0	556.0	1312.0	2741.0	5267.0	8771.0	10903.0	12892.0	14579.0	15946.0	17426.0	19491.0	22000.0	24335.0	27419.0	31007.0	35305.0	39999.0	46369.0	53688.0	62886.0	74680.0	90680.0	112194.0	147772.0	208552.0	338867.0	772132.0	887227.0
	12.0	13.0	14.0	15.0	16.0	17.0	18.0	19.0	20.0	21.0	22.0	23.0	24.0	25.0	26.0	27.0	28.0	29.0	30.0	31.0	32.0	33.0	34.0	35.0	36.0	37.0	38.0	39.0	40.0
SRR5007259_07_1	1.0	4.0	5.0	4.0	4.0	10.0	15.0	29.0	74.0	163.0	377.0	858.0	1741.0	3332.0	5964.0	9911.0	14864.0	21950.0	30531.0	40228.0	51665.0	65137.0	81038.0	100019.0	127064.0	173244.0	275454.0	711879.0	1884225.0
	12.0	13.0	14.0	15.0	16.0	17.0	18.0	19.0	20.0	21.0	22.0	23.0	24.0	25.0	26.0	27.0	28.0	29.0	30.0	31.0	32.0	33.0	34.0	35.0	36.0	37.0	38.0	39.0	40.0
SRR5007259_07_1.trim	1.0	4.0	5.0	4.0	4.0	10.0	14.0	29.0	73.0	160.0	371.0	823.0	1688.0	3252.0	5811.0	9690.0	14570.0	21584.0	30052.0	39721.0	51134.0	64605.0	80498.0	99347.0	126621.0	172822.0	276166.0	717448.0	1882431.0
	11.0	12.0	13.0	14.0	15.0	16.0	17.0	18.0	19.0	20.0	21.0	22.0	23.0	24.0	25.0	26.0	27.0	28.0	29.0	30.0	31.0	32.0	33.0	34.0	35.0	36.0	37.0	38.0	39.0	40.0
SRR5007259_07_2	1.0	136.0	663.0	1552.0	3227.0	6230.0	10211.0	12736.0	15006.0	17052.0	18633.0	20300.0	22851.0	25568.0	28476.0	32001.0	36278.0	41326.0	46747.0	54312.0	62869.0	73563.0	87472.0	106342.0	131683.0	173018.0	244253.0	396210.0	898157.0	1032917.0
	12.0	13.0	14.0	15.0	16.0	17.0	18.0	19.0	20.0	21.0	22.0	23.0	24.0	25.0	26.0	27.0	28.0	29.0	30.0	31.0	32.0	33.0	34.0	35.0	36.0	37.0	38.0	39.0	40.0
SRR5007259_07_2.trim	135.0	657.0	1535.0	3205.0	6188.0	10157.0	12715.0	14975.0	17031.0	18593.0	20237.0	22788.0	25504.0	28430.0	31914.0	36215.0	41242.0	46590.0	54115.0	62688.0	73257.0	87005.0	105862.0	130969.0	172162.0	243474.0	395533.0	900727.0	1035035.0
	12.0	13.0	14.0	15.0	16.0	17.0	18.0	19.0	20.0	21.0	22.0	23.0	24.0	25.0	26.0	27.0	28.0	29.0	30.0	31.0	32.0	33.0	34.0	35.0	36.0	37.0	38.0	39.0	40.0
SRR5007259_08_1	2.0	4.0	6.0	4.0	5.0	10.0	15.0	37.0	84.0	188.0	432.0	988.0	1978.0	3828.0	6809.0	11331.0	16962.0	25032.0	34816.0	45963.0	58804.0	74430.0	92320.0	114394.0	145280.0	198021.0	315125.0	813664.0	2154304.0
	12.0	13.0	14.0	15.0	16.0	17.0	18.0	19.0	20.0	21.0	22.0	23.0	24.0	25.0	26.0	27.0	28.0	29.0	30.0	31.0	32.0	33.0	34.0	35.0	36.0	37.0	38.0	39.0	40.0
SRR5007259_08_1.trim	2.0	4.0	6.0	4.0	5.0	10.0	14.0	37.0	82.0	186.0	423.0	947.0	1916.0	3737.0	6653.0	11065.0	16615.0	24609.0	34278.0	45384.0	58214.0	73782.0	91732.0	113594.0	144793.0	197529.0	316007.0	820056.0	2152198.0
	11.0	12.0	13.0	14.0	15.0	16.0	17.0	18.0	19.0	20.0	21.0	22.0	23.0	24.0	25.0	26.0	27.0	28.0	29.0	30.0	31.0	32.0	33.0	34.0	35.0	36.0	37.0	38.0	39.0	40.0
SRR5007259_08_2	1.0	163.0	752.0	1767.0	3697.0	7150.0	11664.0	14499.0	17081.0	19567.0	21300.0	23222.0	26181.0	29138.0	32538.0	36389.0	41452.0	47066.0	53368.0	62031.0	71885.0	84188.0	100056.0	121458.0	150922.0	197573.0	279222.0	453091.0	1026169.0	1181246.0
	12.0	13.0	14.0	15.0	16.0	17.0	18.0	19.0	20.0	21.0	22.0	23.0	24.0	25.0	26.0	27.0	28.0	29.0	30.0	31.0	32.0	33.0	34.0	35.0	36.0	37.0	38.0	39.0	40.0
SRR5007259_08_2.trim	162.0	745.0	1750.0	3674.0	7100.0	11609.0	14474.0	17048.0	19539.0	21251.0	23159.0	26106.0	29074.0	32486.0	36293.0	41361.0	46962.0	53190.0	61786.0	71685.0	83856.0	99526.0	120894.0	150123.0	196657.0	278341.0	452317.0	1029172.0	1183542.0
	12.0	13.0	14.0	15.0	16.0	17.0	18.0	19.0	20.0	21.0	22.0	23.0	24.0	25.0	26.0	27.0	28.0	29.0	30.0	31.0	32.0	33.0	34.0	35.0	36.0	37.0	38.0	39.0	40.0
SRR5007259_09_1	2.0	5.0	7.0	5.0	6.0	13.0	19.0	43.0	92.0	212.0	474.0	1095.0	2218.0	4284.0	7648.0	12653.0	19094.0	28223.0	39182.0	51683.0	66036.0	83699.0	103629.0	128681.0	163601.0	222689.0	354565.0	915190.0	2423624.0
	12.0	13.0	14.0	15.0	16.0	17.0	18.0	19.0	20.0	21.0	22.0	23.0	24.0	25.0	26.0	27.0	28.0	29.0	30.0	31.0	32.0	33.0	34.0	35.0	36.0	37.0	38.0	39.0	40.0
SRR5007259_09_1.trim	2.0	5.0	7.0	5.0	6.0	13.0	18.0	42.0	90.0	209.0	466.0	1052.0	2148.0	4178.0	7466.0	12354.0	18710.0	27724.0	38535.0	51081.0	65428.0	82931.0	102981.0	127804.0	163034.0	222139.0	355510.0	922473.0	2421180.0
	11.0	12.0	13.0	14.0	15.0	16.0	17.0	18.0	19.0	20.0	21.0	22.0	23.0	24.0	25.0	26.0	27.0	28.0	29.0	30.0	31.0	32.0	33.0	34.0	35.0	36.0	37.0	38.0	39.0	40.0
SRR5007259_09_2	1.0	187.0	838.0	1990.0	4188.0	8075.0	13128.0	16340.0	19199.0	21940.0	24024.0	26183.0	29324.0	32768.0	36579.0	40805.0	46679.0	52890.0	60054.0	69755.0	80853.0	94510.0	112413.0	136517.0	169811.0	222577.0	313935.0	509784.0	1154491.0	1328834.0
	12.0	13.0	14.0	15.0	16.0	17.0	18.0	19.0	20.0	21.0	22.0	23.0	24.0	25.0	26.0	27.0	28.0	29.0	30.0	31.0	32.0	33.0	34.0	35.0	36.0	37.0	38.0	39.0	40.0
SRR5007259_09_2.trim	186.0	831.0	1963.0	4168.0	8017.0	13072.0	16303.0	19166.0	21914.0	23969.0	26115.0	29235.0	32691.0	36526.0	40698.0	46539.0	52794.0	59862.0	69496.0	80619.0	94146.0	111828.0	135862.0	168885.0	221586.0	312865.0	509042.0	1157678.0	1331535.0
	2.0	3.0	4.0	5.0	6.0	7.0	8.0	9.0	10.0	11.0	12.0	13.0	14.0	15.0	16.0	17.0	18.0	19.0	20.0	21.0	22.0	23.0	24.0	25.0	26.0	27.0	28.0	29.0	30.0	31.0	32.0	33.0	34.0	35.0	36.0	37.0	38.0	39.0	40.0
SRR5007259_1	1.0	0.0	0.0	0.0	0.0	0.0	0.0	0.0	0.0	0.0	15.0	44.0	54.0	69.0	92.0	126.0	170.0	407.0	1015.0	2260.0	5393.0	11969.0	24888.0	48469.0	84724.0	139374.0	214214.0	311697.0	431515.0	574125.0	736373.0	928686.0	1150690.0	1431315.0	1823315.0	2472829.0	3942786.0	10167502.0	26917979.0
	12.0	13.0	14.0	15.0	16.0	17.0	18.0	19.0	20.0	21.0	22.0	23.0	24.0	25.0	26.0	27.0	28.0	29.0	30.0	31.0	32.0	33.0	34.0	35.0	36.0	37.0	38.0	39.0	40.0
SRR5007259_1.trim	15.0	44.0	53.0	70.0	92.0	121.0	171.0	399.0	987.0	2206.0	5263.0	11651.0	24253.0	47107.0	82549.0	135972.0	210055.0	306105.0	425036.0	566919.0	728836.0	921096.0	1142770.0	1422336.0	1816391.0	2468028.0	3953315.0	10247501.0	26891151.0
	12.0	13.0	14.0	15.0	16.0	17.0	18.0	19.0	20.0	21.0	22.0	23.0	24.0	25.0	26.0	27.0	28.0	29.0	30.0	31.0	32.0	33.0	34.0	35.0	36.0	37.0	38.0	39.0	40.0
SRR5007259_1_1	2.0	5.0	8.0	5.0	9.0	13.0	20.0	49.0	103.0	234.0	543.0	1219.0	2466.0	4731.0	8501.0	14087.0	21203.0	31404.0	43458.0	57220.0	73219.0	92886.0	115189.0	142782.0	181878.0	247411.0	394044.0	1016566.0	2692937.0
	12.0	13.0	14.0	15.0	16.0	17.0	18.0	19.0	20.0	21.0	22.0	23.0	24.0	25.0	26.0	27.0	28.0	29.0	30.0	31.0	32.0	33.0	34.0	35.0	36.0	37.0	38.0	39.0	40.0
SRR5007259_1_1.trim	2.0	5.0	8.0	5.0	9.0	13.0	19.0	48.0	101.0	230.0	537.0	1173.0	2387.0	4612.0	8296.0	13752.0	20795.0	30839.0	42726.0	56573.0	72532.0	91992.0	114492.0	141881.0	181197.0	246846.0	395089.0	1024517.0	2690313.0
	11.0	12.0	13.0	14.0	15.0	16.0	17.0	18.0	19.0	20.0	21.0	22.0	23.0	24.0	25.0	26.0	27.0	28.0	29.0	30.0	31.0	32.0	33.0	34.0	35.0	36.0	37.0	38.0	39.0	40.0
SRR5007259_1_2	1.0	203.0	934.0	2224.0	4672.0	8958.0	14605.0	18209.0	21403.0	24421.0	26678.0	29164.0	32546.0	36364.0	40484.0	45322.0	51857.0	58591.0	66668.0	77591.0	89776.0	104883.0	124840.0	151918.0	188758.0	247307.0	348630.0	566219.0	1282666.0	1476300.0
	12.0	13.0	14.0	15.0	16.0	17.0	18.0	19.0	20.0	21.0	22.0	23.0	24.0	25.0	26.0	27.0	28.0	29.0	30.0	31.0	32.0	33.0	34.0	35.0	36.0	37.0	38.0	39.0	40.0
SRR5007259_1_2.trim	202.0	926.0	2194.0	4648.0	8893.0	14539.0	18168.0	21366.0	24387.0	26617.0	29106.0	32445.0	36277.0	40429.0	45196.0	51698.0	58465.0	66454.0	77324.0	89520.0	104462.0	124188.0	151171.0	187791.0	246201.0	347423.0	565429.0	1286110.0	1479360.0
	2.0	3.0	4.0	5.0	6.0	7.0	8.0	9.0	10.0	11.0	12.0	13.0	14.0	15.0	16.0	17.0	18.0	19.0	20.0	21.0	22.0	23.0	24.0	25.0	26.0	27.0	28.0	29.0	30.0	31.0	32.0	33.0	34.0	35.0	36.0	37.0	38.0	39.0	40.0
SRR5007259_2	10.0	0.0	0.0	0.0	0.0	0.0	1.0	4.0	5.0	14.0	1978.0	9758.0	22516.0	46346.0	89661.0	146916.0	182789.0	215106.0	242955.0	267930.0	292012.0	324644.0	363439.0	406534.0	456719.0	516362.0	586658.0	669958.0	773274.0	896251.0	1050358.0	1250406.0	1517593.0	1890623.0	2472564.0	3484840.0	5666586.0	12826206.0	14751080.0
	7.0	8.0	9.0	10.0	11.0	12.0	13.0	14.0	15.0	16.0	17.0	18.0	19.0	20.0	21.0	22.0	23.0	24.0	25.0	26.0	27.0	28.0	29.0	30.0	31.0	32.0	33.0	34.0	35.0	36.0	37.0	38.0	39.0	40.0
SRR5007259_2.trim	2.0	2.0	2.0	5.0	12.0	1935.0	9684.0	22275.0	46049.0	89086.0	146404.0	182429.0	214751.0	242545.0	267211.0	291299.0	323908.0	362580.0	405677.0	455734.0	515115.0	585106.0	668032.0	770952.0	892924.0	1045627.0	1243863.0	1509842.0	1881625.0	2461454.0	3473402.0	5658346.0	12861749.0	14780865.0
	12.0	13.0	14.0	15.0	16.0	17.0	18.0	19.0	20.0	21.0	22.0	23.0	24.0	25.0	26.0	27.0	28.0	29.0	30.0	31.0	32.0	33.0	34.0	35.0	36.0	37.0	38.0	39.0	40.0
SRR5007259_2_1	3.0	11.0	12.0	13.0	17.0	23.0	37.0	85.0	207.0	458.0	1067.0	2357.0	4944.0	9662.0	17039.0	28057.0	42509.0	62744.0	86742.0	114603.0	147200.0	185598.0	229954.0	286126.0	364436.0	494710.0	787862.0	2034488.0	5385028.0
	12.0	13.0	14.0	15.0	16.0	17.0	18.0	19.0	20.0	21.0	22.0	23.0	24.0	25.0	26.0	27.0	28.0	29.0	30.0	31.0	32.0	33.0	34.0	35.0	36.0	37.0	38.0	39.0	40.0
SRR5007259_2_1.trim	3.0	11.0	12.0	13.0	17.0	23.0	36.0	83.0	202.0	450.0	1053.0	2284.0	4815.0	9407.0	16612.0	27361.0	41696.0	61609.0	85395.0	113265.0	145711.0	183963.0	228564.0	284160.0	363052.0	493671.0	790063.0	2050206.0	5379872.0
	2.0	3.0	4.0	5.0	6.0	7.0	8.0	9.0	10.0	11.0	12.0	13.0	14.0	15.0	16.0	17.0	18.0	19.0	20.0	21.0	22.0	23.0	24.0	25.0	26.0	27.0	28.0	29.0	30.0	31.0	32.0	33.0	34.0	35.0	36.0	37.0	38.0	39.0	40.0
SRR5007259_2_2	1.0	0.0	0.0	0.0	0.0	0.0	0.0	0.0	0.0	3.0	387.0	1894.0	4561.0	9361.0	17925.0	29289.0	36673.0	42951.0	48823.0	53533.0	58364.0	64839.0	72915.0	81379.0	91001.0	103638.0	117263.0	133930.0	154538.0	179765.0	210044.0	249920.0	304205.0	377825.0	494807.0	697060.0	1133748.0	2564618.0	2950732.0
	10.0	11.0	12.0	13.0	14.0	15.0	16.0	17.0	18.0	19.0	20.0	21.0	22.0	23.0	24.0	25.0	26.0	27.0	28.0	29.0	30.0	31.0	32.0	33.0	34.0	35.0	36.0	37.0	38.0	39.0	40.0
SRR5007259_2_2.trim	1.0	3.0	383.0	1882.0	4503.0	9304.0	17825.0	29159.0	36625.0	42855.0	48724.0	53414.0	58258.0	64667.0	72695.0	81274.0	90776.0	103343.0	116944.0	133484.0	153933.0	179300.0	209229.0	248566.0	302637.0	376009.0	492736.0	694747.0	1131848.0	2571811.0	2956674.0
	2.0	3.0	4.0	5.0	6.0	7.0	8.0	9.0	10.0	11.0	12.0	13.0	14.0	15.0	16.0	17.0	18.0	19.0	20.0	21.0	22.0	23.0	24.0	25.0	26.0	27.0	28.0	29.0	30.0	31.0	32.0	33.0	34.0	35.0	36.0	37.0	38.0	39.0	40.0
SRR5007259_3_1	1.0	0.0	0.0	0.0	0.0	0.0	0.0	0.0	0.0	0.0	3.0	16.0	18.0	20.0	31.0	41.0	51.0	125.0	309.0	691.0	1597.0	3592.0	7405.0	14471.0	25580.0	41971.0	63952.0	94040.0	130231.0	171795.0	220984.0	278951.0	345031.0	429356.0	546785.0	742065.0	1183186.0	3051670.0	8075279.0
	12.0	13.0	14.0	15.0	16.0	17.0	18.0	19.0	20.0	21.0	22.0	23.0	24.0	25.0	26.0	27.0	28.0	29.0	30.0	31.0	32.0	33.0	34.0	35.0	36.0	37.0	38.0	39.0	40.0
SRR5007259_3_1.trim	3.0	16.0	18.0	20.0	31.0	40.0	51.0	123.0	301.0	674.0	1565.0	3506.0	7212.0	14100.0	24900.0	40964.0	62676.0	92327.0	128296.0	169771.0	218602.0	276519.0	342651.0	426715.0	544803.0	740450.0	1186323.0	3075631.0	8067451.0
	2.0	3.0	4.0	5.0	6.0	7.0	8.0	9.0	10.0	11.0	12.0	13.0	14.0	15.0	16.0	17.0	18.0	19.0	20.0	21.0	22.0	23.0	24.0	25.0	26.0	27.0	28.0	29.0	30.0	31.0	32.0	33.0	34.0	35.0	36.0	37.0	38.0	39.0	40.0
SRR5007259_3_2	4.0	0.0	0.0	0.0	0.0	0.0	0.0	0.0	1.0	5.0	569.0	2906.0	6807.0	13944.0	26818.0	44293.0	54944.0	64506.0	73022.0	80445.0	87592.0	97247.0	109233.0	121872.0	136691.0	155350.0	175969.0	200895.0	231951.0	269575.0	315321.0	374743.0	456055.0	566420.0	742295.0	1045777.0	1700494.0	3848245.0	4425258.0
	10.0	11.0	12.0	13.0	14.0	15.0	16.0	17.0	18.0	19.0	20.0	21.0	22.0	23.0	24.0	25.0	26.0	27.0	28.0	29.0	30.0	31.0	32.0	33.0	34.0	35.0	36.0	37.0	38.0	39.0	40.0
SRR5007259_3_2.trim	3.0	5.0	562.0	2881.0	6722.0	13847.0	26645.0	44125.0	54888.0	64363.0	72913.0	80208.0	87436.0	97010.0	108898.0	121670.0	136387.0	154938.0	175501.0	200278.0	231084.0	268740.0	314123.0	372661.0	453735.0	563603.0	739184.0	1042438.0	1697745.0	3858317.0	4434829.0
	2.0	3.0	4.0	5.0	6.0	7.0	8.0	9.0	10.0	11.0	12.0	13.0	14.0	15.0	16.0	17.0	18.0	19.0	20.0	21.0	22.0	23.0	24.0	25.0	26.0	27.0	28.0	29.0	30.0	31.0	32.0	33.0	34.0	35.0	36.0	37.0	38.0	39.0	40.0
SRR5007259_4_1	1.0	0.0	0.0	0.0	0.0	0.0	0.0	0.0	0.0	0.0	5.0	21.0	23.0	29.0	40.0	57.0	69.0	174.0	410.0	919.0	2125.0	4707.0	9876.0	19336.0	34079.0	55752.0	85530.0	125221.0	173365.0	229373.0	294890.0	372072.0	459539.0	572629.0	729841.0	988609.0	1577355.0	4067520.0	10767293.0
	12.0	13.0	14.0	15.0	16.0	17.0	18.0	19.0	20.0	21.0	22.0	23.0	24.0	25.0	26.0	27.0	28.0	29.0	30.0	31.0	32.0	33.0	34.0	35.0	36.0	37.0	38.0	39.0	40.0
SRR5007259_4_1.trim	5.0	21.0	23.0	29.0	40.0	55.0	70.0	171.0	400.0	895.0	2079.0	4596.0	9619.0	18821.0	33164.0	54428.0	83868.0	123018.0	170704.0	226595.0	291743.0	368877.0	456332.0	569220.0	727196.0	986507.0	1581786.0	4099389.0	10756591.0
	2.0	3.0	4.0	5.0	6.0	7.0	8.0	9.0	10.0	11.0	12.0	13.0	14.0	15.0	16.0	17.0	18.0	19.0	20.0	21.0	22.0	23.0	24.0	25.0	26.0	27.0	28.0	29.0	30.0	31.0	32.0	33.0	34.0	35.0	36.0	37.0	38.0	39.0	40.0
SRR5007259_4_2	4.0	0.0	0.0	0.0	0.0	0.0	0.0	0.0	1.0	5.0	776.0	3857.0	9004.0	18527.0	35827.0	58976.0	73184.0	85942.0	97433.0	107606.0	116768.0	129702.0	145349.0	162566.0	182182.0	206927.0	234642.0	268148.0	309377.0	359170.0	420724.0	499613.0	607198.0	755662.0	989436.0	1394764.0	2267905.0	5129248.0	5900337.0
	10.0	11.0	12.0	13.0	14.0	15.0	16.0	17.0	18.0	19.0	20.0	21.0	22.0	23.0	24.0	25.0	26.0	27.0	28.0	29.0	30.0	31.0	32.0	33.0	34.0	35.0	36.0	37.0	38.0	39.0	40.0
SRR5007259_4_2.trim	3.0	5.0	762.0	3831.0	8895.0	18403.0	35581.0	58778.0	73067.0	85785.0	97275.0	107299.0	116531.0	129391.0	144932.0	162249.0	181804.0	206412.0	234061.0	267298.0	308299.0	358032.0	419046.0	496930.0	604023.0	751996.0	985196.0	1390304.0	2264270.0	5142743.0	5913041.0
	2.0	3.0	4.0	5.0	6.0	7.0	8.0	9.0	10.0	11.0	12.0	13.0	14.0	15.0	16.0	17.0	18.0	19.0	20.0	21.0	22.0	23.0	24.0	25.0	26.0	27.0	28.0	29.0	30.0	31.0	32.0	33.0	34.0	35.0	36.0	37.0	38.0	39.0	40.0
SRR5007259_5_1	1.0	0.0	0.0	0.0	0.0	0.0	0.0	0.0	0.0	0.0	7.0	25.0	31.0	35.0	46.0	73.0	86.0	214.0	519.0	1148.0	2672.0	5937.0	12399.0	24141.0	42291.0	69727.0	106889.0	156317.0	216795.0	286746.0	368627.0	464638.0	574621.0	716324.0	911818.0	1236009.0	1971306.0	5081808.0	13458099.0
	12.0	13.0	14.0	15.0	16.0	17.0	18.0	19.0	20.0	21.0	22.0	23.0	24.0	25.0	26.0	27.0	28.0	29.0	30.0	31.0	32.0	33.0	34.0	35.0	36.0	37.0	38.0	39.0	40.0
SRR5007259_5_1.trim	7.0	25.0	31.0	35.0	46.0	70.0	86.0	210.0	505.0	1120.0	2619.0	5794.0	12086.0	23466.0	41138.0	68106.0	104800.0	153543.0	213442.0	283281.0	364810.0	460677.0	570600.0	711955.0	908611.0	1233425.0	1976637.0	5122074.0	13444334.0
	2.0	3.0	4.0	5.0	6.0	7.0	8.0	9.0	10.0	11.0	12.0	13.0	14.0	15.0	16.0	17.0	18.0	19.0	20.0	21.0	22.0	23.0	24.0	25.0	26.0	27.0	28.0	29.0	30.0	31.0	32.0	33.0	34.0	35.0	36.0	37.0	38.0	39.0	40.0
SRR5007259_5_2	4.0	0.0	0.0	0.0	0.0	0.0	0.0	0.0	3.0	7.0	967.0	4747.0	11221.0	23181.0	44799.0	73647.0	91525.0	107613.0	121707.0	134382.0	146117.0	162252.0	181527.0	203383.0	227972.0	258103.0	293278.0	334947.0	386660.0	448554.0	525362.0	624452.0	758230.0	945406.0	1236519.0	1742881.0	2834690.0	6410575.0	7374638.0
	7.0	8.0	9.0	10.0	11.0	12.0	13.0	14.0	15.0	16.0	17.0	18.0	19.0	20.0	21.0	22.0	23.0	24.0	25.0	26.0	27.0	28.0	29.0	30.0	31.0	32.0	33.0	34.0	35.0	36.0	37.0	38.0	39.0	40.0
SRR5007259_5_2.trim	1.0	0.0	0.0	3.0	6.0	946.0	4716.0	11085.0	23022.0	44492.0	73411.0	91378.0	107407.0	121512.0	134026.0	145761.0	161880.0	181020.0	203016.0	227431.0	257471.0	292505.0	333937.0	385374.0	447079.0	523203.0	621188.0	754205.0	940788.0	1231036.0	1737254.0	2830601.0	6427870.0	7389909.0
	2.0	3.0	4.0	5.0	6.0	7.0	8.0	9.0	10.0	11.0	12.0	13.0	14.0	15.0	16.0	17.0	18.0	19.0	20.0	21.0	22.0	23.0	24.0	25.0	26.0	27.0	28.0	29.0	30.0	31.0	32.0	33.0	34.0	35.0	36.0	37.0	38.0	39.0	40.0
SRR5007259_6_1	1.0	0.0	0.0	0.0	0.0	0.0	0.0	0.0	0.0	0.0	10.0	32.0	36.0	40.0	56.0	80.0	100.0	260.0	628.0	1391.0	3200.0	7150.0	14916.0	29052.0	50620.0	83736.0	128215.0	187282.0	259545.0	344419.0	442400.0	557044.0	689232.0	859699.0	1094761.0	1483057.0	2365603.0	6098360.0	16148332.0
	12.0	13.0	14.0	15.0	16.0	17.0	18.0	19.0	20.0	21.0	22.0	23.0	24.0	25.0	26.0	27.0	28.0	29.0	30.0	31.0	32.0	33.0	34.0	35.0	36.0	37.0	38.0	39.0	40.0
SRR5007259_6_1.trim	10.0	32.0	36.0	40.0	56.0	77.0	99.0	256.0	610.0	1361.0	3130.0	6976.0	14536.0	28218.0	49289.0	81737.0	125712.0	183952.0	255594.0	340265.0	437739.0	552421.0	684403.0	854403.0	1090881.0	1480063.0	2371878.0	6146299.0	16132270.0
	2.0	3.0	4.0	5.0	6.0	7.0	8.0	9.0	10.0	11.0	12.0	13.0	14.0	15.0	16.0	17.0	18.0	19.0	20.0	21.0	22.0	23.0	24.0	25.0	26.0	27.0	28.0	29.0	30.0	31.0	32.0	33.0	34.0	35.0	36.0	37.0	38.0	39.0	40.0
SRR5007259_6_2	4.0	0.0	0.0	0.0	0.0	0.0	0.0	0.0	3.0	9.0	1180.0	5804.0	13494.0	27787.0	53716.0	88279.0	109855.0	129107.0	145784.0	161115.0	175499.0	194506.0	217900.0	243558.0	273490.0	309514.0	351732.0	402107.0	463804.0	537866.0	630325.0	749451.0	910036.0	1134339.0	1484342.0	2092079.0	3401191.0	7692576.0	8848805.0
	7.0	8.0	9.0	10.0	11.0	12.0	13.0	14.0	15.0	16.0	17.0	18.0	19.0	20.0	21.0	22.0	23.0	24.0	25.0	26.0	27.0	28.0	29.0	30.0	31.0	32.0	33.0	34.0	35.0	36.0	37.0	38.0	39.0	40.0
SRR5007259_6_2.trim	1.0	0.0	0.0	3.0	7.0	1155.0	5762.0	13336.0	27607.0	53352.0	87984.0	109663.0	128893.0	145545.0	160696.0	175052.0	194100.0	217346.0	243067.0	272852.0	308725.0	350852.0	400899.0	462229.0	536064.0	627738.0	745501.0	905293.0	1128750.0	1477785.0	2085212.0	3396345.0	7713776.0	8866753.0
	2.0	3.0	4.0	5.0	6.0	7.0	8.0	9.0	10.0	11.0	12.0	13.0	14.0	15.0	16.0	17.0	18.0	19.0	20.0	21.0	22.0	23.0	24.0	25.0	26.0	27.0	28.0	29.0	30.0	31.0	32.0	33.0	34.0	35.0	36.0	37.0	38.0	39.0	40.0
SRR5007259_7_1	1.0	0.0	0.0	0.0	0.0	0.0	0.0	0.0	0.0	0.0	11.0	38.0	40.0	51.0	66.0	93.0	121.0	292.0	715.0	1606.0	3725.0	8323.0	17359.0	33847.0	59103.0	97579.0	149857.0	218212.0	302684.0	401723.0	516095.0	649522.0	804285.0	1002576.0	1276788.0	1729947.0	2759731.0	7117749.0	18839875.0
	12.0	13.0	14.0	15.0	16.0	17.0	18.0	19.0	20.0	21.0	22.0	23.0	24.0	25.0	26.0	27.0	28.0	29.0	30.0	31.0	32.0	33.0	34.0	35.0	36.0	37.0	38.0	39.0	40.0
SRR5007259_7_1.trim	11.0	38.0	40.0	51.0	66.0	89.0	121.0	287.0	696.0	1572.0	3638.0	8128.0	16908.0	32867.0	57606.0	95212.0	146938.0	214248.0	298201.0	396756.0	510690.0	644149.0	798724.0	996319.0	1272077.0	1726571.0	2767147.0	7173495.0	18821278.0
	2.0	3.0	4.0	5.0	6.0	7.0	8.0	9.0	10.0	11.0	12.0	13.0	14.0	15.0	16.0	17.0	18.0	19.0	20.0	21.0	22.0	23.0	24.0	25.0	26.0	27.0	28.0	29.0	30.0	31.0	32.0	33.0	34.0	35.0	36.0	37.0	38.0	39.0	40.0
SRR5007259_7_2	7.0	0.0	0.0	0.0	0.0	0.0	1.0	1.0	3.0	11.0	1379.0	6788.0	15710.0	32340.0	62844.0	102881.0	128200.0	150427.0	170248.0	187889.0	204420.0	226951.0	254384.0	284325.0	319528.0	361393.0	410605.0	468688.0	540983.0	627493.0	735381.0	874374.0	1061719.0	1323372.0	1732065.0	2440192.0	3967787.0	8974678.0	10324947.0
	7.0	8.0	9.0	10.0	11.0	12.0	13.0	14.0	15.0	16.0	17.0	18.0	19.0	20.0	21.0	22.0	23.0	24.0	25.0	26.0	27.0	28.0	29.0	30.0	31.0	32.0	33.0	34.0	35.0	36.0	37.0	38.0	39.0	40.0
SRR5007259_7_2.trim	2.0	2.0	0.0	3.0	8.0	1351.0	6737.0	15540.0	32129.0	62441.0	102537.0	127959.0	150171.0	169952.0	187406.0	203924.0	226470.0	253753.0	283710.0	318838.0	360454.0	409571.0	467320.0	539132.0	625393.0	732206.0	869681.0	1056215.0	1317069.0	1724286.0	2432241.0	3961972.0	8999222.0	10346228.0
	2.0	3.0	4.0	5.0	6.0	7.0	8.0	9.0	10.0	11.0	12.0	13.0	14.0	15.0	16.0	17.0	18.0	19.0	20.0	21.0	22.0	23.0	24.0	25.0	26.0	27.0	28.0	29.0	30.0	31.0	32.0	33.0	34.0	35.0	36.0	37.0	38.0	39.0	40.0
SRR5007259_8_1	1.0	0.0	0.0	0.0	0.0	0.0	0.0	0.0	0.0	0.0	11.0	40.0	44.0	58.0	75.0	103.0	133.0	325.0	810.0	1837.0	4276.0	9540.0	19838.0	38786.0	67676.0	111412.0	171430.0	249408.0	345539.0	459061.0	589317.0	742291.0	919967.0	1145625.0	1459087.0	1977614.0	3154424.0	8134691.0	21534693.0
	12.0	13.0	14.0	15.0	16.0	17.0	18.0	19.0	20.0	21.0	22.0	23.0	24.0	25.0	26.0	27.0	28.0	29.0	30.0	31.0	32.0	33.0	34.0	35.0	36.0	37.0	38.0	39.0	40.0
SRR5007259_8_1.trim	11.0	40.0	44.0	58.0	75.0	98.0	134.0	319.0	786.0	1798.0	4183.0	9294.0	19332.0	37690.0	65919.0	108755.0	168069.0	244865.0	340392.0	453380.0	583252.0	736114.0	913650.0	1138448.0	1453540.0	1973802.0	3162744.0	8198696.0	21513318.0
	2.0	3.0	4.0	5.0	6.0	7.0	8.0	9.0	10.0	11.0	12.0	13.0	14.0	15.0	16.0	17.0	18.0	19.0	20.0	21.0	22.0	23.0	24.0	25.0	26.0	27.0	28.0	29.0	30.0	31.0	32.0	33.0	34.0	35.0	36.0	37.0	38.0	39.0	40.0
SRR5007259_8_2	8.0	0.0	0.0	0.0	0.0	0.0	1.0	2.0	4.0	11.0	1576.0	7810.0	17935.0	37047.0	71842.0	117806.0	146332.0	171923.0	194402.0	214490.0	233709.0	259459.0	290763.0	325021.0	365348.0	413386.0	469124.0	535761.0	618131.0	717152.0	840391.0	999733.0	1213491.0	1512963.0	1979377.0	2788441.0	4534651.0	10259160.0	11800862.0
	7.0	8.0	9.0	10.0	11.0	12.0	13.0	14.0	15.0	16.0	17.0	18.0	19.0	20.0	21.0	22.0	23.0	24.0	25.0	26.0	27.0	28.0	29.0	30.0	31.0	32.0	33.0	34.0	35.0	36.0	37.0	38.0	39.0	40.0
SRR5007259_8_2.trim	2.0	2.0	0.0	3.0	9.0	1542.0	7747.0	17738.0	36810.0	71381.0	117396.0	146053.0	171656.0	194066.0	213920.0	233142.0	258883.0	290051.0	324277.0	364594.0	412360.0	467911.0	534221.0	616164.0	714616.0	836654.0	994382.0	1207291.0	1505750.0	1970502.0	2779308.0	4527918.0	10287452.0	11825005.0
	2.0	3.0	4.0	5.0	6.0	7.0	8.0	9.0	10.0	11.0	12.0	13.0	14.0	15.0	16.0	17.0	18.0	19.0	20.0	21.0	22.0	23.0	24.0	25.0	26.0	27.0	28.0	29.0	30.0	31.0	32.0	33.0	34.0	35.0	36.0	37.0	38.0	39.0	40.0
SRR5007259_9_1	1.0	0.0	0.0	0.0	0.0	0.0	0.0	0.0	0.0	0.0	13.0	41.0	50.0	63.0	82.0	112.0	150.0	367.0	914.0	2051.0	4815.0	10738.0	22381.0	43634.0	76164.0	125444.0	192742.0	280467.0	388552.0	516414.0	662565.0	835425.0	1035651.0	1288962.0	1641595.0	2224836.0	3548470.0	9150835.0	24225367.0
	12.0	13.0	14.0	15.0	16.0	17.0	18.0	19.0	20.0	21.0	22.0	23.0	24.0	25.0	26.0	27.0	28.0	29.0	30.0	31.0	32.0	33.0	34.0	35.0	36.0	37.0	38.0	39.0	40.0
SRR5007259_9_1.trim	13.0	41.0	49.0	64.0	82.0	107.0	151.0	359.0	890.0	2006.0	4707.0	10453.0	21824.0	42394.0	74186.0	122410.0	189030.0	275340.0	382788.0	509990.0	655699.0	828554.0	1028568.0	1280834.0	1635371.0	2220404.0	3558085.0	9222897.0	24201150.0
	2.0	3.0	4.0	5.0	6.0	7.0	8.0	9.0	10.0	11.0	12.0	13.0	14.0	15.0	16.0	17.0	18.0	19.0	20.0	21.0	22.0	23.0	24.0	25.0	26.0	27.0	28.0	29.0	30.0	31.0	32.0	33.0	34.0	35.0	36.0	37.0	38.0	39.0	40.0
SRR5007259_9_2	8.0	0.0	0.0	0.0	0.0	0.0	1.0	3.0	4.0	14.0	1762.0	8760.0	20227.0	41688.0	80723.0	132386.0	164571.0	193386.0	218701.0	241141.0	262963.0	292005.0	327388.0	366004.0	411061.0	464778.0	527872.0	602732.0	695695.0	806551.0	945774.0	1124823.0	1366013.0	1701346.0	2225922.0	3136671.0	5100444.0	11543042.0	13274442.0
	7.0	8.0	9.0	10.0	11.0	12.0	13.0	14.0	15.0	16.0	17.0	18.0	19.0	20.0	21.0	22.0	23.0	24.0	25.0	26.0	27.0	28.0	29.0	30.0	31.0	32.0	33.0	34.0	35.0	36.0	37.0	38.0	39.0	40.0
SRR5007259_9_2.trim	2.0	2.0	2.0	3.0	11.0	1724.0	8689.0	20005.0	41432.0	80197.0	131910.0	164294.0	193081.0	218304.0	240514.0	262301.0	291370.0	326579.0	365206.0	410176.0	463649.0	526498.0	601040.0	693546.0	803605.0	941492.0	1118890.0	1358996.0	1693273.0	2216050.0	3126275.0	5093201.0	11574944.0	13301185.0
	5.0	6.0	7.0	8.0	9.0	10.0	11.0	12.0	13.0	14.0	15.0	16.0	17.0	18.0	19.0	20.0	21.0	22.0	23.0	24.0	25.0	26.0	27.0	28.0	29.0	30.0	31.0	32.0	33.0	34.0	35.0	36.0	37.0	38.0	39.0
SRR5063984_001_1	1.0	3.0	2.0	6.0	19.0	22.0	26.0	23.0	26.0	36.0	40.0	46.0	60.0	64.0	68.0	81.0	95.0	93.0	118.0	160.0	215.0	271.0	323.0	419.0	468.0	627.0	812.0	1104.0	1353.0	2022.0	3074.0	5517.0	10355.0	5707.0	11.0
	20.0	21.0	22.0	23.0	24.0	25.0	26.0	27.0	28.0	29.0	30.0	31.0	32.0	33.0	34.0	35.0	36.0	37.0	38.0	39.0
SRR5063984_001_1.trim	1.0	2.0	2.0	4.0	32.0	67.0	110.0	178.0	277.0	382.0	527.0	688.0	968.0	1257.0	1778.0	2746.0	4839.0	9677.0	9154.0	292.0
	2.0	3.0	4.0	5.0	6.0	7.0	8.0	9.0	10.0	11.0	12.0	13.0	14.0	15.0	16.0	17.0	18.0	19.0	20.0	21.0	22.0	23.0	24.0	25.0	26.0	27.0	28.0	29.0	30.0	31.0	32.0	33.0	34.0	35.0	36.0	37.0	38.0	39.0
SRR5063984_001_2	137.0	48.0	29.0	35.0	41.0	41.0	45.0	56.0	60.0	46.0	57.0	59.0	67.0	84.0	88.0	81.0	99.0	97.0	123.0	113.0	144.0	175.0	231.0	257.0	364.0	463.0	529.0	695.0	845.0	1053.0	1350.0	1735.0	2632.0	4056.0	4893.0	7736.0	4697.0	6.0
	17.0	18.0	19.0	20.0	21.0	22.0	23.0	24.0	25.0	26.0	27.0	28.0	29.0	30.0	31.0	32.0	33.0	34.0	35.0	36.0	37.0	38.0	39.0
SRR5063984_001_2.trim	1.0	0.0	6.0	25.0	31.0	55.0	95.0	120.0	157.0	208.0	280.0	322.0	452.0	560.0	727.0	1032.0	1391.0	2319.0	3923.0	5011.0	7930.0	8027.0	309.0
	5.0	6.0	7.0	8.0	9.0	10.0	11.0	12.0	13.0	14.0	15.0	16.0	17.0	18.0	19.0	20.0	21.0	22.0	23.0	24.0	25.0	26.0	27.0	28.0	29.0	30.0	31.0	32.0	33.0	34.0	35.0	36.0	37.0	38.0	39.0
SRR5063984_002_1	2.0	5.0	7.0	12.0	32.0	38.0	47.0	45.0	56.0	76.0	105.0	98.0	119.0	123.0	151.0	149.0	193.0	190.0	245.0	329.0	422.0	515.0	631.0	817.0	921.0	1206.0	1636.0	2185.0	2783.0	4075.0	6166.0	11046.0	20807.0	11431.0	15.0
	20.0	21.0	22.0	23.0	24.0	25.0	26.0	27.0	28.0	29.0	30.0	31.0	32.0	33.0	34.0	35.0	36.0	37.0	38.0	39.0
SRR5063984_002_1.trim	1.0	4.0	7.0	14.0	60.0	134.0	228.0	336.0	544.0	772.0	1026.0	1343.0	1912.0	2567.0	3596.0	5502.0	9695.0	19356.0	18362.0	608.0
	2.0	3.0	4.0	5.0	6.0	7.0	8.0	9.0	10.0	11.0	12.0	13.0	14.0	15.0	16.0	17.0	18.0	19.0	20.0	21.0	22.0	23.0	24.0	25.0	26.0	27.0	28.0	29.0	30.0	31.0	32.0	33.0	34.0	35.0	36.0	37.0	38.0	39.0
SRR5063984_002_2	297.0	98.0	58.0	88.0	84.0	82.0	98.0	104.0	114.0	109.0	115.0	126.0	132.0	139.0	153.0	170.0	187.0	203.0	222.0	230.0	294.0	377.0	436.0	514.0	696.0	878.0	1067.0	1406.0	1732.0	2112.0	2762.0	3588.0	5273.0	8170.0	9748.0	15333.0	9473.0	10.0
	17.0	18.0	19.0	20.0	21.0	22.0	23.0	24.0	25.0	26.0	27.0	28.0	29.0	30.0	31.0	32.0	33.0	34.0	35.0	36.0	37.0	38.0	39.0
SRR5063984_002_2.trim	4.0	6.0	20.0	46.0	64.0	97.0	171.0	236.0	336.0	403.0	538.0	643.0	882.0	1107.0	1497.0	2023.0	2893.0	4692.0	7942.0	9899.0	15822.0	16101.0	645.0
	3.0	4.0	5.0	6.0	7.0	8.0	9.0	10.0	11.0	12.0	13.0	14.0	15.0	16.0	17.0	18.0	19.0	20.0	21.0	22.0	23.0	24.0	25.0	26.0	27.0	28.0	29.0	30.0	31.0	32.0	33.0	34.0	35.0	36.0	37.0	38.0	39.0
SRR5063984_003_1	1.0	0.0	3.0	5.0	13.0	21.0	44.0	60.0	81.0	75.0	100.0	111.0	147.0	152.0	185.0	180.0	224.0	253.0	292.0	272.0	391.0	491.0	625.0	760.0	952.0	1189.0	1449.0	1825.0	2430.0	3259.0	4204.0	6110.0	9313.0	16494.0	31114.0	17200.0	23.0
	20.0	21.0	22.0	23.0	24.0	25.0	26.0	27.0	28.0	29.0	30.0	31.0	32.0	33.0	34.0	35.0	36.0	37.0	38.0	39.0
SRR5063984_003_1.trim	1.0	4.0	14.0	23.0	78.0	202.0	336.0	534.0	771.0	1170.0	1551.0	2011.0	2869.0	3870.0	5427.0	8360.0	14516.0	28948.0	27526.0	923.0
	2.0	3.0	4.0	5.0	6.0	7.0	8.0	9.0	10.0	11.0	12.0	13.0	14.0	15.0	16.0	17.0	18.0	19.0	20.0	21.0	22.0	23.0	24.0	25.0	26.0	27.0	28.0	29.0	30.0	31.0	32.0	33.0	34.0	35.0	36.0	37.0	38.0	39.0
SRR5063984_003_2	444.0	147.0	105.0	120.0	122.0	127.0	145.0	148.0	159.0	163.0	166.0	178.0	196.0	218.0	252.0	272.0	271.0	297.0	326.0	361.0	423.0	554.0	642.0	766.0	1082.0	1318.0	1626.0	2088.0	2606.0	3225.0	4154.0	5381.0	7917.0	12205.0	14471.0	23050.0	14308.0	15.0
	17.0	18.0	19.0	20.0	21.0	22.0	23.0	24.0	25.0	26.0	27.0	28.0	29.0	30.0	31.0	32.0	33.0	34.0	35.0	36.0	37.0	38.0	39.0
SRR5063984_003_2.trim	4.0	9.0	29.0	66.0	110.0	144.0	255.0	330.0	488.0	607.0	818.0	955.0	1297.0	1687.0	2257.0	3086.0	4355.0	6998.0	11881.0	14766.0	23833.0	24176.0	983.0
	3.0	4.0	5.0	6.0	7.0	8.0	9.0	10.0	11.0	12.0	13.0	14.0	15.0	16.0	17.0	18.0	19.0	20.0	21.0	22.0	23.0	24.0	25.0	26.0	27.0	28.0	29.0	30.0	31.0	32.0	33.0	34.0	35.0	36.0	37.0	38.0	39.0
SRR5063984_004_1	1.0	0.0	4.0	8.0	19.0	28.0	62.0	83.0	103.0	108.0	137.0	152.0	194.0	193.0	240.0	263.0	296.0	348.0	361.0	390.0	532.0	643.0	807.0	1016.0	1306.0	1571.0	1922.0	2419.0	3256.0	4292.0	5602.0	8115.0	12570.0	22047.0	41477.0	22799.0	31.0
	20.0	21.0	22.0	23.0	24.0	25.0	26.0	27.0	28.0	29.0	30.0	31.0	32.0	33.0	34.0	35.0	36.0	37.0	38.0	39.0
SRR5063984_004_1.trim	2.0	4.0	17.0	39.0	100.0	250.0	449.0	725.0	1055.0	1577.0	2037.0	2740.0	3767.0	5133.0	7217.0	11169.0	19365.0	38657.0	36644.0	1238.0
	2.0	3.0	4.0	5.0	6.0	7.0	8.0	9.0	10.0	11.0	12.0	13.0	14.0	15.0	16.0	17.0	18.0	19.0	20.0	21.0	22.0	23.0	24.0	25.0	26.0	27.0	28.0	29.0	30.0	31.0	32.0	33.0	34.0	35.0	36.0	37.0	38.0	39.0
SRR5063984_004_2	574.0	207.0	135.0	163.0	160.0	163.0	200.0	198.0	205.0	228.0	221.0	259.0	265.0	290.0	336.0	359.0	371.0	403.0	463.0	465.0	556.0	723.0	849.0	1025.0	1411.0	1787.0	2201.0	2771.0	3466.0	4271.0	5574.0	7231.0	10538.0	16418.0	19182.0	30720.0	18987.0	20.0
	17.0	18.0	19.0	20.0	21.0	22.0	23.0	24.0	25.0	26.0	27.0	28.0	29.0	30.0	31.0	32.0	33.0	34.0	35.0	36.0	37.0	38.0	39.0
SRR5063984_004_2.trim	4.0	10.0	40.0	91.0	147.0	196.0	358.0	455.0	660.0	804.0	1089.0	1271.0	1706.0	2232.0	2956.0	4087.0	5856.0	9356.0	15965.0	19558.0	31813.0	32257.0	1274.0
	3.0	4.0	5.0	6.0	7.0	8.0	9.0	10.0	11.0	12.0	13.0	14.0	15.0	16.0	17.0	18.0	19.0	20.0	21.0	22.0	23.0	24.0	25.0	26.0	27.0	28.0	29.0	30.0	31.0	32.0	33.0	34.0	35.0	36.0	37.0	38.0	39.0
SRR5063984_005_1	2.0	1.0	4.0	9.0	22.0	34.0	76.0	99.0	124.0	146.0	185.0	203.0	236.0	243.0	294.0	334.0	380.0	436.0	451.0	510.0	659.0	811.0	983.0	1249.0	1619.0	1957.0	2413.0	3026.0	4041.0	5342.0	7023.0	10159.0	15720.0	27693.0	51750.0	28550.0	34.0
	20.0	21.0	22.0	23.0	24.0	25.0	26.0	27.0	28.0	29.0	30.0	31.0	32.0	33.0	34.0	35.0	36.0	37.0	38.0	39.0
SRR5063984_005_1.trim	2.0	4.0	22.0	52.0	129.0	302.0	547.0	926.0	1326.0	1930.0	2535.0	3452.0	4690.0	6398.0	9060.0	13907.0	24318.0	48285.0	45884.0	1524.0
	2.0	3.0	4.0	5.0	6.0	7.0	8.0	9.0	10.0	11.0	12.0	13.0	14.0	15.0	16.0	17.0	18.0	19.0	20.0	21.0	22.0	23.0	24.0	25.0	26.0	27.0	28.0	29.0	30.0	31.0	32.0	33.0	34.0	35.0	36.0	37.0	38.0	39.0
SRR5063984_005_2	708.0	270.0	179.0	205.0	191.0	219.0	247.0	253.0	266.0	264.0	275.0	314.0	319.0	349.0	432.0	441.0	457.0	508.0	570.0	584.0	702.0	898.0	1058.0	1283.0	1770.0	2220.0	2812.0	3457.0	4274.0	5349.0	6984.0	9063.0	13187.0	20556.0	24025.0	38375.0	23727.0	27.0
	17.0	18.0	19.0	20.0	21.0	22.0	23.0	24.0	25.0	26.0	27.0	28.0	29.0	30.0	31.0	32.0	33.0	34.0	35.0	36.0	37.0	38.0	39.0
SRR5063984_005_2.trim	5.0	13.0	48.0	103.0	186.0	250.0	432.0	570.0	825.0	980.0	1342.0	1651.0	2175.0	2761.0	3713.0	5121.0	7285.0	11744.0	19880.0	24478.0	39734.0	40419.0	1578.0
	3.0	4.0	5.0	6.0	7.0	8.0	9.0	10.0	11.0	12.0	13.0	14.0	15.0	16.0	17.0	18.0	19.0	20.0	21.0	22.0	23.0	24.0	25.0	26.0	27.0	28.0	29.0	30.0	31.0	32.0	33.0	34.0	35.0	36.0	37.0	38.0	39.0
SRR5063984_006_1	2.0	1.0	5.0	11.0	28.0	38.0	93.0	123.0	159.0	180.0	226.0	251.0	283.0	305.0	353.0	381.0	476.0	503.0	553.0	629.0	793.0	988.0	1164.0	1470.0	1914.0	2341.0	2907.0	3643.0	4873.0	6387.0	8527.0	12117.0	18797.0	33196.0	62142.0	34246.0	40.0
	20.0	21.0	22.0	23.0	24.0	25.0	26.0	27.0	28.0	29.0	30.0	31.0	32.0	33.0	34.0	35.0	36.0	37.0	38.0	39.0
SRR5063984_006_1.trim	2.0	4.0	27.0	58.0	151.0	362.0	658.0	1105.0	1597.0	2338.0	3049.0	4166.0	5687.0	7740.0	10827.0	16560.0	29185.0	57969.0	55061.0	1782.0
	2.0	3.0	4.0	5.0	6.0	7.0	8.0	9.0	10.0	11.0	12.0	13.0	14.0	15.0	16.0	17.0	18.0	19.0	20.0	21.0	22.0	23.0	24.0	25.0	26.0	27.0	28.0	29.0	30.0	31.0	32.0	33.0	34.0	35.0	36.0	37.0	38.0	39.0
SRR5063984_006_2	840.0	309.0	220.0	246.0	242.0	266.0	297.0	295.0	318.0	307.0	341.0	366.0	376.0	427.0	515.0	525.0	541.0	625.0	685.0	709.0	843.0	1093.0	1305.0	1563.0	2089.0	2649.0	3348.0	4124.0	5087.0	6422.0	8365.0	10895.0	15755.0	24833.0	28847.0	46089.0	28356.0	32.0
	17.0	18.0	19.0	20.0	21.0	22.0	23.0	24.0	25.0	26.0	27.0	28.0	29.0	30.0	31.0	32.0	33.0	34.0	35.0	36.0	37.0	38.0	39.0
SRR5063984_006_2.trim	6.0	15.0	60.0	124.0	217.0	300.0	515.0	678.0	1013.0	1175.0	1615.0	1978.0	2604.0	3304.0	4452.0	6137.0	8729.0	14112.0	23962.0	29408.0	47664.0	48402.0	1858.0
	2.0	3.0	4.0	5.0	6.0	7.0	8.0	9.0	10.0	11.0	12.0	13.0	14.0	15.0	16.0	17.0	18.0	19.0	20.0	21.0	22.0	23.0	24.0	25.0	26.0	27.0	28.0	29.0	30.0	31.0	32.0	33.0	34.0	35.0	36.0	37.0	38.0	39.0
SRR5063984_007_1	1.0	2.0	1.0	5.0	12.0	32.0	47.0	105.0	151.0	187.0	208.0	259.0	293.0	324.0	360.0	409.0	448.0	555.0	584.0	658.0	747.0	916.0	1153.0	1356.0	1711.0	2215.0	2732.0	3386.0	4258.0	5720.0	7415.0	10018.0	14059.0	21844.0	38803.0	72379.0	39947.0	44.0
	20.0	21.0	22.0	23.0	24.0	25.0	26.0	27.0	28.0	29.0	30.0	31.0	32.0	33.0	34.0	35.0	36.0	37.0	38.0	39.0
SRR5063984_007_1.trim	2.0	4.0	31.0	66.0	184.0	421.0	762.0	1295.0	1851.0	2704.0	3580.0	4869.0	6657.0	9046.0	12600.0	19249.0	34025.0	67531.0	64279.0	2062.0
	2.0	3.0	4.0	5.0	6.0	7.0	8.0	9.0	10.0	11.0	12.0	13.0	14.0	15.0	16.0	17.0	18.0	19.0	20.0	21.0	22.0	23.0	24.0	25.0	26.0	27.0	28.0	29.0	30.0	31.0	32.0	33.0	34.0	35.0	36.0	37.0	38.0	39.0
SRR5063984_007_2	993.0	357.0	260.0	291.0	279.0	305.0	351.0	345.0	367.0	359.0	406.0	435.0	439.0	496.0	602.0	612.0	643.0	708.0	792.0	813.0	968.0	1281.0	1533.0	1817.0	2408.0	3105.0	3876.0	4760.0	5918.0	7578.0	9854.0	12692.0	18350.0	28981.0	33577.0	53749.0	33006.0	38.0
	16.0	17.0	18.0	19.0	20.0	21.0	22.0	23.0	24.0	25.0	26.0	27.0	28.0	29.0	30.0	31.0	32.0	33.0	34.0	35.0	36.0	37.0	38.0	39.0
SRR5063984_007_2.trim	1.0	8.0	17.0	64.0	149.0	248.0	359.0	599.0	800.0	1150.0	1385.0	1883.0	2294.0	3044.0	3808.0	5149.0	7172.0	10202.0	16427.0	27953.0	34331.0	55591.0	56420.0	2164.0
	2.0	3.0	4.0	5.0	6.0	7.0	8.0	9.0	10.0	11.0	12.0	13.0	14.0	15.0	16.0	17.0	18.0	19.0	20.0	21.0	22.0	23.0	24.0	25.0	26.0	27.0	28.0	29.0	30.0	31.0	32.0	33.0	34.0	35.0	36.0	37.0	38.0	39.0
SRR5063984_008_1	1.0	2.0	1.0	5.0	14.0	36.0	56.0	125.0	166.0	215.0	237.0	302.0	329.0	375.0	421.0	478.0	513.0	629.0	664.0	744.0	854.0	1050.0	1313.0	1555.0	1915.0	2526.0	3161.0	3890.0	4858.0	6578.0	8515.0	11417.0	16047.0	24911.0	44238.0	82636.0	45687.0	53.0
	20.0	21.0	22.0	23.0	24.0	25.0	26.0	27.0	28.0	29.0	30.0	31.0	32.0	33.0	34.0	35.0	36.0	37.0	38.0	39.0
SRR5063984_008_1.trim	2.0	4.0	35.0	79.0	208.0	487.0	871.0	1484.0	2117.0	3097.0	4098.0	5592.0	7600.0	10303.0	14390.0	21979.0	38840.0	77079.0	73431.0	2371.0
	2.0	3.0	4.0	5.0	6.0	7.0	8.0	9.0	10.0	11.0	12.0	13.0	14.0	15.0	16.0	17.0	18.0	19.0	20.0	21.0	22.0	23.0	24.0	25.0	26.0	27.0	28.0	29.0	30.0	31.0	32.0	33.0	34.0	35.0	36.0	37.0	38.0	39.0
SRR5063984_008_2	1125.0	412.0	318.0	335.0	310.0	349.0	396.0	387.0	428.0	415.0	458.0	507.0	518.0	555.0	690.0	677.0	715.0	793.0	918.0	919.0	1091.0	1447.0	1751.0	2133.0	2781.0	3591.0	4441.0	5432.0	6784.0	8657.0	11234.0	14503.0	20867.0	33150.0	38192.0	61351.0	37843.0	44.0
	16.0	17.0	18.0	19.0	20.0	21.0	22.0	23.0	24.0	25.0	26.0	27.0	28.0	29.0	30.0	31.0	32.0	33.0	34.0	35.0	36.0	37.0	38.0	39.0
SRR5063984_008_2.trim	1.0	8.0	20.0	69.0	174.0	284.0	413.0	662.0	905.0	1304.0	1606.0	2149.0	2624.0	3462.0	4376.0	5918.0	8166.0	11710.0	18748.0	31943.0	39138.0	63446.0	64462.0	2479.0
	2.0	3.0	4.0	5.0	6.0	7.0	8.0	9.0	10.0	11.0	12.0	13.0	14.0	15.0	16.0	17.0	18.0	19.0	20.0	21.0	22.0	23.0	24.0	25.0	26.0	27.0	28.0	29.0	30.0	31.0	32.0	33.0	34.0	35.0	36.0	37.0	38.0	39.0
SRR5063984_009_1	1.0	2.0	1.0	5.0	19.0	40.0	65.0	139.0	177.0	246.0	267.0	330.0	376.0	415.0	470.0	544.0	560.0	714.0	750.0	835.0	973.0	1178.0	1473.0	1731.0	2168.0	2829.0	3560.0	4377.0	5491.0	7374.0	9584.0	12848.0	18041.0	27980.0	49686.0	92969.0	51394.0	62.0
	20.0	21.0	22.0	23.0	24.0	25.0	26.0	27.0	28.0	29.0	30.0	31.0	32.0	33.0	34.0	35.0	36.0	37.0	38.0	39.0
SRR5063984_009_1.trim	2.0	4.0	38.0	92.0	234.0	544.0	971.0	1654.0	2385.0	3449.0	4618.0	6307.0	8519.0	11563.0	16206.0	24748.0	43649.0	86676.0	82578.0	2665.0
	2.0	3.0	4.0	5.0	6.0	7.0	8.0	9.0	10.0	11.0	12.0	13.0	14.0	15.0	16.0	17.0	18.0	19.0	20.0	21.0	22.0	23.0	24.0	25.0	26.0	27.0	28.0	29.0	30.0	31.0	32.0	33.0	34.0	35.0	36.0	37.0	38.0	39.0
SRR5063984_009_2	1277.0	458.0	355.0	384.0	349.0	388.0	435.0	437.0	475.0	469.0	507.0	567.0	589.0	619.0	769.0	761.0	814.0	886.0	1017.0	1018.0	1221.0	1616.0	1966.0	2392.0	3116.0	3990.0	5023.0	6128.0	7651.0	9724.0	12591.0	16331.0	23504.0	37288.0	42844.0	69059.0	42608.0	48.0
	16.0	17.0	18.0	19.0	20.0	21.0	22.0	23.0	24.0	25.0	26.0	27.0	28.0	29.0	30.0	31.0	32.0	33.0	34.0	35.0	36.0	37.0	38.0	39.0
SRR5063984_009_2.trim	1.0	10.0	24.0	81.0	194.0	310.0	465.0	756.0	1017.0	1441.0	1759.0	2402.0	2960.0	3885.0	4943.0	6620.0	9173.0	13187.0	21065.0	36003.0	43905.0	71418.0	72517.0	2766.0
	2.0	3.0	4.0	5.0	6.0	7.0	8.0	9.0	10.0	11.0	12.0	13.0	14.0	15.0	16.0	17.0	18.0	19.0	20.0	21.0	22.0	23.0	24.0	25.0	26.0	27.0	28.0	29.0	30.0	31.0	32.0	33.0	34.0	35.0	36.0	37.0	38.0	39.0
SRR5063984_01_1	1.0	2.0	1.0	5.0	23.0	46.0	71.0	157.0	192.0	264.0	302.0	360.0	431.0	456.0	521.0	609.0	616.0	786.0	825.0	925.0	1093.0	1310.0	1627.0	1916.0	2385.0	3124.0	3930.0	4892.0	6090.0	8182.0	10623.0	14282.0	20138.0	31145.0	55374.0	103373.0	57042.0	66.0
	20.0	21.0	22.0	23.0	24.0	25.0	26.0	27.0	28.0	29.0	30.0	31.0	32.0	33.0	34.0	35.0	36.0	37.0	38.0	39.0
SRR5063984_01_1.trim	2.0	4.0	40.0	104.0	264.0	615.0	1063.0	1851.0	2632.0	3826.0	5141.0	6958.0	9480.0	12858.0	17991.0	27624.0	48597.0	96315.0	91778.0	2961.0
	2.0	3.0	4.0	5.0	6.0	7.0	8.0	9.0	10.0	11.0	12.0	13.0	14.0	15.0	16.0	17.0	18.0	19.0	20.0	21.0	22.0	23.0	24.0	25.0	26.0	27.0	28.0	29.0	30.0	31.0	32.0	33.0	34.0	35.0	36.0	37.0	38.0	39.0
SRR5063984_01_2	1427.0	494.0	397.0	430.0	392.0	427.0	487.0	489.0	517.0	514.0	571.0	630.0	647.0	702.0	848.0	855.0	915.0	989.0	1126.0	1135.0	1380.0	1790.0	2210.0	2661.0	3425.0	4396.0	5582.0	6814.0	8461.0	10832.0	13973.0	18264.0	26138.0	41391.0	47803.0	76728.0	47289.0	56.0
	16.0	17.0	18.0	19.0	20.0	21.0	22.0	23.0	24.0	25.0	26.0	27.0	28.0	29.0	30.0	31.0	32.0	33.0	34.0	35.0	36.0	37.0	38.0	39.0
SRR5063984_01_2.trim	1.0	11.0	31.0	95.0	210.0	341.0	526.0	850.0	1137.0	1616.0	1942.0	2652.0	3298.0	4310.0	5484.0	7328.0	10208.0	14666.0	23488.0	39988.0	48893.0	79413.0	80541.0	3075.0
	2.0	3.0	4.0	5.0	6.0	7.0	8.0	9.0	10.0	11.0	12.0	13.0	14.0	15.0	16.0	17.0	18.0	19.0	20.0	21.0	22.0	23.0	24.0	25.0	26.0	27.0	28.0	29.0	30.0	31.0	32.0	33.0	34.0	35.0	36.0	37.0	38.0	39.0
SRR5063984_02_1	1.0	4.0	4.0	11.0	36.0	88.0	144.0	284.0	394.0	519.0	602.0	713.0	858.0	891.0	1045.0	1221.0	1259.0	1542.0	1653.0	1861.0	2143.0	2584.0	3221.0	3854.0	4899.0	6193.0	7851.0	9789.0	12299.0	16164.0	21253.0	28519.0	40375.0	62507.0	111072.0	206579.0	114401.0	122.0
	19.0	20.0	21.0	22.0	23.0	24.0	25.0	26.0	27.0	28.0	29.0	30.0	31.0	32.0	33.0	34.0	35.0	36.0	37.0	38.0	39.0
SRR5063984_02_1.trim	1.0	6.0	15.0	76.0	229.0	524.0	1199.0	2141.0	3589.0	5328.0	7634.0	10279.0	14023.0	18994.0	25654.0	36198.0	55324.0	97418.0	192140.0	184186.0	5913.0
	2.0	3.0	4.0	5.0	6.0	7.0	8.0	9.0	10.0	11.0	12.0	13.0	14.0	15.0	16.0	17.0	18.0	19.0	20.0	21.0	22.0	23.0	24.0	25.0	26.0	27.0	28.0	29.0	30.0	31.0	32.0	33.0	34.0	35.0	36.0	37.0	38.0	39.0
SRR5063984_02_2	2834.0	976.0	767.0	820.0	813.0	885.0	950.0	889.0	1011.0	1030.0	1159.0	1224.0	1322.0	1405.0	1585.0	1672.0	1817.0	1984.0	2247.0	2372.0	2803.0	3552.0	4323.0	5373.0	7027.0	8857.0	11224.0	13698.0	17046.0	21625.0	27589.0	36674.0	52463.0	82473.0	95709.0	153702.0	94941.0	114.0
	15.0	16.0	17.0	18.0	19.0	20.0	21.0	22.0	23.0	24.0	25.0	26.0	27.0	28.0	29.0	30.0	31.0	32.0	33.0	34.0	35.0	36.0	37.0	38.0	39.0
SRR5063984_02_2.trim	1.0	2.0	16.0	68.0	176.0	412.0	706.0	1069.0	1644.0	2280.0	3137.0	3923.0	5179.0	6572.0	8568.0	11126.0	14656.0	20234.0	29307.0	47174.0	80010.0	97849.0	159158.0	161494.0	6110.0
	2.0	3.0	4.0	5.0	6.0	7.0	8.0	9.0	10.0	11.0	12.0	13.0	14.0	15.0	16.0	17.0	18.0	19.0	20.0	21.0	22.0	23.0	24.0	25.0	26.0	27.0	28.0	29.0	30.0	31.0	32.0	33.0	34.0	35.0	36.0	37.0	38.0	39.0
SRR5063984_03_1	2.0	5.0	6.0	18.0	47.0	134.0	232.0	447.0	617.0	771.0	903.0	1074.0	1279.0	1327.0	1613.0	1812.0	1913.0	2260.0	2515.0	2792.0	3240.0	3880.0	4808.0	5797.0	7274.0	9267.0	11764.0	14778.0	18498.0	24411.0	31888.0	42700.0	60504.0	93791.0	166619.0	309149.0	171501.0	181.0
	19.0	20.0	21.0	22.0	23.0	24.0	25.0	26.0	27.0	28.0	29.0	30.0	31.0	32.0	33.0	34.0	35.0	36.0	37.0	38.0	39.0
SRR5063984_03_1.trim	2.0	8.0	31.0	97.0	356.0	791.0	1752.0	3240.0	5321.0	8048.0	11504.0	15395.0	21139.0	28520.0	38410.0	54340.0	83025.0	146177.0	287355.0	276222.0	8853.0
	2.0	3.0	4.0	5.0	6.0	7.0	8.0	9.0	10.0	11.0	12.0	13.0	14.0	15.0	16.0	17.0	18.0	19.0	20.0	21.0	22.0	23.0	24.0	25.0	26.0	27.0	28.0	29.0	30.0	31.0	32.0	33.0	34.0	35.0	36.0	37.0	38.0	39.0
SRR5063984_03_2	4338.0	1480.0	1173.0	1187.0	1237.0	1352.0	1399.0	1350.0	1485.0	1570.0	1758.0	1787.0	1983.0	2113.0	2352.0	2451.0	2710.0	2973.0	3342.0	3587.0	4188.0	5296.0	6452.0	8145.0	10537.0	13366.0	16913.0	20546.0	25592.0	32414.0	41427.0	54833.0	78831.0	123543.0	143961.0	230029.0	141942.0	175.0
	15.0	16.0	17.0	18.0	19.0	20.0	21.0	22.0	23.0	24.0	25.0	26.0	27.0	28.0	29.0	30.0	31.0	32.0	33.0	34.0	35.0	36.0	37.0	38.0	39.0
SRR5063984_03_2.trim	2.0	3.0	23.0	96.0	283.0	592.0	1036.0	1638.0	2463.0	3501.0	4676.0	5997.0	7690.0	9937.0	12846.0	16670.0	21992.0	30158.0	43923.0	70742.0	120302.0	146841.0	238252.0	241830.0	9093.0
	2.0	3.0	4.0	5.0	6.0	7.0	8.0	9.0	10.0	11.0	12.0	13.0	14.0	15.0	16.0	17.0	18.0	19.0	20.0	21.0	22.0	23.0	24.0	25.0	26.0	27.0	28.0	29.0	30.0	31.0	32.0	33.0	34.0	35.0	36.0	37.0	38.0	39.0
SRR5063984_04_1	2.0	7.0	8.0	30.0	73.0	172.0	307.0	584.0	840.0	997.0	1213.0	1436.0	1715.0	1788.0	2170.0	2386.0	2559.0	3022.0	3364.0	3765.0	4358.0	5245.0	6389.0	7753.0	9832.0	12301.0	15602.0	19584.0	24779.0	32627.0	42732.0	57037.0	80437.0	124864.0	222351.0	411898.0	228528.0	237.0
	19.0	20.0	21.0	22.0	23.0	24.0	25.0	26.0	27.0	28.0	29.0	30.0	31.0	32.0	33.0	34.0	35.0	36.0	37.0	38.0	39.0
SRR5063984_04_1.trim	2.0	9.0	41.0	129.0	485.0	1097.0	2363.0	4338.0	7099.0	10778.0	15339.0	20544.0	28200.0	38094.0	51379.0	72403.0	110870.0	194812.0	382930.0	368008.0	11671.0
	2.0	3.0	4.0	5.0	6.0	7.0	8.0	9.0	10.0	11.0	12.0	13.0	14.0	15.0	16.0	17.0	18.0	19.0	20.0	21.0	22.0	23.0	24.0	25.0	26.0	27.0	28.0	29.0	30.0	31.0	32.0	33.0	34.0	35.0	36.0	37.0	38.0	39.0
SRR5063984_04_2	5864.0	1951.0	1600.0	1564.0	1641.0	1811.0	1862.0	1835.0	1972.0	2143.0	2355.0	2343.0	2608.0	2823.0	3120.0	3270.0	3669.0	3992.0	4418.0	4804.0	5642.0	7072.0	8608.0	10861.0	14015.0	17884.0	22672.0	27471.0	34093.0	43178.0	55288.0	72978.0	105154.0	164713.0	191663.0	306545.0	189280.0	230.0
	15.0	16.0	17.0	18.0	19.0	20.0	21.0	22.0	23.0	24.0	25.0	26.0	27.0	28.0	29.0	30.0	31.0	32.0	33.0	34.0	35.0	36.0	37.0	38.0	39.0
SRR5063984_04_2.trim	2.0	5.0	33.0	132.0	386.0	795.0	1395.0	2166.0	3301.0	4702.0	6277.0	8052.0	10286.0	13197.0	17183.0	22329.0	29450.0	40347.0	58548.0	94497.0	160468.0	195382.0	317351.0	322190.0	12117.0
	2.0	3.0	4.0	5.0	6.0	7.0	8.0	9.0	10.0	11.0	12.0	13.0	14.0	15.0	16.0	17.0	18.0	19.0	20.0	21.0	22.0	23.0	24.0	25.0	26.0	27.0	28.0	29.0	30.0	31.0	32.0	33.0	34.0	35.0	36.0	37.0	38.0	39.0
SRR5063984_05_1	3.0	8.0	10.0	38.0	88.0	210.0	396.0	717.0	1052.0	1251.0	1520.0	1805.0	2113.0	2245.0	2636.0	2982.0	3213.0	3758.0	4212.0	4698.0	5438.0	6556.0	7940.0	9673.0	12258.0	15296.0	19519.0	24563.0	31117.0	40558.0	53281.0	71400.0	100577.0	155743.0	277776.0	515316.0	285628.0	287.0
	19.0	20.0	21.0	22.0	23.0	24.0	25.0	26.0	27.0	28.0	29.0	30.0	31.0	32.0	33.0	34.0	35.0	36.0	37.0	38.0	39.0
SRR5063984_05_1.trim	2.0	14.0	50.0	166.0	608.0	1365.0	2937.0	5482.0	8911.0	13477.0	19191.0	25725.0	35084.0	47495.0	64133.0	90563.0	138465.0	243306.0	478867.0	459880.0	14618.0
	2.0	3.0	4.0	5.0	6.0	7.0	8.0	9.0	10.0	11.0	12.0	13.0	14.0	15.0	16.0	17.0	18.0	19.0	20.0	21.0	22.0	23.0	24.0	25.0	26.0	27.0	28.0	29.0	30.0	31.0	32.0	33.0	34.0	35.0	36.0	37.0	38.0	39.0
SRR5063984_05_2	7305.0	2482.0	2013.0	1971.0	2074.0	2240.0	2352.0	2294.0	2414.0	2682.0	2993.0	2929.0	3262.0	3494.0	3907.0	4097.0	4572.0	4955.0	5490.0	5951.0	7031.0	8829.0	10746.0	13522.0	17434.0	22308.0	28335.0	34409.0	42360.0	53793.0	69266.0	91268.0	131300.0	205860.0	239527.0	383438.0	236687.0	291.0
	15.0	16.0	17.0	18.0	19.0	20.0	21.0	22.0	23.0	24.0	25.0	26.0	27.0	28.0	29.0	30.0	31.0	32.0	33.0	34.0	35.0	36.0	37.0	38.0	39.0
SRR5063984_05_2.trim	2.0	5.0	39.0	156.0	485.0	1013.0	1752.0	2743.0	4101.0	5848.0	7788.0	10118.0	12890.0	16466.0	21482.0	27822.0	36625.0	50696.0	73139.0	117861.0	200509.0	244174.0	396926.0	402592.0	15107.0
	2.0	3.0	4.0	5.0	6.0	7.0	8.0	9.0	10.0	11.0	12.0	13.0	14.0	15.0	16.0	17.0	18.0	19.0	20.0	21.0	22.0	23.0	24.0	25.0	26.0	27.0	28.0	29.0	30.0	31.0	32.0	33.0	34.0	35.0	36.0	37.0	38.0	39.0
SRR5063984_06_1	3.0	9.0	14.0	46.0	108.0	252.0	475.0	853.0	1268.0	1520.0	1866.0	2166.0	2524.0	2713.0	3226.0	3572.0	3885.0	4506.0	5060.0	5636.0	6563.0	7867.0	9531.0	11592.0	14718.0	18384.0	23412.0	29434.0	37364.0	48753.0	63892.0	85810.0	120690.0	186765.0	333404.0	617957.0	342579.0	337.0
	19.0	20.0	21.0	22.0	23.0	24.0	25.0	26.0	27.0	28.0	29.0	30.0	31.0	32.0	33.0	34.0	35.0	36.0	37.0	38.0	39.0
SRR5063984_06_1.trim	2.0	16.0	58.0	201.0	716.0	1672.0	3498.0	6522.0	10767.0	16194.0	22938.0	30944.0	42249.0	56974.0	77069.0	108608.0	166226.0	291930.0	574301.0	551628.0	17614.0
	2.0	3.0	4.0	5.0	6.0	7.0	8.0	9.0	10.0	11.0	12.0	13.0	14.0	15.0	16.0	17.0	18.0	19.0	20.0	21.0	22.0	23.0	24.0	25.0	26.0	27.0	28.0	29.0	30.0	31.0	32.0	33.0	34.0	35.0	36.0	37.0	38.0	39.0
SRR5063984_06_2	8763.0	2951.0	2394.0	2346.0	2519.0	2714.0	2790.0	2762.0	2946.0	3213.0	3588.0	3552.0	3934.0	4224.0	4661.0	4949.0	5532.0	5993.0	6598.0	7132.0	8454.0	10602.0	12951.0	16304.0	20872.0	26781.0	34004.0	41251.0	50903.0	64551.0	83152.0	109483.0	157470.0	246897.0	287592.0	460190.0	283387.0	349.0
	15.0	16.0	17.0	18.0	19.0	20.0	21.0	22.0	23.0	24.0	25.0	26.0	27.0	28.0	29.0	30.0	31.0	32.0	33.0	34.0	35.0	36.0	37.0	38.0	39.0
SRR5063984_06_2.trim	2.0	6.0	50.0	189.0	590.0	1243.0	2106.0	3293.0	4926.0	7022.0	9385.0	12096.0	15482.0	19784.0	25832.0	33427.0	44138.0	60910.0	87807.0	141128.0	240536.0	293179.0	476272.0	482651.0	18073.0
	2.0	3.0	4.0	5.0	6.0	7.0	8.0	9.0	10.0	11.0	12.0	13.0	14.0	15.0	16.0	17.0	18.0	19.0	20.0	21.0	22.0	23.0	24.0	25.0	26.0	27.0	28.0	29.0	30.0	31.0	32.0	33.0	34.0	35.0	36.0	37.0	38.0	39.0
SRR5063984_07_1	3.0	12.0	19.0	54.0	125.0	293.0	562.0	989.0	1470.0	1789.0	2180.0	2550.0	2931.0	3202.0	3733.0	4142.0	4565.0	5255.0	5909.0	6568.0	7732.0	9197.0	11113.0	13486.0	17174.0	21404.0	27208.0	34414.0	43638.0	56835.0	74749.0	100107.0	140810.0	217742.0	388607.0	721382.0	399885.0	398.0
	19.0	20.0	21.0	22.0	23.0	24.0	25.0	26.0	27.0	28.0	29.0	30.0	31.0	32.0	33.0	34.0	35.0	36.0	37.0	38.0	39.0
SRR5063984_07_1.trim	2.0	17.0	67.0	244.0	824.0	1935.0	4041.0	7607.0	12572.0	18862.0	26784.0	36177.0	49310.0	66483.0	90049.0	126983.0	193703.0	340449.0	670307.0	643609.0	20544.0
	2.0	3.0	4.0	5.0	6.0	7.0	8.0	9.0	10.0	11.0	12.0	13.0	14.0	15.0	16.0	17.0	18.0	19.0	20.0	21.0	22.0	23.0	24.0	25.0	26.0	27.0	28.0	29.0	30.0	31.0	32.0	33.0	34.0	35.0	36.0	37.0	38.0	39.0
SRR5063984_07_2	10165.0	3413.0	2775.0	2748.0	2946.0	3195.0	3250.0	3217.0	3415.0	3732.0	4159.0	4199.0	4595.0	4921.0	5398.0	5842.0	6453.0	7017.0	7783.0	8373.0	9876.0	12335.0	15068.0	18961.0	24351.0	31230.0	39569.0	48139.0	59267.0	75150.0	96910.0	127969.0	183628.0	288289.0	335471.0	537170.0	330853.0	400.0
	15.0	16.0	17.0	18.0	19.0	20.0	21.0	22.0	23.0	24.0	25.0	26.0	27.0	28.0	29.0	30.0	31.0	32.0	33.0	34.0	35.0	36.0	37.0	38.0	39.0
SRR5063984_07_2.trim	2.0	9.0	60.0	223.0	681.0	1480.0	2457.0	3845.0	5788.0	8194.0	10928.0	14167.0	18088.0	23055.0	30087.0	38875.0	51414.0	71115.0	102509.0	164716.0	280758.0	341936.0	555905.0	563253.0	21024.0
	2.0	3.0	4.0	5.0	6.0	7.0	8.0	9.0	10.0	11.0	12.0	13.0	14.0	15.0	16.0	17.0	18.0	19.0	20.0	21.0	22.0	23.0	24.0	25.0	26.0	27.0	28.0	29.0	30.0	31.0	32.0	33.0	34.0	35.0	36.0	37.0	38.0	39.0
SRR5063984_08_1	5.0	16.0	24.0	62.0	140.0	345.0	632.0	1148.0	1665.0	2056.0	2509.0	2887.0	3334.0	3658.0	4238.0	4760.0	5195.0	5966.0	6750.0	7509.0	8854.0	10553.0	12756.0	15484.0	19682.0	24419.0	31147.0	39398.0	49943.0	64915.0	85579.0	114421.0	160730.0	248789.0	444535.0	824269.0	457301.0	460.0
	19.0	20.0	21.0	22.0	23.0	24.0	25.0	26.0	27.0	28.0	29.0	30.0	31.0	32.0	33.0	34.0	35.0	36.0	37.0	38.0	39.0
SRR5063984_08_1.trim	2.0	17.0	74.0	283.0	931.0	2247.0	4622.0	8686.0	14340.0	21659.0	30560.0	41467.0	56470.0	76133.0	102929.0	145010.0	221330.0	389455.0	765890.0	735740.0	23461.0
	2.0	3.0	4.0	5.0	6.0	7.0	8.0	9.0	10.0	11.0	12.0	13.0	14.0	15.0	16.0	17.0	18.0	19.0	20.0	21.0	22.0	23.0	24.0	25.0	26.0	27.0	28.0	29.0	30.0	31.0	32.0	33.0	34.0	35.0	36.0	37.0	38.0	39.0
SRR5063984_08_2	11619.0	3900.0	3171.0	3149.0	3428.0	3621.0	3686.0	3684.0	3941.0	4296.0	4716.0	4803.0	5271.0	5641.0	6193.0	6701.0	7392.0	7965.0	8950.0	9570.0	11344.0	14127.0	17312.0	21750.0	27824.0	35584.0	45334.0	55111.0	67645.0	85639.0	110777.0	146177.0	210058.0	329455.0	383652.0	613835.0	378362.0	451.0
	15.0	16.0	17.0	18.0	19.0	20.0	21.0	22.0	23.0	24.0	25.0	26.0	27.0	28.0	29.0	30.0	31.0	32.0	33.0	34.0	35.0	36.0	37.0	38.0	39.0
SRR5063984_08_2.trim	2.0	10.0	72.0	263.0	768.0	1688.0	2828.0	4394.0	6611.0	9366.0	12569.0	16308.0	20691.0	26393.0	34461.0	44373.0	58703.0	81463.0	116977.0	188490.0	320436.0	390909.0	635442.0	644105.0	23984.0
	2.0	3.0	4.0	5.0	6.0	7.0	8.0	9.0	10.0	11.0	12.0	13.0	14.0	15.0	16.0	17.0	18.0	19.0	20.0	21.0	22.0	23.0	24.0	25.0	26.0	27.0	28.0	29.0	30.0	31.0	32.0	33.0	34.0	35.0	36.0	37.0	38.0	39.0
SRR5063984_09_1	7.0	18.0	26.0	72.0	155.0	396.0	713.0	1316.0	1840.0	2292.0	2820.0	3270.0	3712.0	4114.0	4733.0	5331.0	5851.0	6728.0	7625.0	8445.0	9976.0	11826.0	14300.0	17491.0	22100.0	27540.0	35064.0	44390.0	56275.0	73006.0	96132.0	128831.0	180604.0	280285.0	499783.0	926879.0	514020.0	505.0
	19.0	20.0	21.0	22.0	23.0	24.0	25.0	26.0	27.0	28.0	29.0	30.0	31.0	32.0	33.0	34.0	35.0	36.0	37.0	38.0	39.0
SRR5063984_09_1.trim	2.0	17.0	83.0	328.0	1034.0	2540.0	5247.0	9727.0	16140.0	24346.0	34309.0	46717.0	63463.0	85681.0	115814.0	163330.0	249251.0	437765.0	860992.0	827518.0	26293.0
	2.0	3.0	4.0	5.0	6.0	7.0	8.0	9.0	10.0	11.0	12.0	13.0	14.0	15.0	16.0	17.0	18.0	19.0	20.0	21.0	22.0	23.0	24.0	25.0	26.0	27.0	28.0	29.0	30.0	31.0	32.0	33.0	34.0	35.0	36.0	37.0	38.0	39.0
SRR5063984_09_2	12981.0	4385.0	3613.0	3498.0	3866.0	4054.0	4153.0	4157.0	4408.0	4870.0	5300.0	5369.0	5904.0	6367.0	6934.0	7527.0	8288.0	8994.0	10021.0	10779.0	12809.0	15867.0	19499.0	24525.0	31422.0	40012.0	50961.0	62001.0	76124.0	96462.0	124584.0	164299.0	236070.0	370426.0	431558.0	690289.0	425586.0	509.0
	15.0	16.0	17.0	18.0	19.0	20.0	21.0	22.0	23.0	24.0	25.0	26.0	27.0	28.0	29.0	30.0	31.0	32.0	33.0	34.0	35.0	36.0	37.0	38.0	39.0
SRR5063984_09_2.trim	2.0	11.0	86.0	302.0	868.0	1870.0	3202.0	4960.0	7449.0	10585.0	14132.0	18286.0	23298.0	29634.0	38813.0	49944.0	66046.0	91730.0	131482.0	211788.0	360433.0	439683.0	714413.0	724675.0	26905.0
	2.0	3.0	4.0	5.0	6.0	7.0	8.0	9.0	10.0	11.0	12.0	13.0	14.0	15.0	16.0	17.0	18.0	19.0	20.0	21.0	22.0	23.0	24.0	25.0	26.0	27.0	28.0	29.0	30.0	31.0	32.0	33.0	34.0	35.0	36.0	37.0	38.0	39.0
SRR5063984_1	68.0	145.0	308.0	774.0	1690.0	4070.0	8259.0	14229.0	20170.0	25447.0	30936.0	36520.0	41726.0	46320.0	52668.0	59156.0	66210.0	74419.0	83664.0	94785.0	109719.0	130592.0	159385.0	196404.0	244055.0	306697.0	386965.0	492320.0	629374.0	812612.0	1064345.0	1428426.0	2008964.0	3108588.0	5546827.0	10290809.0	5701306.0	5217.0
	18.0	19.0	20.0	21.0	22.0	23.0	24.0	25.0	26.0	27.0	28.0	29.0	30.0	31.0	32.0	33.0	34.0	35.0	36.0	37.0	38.0	39.0
SRR5063984_1.trim	7.0	20.0	177.0	886.0	3540.0	11265.0	28139.0	58942.0	107516.0	175845.0	267859.0	381197.0	525780.0	706909.0	948596.0	1285786.0	1810140.0	2767631.0	4862186.0	9552983.0	9190917.0	290683.0
	2.0	3.0	4.0	5.0	6.0	7.0	8.0	9.0	10.0	11.0	12.0	13.0	14.0	15.0	16.0	17.0	18.0	19.0	20.0	21.0	22.0	23.0	24.0	25.0	26.0	27.0	28.0	29.0	30.0	31.0	32.0	33.0	34.0	35.0	36.0	37.0	38.0	39.0
SRR5063984_1_1	7.0	21.0	29.0	79.0	169.0	441.0	800.0	1438.0	2036.0	2525.0	3115.0	3647.0	4155.0	4555.0	5228.0	5920.0	6461.0	7443.0	8403.0	9378.0	11068.0	13173.0	15821.0	19482.0	24473.0	30576.0	38909.0	49306.0	62470.0	81050.0	106726.0	143215.0	200751.0	311393.0	555131.0	1029858.0	570738.0	569.0
	19.0	20.0	21.0	22.0	23.0	24.0	25.0	26.0	27.0	28.0	29.0	30.0	31.0	32.0	33.0	34.0	35.0	36.0	37.0	38.0	39.0
SRR5063984_1_1.trim	2.0	20.0	90.0	362.0	1130.0	2824.0	5824.0	10791.0	17930.0	26907.0	38031.0	51992.0	70409.0	95123.0	128840.0	181305.0	276772.0	486313.0	956644.0	919104.0	29191.0
	2.0	3.0	4.0	5.0	6.0	7.0	8.0	9.0	10.0	11.0	12.0	13.0	14.0	15.0	16.0	17.0	18.0	19.0	20.0	21.0	22.0	23.0	24.0	25.0	26.0	27.0	28.0	29.0	30.0	31.0	32.0	33.0	34.0	35.0	36.0	37.0	38.0	39.0
SRR5063984_1_2	14392.0	4883.0	4050.0	3907.0	4250.0	4491.0	4608.0	4579.0	4877.0	5399.0	5864.0	5947.0	6532.0	7090.0	7690.0	8345.0	9219.0	10015.0	11110.0	11944.0	14176.0	17588.0	21678.0	27360.0	34833.0	44425.0	56704.0	68877.0	84572.0	107158.0	138170.0	182328.0	262251.0	411443.0	479625.0	766978.0	472624.0	577.0
	15.0	16.0	17.0	18.0	19.0	20.0	21.0	22.0	23.0	24.0	25.0	26.0	27.0	28.0	29.0	30.0	31.0	32.0	33.0	34.0	35.0	36.0	37.0	38.0	39.0
SRR5063984_1_2.trim	2.0	14.0	92.0	341.0	957.0	2073.0	3589.0	5465.0	8301.0	11717.0	15704.0	20263.0	25954.0	32918.0	43109.0	55302.0	73240.0	101802.0	146033.0	235209.0	400644.0	488545.0	793524.0	804928.0	29878.0
	2.0	3.0	4.0	5.0	6.0	7.0	8.0	9.0	10.0	11.0	12.0	13.0	14.0	15.0	16.0	17.0	18.0	19.0	20.0	21.0	22.0	23.0	24.0	25.0	26.0	27.0	28.0	29.0	30.0	31.0	32.0	33.0	34.0	35.0	36.0	37.0	38.0	39.0
SRR5063984_2	142147.0	49372.0	40705.0	38789.0	41913.0	45094.0	43964.0	45831.0	48624.0	53744.0	57921.0	60502.0	65459.0	70727.0	76588.0	83679.0	91168.0	101262.0	109959.0	121687.0	142765.0	173691.0	217107.0	272720.0	347866.0	446715.0	567327.0	687635.0	848870.0	1074045.0	1383177.0	1828588.0	2620575.0	4113618.0	4791343.0	7646686.0	4726669.0	5637.0
	15.0	16.0	17.0	18.0	19.0	20.0	21.0	22.0	23.0	24.0	25.0	26.0	27.0	28.0	29.0	30.0	31.0	32.0	33.0	34.0	35.0	36.0	37.0	38.0	39.0
SRR5063984_2.trim	19.0	169.0	947.0	3613.0	9695.0	20178.0	35648.0	56264.0	82419.0	115239.0	155657.0	203194.0	261456.0	331089.0	426838.0	553249.0	734030.0	1021240.0	1473536.0	2350886.0	3994348.0	4884738.0	7911628.0	8054433.0	296491.0
	2.0	3.0	4.0	5.0	6.0	7.0	8.0	9.0	10.0	11.0	12.0	13.0	14.0	15.0	16.0	17.0	18.0	19.0	20.0	21.0	22.0	23.0	24.0	25.0	26.0	27.0	28.0	29.0	30.0	31.0	32.0	33.0	34.0	35.0	36.0	37.0	38.0	39.0
SRR5063984_2_1	12.0	32.0	65.0	156.0	361.0	821.0	1572.0	2855.0	4035.0	5064.0	6256.0	7233.0	8341.0	9100.0	10586.0	11835.0	12865.0	14888.0	16681.0	18802.0	21935.0	26092.0	31824.0	38990.0	48786.0	61444.0	77824.0	98330.0	125294.0	162644.0	213361.0	285980.0	401111.0	624046.0	1110164.0	2059503.0	1141243.0	1097.0
	19.0	20.0	21.0	22.0	23.0	24.0	25.0	26.0	27.0	28.0	29.0	30.0	31.0	32.0	33.0	34.0	35.0	36.0	37.0	38.0	39.0
SRR5063984_2_1.trim	4.0	38.0	173.0	749.0	2250.0	5700.0	11832.0	21399.0	35540.0	53424.0	75934.0	104358.0	140916.0	190283.0	257617.0	361956.0	553926.0	973165.0	1912784.0	1839199.0	58441.0
	2.0	3.0	4.0	5.0	6.0	7.0	8.0	9.0	10.0	11.0	12.0	13.0	14.0	15.0	16.0	17.0	18.0	19.0	20.0	21.0	22.0	23.0	24.0	25.0	26.0	27.0	28.0	29.0	30.0	31.0	32.0	33.0	34.0	35.0	36.0	37.0	38.0	39.0
SRR5063984_2_2	28618.0	9828.0	8129.0	7674.0	8413.0	8914.0	9051.0	9222.0	9696.0	10791.0	11656.0	12023.0	13153.0	14198.0	15308.0	16659.0	18321.0	20006.0	22006.0	24185.0	28542.0	35073.0	43248.0	54682.0	69674.0	89244.0	113738.0	137770.0	169372.0	214502.0	276937.0	364901.0	524616.0	822276.0	959680.0	1531895.0	946085.0	1142.0
	15.0	16.0	17.0	18.0	19.0	20.0	21.0	22.0	23.0	24.0	25.0	26.0	27.0	28.0	29.0	30.0	31.0	32.0	33.0	34.0	35.0	36.0	37.0	38.0	39.0
SRR5063984_2_2.trim	5.0	35.0	195.0	705.0	1904.0	4078.0	7259.0	11068.0	16656.0	23330.0	31283.0	40527.0	51923.0	66081.0	85966.0	110423.0	146812.0	204189.0	293265.0	469477.0	800081.0	977227.0	1585588.0	1611983.0	59628.0
	2.0	3.0	4.0	5.0	6.0	7.0	8.0	9.0	10.0	11.0	12.0	13.0	14.0	15.0	16.0	17.0	18.0	19.0	20.0	21.0	22.0	23.0	24.0	25.0	26.0	27.0	28.0	29.0	30.0	31.0	32.0	33.0	34.0	35.0	36.0	37.0	38.0	39.0
SRR5063984_3_1	19.0	41.0	93.0	231.0	546.0	1247.0	2400.0	4273.0	6047.0	7625.0	9352.0	10899.0	12434.0	13748.0	15907.0	17757.0	19610.0	22273.0	25018.0	28245.0	32961.0	39176.0	47543.0	58802.0	72963.0	92027.0	116260.0	147371.0	188333.0	243582.0	320092.0	428704.0	601774.0	934979.0	1665050.0	3089232.0	1710779.0	1639.0
	19.0	20.0	21.0	22.0	23.0	24.0	25.0	26.0	27.0	28.0	29.0	30.0	31.0	32.0	33.0	34.0	35.0	36.0	37.0	38.0	39.0
SRR5063984_3_1.trim	7.0	52.0	266.0	1103.0	3366.0	8472.0	17771.0	32083.0	53141.0	80066.0	113903.0	156669.0	211734.0	285026.0	386210.0	542276.0	831123.0	1459119.0	2869204.0	2757659.0	87589.0
	2.0	3.0	4.0	5.0	6.0	7.0	8.0	9.0	10.0	11.0	12.0	13.0	14.0	15.0	16.0	17.0	18.0	19.0	20.0	21.0	22.0	23.0	24.0	25.0	26.0	27.0	28.0	29.0	30.0	31.0	32.0	33.0	34.0	35.0	36.0	37.0	38.0	39.0
SRR5063984_3_2	42663.0	14830.0	12227.0	11642.0	12593.0	13515.0	13315.0	13726.0	14643.0	16067.0	17513.0	18087.0	19701.0	21139.0	23003.0	24893.0	27483.0	30064.0	32900.0	36429.0	42855.0	52327.0	65001.0	82043.0	104565.0	133988.0	170449.0	206525.0	253988.0	322349.0	415235.0	547996.0	785895.0	1233644.0	1438346.0	2296605.0	1419062.0	1726.0
	15.0	16.0	17.0	18.0	19.0	20.0	21.0	22.0	23.0	24.0	25.0	26.0	27.0	28.0	29.0	30.0	31.0	32.0	33.0	34.0	35.0	36.0	37.0	38.0	39.0
SRR5063984_3_2.trim	8.0	47.0	288.0	1071.0	2915.0	6085.0	10821.0	16721.0	24813.0	34622.0	46885.0	60934.0	77960.0	99299.0	128490.0	165496.0	220336.0	306517.0	440047.0	704349.0	1198965.0	1466042.0	2376486.0	2418136.0	89506.0
	2.0	3.0	4.0	5.0	6.0	7.0	8.0	9.0	10.0	11.0	12.0	13.0	14.0	15.0	16.0	17.0	18.0	19.0	20.0	21.0	22.0	23.0	24.0	25.0	26.0	27.0	28.0	29.0	30.0	31.0	32.0	33.0	34.0	35.0	36.0	37.0	38.0	39.0
SRR5063984_4_1	23.0	56.0	128.0	307.0	736.0	1655.0	3209.0	5660.0	7980.0	10199.0	12395.0	14536.0	16565.0	18388.0	21135.0	23711.0	26336.0	29758.0	33490.0	37816.0	43989.0	52031.0	63661.0	78431.0	97438.0	122862.0	154853.0	196496.0	251171.0	324787.0	426090.0	571181.0	802946.0	1246456.0	2219373.0	4119114.0	2280635.0	2143.0
	18.0	19.0	20.0	21.0	22.0	23.0	24.0	25.0	26.0	27.0	28.0	29.0	30.0	31.0	32.0	33.0	34.0	35.0	36.0	37.0	38.0	39.0
SRR5063984_4_1.trim	2.0	8.0	75.0	355.0	1466.0	4464.0	11325.0	23705.0	43032.0	70517.0	106854.0	151928.0	208991.0	282967.0	379680.0	514254.0	722898.0	1108705.0	1945913.0	3824100.0	3676978.0	116712.0
	2.0	3.0	4.0	5.0	6.0	7.0	8.0	9.0	10.0	11.0	12.0	13.0	14.0	15.0	16.0	17.0	18.0	19.0	20.0	21.0	22.0	23.0	24.0	25.0	26.0	27.0	28.0	29.0	30.0	31.0	32.0	33.0	34.0	35.0	36.0	37.0	38.0	39.0
SRR5063984_4_2	56901.0	19642.0	16294.0	15516.0	16665.0	18037.0	17686.0	18333.0	19381.0	21435.0	23281.0	24145.0	26201.0	28265.0	30702.0	33325.0	36788.0	40092.0	43848.0	48556.0	57213.0	69593.0	86838.0	109221.0	139188.0	178976.0	227004.0	275307.0	338843.0	429603.0	552693.0	731015.0	1047967.0	1645873.0	1917431.0	3061609.0	1891995.0	2278.0
	15.0	16.0	17.0	18.0	19.0	20.0	21.0	22.0	23.0	24.0	25.0	26.0	27.0	28.0	29.0	30.0	31.0	32.0	33.0	34.0	35.0	36.0	37.0	38.0	39.0
SRR5063984_4_2.trim	9.0	69.0	378.0	1432.0	3878.0	8093.0	14333.0	22319.0	33107.0	46142.0	62483.0	81059.0	104359.0	132195.0	171262.0	220577.0	293574.0	407911.0	587923.0	939428.0	1598862.0	1954658.0	3168089.0	3223891.0	118898.0
	2.0	3.0	4.0	5.0	6.0	7.0	8.0	9.0	10.0	11.0	12.0	13.0	14.0	15.0	16.0	17.0	18.0	19.0	20.0	21.0	22.0	23.0	24.0	25.0	26.0	27.0	28.0	29.0	30.0	31.0	32.0	33.0	34.0	35.0	36.0	37.0	38.0	39.0
SRR5063984_5_1	28.0	68.0	151.0	381.0	905.0	2071.0	4095.0	7178.0	10034.0	12852.0	15485.0	18223.0	20733.0	22974.0	26297.0	29487.0	33053.0	37211.0	42011.0	47286.0	54856.0	65076.0	79389.0	98070.0	121538.0	153272.0	193772.0	246075.0	314498.0	406074.0	532492.0	714274.0	1004078.0	1556459.0	2772593.0	5147619.0	2851020.0	2673.0
	18.0	19.0	20.0	21.0	22.0	23.0	24.0	25.0	26.0	27.0	28.0	29.0	30.0	31.0	32.0	33.0	34.0	35.0	36.0	37.0	38.0	39.0
SRR5063984_5_1.trim	3.0	11.0	91.0	451.0	1804.0	5601.0	14132.0	29533.0	53783.0	87930.0	133800.0	190099.0	262064.0	353589.0	474373.0	642976.0	904099.0	1385353.0	2431502.0	4778422.0	4595656.0	145811.0
	2.0	3.0	4.0	5.0	6.0	7.0	8.0	9.0	10.0	11.0	12.0	13.0	14.0	15.0	16.0	17.0	18.0	19.0	20.0	21.0	22.0	23.0	24.0	25.0	26.0	27.0	28.0	29.0	30.0	31.0	32.0	33.0	34.0	35.0	36.0	37.0	38.0	39.0
SRR5063984_5_2	71107.0	24422.0	20310.0	19321.0	20877.0	22409.0	21960.0	22919.0	24287.0	26787.0	29074.0	30233.0	32792.0	35222.0	38299.0	41824.0	45705.0	50371.0	54845.0	60741.0	71290.0	86982.0	108552.0	136651.0	173889.0	223405.0	283900.0	344185.0	423770.0	536964.0	691061.0	914255.0	1309792.0	2057360.0	2395424.0	3825993.0	2364525.0	2848.0
	15.0	16.0	17.0	18.0	19.0	20.0	21.0	22.0	23.0	24.0	25.0	26.0	27.0	28.0	29.0	30.0	31.0	32.0	33.0	34.0	35.0	36.0	37.0	38.0	39.0
SRR5063984_5_2.trim	10.0	82.0	478.0	1804.0	4813.0	10188.0	17814.0	27897.0	41388.0	57548.0	78072.0	101347.0	130435.0	165402.0	213789.0	275985.0	366875.0	510677.0	735657.0	1175055.0	1998396.0	2441709.0	3958307.0	4028788.0	148567.0
	2.0	3.0	4.0	5.0	6.0	7.0	8.0	9.0	10.0	11.0	12.0	13.0	14.0	15.0	16.0	17.0	18.0	19.0	20.0	21.0	22.0	23.0	24.0	25.0	26.0	27.0	28.0	29.0	30.0	31.0	32.0	33.0	34.0	35.0	36.0	37.0	38.0	39.0
SRR5063984_6_1	33.0	89.0	175.0	451.0	1070.0	2450.0	4903.0	8534.0	12097.0	15436.0	18592.0	21834.0	24954.0	27559.0	31668.0	35391.0	39745.0	44596.0	50266.0	56839.0	65966.0	78335.0	95355.0	117886.0	146129.0	183681.0	232273.0	295296.0	377149.0	487389.0	638478.0	857180.0	1205155.0	1866345.0	3328385.0	6175791.0	3419837.0	3187.0
	18.0	19.0	20.0	21.0	22.0	23.0	24.0	25.0	26.0	27.0	28.0	29.0	30.0	31.0	32.0	33.0	34.0	35.0	36.0	37.0	38.0	39.0
SRR5063984_6_1.trim	3.0	13.0	116.0	529.0	2163.0	6829.0	16918.0	35374.0	64408.0	105353.0	160342.0	228634.0	314698.0	424418.0	568902.0	771356.0	1085617.0	1661575.0	2917699.0	5733451.0	5513121.0	174894.0
	2.0	3.0	4.0	5.0	6.0	7.0	8.0	9.0	10.0	11.0	12.0	13.0	14.0	15.0	16.0	17.0	18.0	19.0	20.0	21.0	22.0	23.0	24.0	25.0	26.0	27.0	28.0	29.0	30.0	31.0	32.0	33.0	34.0	35.0	36.0	37.0	38.0	39.0
SRR5063984_6_2	85341.0	29476.0	24449.0	23218.0	25076.0	26845.0	26420.0	27552.0	29136.0	32088.0	34886.0	36291.0	39328.0	42348.0	45900.0	50164.0	54926.0	60654.0	65724.0	72824.0	85489.0	104508.0	130165.0	163877.0	208542.0	267499.0	340449.0	413028.0	508817.0	643748.0	829140.0	1097631.0	1571733.0	2469038.0	2874533.0	4590764.0	2835512.0	3380.0
	15.0	16.0	17.0	18.0	19.0	20.0	21.0	22.0	23.0	24.0	25.0	26.0	27.0	28.0	29.0	30.0	31.0	32.0	33.0	34.0	35.0	36.0	37.0	38.0	39.0
SRR5063984_6_2.trim	11.0	103.0	563.0	2168.0	5805.0	12181.0	21347.0	33576.0	49389.0	68943.0	93661.0	121706.0	156856.0	197992.0	256481.0	331456.0	440287.0	612503.0	883451.0	1409113.0	2398142.0	2930656.0	4749836.0	4832007.0	178180.0
	2.0	3.0	4.0	5.0	6.0	7.0	8.0	9.0	10.0	11.0	12.0	13.0	14.0	15.0	16.0	17.0	18.0	19.0	20.0	21.0	22.0	23.0	24.0	25.0	26.0	27.0	28.0	29.0	30.0	31.0	32.0	33.0	34.0	35.0	36.0	37.0	38.0	39.0
SRR5063984_7_1	42.0	105.0	211.0	523.0	1245.0	2873.0	5716.0	9927.0	14183.0	17975.0	21636.0	25597.0	29091.0	32241.0	36945.0	41284.0	46383.0	51930.0	58575.0	66257.0	76976.0	91392.0	111522.0	137516.0	170595.0	214344.0	270999.0	344842.0	439862.0	568845.0	744551.0	1000010.0	1405677.0	2176333.0	3883339.0	7204177.0	3990289.0	3702.0
	18.0	19.0	20.0	21.0	22.0	23.0	24.0	25.0	26.0	27.0	28.0	29.0	30.0	31.0	32.0	33.0	34.0	35.0	36.0	37.0	38.0	39.0
[truncated: 233,087 more chars]
