# Supplementary material for: Combining signal and sequence to detect RNA polymerase initiation in ATAC-seq data
Source: PLoS One. 2020 Apr 30;15(4):e0232332. doi: 10.1371/journal.pone.0232332 (PMC7192442; doi:10.1371/journal.pone.0232332)
Supplement: S1 File — (ZIP) [file pone.0232332.s011.zip › multiqc_reports/all_other_ATAC_samples_MultiQC/multiqc_data/multiqc_fastqc.txt]

Sample	Filename	File type	Encoding	Total Sequences	Sequences flagged as poor quality	Sequence length	%GC	total_deduplicated_percentage	avg_sequence_length	basic_statistics	per_base_sequence_quality	per_tile_sequence_quality	per_sequence_quality_scores	per_base_sequence_content	per_sequence_gc_content	per_base_n_content	sequence_length_distribution	sequence_duplication_levels	overrepresented_sequences	adapter_content
SRR1822165_001_1	SRR1822165_001_1.fastq.gz	Conventional base calls	Sanger / Illumina 1.9	193027.0	0.0	50.0	45.0	54.826520299211154	50.0	pass	pass	pass	pass	fail	pass	pass	pass	warn	warn	pass
SRR1822165_001_1.trim	SRR1822165_001_1.trim.fastq.gz	Conventional base calls	Sanger / Illumina 1.9	191055.0	0.0	20-50	45.0	55.36387414360412	48.787835963466016	pass	pass	pass	pass	fail	pass	pass	warn	warn	pass	pass
SRR1822165_001_2	SRR1822165_001_2.fastq.gz	Conventional base calls	Sanger / Illumina 1.9	193027.0	0.0	50.0	45.0	55.20638170481913	50.0	pass	pass	pass	pass	fail	pass	pass	pass	warn	warn	pass
SRR1822165_001_2.trim	SRR1822165_001_2.trim.fastq.gz	Conventional base calls	Sanger / Illumina 1.9	191055.0	0.0	20-50	45.0	55.597445015003544	48.63414723508937	pass	pass	pass	pass	fail	pass	pass	warn	warn	pass	pass
SRR1822165_002_1	SRR1822165_002_1.fastq.gz	Conventional base calls	Sanger / Illumina 1.9	386334.0	0.0	50.0	45.0	52.68604207241124	50.0	pass	pass	pass	pass	fail	pass	pass	pass	warn	warn	pass
SRR1822165_002_1.trim	SRR1822165_002_1.trim.fastq.gz	Conventional base calls	Sanger / Illumina 1.9	382360.0	0.0	20-50	45.0	53.115814393454954	48.78513442828748	pass	pass	pass	pass	fail	pass	pass	warn	warn	pass	pass
SRR1822165_002_2	SRR1822165_002_2.fastq.gz	Conventional base calls	Sanger / Illumina 1.9	386334.0	0.0	50.0	45.0	53.21619038106981	50.0	pass	pass	pass	pass	fail	pass	pass	pass	warn	warn	pass
SRR1822165_002_2.trim	SRR1822165_002_2.trim.fastq.gz	Conventional base calls	Sanger / Illumina 1.9	382360.0	0.0	20-50	45.0	53.34682827146704	48.634001987655616	pass	pass	pass	pass	fail	pass	pass	warn	warn	pass	pass
SRR1822165_003_1	SRR1822165_003_1.fastq.gz	Conventional base calls	Sanger / Illumina 1.9	579212.0	0.0	50.0	45.0	50.47126408227967	50.0	pass	pass	pass	pass	fail	pass	pass	pass	warn	warn	pass
SRR1822165_003_1.trim	SRR1822165_003_1.trim.fastq.gz	Conventional base calls	Sanger / Illumina 1.9	573261.0	0.0	20-50	45.0	50.85753678229678	48.78514673072126	pass	pass	pass	pass	fail	pass	pass	warn	warn	pass	pass
SRR1822165_003_2	SRR1822165_003_2.fastq.gz	Conventional base calls	Sanger / Illumina 1.9	579212.0	0.0	50.0	45.0	51.0229102706373	50.0	pass	pass	pass	pass	fail	pass	pass	pass	warn	warn	pass
SRR1822165_003_2.trim	SRR1822165_003_2.trim.fastq.gz	Conventional base calls	Sanger / Illumina 1.9	573261.0	0.0	20-50	45.0	51.09902449368834	48.63809852754679	pass	pass	pass	pass	fail	pass	pass	warn	warn	pass	pass
SRR1822165_004_1	SRR1822165_004_1.fastq.gz	Conventional base calls	Sanger / Illumina 1.9	771778.0	0.0	50.0	45.0	48.90679919936699	50.0	pass	pass	pass	pass	fail	pass	pass	pass	fail	warn	pass
SRR1822165_004_1.trim	SRR1822165_004_1.trim.fastq.gz	Conventional base calls	Sanger / Illumina 1.9	763883.0	0.0	20-50	45.0	49.26599683462212	48.78333985701999	pass	pass	pass	pass	fail	pass	pass	warn	fail	pass	pass
SRR1822165_004_2	SRR1822165_004_2.fastq.gz	Conventional base calls	Sanger / Illumina 1.9	771778.0	0.0	50.0	45.0	49.66769880177379	50.0	pass	pass	pass	pass	fail	pass	pass	pass	fail	warn	pass
SRR1822165_004_2.trim	SRR1822165_004_2.trim.fastq.gz	Conventional base calls	Sanger / Illumina 1.9	763883.0	0.0	20-50	45.0	49.6918794455807	48.63709625688751	pass	pass	pass	pass	fail	pass	pass	warn	fail	pass	pass
SRR1822165_005_1	SRR1822165_005_1.fastq.gz	Conventional base calls	Sanger / Illumina 1.9	964866.0	0.0	50.0	45.0	47.96058480749978	50.0	pass	pass	pass	pass	fail	pass	pass	pass	fail	warn	pass
SRR1822165_005_1.trim	SRR1822165_005_1.trim.fastq.gz	Conventional base calls	Sanger / Illumina 1.9	954990.0	0.0	20-50	45.0	48.286988616558446	48.78261447763851	pass	pass	pass	pass	fail	pass	pass	warn	fail	pass	pass
SRR1822165_005_2	SRR1822165_005_2.fastq.gz	Conventional base calls	Sanger / Illumina 1.9	964866.0	0.0	50.0	45.0	48.52495519638048	50.0	pass	pass	pass	pass	fail	pass	pass	pass	fail	warn	pass
SRR1822165_005_2.trim	SRR1822165_005_2.trim.fastq.gz	Conventional base calls	Sanger / Illumina 1.9	954990.0	0.0	20-50	45.0	48.52705488130603	48.636621325877755	pass	pass	pass	pass	fail	pass	pass	warn	fail	pass	pass
SRR1822165_006_1	SRR1822165_006_1.fastq.gz	Conventional base calls	Sanger / Illumina 1.9	1157629.0	0.0	50.0	45.0	47.41730454144582	50.0	pass	pass	pass	pass	fail	pass	pass	pass	fail	warn	pass
SRR1822165_006_1.trim	SRR1822165_006_1.trim.fastq.gz	Conventional base calls	Sanger / Illumina 1.9	1145789.0	0.0	20-50	45.0	47.72170911460984	48.78176610178663	pass	pass	pass	pass	fail	pass	pass	warn	fail	pass	pass
SRR1822165_006_2	SRR1822165_006_2.fastq.gz	Conventional base calls	Sanger / Illumina 1.9	1157629.0	0.0	50.0	45.0	47.90316302312884	50.0	pass	pass	pass	pass	fail	pass	pass	pass	fail	warn	pass
SRR1822165_006_2.trim	SRR1822165_006_2.trim.fastq.gz	Conventional base calls	Sanger / Illumina 1.9	1145789.0	0.0	20-50	45.0	47.880483494547725	48.637304948816926	pass	pass	pass	pass	fail	pass	pass	warn	fail	pass	pass
SRR1822165_007_1	SRR1822165_007_1.fastq.gz	Conventional base calls	Sanger / Illumina 1.9	1350602.0	0.0	50.0	45.0	46.790287412248674	50.0	pass	pass	pass	pass	fail	pass	pass	pass	fail	warn	pass
SRR1822165_007_1.trim	SRR1822165_007_1.trim.fastq.gz	Conventional base calls	Sanger / Illumina 1.9	1336770.0	0.0	20-50	45.0	47.07838274885107	48.78130867688533	pass	pass	pass	pass	fail	pass	pass	warn	fail	pass	pass
SRR1822165_007_2	SRR1822165_007_2.fastq.gz	Conventional base calls	Sanger / Illumina 1.9	1350602.0	0.0	50.0	45.0	47.33730732864805	50.0	pass	pass	pass	pass	fail	pass	pass	pass	fail	warn	pass
SRR1822165_007_2.trim	SRR1822165_007_2.trim.fastq.gz	Conventional base calls	Sanger / Illumina 1.9	1336770.0	0.0	20-50	45.0	47.27626311154644	48.636720602646676	pass	pass	pass	pass	fail	pass	pass	warn	fail	pass	pass
SRR1822165_008_1	SRR1822165_008_1.fastq.gz	Conventional base calls	Sanger / Illumina 1.9	1543763.0	0.0	50.0	45.0	46.33702191016037	50.0	pass	pass	pass	pass	fail	pass	pass	pass	fail	warn	pass
SRR1822165_008_1.trim	SRR1822165_008_1.trim.fastq.gz	Conventional base calls	Sanger / Illumina 1.9	1527857.0	0.0	20-50	45.0	46.593564045272146	48.782294416296814	pass	pass	pass	pass	fail	pass	pass	warn	fail	pass	pass
SRR1822165_008_2	SRR1822165_008_2.fastq.gz	Conventional base calls	Sanger / Illumina 1.9	1543763.0	0.0	50.0	45.0	46.843609570902814	50.0	pass	pass	pass	pass	fail	pass	pass	pass	fail	warn	pass
SRR1822165_008_2.trim	SRR1822165_008_2.trim.fastq.gz	Conventional base calls	Sanger / Illumina 1.9	1527857.0	0.0	20-50	45.0	46.73811490393403	48.63761071880418	pass	pass	pass	pass	fail	pass	pass	warn	fail	pass	pass
SRR1822165_009_1	SRR1822165_009_1.fastq.gz	Conventional base calls	Sanger / Illumina 1.9	1736225.0	0.0	50.0	45.0	45.94699605986129	50.0	pass	pass	pass	pass	fail	pass	pass	pass	fail	warn	pass
SRR1822165_009_1.trim	SRR1822165_009_1.trim.fastq.gz	Conventional base calls	Sanger / Illumina 1.9	1718373.0	0.0	20-50	45.0	46.20085731354496	48.78234935022839	pass	pass	pass	pass	fail	pass	pass	warn	fail	pass	pass
SRR1822165_009_2	SRR1822165_009_2.fastq.gz	Conventional base calls	Sanger / Illumina 1.9	1736225.0	0.0	50.0	45.0	46.52984689148563	50.0	pass	pass	pass	pass	fail	pass	pass	pass	fail	warn	pass
SRR1822165_009_2.trim	SRR1822165_009_2.trim.fastq.gz	Conventional base calls	Sanger / Illumina 1.9	1718373.0	0.0	20-50	45.0	46.41715646160984	48.638690784829606	pass	pass	pass	pass	fail	pass	pass	warn	fail	pass	pass
SRR1822165_01_1	SRR1822165_01_1.fastq.gz	Conventional base calls	Sanger / Illumina 1.9	1929270.0	0.0	50.0	45.0	45.6158314695409	50.0	pass	pass	pass	pass	fail	pass	pass	pass	fail	warn	pass
SRR1822165_01_1.trim	SRR1822165_01_1.trim.fastq.gz	Conventional base calls	Sanger / Illumina 1.9	1909413.0	0.0	20-50	45.0	45.820861220538916	48.78291810100801	pass	pass	pass	pass	fail	pass	pass	warn	fail	pass	pass
SRR1822165_01_2	SRR1822165_01_2.fastq.gz	Conventional base calls	Sanger / Illumina 1.9	1929270.0	0.0	50.0	45.0	46.152707419908424	50.0	pass	pass	pass	pass	fail	pass	pass	pass	fail	warn	pass
SRR1822165_01_2.trim	SRR1822165_01_2.trim.fastq.gz	Conventional base calls	Sanger / Illumina 1.9	1909413.0	0.0	20-50	45.0	46.00873308476027	48.63923834183595	pass	pass	pass	pass	fail	pass	pass	warn	fail	pass	pass
SRR1822165_02_1	SRR1822165_02_1.fastq.gz	Conventional base calls	Sanger / Illumina 1.9	3860905.0	0.0	50.0	45.0	43.780480503680685	50.0	pass	pass	pass	pass	fail	pass	pass	pass	fail	warn	pass
SRR1822165_02_1.trim	SRR1822165_02_1.trim.fastq.gz	Conventional base calls	Sanger / Illumina 1.9	3821266.0	0.0	20-50	45.0	43.94852811176962	48.78253411304002	pass	pass	pass	pass	fail	pass	pass	warn	fail	pass	pass
SRR1822165_02_2	SRR1822165_02_2.fastq.gz	Conventional base calls	Sanger / Illumina 1.9	3860905.0	0.0	50.0	45.0	44.45283361383366	50.0	pass	pass	pass	pass	fail	pass	pass	pass	fail	warn	pass
SRR1822165_02_2.trim	SRR1822165_02_2.trim.fastq.gz	Conventional base calls	Sanger / Illumina 1.9	3821266.0	0.0	20-50	45.0	44.15524470434032	48.64059528962391	pass	pass	pass	pass	fail	pass	pass	warn	fail	pass	pass
SRR1822165_03_1	SRR1822165_03_1.fastq.gz	Conventional base calls	Sanger / Illumina 1.9	5788534.0	0.0	50.0	45.0	42.791316095505564	50.0	pass	pass	pass	pass	fail	pass	pass	pass	fail	warn	pass
SRR1822165_03_1.trim	SRR1822165_03_1.trim.fastq.gz	Conventional base calls	Sanger / Illumina 1.9	5729313.0	0.0	20-50	45.0	42.97058392745651	48.782748298094376	pass	pass	pass	pass	fail	pass	pass	warn	fail	pass	pass
SRR1822165_03_2	SRR1822165_03_2.fastq.gz	Conventional base calls	Sanger / Illumina 1.9	5788534.0	0.0	50.0	45.0	43.65927346073653	50.0	pass	pass	pass	pass	fail	pass	pass	pass	fail	warn	pass
SRR1822165_03_2.trim	SRR1822165_03_2.trim.fastq.gz	Conventional base calls	Sanger / Illumina 1.9	5729313.0	0.0	20-50	45.0	43.217233467162956	48.64022562565529	pass	pass	pass	pass	fail	pass	pass	warn	fail	pass	pass
SRR1822165_04_1	SRR1822165_04_1.fastq.gz	Conventional base calls	Sanger / Illumina 1.9	7719107.0	0.0	50.0	45.0	42.15285002713754	50.0	pass	pass	pass	pass	fail	pass	pass	pass	fail	warn	pass
SRR1822165_04_1.trim	SRR1822165_04_1.trim.fastq.gz	Conventional base calls	Sanger / Illumina 1.9	7640485.0	0.0	20-50	45.0	42.31384861528799	48.783352234838496	pass	pass	pass	pass	fail	pass	pass	warn	fail	pass	pass
SRR1822165_04_2	SRR1822165_04_2.fastq.gz	Conventional base calls	Sanger / Illumina 1.9	7719107.0	0.0	50.0	45.0	43.12227381231507	50.0	pass	pass	pass	pass	fail	pass	pass	pass	fail	warn	pass
SRR1822165_04_2.trim	SRR1822165_04_2.trim.fastq.gz	Conventional base calls	Sanger / Illumina 1.9	7640485.0	0.0	20-50	45.0	42.54417957192008	48.640814817383976	pass	pass	pass	pass	fail	pass	pass	warn	fail	pass	pass
SRR1822165_05_1	SRR1822165_05_1.fastq.gz	Conventional base calls	Sanger / Illumina 1.9	9649850.0	0.0	50.0	45.0	41.62109261972802	50.0	pass	pass	pass	pass	fail	pass	pass	pass	fail	warn	pass
SRR1822165_05_1.trim	SRR1822165_05_1.trim.fastq.gz	Conventional base calls	Sanger / Illumina 1.9	9551579.0	0.0	20-50	45.0	41.77306329832599	48.78258327759211	pass	pass	pass	pass	fail	pass	pass	warn	fail	pass	pass
SRR1822165_05_2	SRR1822165_05_2.fastq.gz	Conventional base calls	Sanger / Illumina 1.9	9649850.0	0.0	50.0	45.0	42.7169039660141	50.0	pass	pass	pass	pass	fail	pass	pass	pass	fail	warn	pass
SRR1822165_05_2.trim	SRR1822165_05_2.trim.fastq.gz	Conventional base calls	Sanger / Illumina 1.9	9551579.0	0.0	20-50	45.0	42.08150556451386	48.640458294906004	pass	pass	pass	pass	fail	pass	pass	warn	fail	pass	pass
SRR1822165_06_1	SRR1822165_06_1.fastq.gz	Conventional base calls	Sanger / Illumina 1.9	11579066.0	0.0	50.0	45.0	41.17572935290259	50.0	pass	pass	pass	pass	fail	pass	pass	pass	fail	warn	pass
SRR1822165_06_1.trim	SRR1822165_06_1.trim.fastq.gz	Conventional base calls	Sanger / Illumina 1.9	11461355.0	0.0	20-50	45.0	41.33043118632869	48.78275509309327	pass	pass	pass	pass	fail	pass	pass	warn	fail	pass	pass
SRR1822165_06_2	SRR1822165_06_2.fastq.gz	Conventional base calls	Sanger / Illumina 1.9	11579066.0	0.0	50.0	45.0	42.43735535377499	50.0	pass	pass	pass	pass	fail	pass	pass	pass	fail	warn	pass
SRR1822165_06_2.trim	SRR1822165_06_2.trim.fastq.gz	Conventional base calls	Sanger / Illumina 1.9	11461355.0	0.0	20-50	45.0	41.68161703779991	48.64065444269024	pass	pass	pass	pass	fail	pass	pass	warn	fail	pass	pass
SRR1822165_07_1	SRR1822165_07_1.fastq.gz	Conventional base calls	Sanger / Illumina 1.9	13507184.0	0.0	50.0	45.0	40.738198787263336	50.0	pass	pass	pass	pass	fail	pass	pass	pass	fail	warn	pass
SRR1822165_07_1.trim	SRR1822165_07_1.trim.fastq.gz	Conventional base calls	Sanger / Illumina 1.9	13369905.0	0.0	20-50	45.0	40.87857483790743	48.78257010801498	pass	pass	pass	pass	fail	pass	pass	warn	fail	pass	pass
SRR1822165_07_2	SRR1822165_07_2.fastq.gz	Conventional base calls	Sanger / Illumina 1.9	13507184.0	0.0	50.0	45.0	42.18685249723368	50.0	pass	pass	pass	pass	fail	pass	pass	pass	fail	warn	pass
SRR1822165_07_2.trim	SRR1822165_07_2.trim.fastq.gz	Conventional base calls	Sanger / Illumina 1.9	13369905.0	0.0	20-50	45.0	41.34259730750349	48.64014284319896	pass	pass	pass	pass	fail	pass	pass	warn	fail	pass	pass
SRR1822165_08_1	SRR1822165_08_1.fastq.gz	Conventional base calls	Sanger / Illumina 1.9	15438582.0	0.0	50.0	45.0	40.442663098885866	50.0	pass	pass	pass	pass	fail	pass	pass	pass	fail	warn	pass
SRR1822165_08_1.trim	SRR1822165_08_1.trim.fastq.gz	Conventional base calls	Sanger / Illumina 1.9	15281627.0	0.0	20-50	45.0	40.57956148649668	48.7826103202231	pass	pass	pass	pass	fail	pass	pass	warn	fail	pass	pass
SRR1822165_08_2	SRR1822165_08_2.fastq.gz	Conventional base calls	Sanger / Illumina 1.9	15438582.0	0.0	50.0	45.0	41.987944894861265	50.0	pass	pass	pass	pass	fail	pass	pass	pass	fail	warn	pass
SRR1822165_08_2.trim	SRR1822165_08_2.trim.fastq.gz	Conventional base calls	Sanger / Illumina 1.9	15281627.0	0.0	20-50	45.0	40.98826956940027	48.640173654284325	pass	pass	pass	pass	fail	pass	pass	warn	fail	pass	pass
SRR1822165_09_1	SRR1822165_09_1.fastq.gz	Conventional base calls	Sanger / Illumina 1.9	17368232.0	0.0	50.0	45.0	40.16865283005988	50.0	pass	pass	pass	pass	fail	pass	pass	pass	fail	warn	pass
SRR1822165_09_1.trim	SRR1822165_09_1.trim.fastq.gz	Conventional base calls	Sanger / Illumina 1.9	17191996.0	0.0	20-50	45.0	40.2866900200333	48.78275186895111	pass	pass	pass	pass	fail	pass	pass	warn	fail	pass	pass
SRR1822165_09_2	SRR1822165_09_2.fastq.gz	Conventional base calls	Sanger / Illumina 1.9	17368232.0	0.0	50.0	45.0	41.82719361273478	50.0	pass	pass	pass	pass	fail	pass	pass	pass	fail	warn	pass
SRR1822165_09_2.trim	SRR1822165_09_2.trim.fastq.gz	Conventional base calls	Sanger / Illumina 1.9	17191996.0	0.0	20-50	45.0	40.73843442306232	48.64033396703908	pass	pass	pass	pass	fail	pass	pass	warn	fail	pass	pass
SRR1822165_1	SRR1822165_1.fastq.gz	Conventional base calls	Sanger / Illumina 1.9	192904649.0	0.0	50.0	45.0	25.800247388363385	50.0	pass	pass	pass	pass	fail	pass	pass	pass	fail	warn	pass
SRR1822165_1.trim	SRR1822165_1.trim.fastq.gz	Conventional base calls	Sanger / Illumina 1.9	190940761.0	0.0	20-50	45.0	25.98404958848593	48.78294923104449	pass	pass	pass	pass	fail	pass	pass	warn	fail	pass	pass
SRR1822165_1_1	SRR1822165_1_1.fastq.gz	Conventional base calls	Sanger / Illumina 1.9	19296611.0	0.0	50.0	45.0	39.773621284064944	50.0	pass	pass	pass	pass	fail	pass	pass	pass	fail	warn	pass
SRR1822165_1_1.trim	SRR1822165_1_1.trim.fastq.gz	Conventional base calls	Sanger / Illumina 1.9	19100662.0	0.0	20-50	45.0	39.91294278736435	48.78270475651577	pass	pass	pass	pass	fail	pass	pass	warn	fail	pass	pass
SRR1822165_1_2	SRR1822165_1_2.fastq.gz	Conventional base calls	Sanger / Illumina 1.9	19296611.0	0.0	50.0	45.0	41.61318295099665	50.0	pass	pass	pass	pass	fail	pass	pass	pass	fail	warn	pass
SRR1822165_1_2.trim	SRR1822165_1_2.trim.fastq.gz	Conventional base calls	Sanger / Illumina 1.9	19100662.0	0.0	20-50	45.0	40.4023207522961	48.64014273431989	pass	pass	pass	pass	fail	pass	pass	warn	fail	pass	pass
SRR1822165_2	SRR1822165_2.fastq.gz	Conventional base calls	Sanger / Illumina 1.9	192904649.0	0.0	50.0	45.0	26.553948708345978	50.0	pass	pass	pass	pass	fail	pass	pass	pass	fail	warn	pass
SRR1822165_2.trim	SRR1822165_2.trim.fastq.gz	Conventional base calls	Sanger / Illumina 1.9	190940761.0	0.0	20-50	45.0	26.39579739762089	48.64072199335165	pass	pass	pass	pass	fail	pass	pass	warn	fail	pass	pass
SRR1822165_2_1	SRR1822165_2_1.fastq.gz	Conventional base calls	Sanger / Illumina 1.9	38585513.0	0.0	50.0	45.0	37.22431585411411	50.0	pass	pass	pass	pass	fail	pass	pass	pass	fail	warn	pass
SRR1822165_2_1.trim	SRR1822165_2_1.trim.fastq.gz	Conventional base calls	Sanger / Illumina 1.9	38193067.0	0.0	20-50	45.0	37.39923469837373	48.783202616328246	pass	pass	pass	pass	fail	pass	pass	warn	fail	pass	pass
SRR1822165_2_2	SRR1822165_2_2.fastq.gz	Conventional base calls	Sanger / Illumina 1.9	38585513.0	0.0	50.0	45.0	40.664465220140784	50.0	pass	pass	pass	pass	fail	pass	pass	pass	fail	warn	pass
SRR1822165_2_2.trim	SRR1822165_2_2.trim.fastq.gz	Conventional base calls	Sanger / Illumina 1.9	38193067.0	0.0	20-50	45.0	38.19670566376789	48.64071536857723	pass	pass	pass	pass	fail	pass	pass	warn	fail	pass	pass
SRR1822165_3_1	SRR1822165_3_1.fastq.gz	Conventional base calls	Sanger / Illumina 1.9	57876736.0	0.0	50.0	45.0	35.147069358324075	50.0	pass	pass	pass	pass	fail	pass	pass	pass	fail	warn	pass
SRR1822165_3_1.trim	SRR1822165_3_1.trim.fastq.gz	Conventional base calls	Sanger / Illumina 1.9	57287526.0	0.0	20-50	45.0	35.350553159765056	48.78319114356588	pass	pass	pass	pass	fail	pass	pass	warn	fail	pass	pass
SRR1822165_3_2	SRR1822165_3_2.fastq.gz	Conventional base calls	Sanger / Illumina 1.9	57876736.0	0.0	50.0	45.0	36.757943805121144	50.0	pass	pass	pass	pass	fail	pass	pass	pass	fail	warn	pass
SRR1822165_3_2.trim	SRR1822165_3_2.trim.fastq.gz	Conventional base calls	Sanger / Illumina 1.9	57287526.0	0.0	20-50	45.0	36.25496158065247	48.64088876869984	pass	pass	pass	pass	fail	pass	pass	warn	fail	pass	pass
SRR1822165_4_1	SRR1822165_4_1.fastq.gz	Conventional base calls	Sanger / Illumina 1.9	77167044.0	0.0	50.0	45.0	33.41338367637612	50.0	pass	pass	pass	pass	fail	pass	pass	pass	fail	warn	pass
SRR1822165_4_1.trim	SRR1822165_4_1.trim.fastq.gz	Conventional base calls	Sanger / Illumina 1.9	76382106.0	0.0	20-50	45.0	33.56607847145969	48.78316510414101	pass	pass	pass	pass	fail	pass	pass	warn	fail	pass	pass
SRR1822165_4_2	SRR1822165_4_2.fastq.gz	Conventional base calls	Sanger / Illumina 1.9	77167044.0	0.0	50.0	45.0	33.998640963046384	50.0	pass	pass	pass	pass	fail	pass	pass	pass	fail	warn	pass
SRR1822165_4_2.trim	SRR1822165_4_2.trim.fastq.gz	Conventional base calls	Sanger / Illumina 1.9	76382106.0	0.0	20-50	45.0	33.83675765197513	48.64100475312896	pass	pass	pass	pass	fail	pass	pass	warn	fail	pass	pass
SRR1822165_5_1	SRR1822165_5_1.fastq.gz	Conventional base calls	Sanger / Illumina 1.9	96451685.0	0.0	50.0	45.0	31.856063949642632	50.0	pass	pass	pass	pass	fail	pass	pass	pass	fail	warn	pass
SRR1822165_5_1.trim	SRR1822165_5_1.trim.fastq.gz	Conventional base calls	Sanger / Illumina 1.9	95470538.0	0.0	20-50	45.0	32.01555942304378	48.7830252302548	pass	pass	pass	pass	fail	pass	pass	warn	fail	pass	pass
SRR1822165_5_2	SRR1822165_5_2.fastq.gz	Conventional base calls	Sanger / Illumina 1.9	96451685.0	0.0	50.0	45.0	32.51122501740416	50.0	pass	pass	pass	pass	fail	pass	pass	pass	fail	warn	pass
SRR1822165_5_2.trim	SRR1822165_5_2.trim.fastq.gz	Conventional base calls	Sanger / Illumina 1.9	95470538.0	0.0	20-50	45.0	32.31089083227482	48.64072318310388	pass	pass	pass	pass	fail	pass	pass	warn	fail	pass	pass
SRR1822165_6_1	SRR1822165_6_1.fastq.gz	Conventional base calls	Sanger / Illumina 1.9	115738888.0	0.0	50.0	45.0	30.441721812539456	50.0	pass	pass	pass	pass	fail	pass	pass	pass	fail	warn	pass
SRR1822165_6_1.trim	SRR1822165_6_1.trim.fastq.gz	Conventional base calls	Sanger / Illumina 1.9	114561319.0	0.0	20-50	45.0	30.59838791944147	48.78313153849076	pass	pass	pass	pass	fail	pass	pass	warn	fail	pass	pass
SRR1822165_6_2	SRR1822165_6_2.fastq.gz	Conventional base calls	Sanger / Illumina 1.9	115738888.0	0.0	50.0	45.0	31.137726931127794	50.0	pass	pass	pass	pass	fail	pass	pass	pass	fail	warn	pass
SRR1822165_6_2.trim	SRR1822165_6_2.trim.fastq.gz	Conventional base calls	Sanger / Illumina 1.9	114561319.0	0.0	20-50	45.0	30.97577405951748	48.6408521972412	pass	pass	pass	pass	fail	pass	pass	warn	fail	pass	pass
SRR1822165_7_1	SRR1822165_7_1.fastq.gz	Conventional base calls	Sanger / Illumina 1.9	135028410.0	0.0	50.0	45.0	29.134420994338008	50.0	pass	pass	pass	pass	fail	pass	pass	pass	fail	warn	pass
SRR1822165_7_1.trim	SRR1822165_7_1.trim.fastq.gz	Conventional base calls	Sanger / Illumina 1.9	133654480.0	0.0	20-50	45.0	29.29324409739863	48.7831343999842	pass	pass	pass	pass	fail	pass	pass	warn	fail	pass	pass
SRR1822165_7_2	SRR1822165_7_2.fastq.gz	Conventional base calls	Sanger / Illumina 1.9	135028410.0	0.0	50.0	45.0	29.801807826330062	50.0	pass	pass	pass	pass	fail	pass	pass	pass	fail	warn	pass
SRR1822165_7_2.trim	SRR1822165_7_2.trim.fastq.gz	Conventional base calls	Sanger / Illumina 1.9	133654480.0	0.0	20-50	45.0	29.630823641479104	48.64084084573895	pass	pass	pass	pass	fail	pass	pass	warn	fail	pass	pass
SRR1822165_8_1	SRR1822165_8_1.fastq.gz	Conventional base calls	Sanger / Illumina 1.9	154322454.0	0.0	50.0	45.0	27.965103119063716	50.0	pass	pass	pass	pass	fail	pass	pass	pass	fail	warn	pass
SRR1822165_8_1.trim	SRR1822165_8_1.trim.fastq.gz	Conventional base calls	Sanger / Illumina 1.9	152751556.0	0.0	20-50	45.0	28.124516991126104	48.78318637880193	pass	pass	pass	pass	fail	pass	pass	warn	fail	pass	pass
SRR1822165_8_2	SRR1822165_8_2.fastq.gz	Conventional base calls	Sanger / Illumina 1.9	154322454.0	0.0	50.0	45.0	28.60322020701262	50.0	pass	pass	pass	pass	fail	pass	pass	pass	fail	warn	pass
SRR1822165_8_2.trim	SRR1822165_8_2.trim.fastq.gz	Conventional base calls	Sanger / Illumina 1.9	152751556.0	0.0	20-50	45.0	28.440496874373217	48.64091728139254	pass	pass	pass	pass	fail	pass	pass	warn	fail	pass	pass
SRR1822165_9_1	SRR1822165_9_1.fastq.gz	Conventional base calls	Sanger / Illumina 1.9	173609268.0	0.0	50.0	45.0	26.871253671779034	50.0	pass	pass	pass	pass	fail	pass	pass	pass	fail	warn	pass
SRR1822165_9_1.trim	SRR1822165_9_1.trim.fastq.gz	Conventional base calls	Sanger / Illumina 1.9	171841530.0	0.0	20-50	45.0	27.041353675870454	48.78312922958728	pass	pass	pass	pass	fail	pass	pass	warn	fail	pass	pass
SRR1822165_9_2	SRR1822165_9_2.fastq.gz	Conventional base calls	Sanger / Illumina 1.9	173609268.0	0.0	50.0	45.0	27.548540125401278	50.0	pass	pass	pass	pass	fail	pass	pass	pass	fail	warn	pass
SRR1822165_9_2.trim	SRR1822165_9_2.trim.fastq.gz	Conventional base calls	Sanger / Illumina 1.9	171841530.0	0.0	20-50	45.0	27.400180839082573	48.64088810196231	pass	pass	pass	pass	fail	pass	pass	warn	fail	pass	pass
SRR1822166_001_1	SRR1822166_001_1.fastq.gz	Conventional base calls	Sanger / Illumina 1.9	56645.0	0.0	50.0	45.0	63.1423779680466	50.0	pass	pass	pass	pass	fail	pass	pass	pass	warn	warn	pass
SRR1822166_001_1.trim	SRR1822166_001_1.trim.fastq.gz	Conventional base calls	Sanger / Illumina 1.9	55812.0	0.0	20-50	45.0	63.93248763706729	48.932183043073174	pass	pass	pass	pass	fail	pass	pass	warn	warn	pass	pass
SRR1822166_001_2	SRR1822166_001_2.fastq.gz	Conventional base calls	Sanger / Illumina 1.9	56645.0	0.0	50.0	45.0	64.09391826286522	50.0	pass	pass	warn	pass	fail	pass	pass	pass	warn	warn	pass
SRR1822166_001_2.trim	SRR1822166_001_2.trim.fastq.gz	Conventional base calls	Sanger / Illumina 1.9	55812.0	0.0	20-50	45.0	64.24604027807639	48.78785924174013	pass	pass	pass	pass	fail	pass	pass	warn	warn	warn	pass
SRR1822166_002_1	SRR1822166_002_1.fastq.gz	Conventional base calls	Sanger / Illumina 1.9	113565.0	0.0	50.0	45.0	55.64478492493286	50.0	pass	pass	pass	pass	fail	pass	pass	pass	warn	warn	pass
SRR1822166_002_1.trim	SRR1822166_002_1.trim.fastq.gz	Conventional base calls	Sanger / Illumina 1.9	111907.0	0.0	20-50	45.0	56.350362354455044	48.93163966507904	pass	pass	pass	pass	fail	pass	pass	warn	warn	pass	pass
SRR1822166_002_2	SRR1822166_002_2.fastq.gz	Conventional base calls	Sanger / Illumina 1.9	113565.0	0.0	50.0	45.0	56.502443534539694	50.0	pass	pass	pass	pass	fail	pass	pass	pass	warn	warn	pass
SRR1822166_002_2.trim	SRR1822166_002_2.trim.fastq.gz	Conventional base calls	Sanger / Illumina 1.9	111907.0	0.0	20-50	45.0	56.570187745181265	48.78187244765743	pass	pass	pass	pass	fail	pass	pass	warn	warn	pass	pass
SRR1822166_003_1	SRR1822166_003_1.fastq.gz	Conventional base calls	Sanger / Illumina 1.9	170006.0	0.0	50.0	45.0	51.94522546263073	50.0	pass	pass	pass	pass	fail	pass	pass	pass	warn	warn	pass
SRR1822166_003_1.trim	SRR1822166_003_1.trim.fastq.gz	Conventional base calls	Sanger / Illumina 1.9	167565.0	0.0	20-50	45.0	52.64941962820397	48.92632112911407	pass	pass	pass	pass	fail	pass	pass	warn	warn	pass	pass
SRR1822166_003_2	SRR1822166_003_2.fastq.gz	Conventional base calls	Sanger / Illumina 1.9	170006.0	0.0	50.0	45.0	52.79754832182394	50.0	pass	pass	pass	pass	fail	pass	pass	pass	warn	warn	pass
SRR1822166_003_2.trim	SRR1822166_003_2.trim.fastq.gz	Conventional base calls	Sanger / Illumina 1.9	167565.0	0.0	20-50	45.0	52.820696446155225	48.777650463999045	pass	pass	pass	pass	fail	pass	pass	warn	warn	pass	pass
SRR1822166_004_1	SRR1822166_004_1.fastq.gz	Conventional base calls	Sanger / Illumina 1.9	226420.0	0.0	50.0	45.0	46.77299597379618	50.0	pass	pass	pass	pass	fail	pass	pass	pass	fail	warn	pass
SRR1822166_004_1.trim	SRR1822166_004_1.trim.fastq.gz	Conventional base calls	Sanger / Illumina 1.9	223162.0	0.0	20-50	45.0	47.47208133597962	48.92367428146369	pass	pass	pass	pass	fail	pass	pass	warn	fail	pass	pass
SRR1822166_004_2	SRR1822166_004_2.fastq.gz	Conventional base calls	Sanger / Illumina 1.9	226420.0	0.0	50.0	45.0	47.18441884148297	50.0	pass	pass	pass	pass	fail	pass	pass	pass	fail	warn	pass
SRR1822166_004_2.trim	SRR1822166_004_2.trim.fastq.gz	Conventional base calls	Sanger / Illumina 1.9	223162.0	0.0	20-50	45.0	47.53498279573607	48.777255984441794	pass	pass	pass	pass	fail	pass	pass	warn	fail	pass	pass
SRR1822166_005_1	SRR1822166_005_1.fastq.gz	Conventional base calls	Sanger / Illumina 1.9	283136.0	0.0	50.0	45.0	47.85975336071991	50.0	pass	pass	pass	pass	fail	pass	pass	pass	fail	warn	pass
SRR1822166_005_1.trim	SRR1822166_005_1.trim.fastq.gz	Conventional base calls	Sanger / Illumina 1.9	279080.0	0.0	20-50	45.0	48.53413572095723	48.921664038985234	pass	pass	pass	pass	fail	pass	pass	warn	fail	pass	pass
SRR1822166_005_2	SRR1822166_005_2.fastq.gz	Conventional base calls	Sanger / Illumina 1.9	283136.0	0.0	50.0	45.0	48.78382264197669	50.0	pass	pass	pass	pass	fail	pass	pass	pass	fail	warn	pass
SRR1822166_005_2.trim	SRR1822166_005_2.trim.fastq.gz	Conventional base calls	Sanger / Illumina 1.9	279080.0	0.0	20-50	45.0	48.72351314253833	48.77858320194926	pass	pass	pass	pass	fail	pass	pass	warn	fail	pass	pass
SRR1822166_006_1	SRR1822166_006_1.fastq.gz	Conventional base calls	Sanger / Illumina 1.9	339484.0	0.0	50.0	45.0	46.75462824576759	50.0	pass	pass	pass	pass	fail	pass	pass	pass	fail	warn	pass
SRR1822166_006_1.trim	SRR1822166_006_1.trim.fastq.gz	Conventional base calls	Sanger / Illumina 1.9	334673.0	0.0	20-50	45.0	47.36930857843667	48.92426637344512	pass	pass	pass	pass	fail	pass	pass	warn	fail	pass	pass
SRR1822166_006_2	SRR1822166_006_2.fastq.gz	Conventional base calls	Sanger / Illumina 1.9	339484.0	0.0	50.0	45.0	47.649100464874266	50.0	pass	pass	pass	pass	fail	pass	pass	pass	fail	warn	pass
SRR1822166_006_2.trim	SRR1822166_006_2.trim.fastq.gz	Conventional base calls	Sanger / Illumina 1.9	334673.0	0.0	20-50	45.0	47.58047181836279	48.77735879500288	pass	pass	pass	pass	fail	pass	pass	warn	fail	pass	pass
SRR1822166_007_1	SRR1822166_007_1.fastq.gz	Conventional base calls	Sanger / Illumina 1.9	396046.0	0.0	50.0	45.0	45.88612454170257	50.0	pass	pass	pass	pass	fail	pass	pass	pass	fail	warn	pass
SRR1822166_007_1.trim	SRR1822166_007_1.trim.fastq.gz	Conventional base calls	Sanger / Illumina 1.9	390467.0	0.0	20-50	45.0	46.47156543855516	48.924329072623294	pass	pass	pass	pass	fail	pass	pass	warn	fail	pass	pass
SRR1822166_007_2	SRR1822166_007_2.fastq.gz	Conventional base calls	Sanger / Illumina 1.9	396046.0	0.0	50.0	45.0	46.73398018715026	50.0	pass	pass	pass	pass	fail	pass	pass	pass	fail	warn	pass
SRR1822166_007_2.trim	SRR1822166_007_2.trim.fastq.gz	Conventional base calls	Sanger / Illumina 1.9	390467.0	0.0	20-50	45.0	46.6263134247262	48.776928652101205	pass	pass	pass	pass	fail	pass	pass	warn	fail	pass	pass
SRR1822166_008_1	SRR1822166_008_1.fastq.gz	Conventional base calls	Sanger / Illumina 1.9	452434.0	0.0	50.0	45.0	45.14298229541571	50.0	pass	pass	pass	pass	fail	pass	pass	pass	fail	warn	pass
SRR1822166_008_1.trim	SRR1822166_008_1.trim.fastq.gz	Conventional base calls	Sanger / Illumina 1.9	446045.0	0.0	20-50	45.0	45.71227006332993	48.924639890594	pass	pass	pass	pass	fail	pass	pass	warn	fail	pass	pass
SRR1822166_008_2	SRR1822166_008_2.fastq.gz	Conventional base calls	Sanger / Illumina 1.9	452434.0	0.0	50.0	45.0	46.00752863888721	50.0	pass	pass	pass	pass	fail	pass	pass	pass	fail	warn	pass
SRR1822166_008_2.trim	SRR1822166_008_2.trim.fastq.gz	Conventional base calls	Sanger / Illumina 1.9	446045.0	0.0	20-50	45.0	45.86334256457002	48.777733188355434	pass	pass	pass	pass	fail	pass	pass	warn	fail	pass	pass
SRR1822166_009_1	SRR1822166_009_1.fastq.gz	Conventional base calls	Sanger / Illumina 1.9	508790.0	0.0	50.0	45.0	44.335634013413724	50.0	pass	pass	pass	pass	fail	pass	pass	pass	fail	warn	pass
SRR1822166_009_1.trim	SRR1822166_009_1.trim.fastq.gz	Conventional base calls	Sanger / Illumina 1.9	501610.0	0.0	20-50	45.0	44.897128586984564	48.92334084248719	pass	pass	pass	pass	fail	pass	pass	warn	fail	pass	pass
SRR1822166_009_2	SRR1822166_009_2.fastq.gz	Conventional base calls	Sanger / Illumina 1.9	508790.0	0.0	50.0	45.0	45.39890380566968	50.0	pass	pass	pass	pass	fail	pass	pass	pass	fail	warn	pass
SRR1822166_009_2.trim	SRR1822166_009_2.trim.fastq.gz	Conventional base calls	Sanger / Illumina 1.9	501610.0	0.0	20-50	45.0	45.22593057990578	48.77771774884871	pass	pass	pass	pass	fail	pass	pass	warn	fail	pass	pass
SRR1822166_01_1	SRR1822166_01_1.fastq.gz	Conventional base calls	Sanger / Illumina 1.9	565574.0	0.0	50.0	45.0	43.768202351077946	50.0	pass	pass	pass	pass	fail	pass	pass	pass	fail	warn	pass
SRR1822166_01_1.trim	SRR1822166_01_1.trim.fastq.gz	Conventional base calls	Sanger / Illumina 1.9	557580.0	0.0	20-50	45.0	44.307388419639665	48.924566878295494	pass	pass	pass	pass	fail	pass	pass	warn	fail	pass	pass
SRR1822166_01_2	SRR1822166_01_2.fastq.gz	Conventional base calls	Sanger / Illumina 1.9	565574.0	0.0	50.0	45.0	44.79390915997122	50.0	pass	pass	pass	pass	fail	pass	pass	pass	fail	warn	pass
SRR1822166_01_2.trim	SRR1822166_01_2.trim.fastq.gz	Conventional base calls	Sanger / Illumina 1.9	557580.0	0.0	20-50	45.0	44.632576513730285	48.78049786577711	pass	pass	pass	pass	fail	pass	pass	warn	fail	pass	pass
SRR1822166_02_1	SRR1822166_02_1.fastq.gz	Conventional base calls	Sanger / Illumina 1.9	1131810.0	0.0	50.0	45.0	40.29895549075786	50.0	pass	pass	pass	pass	fail	pass	pass	pass	fail	warn	pass
SRR1822166_02_1.trim	SRR1822166_02_1.trim.fastq.gz	Conventional base calls	Sanger / Illumina 1.9	1115765.0	0.0	20-50	45.0	40.7437460787465	48.92521991638024	pass	pass	pass	pass	fail	pass	pass	warn	fail	pass	pass
SRR1822166_02_2	SRR1822166_02_2.fastq.gz	Conventional base calls	Sanger / Illumina 1.9	1131810.0	0.0	50.0	45.0	41.43872781269181	50.0	pass	pass	pass	pass	fail	pass	pass	pass	fail	warn	pass
SRR1822166_02_2.trim	SRR1822166_02_2.trim.fastq.gz	Conventional base calls	Sanger / Illumina 1.9	1115765.0	0.0	20-50	45.0	41.126881178348704	48.78306991167495	pass	pass	pass	pass	fail	pass	pass	warn	fail	pass	pass
SRR1822166_03_1	SRR1822166_03_1.fastq.gz	Conventional base calls	Sanger / Illumina 1.9	1697404.0	0.0	50.0	45.0	38.87653550074191	50.0	pass	pass	pass	pass	fail	pass	pass	pass	fail	warn	pass
SRR1822166_03_1.trim	SRR1822166_03_1.trim.fastq.gz	Conventional base calls	Sanger / Illumina 1.9	1673285.0	0.0	20-50	45.0	39.28108630024339	48.925074927463044	pass	pass	pass	pass	fail	pass	pass	warn	fail	pass	pass
SRR1822166_03_2	SRR1822166_03_2.fastq.gz	Conventional base calls	Sanger / Illumina 1.9	1697404.0	0.0	50.0	45.0	40.02187245187225	50.0	pass	pass	pass	pass	fail	pass	pass	pass	fail	warn	pass
SRR1822166_03_2.trim	SRR1822166_03_2.trim.fastq.gz	Conventional base calls	Sanger / Illumina 1.9	1673285.0	0.0	20-50	45.0	39.619654461570406	48.78472704888886	pass	pass	pass	pass	fail	pass	pass	warn	fail	pass	pass
SRR1822166_04_1	SRR1822166_04_1.fastq.gz	Conventional base calls	Sanger / Illumina 1.9	2264231.0	0.0	50.0	45.0	37.93423918646471	50.0	pass	pass	pass	pass	fail	pass	pass	pass	fail	warn	pass
SRR1822166_04_1.trim	SRR1822166_04_1.trim.fastq.gz	Conventional base calls	Sanger / Illumina 1.9	2231959.0	0.0	20-50	45.0	38.29624719188065	48.92743907930208	pass	pass	pass	pass	fail	pass	pass	warn	fail	pass	pass
SRR1822166_04_2	SRR1822166_04_2.fastq.gz	Conventional base calls	Sanger / Illumina 1.9	2264231.0	0.0	50.0	45.0	39.11848625555726	50.0	pass	pass	pass	pass	fail	pass	pass	pass	fail	warn	pass
SRR1822166_04_2.trim	SRR1822166_04_2.trim.fastq.gz	Conventional base calls	Sanger / Illumina 1.9	2231959.0	0.0	20-50	45.0	38.60991372814277	48.787012664659166	pass	pass	pass	pass	fail	pass	pass	warn	fail	pass	pass
SRR1822166_05_1	SRR1822166_05_1.fastq.gz	Conventional base calls	Sanger / Illumina 1.9	2829909.0	0.0	50.0	45.0	37.21200030438021	50.0	pass	pass	pass	pass	fail	pass	pass	pass	fail	warn	pass
SRR1822166_05_1.trim	SRR1822166_05_1.trim.fastq.gz	Conventional base calls	Sanger / Illumina 1.9	2789675.0	0.0	20-50	45.0	37.541464112940396	48.928513178058374	pass	pass	pass	pass	fail	pass	pass	warn	fail	pass	pass
SRR1822166_05_2	SRR1822166_05_2.fastq.gz	Conventional base calls	Sanger / Illumina 1.9	2829909.0	0.0	50.0	45.0	38.44109188534451	50.0	pass	pass	pass	pass	fail	pass	pass	pass	fail	warn	pass
SRR1822166_05_2.trim	SRR1822166_05_2.trim.fastq.gz	Conventional base calls	Sanger / Illumina 1.9	2789675.0	0.0	20-50	45.0	37.90218439021791	48.788291826108775	pass	pass	pass	pass	fail	pass	pass	warn	fail	pass	pass
SRR1822166_06_1	SRR1822166_06_1.fastq.gz	Conventional base calls	Sanger / Illumina 1.9	3396085.0	0.0	50.0	45.0	36.72236283504755	50.0	pass	pass	pass	pass	fail	pass	pass	pass	fail	warn	pass
SRR1822166_06_1.trim	SRR1822166_06_1.trim.fastq.gz	Conventional base calls	Sanger / Illumina 1.9	3347620.0	0.0	20-50	45.0	37.04518003335214	48.92972559609514	pass	pass	pass	pass	fail	pass	pass	warn	fail	pass	pass
SRR1822166_06_2	SRR1822166_06_2.fastq.gz	Conventional base calls	Sanger / Illumina 1.9	3396085.0	0.0	50.0	45.0	37.932708019418	50.0	pass	pass	pass	pass	fail	pass	pass	pass	fail	warn	pass
SRR1822166_06_2.trim	SRR1822166_06_2.trim.fastq.gz	Conventional base calls	Sanger / Illumina 1.9	3347620.0	0.0	20-50	45.0	37.35560438494982	48.78909673140918	pass	pass	pass	pass	fail	pass	pass	warn	fail	pass	pass
SRR1822166_07_1	SRR1822166_07_1.fastq.gz	Conventional base calls	Sanger / Illumina 1.9	3962168.0	0.0	50.0	45.0	36.35385403540811	50.0	pass	pass	pass	pass	fail	pass	pass	pass	fail	warn	pass
SRR1822166_07_1.trim	SRR1822166_07_1.trim.fastq.gz	Conventional base calls	Sanger / Illumina 1.9	3905566.0	0.0	20-50	45.0	36.65975793798727	48.93065102471703	pass	pass	pass	pass	fail	pass	pass	warn	fail	pass	pass
SRR1822166_07_2	SRR1822166_07_2.fastq.gz	Conventional base calls	Sanger / Illumina 1.9	3962168.0	0.0	50.0	45.0	37.62484770108871	50.0	pass	pass	pass	pass	fail	pass	pass	pass	fail	warn	pass
SRR1822166_07_2.trim	SRR1822166_07_2.trim.fastq.gz	Conventional base calls	Sanger / Illumina 1.9	3905566.0	0.0	20-50	45.0	36.96702793281673	48.78947686455689	pass	pass	pass	pass	fail	pass	pass	warn	fail	pass	pass
SRR1822166_08_1	SRR1822166_08_1.fastq.gz	Conventional base calls	Sanger / Illumina 1.9	4528850.0	0.0	50.0	45.0	36.05842662374236	50.0	pass	pass	pass	pass	fail	pass	pass	pass	fail	warn	pass
SRR1822166_08_1.trim	SRR1822166_08_1.trim.fastq.gz	Conventional base calls	Sanger / Illumina 1.9	4464124.0	0.0	20-50	45.0	36.360898605547895	48.92960925816577	pass	pass	pass	pass	fail	pass	pass	warn	fail	pass	pass
SRR1822166_08_2	SRR1822166_08_2.fastq.gz	Conventional base calls	Sanger / Illumina 1.9	4528850.0	0.0	50.0	45.0	37.30850287781738	50.0	pass	pass	pass	pass	fail	pass	pass	pass	fail	warn	pass
SRR1822166_08_2.trim	SRR1822166_08_2.trim.fastq.gz	Conventional base calls	Sanger / Illumina 1.9	4464124.0	0.0	20-50	45.0	36.64171424534905	48.78793555017737	pass	pass	pass	pass	fail	pass	pass	warn	fail	pass	pass
SRR1822166_09_1	SRR1822166_09_1.fastq.gz	Conventional base calls	Sanger / Illumina 1.9	5094416.0	0.0	50.0	45.0	35.769870533979955	50.0	pass	pass	pass	pass	fail	pass	pass	pass	fail	warn	pass
SRR1822166_09_1.trim	SRR1822166_09_1.trim.fastq.gz	Conventional base calls	Sanger / Illumina 1.9	5021676.0	0.0	20-50	45.0	36.07143484616201	48.92933335404355	pass	pass	pass	pass	fail	pass	pass	warn	fail	pass	pass
SRR1822166_09_2	SRR1822166_09_2.fastq.gz	Conventional base calls	Sanger / Illumina 1.9	5094416.0	0.0	50.0	45.0	37.083355652941464	50.0	pass	pass	pass	pass	fail	pass	pass	pass	fail	warn	pass
SRR1822166_09_2.trim	SRR1822166_09_2.trim.fastq.gz	Conventional base calls	Sanger / Illumina 1.9	5021676.0	0.0	20-50	45.0	36.36513984981018	48.78792339450016	pass	pass	pass	pass	fail	pass	pass	warn	fail	pass	pass
SRR1822166_1	SRR1822166_1.fastq.gz	Conventional base calls	Sanger / Illumina 1.9	56598621.0	0.0	50.0	45.0	25.967098143105698	50.0	pass	pass	pass	pass	fail	pass	pass	pass	fail	warn	pass
SRR1822166_1.trim	SRR1822166_1.trim.fastq.gz	Conventional base calls	Sanger / Illumina 1.9	55788662.0	0.0	20-50	45.0	26.32890490239465	48.93005320686845	pass	pass	pass	pass	fail	pass	pass	warn	fail	pass	pass
SRR1822166_1_1	SRR1822166_1_1.fastq.gz	Conventional base calls	Sanger / Illumina 1.9	5659168.0	0.0	50.0	45.0	35.51260437869943	50.0	pass	pass	pass	pass	fail	pass	pass	pass	fail	warn	pass
SRR1822166_1_1.trim	SRR1822166_1_1.trim.fastq.gz	Conventional base calls	Sanger / Illumina 1.9	5578310.0	0.0	20-50	45.0	35.78004015839035	48.92960323108612	pass	pass	pass	pass	fail	pass	pass	warn	fail	pass	pass
SRR1822166_1_2	SRR1822166_1_2.fastq.gz	Conventional base calls	Sanger / Illumina 1.9	5659168.0	0.0	50.0	45.0	36.86004865013165	50.0	pass	pass	pass	pass	fail	pass	pass	pass	fail	warn	pass
SRR1822166_1_2.trim	SRR1822166_1_2.trim.fastq.gz	Conventional base calls	Sanger / Illumina 1.9	5578310.0	0.0	20-50	45.0	36.09055975005203	48.787763139732284	pass	pass	pass	pass	fail	pass	pass	warn	fail	pass	pass
SRR1822166_2	SRR1822166_2.fastq.gz	Conventional base calls	Sanger / Illumina 1.9	56598621.0	0.0	50.0	45.0	29.12116049068496	50.0	pass	pass	pass	pass	fail	pass	pass	pass	fail	warn	pass
SRR1822166_2.trim	SRR1822166_2.trim.fastq.gz	Conventional base calls	Sanger / Illumina 1.9	55788662.0	0.0	20-50	45.0	27.912910844331606	48.78981381557421	pass	pass	pass	pass	fail	pass	pass	warn	fail	pass	pass
SRR1822166_2_1	SRR1822166_2_1.fastq.gz	Conventional base calls	Sanger / Illumina 1.9	11320185.0	0.0	50.0	45.0	33.728012746315684	50.0	pass	pass	pass	pass	fail	pass	pass	pass	fail	warn	pass
SRR1822166_2_1.trim	SRR1822166_2_1.trim.fastq.gz	Conventional base calls	Sanger / Illumina 1.9	11158074.0	0.0	20-50	45.0	33.94101320208426	48.93069655211105	pass	pass	pass	pass	fail	pass	pass	warn	fail	pass	pass
SRR1822166_2_2	SRR1822166_2_2.fastq.gz	Conventional base calls	Sanger / Illumina 1.9	11320185.0	0.0	50.0	45.0	35.46940068985758	50.0	pass	pass	pass	pass	fail	pass	pass	pass	fail	warn	pass
SRR1822166_2_2.trim	SRR1822166_2_2.trim.fastq.gz	Conventional base calls	Sanger / Illumina 1.9	11158074.0	0.0	20-50	45.0	34.34606185592973	48.78918521243003	pass	pass	pass	pass	fail	pass	pass	warn	fail	pass	pass
SRR1822166_3_1	SRR1822166_3_1.fastq.gz	Conventional base calls	Sanger / Illumina 1.9	16981343.0	0.0	50.0	45.0	32.37774294596025	50.0	pass	pass	pass	pass	fail	pass	pass	pass	fail	warn	pass
SRR1822166_3_1.trim	SRR1822166_3_1.trim.fastq.gz	Conventional base calls	Sanger / Illumina 1.9	16738325.0	0.0	20-50	45.0	32.60099703668056	48.93009342332641	pass	pass	pass	pass	fail	pass	pass	warn	fail	pass	pass
SRR1822166_3_2	SRR1822166_3_2.fastq.gz	Conventional base calls	Sanger / Illumina 1.9	16981343.0	0.0	50.0	45.0	34.70252136118132	50.0	pass	pass	pass	pass	fail	pass	pass	pass	fail	warn	pass
SRR1822166_3_2.trim	SRR1822166_3_2.trim.fastq.gz	Conventional base calls	Sanger / Illumina 1.9	16738325.0	0.0	20-50	45.0	33.13510680870964	48.788981573723774	pass	pass	pass	pass	fail	pass	pass	warn	fail	pass	pass
SRR1822166_4_1	SRR1822166_4_1.fastq.gz	Conventional base calls	Sanger / Illumina 1.9	22640518.0	0.0	50.0	45.0	31.229306254214123	50.0	pass	pass	pass	pass	fail	pass	pass	pass	fail	warn	pass
SRR1822166_4_1.trim	SRR1822166_4_1.trim.fastq.gz	Conventional base calls	Sanger / Illumina 1.9	22316955.0	0.0	20-50	45.0	31.44407239925599	48.93021857148522	pass	pass	pass	pass	fail	pass	pass	warn	fail	pass	pass
SRR1822166_4_2	SRR1822166_4_2.fastq.gz	Conventional base calls	Sanger / Illumina 1.9	22640518.0	0.0	50.0	45.0	34.161440565197374	50.0	pass	pass	pass	pass	fail	pass	pass	pass	fail	warn	pass
SRR1822166_4_2.trim	SRR1822166_4_2.trim.fastq.gz	Conventional base calls	Sanger / Illumina 1.9	22316955.0	0.0	20-50	45.0	32.16449727982971	48.78885990494671	pass	pass	pass	pass	fail	pass	pass	warn	fail	pass	pass
SRR1822166_5_1	SRR1822166_5_1.fastq.gz	Conventional base calls	Sanger / Illumina 1.9	28296337.0	0.0	50.0	45.0	30.228445414792997	50.0	pass	pass	pass	pass	fail	pass	pass	pass	fail	warn	pass
SRR1822166_5_1.trim	SRR1822166_5_1.trim.fastq.gz	Conventional base calls	Sanger / Illumina 1.9	27891708.0	0.0	20-50	45.0	30.498308274947235	48.93027465367126	pass	pass	pass	pass	fail	pass	pass	warn	fail	pass	pass
SRR1822166_5_2	SRR1822166_5_2.fastq.gz	Conventional base calls	Sanger / Illumina 1.9	28296337.0	0.0	50.0	45.0	33.75748884661342	50.0	pass	pass	pass	pass	fail	pass	pass	pass	fail	warn	pass
SRR1822166_5_2.trim	SRR1822166_5_2.trim.fastq.gz	Conventional base calls	Sanger / Illumina 1.9	27891708.0	0.0	20-50	45.0	31.340698458116282	48.789548492333275	pass	pass	pass	pass	fail	pass	pass	warn	fail	pass	pass
SRR1822166_6_1	SRR1822166_6_1.fastq.gz	Conventional base calls	Sanger / Illumina 1.9	33954043.0	0.0	50.0	45.0	29.266861619157908	50.0	pass	pass	pass	pass	fail	pass	pass	pass	fail	warn	pass
SRR1822166_6_1.trim	SRR1822166_6_1.trim.fastq.gz	Conventional base calls	Sanger / Illumina 1.9	33468703.0	0.0	20-50	45.0	29.535029475476506	48.930009507688425	pass	pass	pass	pass	fail	pass	pass	warn	fail	pass	pass
SRR1822166_6_2	SRR1822166_6_2.fastq.gz	Conventional base calls	Sanger / Illumina 1.9	33954043.0	0.0	50.0	45.0	33.4665521641469	50.0	pass	pass	pass	pass	fail	pass	pass	pass	fail	warn	pass
SRR1822166_6_2.trim	SRR1822166_6_2.trim.fastq.gz	Conventional base calls	Sanger / Illumina 1.9	33468703.0	0.0	20-50	45.0	30.58811211738598	48.789439525039256	pass	pass	pass	pass	fail	pass	pass	warn	fail	pass	pass
SRR1822166_7_1	SRR1822166_7_1.fastq.gz	Conventional base calls	Sanger / Illumina 1.9	39615448.0	0.0	50.0	45.0	28.409451132844875	50.0	pass	pass	pass	pass	fail	pass	pass	pass	fail	warn	pass
SRR1822166_7_1.trim	SRR1822166_7_1.trim.fastq.gz	Conventional base calls	Sanger / Illumina 1.9	39048797.0	0.0	20-50	45.0	28.714328617519097	48.92989246250019	pass	pass	pass	pass	fail	pass	pass	warn	fail	pass	pass
SRR1822166_7_2	SRR1822166_7_2.fastq.gz	Conventional base calls	Sanger / Illumina 1.9	39615448.0	0.0	50.0	45.0	33.28589133625618	50.0	pass	pass	pass	pass	fail	pass	pass	pass	fail	warn	pass
SRR1822166_7_2.trim	SRR1822166_7_2.trim.fastq.gz	Conventional base calls	Sanger / Illumina 1.9	39048797.0	0.0	20-50	45.0	29.87831456493943	48.7893927692574	pass	pass	pass	pass	fail	pass	pass	warn	fail	pass	pass
SRR1822166_8_1	SRR1822166_8_1.fastq.gz	Conventional base calls	Sanger / Illumina 1.9	45279558.0	0.0	50.0	45.0	27.60213005770979	50.0	pass	pass	pass	pass	fail	pass	pass	pass	fail	warn	pass
SRR1822166_8_1.trim	SRR1822166_8_1.trim.fastq.gz	Conventional base calls	Sanger / Illumina 1.9	44632091.0	0.0	20-50	45.0	27.882609768325068	48.92999111334488	pass	pass	pass	pass	fail	pass	pass	warn	fail	pass	pass
SRR1822166_8_2	SRR1822166_8_2.fastq.gz	Conventional base calls	Sanger / Illumina 1.9	45279558.0	0.0	50.0	45.0	33.202011597327306	50.0	pass	pass	pass	pass	fail	pass	pass	pass	fail	warn	pass
SRR1822166_8_2.trim	SRR1822166_8_2.trim.fastq.gz	Conventional base calls	Sanger / Illumina 1.9	44632091.0	0.0	20-50	45.0	29.235599908480147	48.789687335061224	pass	pass	pass	pass	fail	pass	pass	warn	fail	pass	pass
SRR1822166_9_1	SRR1822166_9_1.fastq.gz	Conventional base calls	Sanger / Illumina 1.9	50937747.0	0.0	50.0	45.0	26.791331318614187	50.0	pass	pass	pass	pass	fail	pass	pass	pass	fail	warn	pass
SRR1822166_9_1.trim	SRR1822166_9_1.trim.fastq.gz	Conventional base calls	Sanger / Illumina 1.9	50208689.0	0.0	20-50	45.0	27.109956580698004	48.929881797949356	pass	pass	pass	pass	fail	pass	pass	warn	fail	pass	pass
SRR1822166_9_2	SRR1822166_9_2.fastq.gz	Conventional base calls	Sanger / Illumina 1.9	50937747.0	0.0	50.0	45.0	31.803735559464318	50.0	pass	pass	pass	pass	fail	pass	pass	pass	fail	warn	pass
SRR1822166_9_2.trim	SRR1822166_9_2.trim.fastq.gz	Conventional base calls	Sanger / Illumina 1.9	50208689.0	0.0	20-50	45.0	28.651005463456926	48.78960462401239	pass	pass	pass	pass	fail	pass	pass	warn	fail	pass	pass
SRR1822167_1	SRR1822167_1.fastq.gz	Conventional base calls	Sanger / Illumina 1.9	85243035.0	0.0	50.0	45.0	19.55447291729241	50.0	pass	pass	warn	pass	fail	pass	pass	pass	fail	pass	pass
SRR1822167_1.trim	SRR1822167_1.trim.fastq.gz	Conventional base calls	Sanger / Illumina 1.9	84170039.0	0.0	20-50	45.0	19.571144752868687	48.755744535178366	pass	pass	warn	pass	fail	pass	pass	warn	fail	pass	pass
SRR1822167_2	SRR1822167_2.fastq.gz	Conventional base calls	Sanger / Illumina 1.9	85243035.0	0.0	50.0	45.0	20.678718513785537	50.0	pass	pass	fail	pass	fail	pass	pass	pass	fail	pass	pass
SRR1822167_2.trim	SRR1822167_2.trim.fastq.gz	Conventional base calls	Sanger / Illumina 1.9	84170039.0	0.0	20-50	45.0	20.186362154250475	48.43737022623929	pass	pass	warn	pass	fail	pass	pass	warn	fail	pass	pass
SRR1822168_001_1	SRR1822168_001_1.fastq.gz	Conventional base calls	Sanger / Illumina 1.9	62792.0	0.0	50.0	45.0	54.745827493948276	50.0	pass	pass	warn	pass	fail	pass	pass	pass	warn	pass	pass
SRR1822168_001_1.trim	SRR1822168_001_1.trim.fastq.gz	Conventional base calls	Sanger / Illumina 1.9	61954.0	0.0	20-50	45.0	55.460502953804436	48.79050585918585	pass	pass	warn	pass	fail	pass	pass	warn	warn	pass	pass
SRR1822168_001_2	SRR1822168_001_2.fastq.gz	Conventional base calls	Sanger / Illumina 1.9	62792.0	0.0	50.0	45.0	55.22518792202828	50.0	pass	pass	warn	pass	fail	pass	pass	pass	warn	pass	pass
SRR1822168_001_2.trim	SRR1822168_001_2.trim.fastq.gz	Conventional base calls	Sanger / Illumina 1.9	61954.0	0.0	20-50	45.0	55.35558640281499	48.63038706136811	pass	pass	pass	pass	fail	pass	pass	warn	warn	pass	pass
SRR1822168_002_1	SRR1822168_002_1.fastq.gz	Conventional base calls	Sanger / Illumina 1.9	126005.0	0.0	50.0	45.0	46.57592952660609	50.0	pass	pass	warn	pass	fail	pass	pass	pass	fail	pass	pass
SRR1822168_002_1.trim	SRR1822168_002_1.trim.fastq.gz	Conventional base calls	Sanger / Illumina 1.9	124289.0	0.0	20-50	45.0	47.199671732816256	48.80122939278617	pass	pass	warn	pass	fail	pass	pass	warn	fail	pass	pass
SRR1822168_002_2	SRR1822168_002_2.fastq.gz	Conventional base calls	Sanger / Illumina 1.9	126005.0	0.0	50.0	45.0	46.856077139796035	50.0	pass	pass	warn	pass	fail	pass	pass	pass	fail	pass	pass
SRR1822168_002_2.trim	SRR1822168_002_2.trim.fastq.gz	Conventional base calls	Sanger / Illumina 1.9	124289.0	0.0	20-50	45.0	46.852094714737426	48.642019808671726	pass	pass	pass	pass	fail	pass	pass	warn	fail	pass	pass
SRR1822168_003_1	SRR1822168_003_1.fastq.gz	Conventional base calls	Sanger / Illumina 1.9	188735.0	0.0	50.0	45.0	42.668821363287144	50.0	pass	pass	warn	pass	fail	pass	pass	pass	fail	pass	pass
SRR1822168_003_1.trim	SRR1822168_003_1.trim.fastq.gz	Conventional base calls	Sanger / Illumina 1.9	186076.0	0.0	20-50	45.0	43.261355575141344	48.79931855800856	pass	pass	warn	pass	fail	pass	pass	warn	fail	pass	pass
SRR1822168_003_2	SRR1822168_003_2.fastq.gz	Conventional base calls	Sanger / Illumina 1.9	188735.0	0.0	50.0	45.0	42.87863936206851	50.0	pass	pass	warn	pass	fail	pass	pass	pass	fail	pass	pass
SRR1822168_003_2.trim	SRR1822168_003_2.trim.fastq.gz	Conventional base calls	Sanger / Illumina 1.9	186076.0	0.0	20-50	45.0	42.77606999290612	48.639233431501104	pass	pass	pass	pass	fail	pass	pass	warn	fail	pass	pass
SRR1822168_004_1	SRR1822168_004_1.fastq.gz	Conventional base calls	Sanger / Illumina 1.9	251324.0	0.0	50.0	45.0	39.958443219052185	50.0	pass	pass	warn	pass	fail	pass	pass	pass	fail	pass	pass
SRR1822168_004_1.trim	SRR1822168_004_1.trim.fastq.gz	Conventional base calls	Sanger / Illumina 1.9	247840.0	0.0	20-50	45.0	40.51699688019124	48.796941575209814	pass	pass	warn	pass	fail	pass	pass	warn	fail	pass	pass
SRR1822168_004_2	SRR1822168_004_2.fastq.gz	Conventional base calls	Sanger / Illumina 1.9	251324.0	0.0	50.0	45.0	40.04741457171094	50.0	pass	pass	warn	pass	fail	pass	pass	pass	fail	pass	pass
SRR1822168_004_2.trim	SRR1822168_004_2.trim.fastq.gz	Conventional base calls	Sanger / Illumina 1.9	247840.0	0.0	20-50	45.0	40.259038089089735	48.637738056810846	pass	pass	pass	pass	fail	pass	pass	warn	fail	pass	pass
SRR1822168_005_1	SRR1822168_005_1.fastq.gz	Conventional base calls	Sanger / Illumina 1.9	314238.0	0.0	50.0	45.0	34.18334061256017	50.0	pass	pass	warn	pass	fail	pass	pass	pass	fail	pass	pass
SRR1822168_005_1.trim	SRR1822168_005_1.trim.fastq.gz	Conventional base calls	Sanger / Illumina 1.9	309848.0	0.0	20-50	45.0	34.69609575537319	48.795732100901084	pass	pass	warn	pass	fail	pass	pass	warn	fail	pass	pass
SRR1822168_005_2	SRR1822168_005_2.fastq.gz	Conventional base calls	Sanger / Illumina 1.9	314238.0	0.0	50.0	45.0	34.27545601515303	50.0	pass	pass	warn	pass	fail	pass	pass	pass	fail	pass	pass
SRR1822168_005_2.trim	SRR1822168_005_2.trim.fastq.gz	Conventional base calls	Sanger / Illumina 1.9	309848.0	0.0	20-50	45.0	34.48852819032044	48.637306033926315	pass	pass	pass	pass	fail	pass	pass	warn	fail	pass	pass
SRR1822168_006_1	SRR1822168_006_1.fastq.gz	Conventional base calls	Sanger / Illumina 1.9	376727.0	0.0	50.0	45.0	36.93918131584282	50.0	pass	pass	warn	pass	fail	pass	pass	pass	fail	pass	pass
SRR1822168_006_1.trim	SRR1822168_006_1.trim.fastq.gz	Conventional base calls	Sanger / Illumina 1.9	371492.0	0.0	20-50	45.0	37.47187566730275	48.79444779429974	pass	pass	warn	pass	fail	pass	pass	warn	fail	pass	pass
SRR1822168_006_2	SRR1822168_006_2.fastq.gz	Conventional base calls	Sanger / Illumina 1.9	376727.0	0.0	50.0	45.0	37.541351389357956	50.0	pass	pass	warn	pass	fail	pass	pass	pass	fail	pass	pass
SRR1822168_006_2.trim	SRR1822168_006_2.trim.fastq.gz	Conventional base calls	Sanger / Illumina 1.9	371492.0	0.0	20-50	45.0	37.147730983311554	48.636694733668556	pass	pass	pass	pass	fail	pass	pass	warn	fail	pass	pass
SRR1822168_007_1	SRR1822168_007_1.fastq.gz	Conventional base calls	Sanger / Illumina 1.9	439481.0	0.0	50.0	45.0	36.0042971681578	50.0	pass	pass	warn	pass	fail	pass	pass	pass	fail	pass	pass
SRR1822168_007_1.trim	SRR1822168_007_1.trim.fastq.gz	Conventional base calls	Sanger / Illumina 1.9	433369.0	0.0	20-50	45.0	36.48723540551755	48.79263399089459	pass	pass	warn	pass	fail	pass	pass	warn	fail	pass	pass
SRR1822168_007_2	SRR1822168_007_2.fastq.gz	Conventional base calls	Sanger / Illumina 1.9	439481.0	0.0	50.0	45.0	36.46503248533225	50.0	pass	pass	warn	pass	fail	pass	pass	pass	fail	pass	pass
SRR1822168_007_2.trim	SRR1822168_007_2.trim.fastq.gz	Conventional base calls	Sanger / Illumina 1.9	433369.0	0.0	20-50	45.0	36.02182386658883	48.636042264213636	pass	pass	pass	pass	fail	pass	pass	warn	fail	pass	pass
SRR1822168_008_1	SRR1822168_008_1.fastq.gz	Conventional base calls	Sanger / Illumina 1.9	502073.0	0.0	50.0	45.0	34.92125921591718	50.0	pass	pass	warn	pass	fail	pass	pass	pass	fail	pass	pass
SRR1822168_008_1.trim	SRR1822168_008_1.trim.fastq.gz	Conventional base calls	Sanger / Illumina 1.9	495064.0	0.0	20-50	45.0	35.412549691654164	48.79200870998497	pass	pass	warn	pass	fail	pass	pass	warn	fail	pass	pass
SRR1822168_008_2	SRR1822168_008_2.fastq.gz	Conventional base calls	Sanger / Illumina 1.9	502073.0	0.0	50.0	45.0	35.64226940280038	50.0	pass	pass	warn	pass	fail	pass	pass	pass	fail	pass	pass
SRR1822168_008_2.trim	SRR1822168_008_2.trim.fastq.gz	Conventional base calls	Sanger / Illumina 1.9	495064.0	0.0	20-50	45.0	35.237840523992574	48.63649548341225	pass	pass	pass	pass	fail	pass	pass	warn	fail	pass	pass
SRR1822168_009_1	SRR1822168_009_1.fastq.gz	Conventional base calls	Sanger / Illumina 1.9	564635.0	0.0	50.0	45.0	33.96734417431853	50.0	pass	pass	warn	pass	fail	pass	pass	pass	fail	pass	pass
SRR1822168_009_1.trim	SRR1822168_009_1.trim.fastq.gz	Conventional base calls	Sanger / Illumina 1.9	556806.0	0.0	20-50	45.0	34.45283846521934	48.79296379708552	pass	pass	warn	pass	fail	pass	pass	warn	fail	pass	pass
SRR1822168_009_2	SRR1822168_009_2.fastq.gz	Conventional base calls	Sanger / Illumina 1.9	564635.0	0.0	50.0	45.0	34.80286188227149	50.0	pass	pass	warn	pass	fail	pass	pass	pass	fail	pass	pass
SRR1822168_009_2.trim	SRR1822168_009_2.trim.fastq.gz	Conventional base calls	Sanger / Illumina 1.9	556806.0	0.0	20-50	45.0	34.40615485074512	48.638418048656085	pass	pass	pass	pass	fail	pass	pass	warn	fail	pass	pass
SRR1822168_01_1	SRR1822168_01_1.fastq.gz	Conventional base calls	Sanger / Illumina 1.9	627574.0	0.0	50.0	45.0	33.022798278953395	50.0	pass	pass	warn	pass	fail	pass	pass	pass	fail	pass	pass
SRR1822168_01_1.trim	SRR1822168_01_1.trim.fastq.gz	Conventional base calls	Sanger / Illumina 1.9	618903.0	0.0	20-50	45.0	33.47718704628762	48.79267671993834	pass	pass	warn	pass	fail	pass	pass	warn	fail	pass	pass
SRR1822168_01_2	SRR1822168_01_2.fastq.gz	Conventional base calls	Sanger / Illumina 1.9	627574.0	0.0	50.0	45.0	34.177427175363704	50.0	pass	pass	warn	pass	fail	pass	pass	pass	fail	pass	pass
SRR1822168_01_2.trim	SRR1822168_01_2.trim.fastq.gz	Conventional base calls	Sanger / Illumina 1.9	618903.0	0.0	20-50	45.0	33.729089392719416	48.63973837580364	pass	pass	pass	pass	fail	pass	pass	warn	fail	pass	pass
SRR1822168_02_1	SRR1822168_02_1.fastq.gz	Conventional base calls	Sanger / Illumina 1.9	1256114.0	0.0	50.0	45.0	29.605190462468407	50.0	pass	pass	warn	pass	fail	pass	pass	pass	fail	pass	pass
SRR1822168_02_1.trim	SRR1822168_02_1.trim.fastq.gz	Conventional base calls	Sanger / Illumina 1.9	1238665.0	0.0	20-50	45.0	30.002232819473296	48.7910952517428	pass	pass	warn	pass	fail	pass	pass	warn	fail	pass	pass
SRR1822168_02_2	SRR1822168_02_2.fastq.gz	Conventional base calls	Sanger / Illumina 1.9	1256114.0	0.0	50.0	45.0	31.369545144945576	50.0	pass	pass	warn	pass	fail	pass	pass	pass	fail	pass	pass
SRR1822168_02_2.trim	SRR1822168_02_2.trim.fastq.gz	Conventional base calls	Sanger / Illumina 1.9	1238665.0	0.0	20-50	45.0	30.61508233665828	48.64045161524706	pass	pass	pass	pass	fail	pass	pass	warn	fail	pass	pass
SRR1822168_03_1	SRR1822168_03_1.fastq.gz	Conventional base calls	Sanger / Illumina 1.9	1883935.0	0.0	50.0	45.0	28.077522859741933	50.0	pass	pass	warn	pass	fail	pass	pass	pass	fail	pass	pass
SRR1822168_03_1.trim	SRR1822168_03_1.trim.fastq.gz	Conventional base calls	Sanger / Illumina 1.9	1857841.0	0.0	20-50	45.0	28.393942489158185	48.789487905585034	pass	pass	warn	pass	fail	pass	pass	warn	fail	pass	pass
SRR1822168_03_2	SRR1822168_03_2.fastq.gz	Conventional base calls	Sanger / Illumina 1.9	1883935.0	0.0	50.0	45.0	30.428645761141915	50.0	pass	pass	warn	pass	fail	pass	pass	pass	fail	pass	pass
SRR1822168_03_2.trim	SRR1822168_03_2.trim.fastq.gz	Conventional base calls	Sanger / Illumina 1.9	1857841.0	0.0	20-50	45.0	29.28666868672087	48.64159957714358	pass	pass	pass	pass	fail	pass	pass	warn	fail	pass	pass
SRR1822168_04_1	SRR1822168_04_1.fastq.gz	Conventional base calls	Sanger / Illumina 1.9	2512901.0	0.0	50.0	45.0	27.203565269035973	50.0	pass	pass	warn	pass	fail	pass	pass	pass	fail	pass	pass
SRR1822168_04_1.trim	SRR1822168_04_1.trim.fastq.gz	Conventional base calls	Sanger / Illumina 1.9	2478012.0	0.0	20-50	45.0	27.475735363081043	48.78849133902499	pass	pass	warn	pass	fail	pass	pass	warn	fail	pass	pass
SRR1822168_04_2	SRR1822168_04_2.fastq.gz	Conventional base calls	Sanger / Illumina 1.9	2512901.0	0.0	50.0	45.0	28.376670498801264	50.0	pass	pass	warn	pass	fail	pass	pass	pass	fail	pass	pass
SRR1822168_04_2.trim	SRR1822168_04_2.trim.fastq.gz	Conventional base calls	Sanger / Illumina 1.9	2478012.0	0.0	20-50	45.0	27.90952156660767	48.64025517229134	pass	pass	pass	pass	fail	pass	pass	warn	fail	pass	pass
SRR1822168_05_1	SRR1822168_05_1.fastq.gz	Conventional base calls	Sanger / Illumina 1.9	3140979.0	0.0	50.0	45.0	26.6181886457631	50.0	pass	pass	warn	pass	fail	pass	pass	pass	fail	pass	pass
SRR1822168_05_1.trim	SRR1822168_05_1.trim.fastq.gz	Conventional base calls	Sanger / Illumina 1.9	3097231.0	0.0	20-50	45.0	26.792898051735943	48.789560739899606	pass	pass	warn	pass	fail	pass	pass	warn	fail	pass	pass
SRR1822168_05_2	SRR1822168_05_2.fastq.gz	Conventional base calls	Sanger / Illumina 1.9	3140979.0	0.0	50.0	45.0	27.20533103599242	50.0	pass	pass	warn	pass	fail	pass	pass	pass	fail	pass	pass
SRR1822168_05_2.trim	SRR1822168_05_2.trim.fastq.gz	Conventional base calls	Sanger / Illumina 1.9	3097231.0	0.0	20-50	45.0	26.910273224967074	48.64070745772595	pass	pass	pass	pass	fail	pass	pass	warn	fail	pass	pass
SRR1822168_06_1	SRR1822168_06_1.fastq.gz	Conventional base calls	Sanger / Illumina 1.9	3769456.0	0.0	50.0	45.0	26.194770717008897	50.0	pass	pass	warn	pass	fail	pass	pass	pass	fail	pass	pass
SRR1822168_06_1.trim	SRR1822168_06_1.trim.fastq.gz	Conventional base calls	Sanger / Illumina 1.9	3716954.0	0.0	20-50	45.0	26.340204146343936	48.7898174150124	pass	pass	warn	pass	fail	pass	pass	warn	fail	pass	pass
SRR1822168_06_2	SRR1822168_06_2.fastq.gz	Conventional base calls	Sanger / Illumina 1.9	3769456.0	0.0	50.0	45.0	26.805057502419643	50.0	pass	pass	warn	pass	fail	pass	pass	pass	fail	pass	pass
SRR1822168_06_2.trim	SRR1822168_06_2.trim.fastq.gz	Conventional base calls	Sanger / Illumina 1.9	3716954.0	0.0	20-50	45.0	26.470736355143178	48.64068589495592	pass	pass	pass	pass	fail	pass	pass	warn	fail	pass	pass
SRR1822168_07_1	SRR1822168_07_1.fastq.gz	Conventional base calls	Sanger / Illumina 1.9	4397881.0	0.0	50.0	45.0	25.872988820227842	50.0	pass	pass	warn	pass	fail	pass	pass	pass	fail	pass	pass
SRR1822168_07_1.trim	SRR1822168_07_1.trim.fastq.gz	Conventional base calls	Sanger / Illumina 1.9	4336729.0	0.0	20-50	45.0	26.00672205205524	48.789591417863555	pass	pass	warn	pass	fail	pass	pass	warn	fail	pass	pass
SRR1822168_07_2	SRR1822168_07_2.fastq.gz	Conventional base calls	Sanger / Illumina 1.9	4397881.0	0.0	50.0	45.0	26.51742357831159	50.0	pass	pass	warn	pass	fail	pass	pass	pass	fail	pass	pass
SRR1822168_07_2.trim	SRR1822168_07_2.trim.fastq.gz	Conventional base calls	Sanger / Illumina 1.9	4336729.0	0.0	20-50	45.0	26.14695290244805	48.64025121237689	pass	pass	pass	pass	fail	pass	pass	warn	fail	pass	pass
SRR1822168_08_1	SRR1822168_08_1.fastq.gz	Conventional base calls	Sanger / Illumina 1.9	5027059.0	0.0	50.0	45.0	25.566569308659364	50.0	pass	pass	warn	pass	fail	pass	pass	pass	fail	pass	pass
SRR1822168_08_1.trim	SRR1822168_08_1.trim.fastq.gz	Conventional base calls	Sanger / Illumina 1.9	4957022.0	0.0	20-50	45.0	25.669098072166147	48.789516770351234	pass	pass	warn	pass	fail	pass	pass	warn	fail	pass	pass
SRR1822168_08_2	SRR1822168_08_2.fastq.gz	Conventional base calls	Sanger / Illumina 1.9	5027059.0	0.0	50.0	45.0	26.150397363771805	50.0	pass	pass	warn	pass	fail	pass	pass	pass	fail	pass	pass
SRR1822168_08_2.trim	SRR1822168_08_2.trim.fastq.gz	Conventional base calls	Sanger / Illumina 1.9	4957022.0	0.0	20-50	45.0	25.795635844334914	48.640967903713154	pass	pass	pass	pass	fail	pass	pass	warn	fail	pass	pass
SRR1822168_09_1	SRR1822168_09_1.fastq.gz	Conventional base calls	Sanger / Illumina 1.9	5654893.0	0.0	50.0	45.0	25.271073361558233	50.0	pass	pass	warn	pass	fail	pass	pass	pass	fail	pass	pass
SRR1822168_09_1.trim	SRR1822168_09_1.trim.fastq.gz	Conventional base calls	Sanger / Illumina 1.9	5576012.0	0.0	20-50	45.0	25.36939865048983	48.7895594557544	pass	pass	warn	pass	fail	pass	pass	warn	fail	pass	pass
SRR1822168_09_2	SRR1822168_09_2.fastq.gz	Conventional base calls	Sanger / Illumina 1.9	5654893.0	0.0	50.0	45.0	25.852508723662883	50.0	pass	pass	warn	pass	fail	pass	pass	pass	fail	pass	pass
SRR1822168_09_2.trim	SRR1822168_09_2.trim.fastq.gz	Conventional base calls	Sanger / Illumina 1.9	5576012.0	0.0	20-50	45.0	25.484700620996787	48.641433339813474	pass	pass	pass	pass	fail	pass	pass	warn	fail	pass	pass
SRR1822168_1	SRR1822168_1.fastq.gz	Conventional base calls	Sanger / Illumina 1.9	62821955.0	0.0	50.0	45.0	20.607423654884474	50.0	pass	pass	warn	pass	fail	pass	pass	pass	fail	pass	pass
SRR1822168_1.trim	SRR1822168_1.trim.fastq.gz	Conventional base calls	Sanger / Illumina 1.9	61943683.0	0.0	20-50	45.0	20.570642372851413	48.78851919412025	pass	pass	warn	pass	fail	pass	pass	warn	fail	pass	pass
SRR1822168_1_1	SRR1822168_1_1.fastq.gz	Conventional base calls	Sanger / Illumina 1.9	6281941.0	0.0	50.0	45.0	25.09464951345125	50.0	pass	pass	warn	pass	fail	pass	pass	pass	fail	pass	pass
SRR1822168_1_1.trim	SRR1822168_1_1.trim.fastq.gz	Conventional base calls	Sanger / Illumina 1.9	6194198.0	0.0	20-50	45.0	25.162223847943398	48.78950269268112	pass	pass	warn	pass	fail	pass	pass	warn	fail	pass	pass
SRR1822168_1_2	SRR1822168_1_2.fastq.gz	Conventional base calls	Sanger / Illumina 1.9	6281941.0	0.0	50.0	45.0	25.659031473101358	50.0	pass	pass	warn	pass	fail	pass	pass	pass	fail	pass	pass
SRR1822168_1_2.trim	SRR1822168_1_2.trim.fastq.gz	Conventional base calls	Sanger / Illumina 1.9	6194198.0	0.0	20-50	45.0	25.265980124421716	48.64156215219468	pass	pass	pass	pass	fail	pass	pass	warn	fail	pass	pass
SRR1822168_2	SRR1822168_2.fastq.gz	Conventional base calls	Sanger / Illumina 1.9	62821955.0	0.0	50.0	45.0	21.288810365635275	50.0	pass	pass	warn	pass	fail	pass	pass	pass	fail	pass	pass
SRR1822168_2.trim	SRR1822168_2.trim.fastq.gz	Conventional base calls	Sanger / Illumina 1.9	61943683.0	0.0	20-50	45.0	20.78101374117976	48.64069900396462	pass	pass	pass	pass	fail	pass	pass	warn	fail	pass	pass
SRR1822168_2_1	SRR1822168_2_1.fastq.gz	Conventional base calls	Sanger / Illumina 1.9	12564790.0	0.0	50.0	45.0	23.86696794480773	50.0	pass	pass	warn	pass	fail	pass	pass	pass	fail	pass	pass
SRR1822168_2_1.trim	SRR1822168_2_1.trim.fastq.gz	Conventional base calls	Sanger / Illumina 1.9	12389425.0	0.0	20-50	45.0	23.895696848875936	48.78882014298485	pass	pass	warn	pass	fail	pass	pass	warn	fail	pass	pass
SRR1822168_2_2	SRR1822168_2_2.fastq.gz	Conventional base calls	Sanger / Illumina 1.9	12564790.0	0.0	50.0	45.0	24.471843882309464	50.0	pass	pass	warn	pass	fail	pass	pass	pass	fail	pass	pass
SRR1822168_2_2.trim	SRR1822168_2_2.trim.fastq.gz	Conventional base calls	Sanger / Illumina 1.9	12389425.0	0.0	20-50	45.0	24.003708914942298	48.64121660206184	pass	pass	pass	pass	fail	pass	pass	warn	fail	pass	pass
SRR1822168_3_1	SRR1822168_3_1.fastq.gz	Conventional base calls	Sanger / Illumina 1.9	18847538.0	0.0	50.0	45.0	23.092084997190014	50.0	pass	pass	warn	pass	fail	pass	pass	pass	fail	pass	pass
SRR1822168_3_1.trim	SRR1822168_3_1.trim.fastq.gz	Conventional base calls	Sanger / Illumina 1.9	18583966.0	0.0	20-50	45.0	23.091362312842545	48.7893045542593	pass	pass	warn	pass	fail	pass	pass	warn	fail	pass	pass
SRR1822168_3_2	SRR1822168_3_2.fastq.gz	Conventional base calls	Sanger / Illumina 1.9	18847538.0	0.0	50.0	45.0	23.71771226223084	50.0	pass	pass	warn	pass	fail	pass	pass	pass	fail	pass	pass
SRR1822168_3_2.trim	SRR1822168_3_2.trim.fastq.gz	Conventional base calls	Sanger / Illumina 1.9	18583966.0	0.0	20-50	45.0	23.239556693757734	48.641194242391535	pass	pass	pass	pass	fail	pass	pass	warn	fail	pass	pass
SRR1822168_4_1	SRR1822168_4_1.fastq.gz	Conventional base calls	Sanger / Illumina 1.9	25129098.0	0.0	50.0	45.0	22.548642457172225	50.0	pass	pass	warn	pass	fail	pass	pass	pass	fail	pass	pass
SRR1822168_4_1.trim	SRR1822168_4_1.trim.fastq.gz	Conventional base calls	Sanger / Illumina 1.9	24777933.0	0.0	20-50	45.0	22.545262950670615	48.7892200289669	pass	pass	warn	pass	fail	pass	pass	warn	fail	pass	pass
SRR1822168_4_2	SRR1822168_4_2.fastq.gz	Conventional base calls	Sanger / Illumina 1.9	25129098.0	0.0	50.0	45.0	23.19081963911509	50.0	pass	pass	warn	pass	fail	pass	pass	pass	fail	pass	pass
SRR1822168_4_2.trim	SRR1822168_4_2.trim.fastq.gz	Conventional base calls	Sanger / Illumina 1.9	24777933.0	0.0	20-50	45.0	22.696247141254336	48.641479053155884	pass	pass	pass	pass	fail	pass	pass	warn	fail	pass	pass
SRR1822168_5_1	SRR1822168_5_1.fastq.gz	Conventional base calls	Sanger / Illumina 1.9	31408218.0	0.0	50.0	45.0	22.156116589963922	50.0	pass	pass	warn	pass	fail	pass	pass	pass	fail	pass	pass
SRR1822168_5_1.trim	SRR1822168_5_1.trim.fastq.gz	Conventional base calls	Sanger / Illumina 1.9	30969333.0	0.0	20-50	45.0	22.13273418747693	48.78908722380298	pass	pass	warn	pass	fail	pass	pass	warn	fail	pass	pass
SRR1822168_5_2	SRR1822168_5_2.fastq.gz	Conventional base calls	Sanger / Illumina 1.9	31408218.0	0.0	50.0	45.0	22.776575779826388	50.0	pass	pass	warn	pass	fail	pass	pass	pass	fail	pass	pass
SRR1822168_5_2.trim	SRR1822168_5_2.trim.fastq.gz	Conventional base calls	Sanger / Illumina 1.9	30969333.0	0.0	20-50	45.0	22.280142587321436	48.64158378871124	pass	pass	pass	pass	fail	pass	pass	warn	fail	pass	pass
SRR1822168_6_1	SRR1822168_6_1.fastq.gz	Conventional base calls	Sanger / Illumina 1.9	37688272.0	0.0	50.0	45.0	21.80659421074937	50.0	pass	pass	warn	pass	fail	pass	pass	pass	fail	pass	pass
SRR1822168_6_1.trim	SRR1822168_6_1.trim.fastq.gz	Conventional base calls	Sanger / Illumina 1.9	37161629.0	0.0	20-50	45.0	21.778919550877852	48.789065086463246	pass	pass	warn	pass	fail	pass	pass	warn	fail	pass	pass
SRR1822168_6_2	SRR1822168_6_2.fastq.gz	Conventional base calls	Sanger / Illumina 1.9	37688272.0	0.0	50.0	45.0	22.42334743450743	50.0	pass	pass	warn	pass	fail	pass	pass	pass	fail	pass	pass
SRR1822168_6_2.trim	SRR1822168_6_2.trim.fastq.gz	Conventional base calls	Sanger / Illumina 1.9	37161629.0	0.0	20-50	45.0	21.91785576125273	48.64129336203211	pass	pass	pass	pass	fail	pass	pass	warn	fail	pass	pass
SRR1822168_7_1	SRR1822168_7_1.fastq.gz	Conventional base calls	Sanger / Illumina 1.9	43971159.0	0.0	50.0	45.0	21.479086845314246	50.0	pass	pass	warn	pass	fail	pass	pass	pass	fail	pass	pass
SRR1822168_7_1.trim	SRR1822168_7_1.trim.fastq.gz	Conventional base calls	Sanger / Illumina 1.9	43356566.0	0.0	20-50	45.0	21.44501475441239	48.788925026949784	pass	pass	warn	pass	fail	pass	pass	warn	fail	pass	pass
SRR1822168_7_2	SRR1822168_7_2.fastq.gz	Conventional base calls	Sanger / Illumina 1.9	43971159.0	0.0	50.0	45.0	22.125113775322752	50.0	pass	pass	warn	pass	fail	pass	pass	pass	fail	pass	pass
SRR1822168_7_2.trim	SRR1822168_7_2.trim.fastq.gz	Conventional base calls	Sanger / Illumina 1.9	43356566.0	0.0	20-50	45.0	21.622421105515187	48.641126098409174	pass	pass	pass	pass	fail	pass	pass	warn	fail	pass	pass
SRR1822168_8_1	SRR1822168_8_1.fastq.gz	Conventional base calls	Sanger / Illumina 1.9	50257815.0	0.0	50.0	45.0	21.238295467333742	50.0	pass	pass	warn	pass	fail	pass	pass	pass	fail	pass	pass
SRR1822168_8_1.trim	SRR1822168_8_1.trim.fastq.gz	Conventional base calls	Sanger / Illumina 1.9	49555500.0	0.0	20-50	45.0	21.195311931438006	48.78883455923157	pass	pass	warn	pass	fail	pass	pass	warn	fail	pass	pass
SRR1822168_8_2	SRR1822168_8_2.fastq.gz	Conventional base calls	Sanger / Illumina 1.9	50257815.0	0.0	50.0	45.0	21.87902239548768	50.0	pass	pass	warn	pass	fail	pass	pass	pass	fail	pass	pass
SRR1822168_8_2.trim	SRR1822168_8_2.trim.fastq.gz	Conventional base calls	Sanger / Illumina 1.9	49555500.0	0.0	20-50	45.0	21.376476810155125	48.64098253473378	pass	pass	pass	pass	fail	pass	pass	warn	fail	pass	pass
SRR1822168_9_1	SRR1822168_9_1.fastq.gz	Conventional base calls	Sanger / Illumina 1.9	56538670.0	0.0	50.0	45.0	20.90457732244337	50.0	pass	pass	warn	pass	fail	pass	pass	pass	fail	pass	pass
SRR1822168_9_1.trim	SRR1822168_9_1.trim.fastq.gz	Conventional base calls	Sanger / Illumina 1.9	55748309.0	0.0	20-50	45.0	20.884687267953307	48.78835438757434	pass	pass	warn	pass	fail	pass	pass	warn	fail	pass	pass
SRR1822168_9_2	SRR1822168_9_2.fastq.gz	Conventional base calls	Sanger / Illumina 1.9	56538670.0	0.0	50.0	45.0	21.566778506796624	50.0	pass	pass	warn	pass	fail	pass	pass	pass	fail	pass	pass
SRR1822168_9_2.trim	SRR1822168_9_2.trim.fastq.gz	Conventional base calls	Sanger / Illumina 1.9	55748309.0	0.0	20-50	45.0	21.063360072296273	48.64053417297375	pass	pass	pass	pass	fail	pass	pass	warn	fail	pass	pass
SRR3622817_001_1	SRR3622817_001_1.fastq.gz	Conventional base calls	Sanger / Illumina 1.9	67697.0	0.0	50.0	45.0	77.04477303277841	50.0	pass	pass	fail	pass	warn	pass	warn	pass	pass	pass	pass
SRR3622817_001_1.trim	SRR3622817_001_1.trim.fastq.gz	Conventional base calls	Sanger / Illumina 1.9	66800.0	0.0	20-50	45.0	77.66916167664671	48.48630239520958	pass	pass	fail	pass	warn	pass	warn	warn	pass	pass	pass
SRR3622817_001_2	SRR3622817_001_2.fastq.gz	Conventional base calls	Sanger / Illumina 1.9	67697.0	0.0	48-50	45.0	74.84526640766947	49.8724020266777	pass	pass	fail	pass	warn	pass	pass	warn	pass	pass	pass
SRR3622817_001_2.trim	SRR3622817_001_2.trim.fastq.gz	Conventional base calls	Sanger / Illumina 1.9	66800.0	0.0	20-50	45.0	75.63622754491018	47.86964071856288	pass	pass	fail	pass	warn	pass	pass	warn	pass	pass	pass
SRR3622817_002_1	SRR3622817_002_1.fastq.gz	Conventional base calls	Sanger / Illumina 1.9	135767.0	0.0	50.0	45.0	70.62688282130415	50.0	pass	pass	fail	pass	warn	pass	warn	pass	pass	pass	pass
SRR3622817_002_1.trim	SRR3622817_002_1.trim.fastq.gz	Conventional base calls	Sanger / Illumina 1.9	133930.0	0.0	20-50	45.0	71.28350630926603	48.481609796162175	pass	pass	fail	pass	warn	pass	warn	warn	pass	pass	pass
SRR3622817_002_2	SRR3622817_002_2.fastq.gz	Conventional base calls	Sanger / Illumina 1.9	135767.0	0.0	48-50	45.0	68.3398764059013	49.872207532021775	pass	pass	fail	pass	warn	pass	pass	warn	warn	pass	pass
SRR3622817_002_2.trim	SRR3622817_002_2.trim.fastq.gz	Conventional base calls	Sanger / Illumina 1.9	133930.0	0.0	20-50	45.0	69.0845964309714	47.86673635481222	pass	pass	fail	pass	warn	pass	pass	warn	warn	pass	pass
SRR3622817_003_1	SRR3622817_003_1.fastq.gz	Conventional base calls	Sanger / Illumina 1.9	203386.0	0.0	50.0	45.0	60.180217111633446	50.0	pass	pass	fail	pass	warn	pass	warn	pass	warn	pass	pass
SRR3622817_003_1.trim	SRR3622817_003_1.trim.fastq.gz	Conventional base calls	Sanger / Illumina 1.9	200696.0	0.0	20-50	45.0	60.99710384446622	48.485859209949375	pass	pass	fail	pass	warn	pass	warn	warn	warn	pass	pass
SRR3622817_003_2	SRR3622817_003_2.fastq.gz	Conventional base calls	Sanger / Illumina 1.9	203386.0	0.0	48-50	45.0	58.53162156127964	49.87238059650124	pass	pass	fail	pass	warn	pass	pass	warn	warn	pass	pass
SRR3622817_003_2.trim	SRR3622817_003_2.trim.fastq.gz	Conventional base calls	Sanger / Illumina 1.9	200696.0	0.0	20-50	45.0	59.38950482278121	47.86673874915295	pass	pass	fail	pass	warn	pass	pass	warn	warn	pass	pass
SRR3622817_004_1	SRR3622817_004_1.fastq.gz	Conventional base calls	Sanger / Illumina 1.9	270876.0	0.0	50.0	45.0	66.20231611762566	50.0	pass	pass	fail	pass	warn	pass	warn	pass	warn	pass	pass
SRR3622817_004_1.trim	SRR3622817_004_1.trim.fastq.gz	Conventional base calls	Sanger / Illumina 1.9	267272.0	0.0	20-50	45.0	66.85554391003524	48.4817601544494	pass	pass	fail	pass	warn	pass	warn	warn	warn	pass	pass
SRR3622817_004_2	SRR3622817_004_2.fastq.gz	Conventional base calls	Sanger / Illumina 1.9	270876.0	0.0	48-50	45.0	63.94125646385609	49.87285695299694	pass	pass	fail	pass	warn	pass	pass	warn	warn	pass	pass
SRR3622817_004_2.trim	SRR3622817_004_2.trim.fastq.gz	Conventional base calls	Sanger / Illumina 1.9	267272.0	0.0	20-50	45.0	64.54730973688883	47.86753569397468	pass	pass	fail	pass	warn	pass	pass	warn	warn	pass	pass
SRR3622817_005_1	SRR3622817_005_1.fastq.gz	Conventional base calls	Sanger / Illumina 1.9	338643.0	0.0	50.0	45.0	65.18345777099209	50.0	pass	pass	fail	pass	warn	pass	warn	pass	warn	pass	pass
SRR3622817_005_1.trim	SRR3622817_005_1.trim.fastq.gz	Conventional base calls	Sanger / Illumina 1.9	334115.0	0.0	20-50	45.0	65.56033090666725	48.48427038594496	pass	pass	fail	pass	warn	pass	warn	warn	warn	pass	pass
SRR3622817_005_2	SRR3622817_005_2.fastq.gz	Conventional base calls	Sanger / Illumina 1.9	338643.0	0.0	48-50	45.0	63.27121503384156	49.8724556538892	pass	pass	fail	pass	warn	pass	pass	warn	warn	pass	pass
SRR3622817_005_2.trim	SRR3622817_005_2.trim.fastq.gz	Conventional base calls	Sanger / Illumina 1.9	334115.0	0.0	20-50	45.0	63.73187233016503	47.87001481525822	pass	pass	fail	pass	warn	pass	pass	warn	warn	pass	pass
SRR3622817_006_1	SRR3622817_006_1.fastq.gz	Conventional base calls	Sanger / Illumina 1.9	405980.0	0.0	50.0	45.0	64.45876376345122	50.0	pass	pass	fail	pass	warn	pass	warn	pass	warn	pass	pass
SRR3622817_006_1.trim	SRR3622817_006_1.trim.fastq.gz	Conventional base calls	Sanger / Illumina 1.9	400538.0	0.0	20-50	45.0	64.83541876300542	48.487861326515834	pass	pass	fail	pass	warn	pass	warn	warn	warn	pass	pass
SRR3622817_006_2	SRR3622817_006_2.fastq.gz	Conventional base calls	Sanger / Illumina 1.9	405980.0	0.0	48-50	45.0	62.5736700416752	49.8718459037391	pass	pass	fail	pass	warn	pass	pass	warn	warn	pass	pass
SRR3622817_006_2.trim	SRR3622817_006_2.trim.fastq.gz	Conventional base calls	Sanger / Illumina 1.9	400538.0	0.0	20-50	45.0	63.00541205345053	47.86966779681329	pass	pass	fail	pass	warn	pass	pass	warn	warn	pass	pass
SRR3622817_007_1	SRR3622817_007_1.fastq.gz	Conventional base calls	Sanger / Illumina 1.9	473810.0	0.0	50.0	45.0	64.19310077746462	50.0	pass	pass	fail	pass	warn	pass	warn	pass	warn	pass	pass
SRR3622817_007_1.trim	SRR3622817_007_1.trim.fastq.gz	Conventional base calls	Sanger / Illumina 1.9	467456.0	0.0	20-50	45.0	64.48569157258218	48.48788549082695	pass	pass	fail	pass	warn	pass	warn	warn	warn	pass	pass
SRR3622817_007_2	SRR3622817_007_2.fastq.gz	Conventional base calls	Sanger / Illumina 1.9	473810.0	0.0	48-50	45.0	62.36136257182532	49.87171651083768	pass	pass	fail	pass	warn	pass	pass	warn	warn	pass	pass
SRR3622817_007_2.trim	SRR3622817_007_2.trim.fastq.gz	Conventional base calls	Sanger / Illumina 1.9	467456.0	0.0	20-50	45.0	62.51139551335366	47.87023591525192	pass	pass	fail	pass	warn	pass	pass	warn	warn	pass	pass
SRR3622817_008_1	SRR3622817_008_1.fastq.gz	Conventional base calls	Sanger / Illumina 1.9	541272.0	0.0	50.0	45.0	64.07199308369049	50.0	pass	pass	fail	pass	warn	pass	warn	pass	warn	pass	pass
SRR3622817_008_1.trim	SRR3622817_008_1.trim.fastq.gz	Conventional base calls	Sanger / Illumina 1.9	534037.0	0.0	20-50	45.0	64.29134729524286	48.4908461398742	pass	pass	fail	pass	warn	pass	warn	warn	warn	pass	pass
SRR3622817_008_2	SRR3622817_008_2.fastq.gz	Conventional base calls	Sanger / Illumina 1.9	541272.0	0.0	48-50	45.0	62.35297348509149	49.87210866255783	pass	pass	fail	pass	warn	pass	pass	warn	warn	pass	pass
SRR3622817_008_2.trim	SRR3622817_008_2.trim.fastq.gz	Conventional base calls	Sanger / Illumina 1.9	534037.0	0.0	20-50	45.0	62.3511116497866	47.871711136119785	pass	pass	fail	pass	warn	pass	pass	warn	warn	pass	pass
SRR3622817_009_1	SRR3622817_009_1.fastq.gz	Conventional base calls	Sanger / Illumina 1.9	608786.0	0.0	50.0	45.0	64.090619172729	50.0	pass	pass	fail	pass	warn	pass	warn	pass	warn	pass	pass
SRR3622817_009_1.trim	SRR3622817_009_1.trim.fastq.gz	Conventional base calls	Sanger / Illumina 1.9	600678.0	0.0	20-50	45.0	64.20586643958455	48.49084867433134	pass	pass	fail	pass	warn	pass	warn	warn	warn	pass	pass
SRR3622817_009_2	SRR3622817_009_2.fastq.gz	Conventional base calls	Sanger / Illumina 1.9	608786.0	0.0	48-50	45.0	62.514690614088586	49.87200428393557	pass	pass	fail	pass	warn	pass	pass	warn	warn	pass	pass
SRR3622817_009_2.trim	SRR3622817_009_2.trim.fastq.gz	Conventional base calls	Sanger / Illumina 1.9	600678.0	0.0	20-50	45.0	62.309559678443115	47.871173906818626	pass	pass	fail	pass	warn	pass	pass	warn	warn	pass	pass
SRR3622817_01_1	SRR3622817_01_1.fastq.gz	Conventional base calls	Sanger / Illumina 1.9	676698.0	0.0	50.0	45.0	64.24135182745279	50.0	pass	pass	fail	pass	warn	pass	warn	pass	warn	pass	pass
SRR3622817_01_1.trim	SRR3622817_01_1.trim.fastq.gz	Conventional base calls	Sanger / Illumina 1.9	667654.0	0.0	20-50	45.0	64.24448501996943	48.4914416748795	pass	pass	fail	pass	warn	pass	warn	warn	warn	pass	pass
SRR3622817_01_2	SRR3622817_01_2.fastq.gz	Conventional base calls	Sanger / Illumina 1.9	676698.0	0.0	48-50	45.0	62.77566756249752	49.8719133202699	pass	pass	fail	pass	warn	pass	pass	warn	warn	pass	pass
SRR3622817_01_2.trim	SRR3622817_01_2.trim.fastq.gz	Conventional base calls	Sanger / Illumina 1.9	667654.0	0.0	20-50	45.0	62.37691044396298	47.873304136573736	pass	pass	fail	pass	warn	pass	pass	warn	warn	pass	pass
SRR3622817_02_1	SRR3622817_02_1.fastq.gz	Conventional base calls	Sanger / Illumina 1.9	1354675.0	0.0	50.0	45.0	71.82796306752253	50.0	pass	pass	fail	pass	warn	pass	warn	pass	pass	pass	pass
SRR3622817_02_1.trim	SRR3622817_02_1.trim.fastq.gz	Conventional base calls	Sanger / Illumina 1.9	1336577.0	0.0	20-50	45.0	70.11552573802403	48.4844846200406	pass	pass	fail	pass	warn	pass	warn	warn	pass	pass	pass
SRR3622817_02_2	SRR3622817_02_2.fastq.gz	Conventional base calls	Sanger / Illumina 1.9	1354675.0	0.0	48-50	45.0	72.83276537879	49.871609057523024	pass	pass	fail	pass	warn	pass	pass	warn	pass	pass	pass
SRR3622817_02_2.trim	SRR3622817_02_2.trim.fastq.gz	Conventional base calls	Sanger / Illumina 1.9	1336577.0	0.0	20-50	45.0	68.91271183952361	47.86144606708031	pass	pass	fail	pass	warn	pass	pass	warn	warn	pass	pass
SRR3622817_03_1	SRR3622817_03_1.fastq.gz	Conventional base calls	Sanger / Illumina 1.9	2031366.0	0.0	50.0	45.0	82.81385812632462	50.0	pass	pass	fail	pass	warn	pass	warn	pass	pass	pass	pass
SRR3622817_03_1.trim	SRR3622817_03_1.trim.fastq.gz	Conventional base calls	Sanger / Illumina 1.9	2004348.0	0.0	20-50	45.0	81.92458319557386	48.48663904671245	pass	pass	fail	pass	warn	pass	warn	warn	pass	pass	pass
SRR3622817_03_2	SRR3622817_03_2.fastq.gz	Conventional base calls	Sanger / Illumina 1.9	2031366.0	0.0	48-50	45.0	95.44152632511033	49.871609547467074	pass	pass	fail	pass	warn	pass	pass	warn	pass	pass	pass
SRR3622817_03_2.trim	SRR3622817_03_2.trim.fastq.gz	Conventional base calls	Sanger / Illumina 1.9	2004348.0	0.0	20-50	45.0	93.14124058312777	47.861160836341796	pass	pass	fail	pass	warn	pass	pass	warn	pass	pass	pass
SRR3622817_04_1	SRR3622817_04_1.fastq.gz	Conventional base calls	Sanger / Illumina 1.9	2709274.0	0.0	50.0	45.0	81.19517344303954	50.0	pass	pass	fail	pass	warn	pass	warn	pass	pass	pass	pass
SRR3622817_04_1.trim	SRR3622817_04_1.trim.fastq.gz	Conventional base calls	Sanger / Illumina 1.9	2673292.0	0.0	20-50	45.0	81.13968637732602	48.487170125822395	pass	pass	fail	pass	warn	pass	warn	warn	pass	pass	pass
SRR3622817_04_2	SRR3622817_04_2.fastq.gz	Conventional base calls	Sanger / Illumina 1.9	2709274.0	0.0	48-50	45.0	94.12394279524977	49.871513918488866	pass	pass	fail	pass	warn	pass	pass	warn	pass	pass	pass
SRR3622817_04_2.trim	SRR3622817_04_2.trim.fastq.gz	Conventional base calls	Sanger / Illumina 1.9	2673292.0	0.0	20-50	45.0	91.23881567631949	47.861949611190994	pass	pass	fail	pass	warn	pass	pass	warn	pass	pass	pass
SRR3622817_05_1	SRR3622817_05_1.fastq.gz	Conventional base calls	Sanger / Illumina 1.9	3386345.0	0.0	50.0	45.0	77.7395941629091	50.0	pass	pass	fail	pass	warn	pass	warn	pass	pass	pass	pass
SRR3622817_05_1.trim	SRR3622817_05_1.trim.fastq.gz	Conventional base calls	Sanger / Illumina 1.9	3341368.0	0.0	20-50	45.0	77.7932417633586	48.4871777068554	pass	pass	fail	pass	warn	pass	warn	warn	pass	pass	pass
SRR3622817_05_2	SRR3622817_05_2.fastq.gz	Conventional base calls	Sanger / Illumina 1.9	3386345.0	0.0	48-50	45.0	93.24562428479301	49.87150748077942	pass	pass	fail	pass	warn	pass	pass	warn	pass	pass	pass
SRR3622817_05_2.trim	SRR3622817_05_2.trim.fastq.gz	Conventional base calls	Sanger / Illumina 1.9	3341368.0	0.0	20-50	45.0	90.51647665139942	47.86114280139152	pass	pass	fail	pass	warn	pass	pass	warn	pass	pass	pass
SRR3622817_06_1	SRR3622817_06_1.fastq.gz	Conventional base calls	Sanger / Illumina 1.9	4063423.0	0.0	50.0	45.0	74.86042148687451	50.0	pass	pass	fail	pass	warn	pass	warn	pass	pass	pass	pass
SRR3622817_06_1.trim	SRR3622817_06_1.trim.fastq.gz	Conventional base calls	Sanger / Illumina 1.9	4009395.0	0.0	20-50	45.0	75.03874545230063	48.48694104721535	pass	pass	fail	pass	warn	pass	warn	warn	pass	pass	pass
SRR3622817_06_2	SRR3622817_06_2.fastq.gz	Conventional base calls	Sanger / Illumina 1.9	4063423.0	0.0	48-50	45.0	92.61877642708033	49.87159938800366	pass	pass	fail	pass	warn	pass	pass	warn	pass	pass	pass
SRR3622817_06_2.trim	SRR3622817_06_2.trim.fastq.gz	Conventional base calls	Sanger / Illumina 1.9	4009395.0	0.0	20-50	45.0	89.3391610547747	47.861414003858435	pass	pass	fail	pass	warn	pass	pass	warn	pass	pass	pass
SRR3622817_07_1	SRR3622817_07_1.fastq.gz	Conventional base calls	Sanger / Illumina 1.9	4740866.0	0.0	50.0	45.0	74.49494096276284	50.0	pass	pass	fail	pass	warn	pass	warn	pass	pass	pass	pass
SRR3622817_07_1.trim	SRR3622817_07_1.trim.fastq.gz	Conventional base calls	Sanger / Illumina 1.9	4677813.0	0.0	20-50	45.0	74.28717003564532	48.48709386202484	pass	pass	fail	pass	warn	pass	warn	warn	pass	pass	pass
SRR3622817_07_2	SRR3622817_07_2.fastq.gz	Conventional base calls	Sanger / Illumina 1.9	4740866.0	0.0	48-50	45.0	91.71564988570012	49.87157620569744	pass	pass	fail	pass	warn	pass	pass	warn	pass	pass	pass
SRR3622817_07_2.trim	SRR3622817_07_2.trim.fastq.gz	Conventional base calls	Sanger / Illumina 1.9	4677813.0	0.0	20-50	45.0	88.12287015752183	47.86121206640796	pass	pass	fail	pass	warn	pass	pass	warn	pass	pass	pass
SRR3622817_08_1	SRR3622817_08_1.fastq.gz	Conventional base calls	Sanger / Illumina 1.9	5418897.0	0.0	50.0	45.0	74.10322869431884	50.0	pass	pass	fail	pass	warn	pass	warn	pass	pass	pass	pass
SRR3622817_08_1.trim	SRR3622817_08_1.trim.fastq.gz	Conventional base calls	Sanger / Illumina 1.9	5346758.0	0.0	20-50	45.0	73.74454927321658	48.486641624700425	pass	pass	fail	pass	warn	pass	warn	warn	pass	pass	pass
SRR3622817_08_2	SRR3622817_08_2.fastq.gz	Conventional base calls	Sanger / Illumina 1.9	5418897.0	0.0	48-50	45.0	91.04086797806048	49.87154839813342	pass	pass	fail	pass	warn	pass	pass	warn	pass	pass	pass
SRR3622817_08_2.trim	SRR3622817_08_2.trim.fastq.gz	Conventional base calls	Sanger / Illumina 1.9	5346758.0	0.0	20-50	45.0	87.38724932657874	47.860054822006155	pass	pass	fail	pass	warn	pass	pass	warn	pass	pass	pass
SRR3622817_09_1	SRR3622817_09_1.fastq.gz	Conventional base calls	Sanger / Illumina 1.9	6095789.0	0.0	50.0	45.0	73.90706666084674	50.0	pass	pass	fail	pass	warn	pass	warn	pass	pass	pass	pass
SRR3622817_09_1.trim	SRR3622817_09_1.trim.fastq.gz	Conventional base calls	Sanger / Illumina 1.9	6014562.0	0.0	20-50	45.0	73.25678622477915	48.486666028216185	pass	pass	fail	pass	warn	pass	warn	warn	pass	pass	pass
SRR3622817_09_2	SRR3622817_09_2.fastq.gz	Conventional base calls	Sanger / Illumina 1.9	6095789.0	0.0	48-50	45.0	90.47023903079531	49.87154935973013	pass	pass	fail	pass	warn	pass	pass	warn	pass	pass	pass
SRR3622817_09_2.trim	SRR3622817_09_2.trim.fastq.gz	Conventional base calls	Sanger / Illumina 1.9	6014562.0	0.0	20-50	45.0	86.81858773280781	47.85963084261165	pass	pass	fail	pass	warn	pass	pass	warn	pass	pass	pass
SRR3622817_1	SRR3622817_1.fastq.gz	Conventional base calls	Sanger / Illumina 1.9	67705928.0	0.0	50.0	45.0	85.54902291523386	50.0	pass	pass	fail	pass	warn	pass	warn	pass	pass	pass	pass
SRR3622817_1.trim	SRR3622817_1.trim.fastq.gz	Conventional base calls	Sanger / Illumina 1.9	66805517.0	0.0	20-50	45.0	85.47709001794263	48.48526082059959	pass	pass	fail	pass	warn	pass	warn	warn	pass	pass	pass
SRR3622817_1_1	SRR3622817_1_1.fastq.gz	Conventional base calls	Sanger / Illumina 1.9	6771388.0	0.0	50.0	45.0	73.75219118463257	50.0	pass	pass	fail	pass	warn	pass	warn	pass	pass	pass	pass
SRR3622817_1_1.trim	SRR3622817_1_1.trim.fastq.gz	Conventional base calls	Sanger / Illumina 1.9	6681216.0	0.0	20-50	45.0	73.35166429818884	48.487029456913234	pass	pass	fail	pass	warn	pass	warn	warn	pass	pass	pass
SRR3622817_1_2	SRR3622817_1_2.fastq.gz	Conventional base calls	Sanger / Illumina 1.9	6771388.0	0.0	48-50	45.0	90.01946305077753	49.87154568605432	pass	pass	fail	pass	warn	pass	pass	warn	pass	pass	pass
SRR3622817_1_2.trim	SRR3622817_1_2.trim.fastq.gz	Conventional base calls	Sanger / Illumina 1.9	6681216.0	0.0	20-50	45.0	86.3338416650554	47.86046222723528	pass	pass	fail	pass	warn	pass	pass	warn	pass	pass	pass
SRR3622817_2	SRR3622817_2.fastq.gz	Conventional base calls	Sanger / Illumina 1.9	67705928.0	0.0	48-50	45.0	94.04984124896183	49.87136931348168	pass	pass	fail	pass	warn	pass	pass	warn	pass	pass	pass
SRR3622817_2.trim	SRR3622817_2.trim.fastq.gz	Conventional base calls	Sanger / Illumina 1.9	66805517.0	0.0	20-50	45.0	93.82917103066343	47.85749817638564	pass	pass	fail	pass	warn	pass	pass	warn	pass	pass	pass
SRR3622817_2_1	SRR3622817_2_1.fastq.gz	Conventional base calls	Sanger / Illumina 1.9	13540721.0	0.0	50.0	45.0	74.38943733200739	50.0	pass	pass	fail	pass	warn	pass	warn	pass	pass	pass	pass
SRR3622817_2_1.trim	SRR3622817_2_1.trim.fastq.gz	Conventional base calls	Sanger / Illumina 1.9	13360708.0	0.0	20-50	45.0	74.21407472852081	48.486011295209806	pass	pass	fail	pass	warn	pass	warn	warn	pass	pass	pass
SRR3622817_2_2	SRR3622817_2_2.fastq.gz	Conventional base calls	Sanger / Illumina 1.9	13540721.0	0.0	48-50	45.0	88.23058881535266	49.87129991083931	pass	pass	fail	pass	warn	pass	pass	warn	pass	pass	pass
SRR3622817_2_2.trim	SRR3622817_2_2.trim.fastq.gz	Conventional base calls	Sanger / Illumina 1.9	13360708.0	0.0	20-50	45.0	85.36960608244098	47.85746219436874	pass	pass	fail	pass	warn	pass	pass	warn	pass	pass	pass
SRR3622817_3_1	SRR3622817_3_1.fastq.gz	Conventional base calls	Sanger / Illumina 1.9	20311411.0	0.0	50.0	45.0	77.07176874173422	50.0	pass	pass	fail	pass	warn	pass	warn	pass	pass	pass	pass
SRR3622817_3_1.trim	SRR3622817_3_1.trim.fastq.gz	Conventional base calls	Sanger / Illumina 1.9	20041328.0	0.0	20-50	45.0	76.65080229535367	48.4861126468266	pass	pass	fail	pass	warn	pass	warn	warn	pass	pass	pass
SRR3622817_3_2	SRR3622817_3_2.fastq.gz	Conventional base calls	Sanger / Illumina 1.9	20311411.0	0.0	48-50	45.0	88.69490341580784	49.871462598044026	pass	pass	fail	pass	warn	pass	pass	warn	pass	pass	pass
SRR3622817_3_2.trim	SRR3622817_3_2.trim.fastq.gz	Conventional base calls	Sanger / Illumina 1.9	20041328.0	0.0	20-50	45.0	86.49581838516556	47.858494806332196	pass	pass	fail	pass	warn	pass	pass	warn	pass	pass	pass
SRR3622817_4_1	SRR3622817_4_1.fastq.gz	Conventional base calls	Sanger / Illumina 1.9	27081626.0	0.0	50.0	45.0	81.09158150961797	50.0	pass	pass	fail	pass	warn	pass	warn	pass	pass	pass	pass
SRR3622817_4_1.trim	SRR3622817_4_1.trim.fastq.gz	Conventional base calls	Sanger / Illumina 1.9	26721659.0	0.0	20-50	45.0	80.26515961282342	48.48550511029274	pass	pass	fail	pass	warn	pass	warn	warn	pass	pass	pass
SRR3622817_4_2	SRR3622817_4_2.fastq.gz	Conventional base calls	Sanger / Illumina 1.9	27081626.0	0.0	48-50	45.0	90.44273557684609	49.87139428038774	pass	pass	fail	pass	warn	pass	pass	warn	pass	pass	pass
SRR3622817_4_2.trim	SRR3622817_4_2.trim.fastq.gz	Conventional base calls	Sanger / Illumina 1.9	26721659.0	0.0	20-50	45.0	88.76887962610894	47.857706776364445	pass	pass	fail	pass	warn	pass	pass	warn	pass	pass	pass
SRR3622817_5_1	SRR3622817_5_1.fastq.gz	Conventional base calls	Sanger / Illumina 1.9	33849472.0	0.0	50.0	45.0	86.03824328880097	50.0	pass	pass	fail	pass	warn	pass	warn	pass	pass	pass	pass
SRR3622817_5_1.trim	SRR3622817_5_1.trim.fastq.gz	Conventional base calls	Sanger / Illumina 1.9	33399470.0	0.0	20-50	45.0	84.88698000437012	48.485637885870645	pass	pass	fail	pass	warn	pass	warn	warn	pass	pass	pass
SRR3622817_5_2	SRR3622817_5_2.fastq.gz	Conventional base calls	Sanger / Illumina 1.9	33849472.0	0.0	48-50	45.0	93.35214936123111	49.871350371432676	pass	pass	fail	pass	warn	pass	pass	warn	pass	pass	pass
SRR3622817_5_2.trim	SRR3622817_5_2.trim.fastq.gz	Conventional base calls	Sanger / Illumina 1.9	33399470.0	0.0	20-50	45.0	92.02389844867858	47.85747381620128	pass	pass	fail	pass	warn	pass	pass	warn	pass	pass	pass
SRR3622817_6_1	SRR3622817_6_1.fastq.gz	Conventional base calls	Sanger / Illumina 1.9	40617284.0	0.0	50.0	45.0	87.47976937326379	50.0	pass	pass	fail	pass	warn	pass	warn	pass	pass	pass	pass
SRR3622817_6_1.trim	SRR3622817_6_1.trim.fastq.gz	Conventional base calls	Sanger / Illumina 1.9	40077185.0	0.0	20-50	45.0	87.61147707123908	48.48545233403993	pass	pass	fail	pass	warn	pass	warn	warn	pass	pass	pass
SRR3622817_6_2	SRR3622817_6_2.fastq.gz	Conventional base calls	Sanger / Illumina 1.9	40617284.0	0.0	48-50	45.0	94.6079014834933	49.87140952112899	pass	pass	fail	pass	warn	pass	pass	warn	pass	pass	pass
SRR3622817_6_2.trim	SRR3622817_6_2.trim.fastq.gz	Conventional base calls	Sanger / Illumina 1.9	40077185.0	0.0	20-50	45.0	94.39456417393437	47.85753181018078	pass	pass	fail	pass	warn	pass	pass	warn	pass	pass	pass
SRR3622817_7_1	SRR3622817_7_1.fastq.gz	Conventional base calls	Sanger / Illumina 1.9	47388497.0	0.0	50.0	45.0	86.69091829366924	50.0	pass	pass	fail	pass	warn	pass	warn	pass	pass	pass	pass
SRR3622817_7_1.trim	SRR3622817_7_1.trim.fastq.gz	Conventional base calls	Sanger / Illumina 1.9	46758681.0	0.0	20-50	45.0	86.7841444972527	48.48543005308469	pass	pass	fail	pass	warn	pass	warn	warn	pass	pass	pass
SRR3622817_7_2	SRR3622817_7_2.fastq.gz	Conventional base calls	Sanger / Illumina 1.9	47388497.0	0.0	48-50	45.0	94.4584426499609	49.87145357237222	pass	pass	fail	pass	warn	pass	pass	warn	pass	pass	pass
SRR3622817_7_2.trim	SRR3622817_7_2.trim.fastq.gz	Conventional base calls	Sanger / Illumina 1.9	46758681.0	0.0	20-50	45.0	94.20895408332012	47.857975228172066	pass	pass	fail	pass	warn	pass	pass	warn	pass	pass	pass
SRR3622817_8_1	SRR3622817_8_1.fastq.gz	Conventional base calls	Sanger / Illumina 1.9	54164093.0	0.0	50.0	45.0	86.21191325192166	50.0	pass	pass	fail	pass	warn	pass	warn	pass	pass	pass	pass
SRR3622817_8_1.trim	SRR3622817_8_1.trim.fastq.gz	Conventional base calls	Sanger / Illumina 1.9	53444186.0	0.0	20-50	45.0	86.22355995902905	48.48538130976492	pass	pass	fail	pass	warn	pass	warn	warn	pass	pass	pass
SRR3622817_8_2	SRR3622817_8_2.fastq.gz	Conventional base calls	Sanger / Illumina 1.9	54164093.0	0.0	48-50	45.0	94.30709295217609	49.87142995268101	pass	pass	fail	pass	warn	pass	pass	warn	pass	pass	pass
SRR3622817_8_2.trim	SRR3622817_8_2.trim.fastq.gz	Conventional base calls	Sanger / Illumina 1.9	53444186.0	0.0	20-50	45.0	94.05266634264069	47.85782208377166	pass	pass	fail	pass	warn	pass	pass	warn	pass	pass	pass
SRR3622817_9_1	SRR3622817_9_1.fastq.gz	Conventional base calls	Sanger / Illumina 1.9	60933662.0	0.0	50.0	45.0	85.85826366185539	50.0	pass	pass	fail	pass	warn	pass	warn	pass	pass	pass	pass
SRR3622817_9_1.trim	SRR3622817_9_1.trim.fastq.gz	Conventional base calls	Sanger / Illumina 1.9	60123400.0	0.0	20-50	45.0	85.8770869250352	48.48522417228567	pass	pass	fail	pass	warn	pass	warn	warn	pass	pass	pass
SRR3622817_9_2	SRR3622817_9_2.fastq.gz	Conventional base calls	Sanger / Illumina 1.9	60933662.0	0.0	48-50	45.0	94.19731719140186	49.87140306781496	pass	pass	fail	pass	warn	pass	pass	warn	pass	pass	pass
SRR3622817_9_2.trim	SRR3622817_9_2.trim.fastq.gz	Conventional base calls	Sanger / Illumina 1.9	60123400.0	0.0	20-50	45.0	93.93484421164602	47.857771000974665	pass	pass	fail	pass	warn	pass	pass	warn	pass	pass	pass
SRR3622818_001_1	SRR3622818_001_1.fastq.gz	Conventional base calls	Sanger / Illumina 1.9	35753.0	0.0	50.0	45.0	87.10038318462786	50.0	pass	pass	fail	pass	warn	pass	fail	pass	pass	warn	pass
SRR3622818_001_1.trim	SRR3622818_001_1.trim.fastq.gz	Conventional base calls	Sanger / Illumina 1.9	35145.0	0.0	20-50	45.0	87.60278844785887	48.64492815478731	pass	pass	fail	pass	warn	pass	fail	warn	pass	pass	pass
SRR3622818_001_2	SRR3622818_001_2.fastq.gz	Conventional base calls	Sanger / Illumina 1.9	35753.0	0.0	48-50	45.0	84.04889100215367	49.757670684977484	pass	pass	fail	pass	warn	pass	pass	warn	pass	pass	pass
SRR3622818_001_2.trim	SRR3622818_001_2.trim.fastq.gz	Conventional base calls	Sanger / Illumina 1.9	35145.0	0.0	20-50	45.0	84.49281547873098	47.62296201451131	pass	pass	fail	pass	warn	pass	pass	warn	pass	pass	pass
SRR3622818_002_1	SRR3622818_002_1.fastq.gz	Conventional base calls	Sanger / Illumina 1.9	71641.0	0.0	50.0	45.0	81.58177579877444	50.0	pass	pass	fail	pass	warn	pass	fail	pass	pass	warn	pass
SRR3622818_002_1.trim	SRR3622818_002_1.trim.fastq.gz	Conventional base calls	Sanger / Illumina 1.9	70400.0	0.0	20-50	45.0	82.1747159090909	48.654275568181816	pass	pass	fail	pass	warn	pass	fail	warn	pass	pass	pass
SRR3622818_002_2	SRR3622818_002_2.fastq.gz	Conventional base calls	Sanger / Illumina 1.9	71641.0	0.0	48-50	45.0	77.64827403302577	49.76030485336609	pass	pass	fail	pass	warn	pass	pass	warn	pass	pass	pass
SRR3622818_002_2.trim	SRR3622818_002_2.trim.fastq.gz	Conventional base calls	Sanger / Illumina 1.9	70400.0	0.0	20-50	45.0	78.06960227272727	47.64271306818182	pass	pass	fail	pass	warn	pass	pass	warn	pass	pass	pass
SRR3622818_003_1	SRR3622818_003_1.fastq.gz	Conventional base calls	Sanger / Illumina 1.9	107439.0	0.0	50.0	45.0	77.77436498850511	50.0	pass	pass	fail	pass	warn	pass	fail	pass	pass	warn	pass
SRR3622818_003_1.trim	SRR3622818_003_1.trim.fastq.gz	Conventional base calls	Sanger / Illumina 1.9	105599.0	0.0	20-50	45.0	78.39184083182606	48.65214632714325	pass	pass	fail	pass	warn	pass	fail	warn	pass	pass	pass
SRR3622818_003_2	SRR3622818_003_2.fastq.gz	Conventional base calls	Sanger / Illumina 1.9	107439.0	0.0	48-50	45.0	73.90426195329442	49.761390184197545	pass	pass	fail	pass	warn	pass	pass	warn	pass	pass	pass
SRR3622818_003_2.trim	SRR3622818_003_2.trim.fastq.gz	Conventional base calls	Sanger / Illumina 1.9	105599.0	0.0	20-50	45.0	74.28384738491842	47.64351935150901	pass	pass	fail	pass	warn	pass	pass	warn	pass	pass	pass
SRR3622818_004_1	SRR3622818_004_1.fastq.gz	Conventional base calls	Sanger / Illumina 1.9	143245.0	0.0	50.0	45.0	73.84731899906667	50.0	pass	pass	fail	pass	warn	pass	fail	pass	pass	warn	pass
SRR3622818_004_1.trim	SRR3622818_004_1.trim.fastq.gz	Conventional base calls	Sanger / Illumina 1.9	140839.0	0.0	20-50	45.0	74.67342330087446	48.648115933796745	pass	pass	fail	pass	warn	pass	fail	warn	pass	pass	pass
SRR3622818_004_2	SRR3622818_004_2.fastq.gz	Conventional base calls	Sanger / Illumina 1.9	143245.0	0.0	48-50	45.0	71.0141436718452	49.76257460993403	pass	pass	fail	pass	warn	pass	pass	warn	pass	pass	pass
SRR3622818_004_2.trim	SRR3622818_004_2.trim.fastq.gz	Conventional base calls	Sanger / Illumina 1.9	140839.0	0.0	20-50	45.0	71.62502865001146	47.640454703597726	pass	pass	fail	pass	warn	pass	pass	warn	pass	pass	pass
SRR3622818_005_1	SRR3622818_005_1.fastq.gz	Conventional base calls	Sanger / Illumina 1.9	179181.0	0.0	50.0	45.0	68.03670942229199	50.0	pass	pass	fail	pass	warn	pass	fail	pass	warn	warn	pass
SRR3622818_005_1.trim	SRR3622818_005_1.trim.fastq.gz	Conventional base calls	Sanger / Illumina 1.9	176201.0	0.0	20-50	45.0	68.92339340411185	48.64678407046498	pass	pass	fail	pass	warn	pass	fail	warn	warn	pass	pass
SRR3622818_005_2	SRR3622818_005_2.fastq.gz	Conventional base calls	Sanger / Illumina 1.9	179181.0	0.0	48-50	45.0	65.19416223911534	49.76272037771862	pass	pass	fail	pass	warn	pass	pass	warn	warn	pass	pass
SRR3622818_005_2.trim	SRR3622818_005_2.trim.fastq.gz	Conventional base calls	Sanger / Illumina 1.9	176201.0	0.0	20-50	45.0	65.82778367297306	47.62822004415412	pass	pass	fail	pass	warn	pass	pass	warn	warn	pass	pass
SRR3622818_006_1	SRR3622818_006_1.fastq.gz	Conventional base calls	Sanger / Illumina 1.9	214984.0	0.0	50.0	45.0	64.99129314071891	50.0	pass	pass	fail	pass	warn	pass	fail	pass	warn	warn	pass
SRR3622818_006_1.trim	SRR3622818_006_1.trim.fastq.gz	Conventional base calls	Sanger / Illumina 1.9	211415.0	0.0	20-50	45.0	66.06383994203125	48.64579145282974	pass	pass	fail	pass	warn	pass	fail	warn	warn	pass	pass
SRR3622818_006_2	SRR3622818_006_2.fastq.gz	Conventional base calls	Sanger / Illumina 1.9	214984.0	0.0	48-50	45.0	59.970261425383185	49.76251255907416	pass	pass	fail	pass	warn	pass	pass	warn	warn	pass	pass
SRR3622818_006_2.trim	SRR3622818_006_2.trim.fastq.gz	Conventional base calls	Sanger / Illumina 1.9	211415.0	0.0	20-50	45.0	60.613407858149756	47.62875860274815	pass	pass	fail	pass	warn	pass	pass	warn	warn	pass	pass
SRR3622818_007_1	SRR3622818_007_1.fastq.gz	Conventional base calls	Sanger / Illumina 1.9	250597.0	0.0	50.0	45.0	72.25340199888187	50.0	pass	pass	fail	pass	warn	pass	fail	pass	pass	pass	pass
SRR3622818_007_1.trim	SRR3622818_007_1.trim.fastq.gz	Conventional base calls	Sanger / Illumina 1.9	246462.0	0.0	20-50	45.0	72.9468526163653	48.647085554771124	pass	pass	fail	pass	warn	pass	fail	warn	pass	pass	pass
SRR3622818_007_2	SRR3622818_007_2.fastq.gz	Conventional base calls	Sanger / Illumina 1.9	250597.0	0.0	48-50	45.0	66.16041169323691	49.762343523665486	pass	pass	fail	pass	warn	pass	pass	warn	warn	pass	pass
SRR3622818_007_2.trim	SRR3622818_007_2.trim.fastq.gz	Conventional base calls	Sanger / Illumina 1.9	246462.0	0.0	20-50	45.0	66.6334101479381	47.63104657107384	pass	pass	fail	pass	warn	pass	pass	warn	warn	pass	pass
SRR3622818_008_1	SRR3622818_008_1.fastq.gz	Conventional base calls	Sanger / Illumina 1.9	286263.0	0.0	50.0	45.0	70.98317988999302	50.0	pass	pass	fail	pass	warn	pass	fail	pass	pass	pass	pass
SRR3622818_008_1.trim	SRR3622818_008_1.trim.fastq.gz	Conventional base calls	Sanger / Illumina 1.9	281539.0	0.0	20-50	45.0	71.67965326609992	48.64935941379347	pass	pass	fail	pass	warn	pass	fail	warn	pass	pass	pass
SRR3622818_008_2	SRR3622818_008_2.fastq.gz	Conventional base calls	Sanger / Illumina 1.9	286263.0	0.0	48-50	45.0	65.02389820474367	49.76164575931923	pass	pass	fail	pass	warn	pass	pass	warn	warn	pass	pass
SRR3622818_008_2.trim	SRR3622818_008_2.trim.fastq.gz	Conventional base calls	Sanger / Illumina 1.9	281539.0	0.0	20-50	45.0	65.45795645546922	47.630743875626465	pass	pass	fail	pass	warn	pass	pass	warn	warn	pass	pass
SRR3622818_009_1	SRR3622818_009_1.fastq.gz	Conventional base calls	Sanger / Illumina 1.9	321892.0	0.0	50.0	45.0	70.06176118458755	50.0	pass	pass	fail	pass	warn	pass	fail	pass	pass	pass	pass
SRR3622818_009_1.trim	SRR3622818_009_1.trim.fastq.gz	Conventional base calls	Sanger / Illumina 1.9	316589.0	0.0	20-50	45.0	70.76987481392973	48.651532428479825	pass	pass	fail	pass	warn	pass	fail	warn	pass	pass	pass
SRR3622818_009_2	SRR3622818_009_2.fastq.gz	Conventional base calls	Sanger / Illumina 1.9	321892.0	0.0	48-50	45.0	64.12582901324187	49.761590844134055	pass	pass	fail	pass	warn	pass	pass	warn	warn	pass	pass
SRR3622818_009_2.trim	SRR3622818_009_2.trim.fastq.gz	Conventional base calls	Sanger / Illumina 1.9	316589.0	0.0	20-50	45.0	64.5534246599515	47.63141802147263	pass	pass	fail	pass	warn	pass	pass	warn	warn	pass	pass
SRR3622818_01_1	SRR3622818_01_1.fastq.gz	Conventional base calls	Sanger / Illumina 1.9	357855.0	0.0	50.0	45.0	69.3253167176669	50.0	pass	pass	fail	pass	warn	pass	fail	pass	warn	pass	pass
SRR3622818_01_1.trim	SRR3622818_01_1.trim.fastq.gz	Conventional base calls	Sanger / Illumina 1.9	351998.0	0.0	20-50	45.0	70.02929697461524	48.6496542593992	pass	pass	fail	pass	warn	pass	fail	warn	pass	pass	pass
SRR3622818_01_2	SRR3622818_01_2.fastq.gz	Conventional base calls	Sanger / Illumina 1.9	357855.0	0.0	48-50	45.0	63.4765060319583	49.76178619832055	pass	pass	fail	pass	warn	pass	pass	warn	warn	pass	pass
SRR3622818_01_2.trim	SRR3622818_01_2.trim.fastq.gz	Conventional base calls	Sanger / Illumina 1.9	351998.0	0.0	20-50	45.0	63.913283961203646	47.629276302706266	pass	pass	fail	pass	warn	pass	pass	warn	warn	pass	pass
SRR3622818_02_1	SRR3622818_02_1.fastq.gz	Conventional base calls	Sanger / Illumina 1.9	716189.0	0.0	50.0	45.0	64.92568215078259	50.0	pass	pass	fail	pass	warn	pass	fail	pass	warn	pass	pass
SRR3622818_02_1.trim	SRR3622818_02_1.trim.fastq.gz	Conventional base calls	Sanger / Illumina 1.9	704340.0	0.0	20-50	45.0	65.4795870917079	48.65414146576937	pass	pass	fail	pass	warn	pass	fail	warn	warn	pass	pass
SRR3622818_02_2	SRR3622818_02_2.fastq.gz	Conventional base calls	Sanger / Illumina 1.9	716189.0	0.0	48-50	45.0	59.49877207898398	49.76252916478751	pass	pass	fail	pass	warn	pass	pass	warn	warn	pass	pass
SRR3622818_02_2.trim	SRR3622818_02_2.trim.fastq.gz	Conventional base calls	Sanger / Illumina 1.9	704340.0	0.0	20-50	45.0	59.79006636858919	47.634452111196296	pass	pass	fail	pass	warn	pass	pass	warn	warn	pass	pass
SRR3622818_03_1	SRR3622818_03_1.fastq.gz	Conventional base calls	Sanger / Illumina 1.9	1073424.0	0.0	50.0	45.0	62.9437755213921	50.0	pass	pass	fail	pass	warn	pass	fail	pass	warn	pass	pass
SRR3622818_03_1.trim	SRR3622818_03_1.trim.fastq.gz	Conventional base calls	Sanger / Illumina 1.9	1055824.0	0.0	20-50	45.0	63.42655686443421	48.65260782100047	pass	pass	fail	pass	warn	pass	fail	warn	warn	pass	pass
SRR3622818_03_2	SRR3622818_03_2.fastq.gz	Conventional base calls	Sanger / Illumina 1.9	1073424.0	0.0	48-50	45.0	57.69869414826208	49.76307218769098	pass	pass	fail	pass	warn	pass	pass	warn	warn	pass	pass
SRR3622818_03_2.trim	SRR3622818_03_2.trim.fastq.gz	Conventional base calls	Sanger / Illumina 1.9	1055824.0	0.0	20-50	45.0	57.86161039867109	47.63520624649563	pass	pass	fail	pass	warn	pass	pass	warn	warn	pass	pass
SRR3622818_04_1	SRR3622818_04_1.fastq.gz	Conventional base calls	Sanger / Illumina 1.9	1431244.0	0.0	50.0	45.0	61.6389516340148	50.0	pass	pass	fail	pass	warn	pass	fail	pass	warn	pass	pass
SRR3622818_04_1.trim	SRR3622818_04_1.trim.fastq.gz	Conventional base calls	Sanger / Illumina 1.9	1407811.0	0.0	20-50	45.0	62.0507174516597	48.655906226048806	pass	pass	fail	pass	warn	pass	fail	warn	warn	pass	pass
SRR3622818_04_2	SRR3622818_04_2.fastq.gz	Conventional base calls	Sanger / Illumina 1.9	1431244.0	0.0	48-50	45.0	56.52179335302374	49.76305926872008	pass	pass	fail	pass	warn	pass	pass	warn	warn	pass	pass
SRR3622818_04_2.trim	SRR3622818_04_2.trim.fastq.gz	Conventional base calls	Sanger / Illumina 1.9	1407811.0	0.0	20-50	45.0	56.58393890960007	47.64032245805723	pass	pass	fail	pass	warn	pass	pass	warn	warn	pass	pass
SRR3622818_05_1	SRR3622818_05_1.fastq.gz	Conventional base calls	Sanger / Illumina 1.9	1788657.0	0.0	50.0	45.0	60.78642504820594	50.0	pass	pass	fail	pass	warn	pass	fail	pass	warn	pass	pass
SRR3622818_05_1.trim	SRR3622818_05_1.trim.fastq.gz	Conventional base calls	Sanger / Illumina 1.9	1759402.0	0.0	20-50	45.0	61.151188038989915	48.655850681083685	pass	pass	fail	pass	warn	pass	fail	warn	warn	pass	pass
SRR3622818_05_2	SRR3622818_05_2.fastq.gz	Conventional base calls	Sanger / Illumina 1.9	1788657.0	0.0	48-50	45.0	55.72182762244996	49.763012137039134	pass	pass	fail	pass	warn	pass	pass	warn	warn	pass	pass
SRR3622818_05_2.trim	SRR3622818_05_2.trim.fastq.gz	Conventional base calls	Sanger / Illumina 1.9	1759402.0	0.0	20-50	45.0	55.73475575715563	47.6406040234125	pass	pass	fail	pass	warn	pass	pass	warn	warn	pass	pass
SRR3622818_06_1	SRR3622818_06_1.fastq.gz	Conventional base calls	Sanger / Illumina 1.9	2146069.0	0.0	50.0	45.0	60.11596820203041	50.0	pass	pass	fail	pass	warn	pass	fail	pass	warn	pass	pass
SRR3622818_06_1.trim	SRR3622818_06_1.trim.fastq.gz	Conventional base calls	Sanger / Illumina 1.9	2110981.0	0.0	20-50	45.0	60.41349108691419	48.65586142177499	pass	pass	fail	pass	warn	pass	fail	warn	warn	pass	pass
SRR3622818_06_2	SRR3622818_06_2.fastq.gz	Conventional base calls	Sanger / Illumina 1.9	2146069.0	0.0	48-50	45.0	55.10835662406186	49.76296381896388	pass	pass	fail	pass	warn	pass	pass	warn	warn	pass	pass
SRR3622818_06_2.trim	SRR3622818_06_2.trim.fastq.gz	Conventional base calls	Sanger / Illumina 1.9	2110981.0	0.0	20-50	45.0	55.07164314787127	47.639146917949525	pass	pass	fail	pass	warn	pass	pass	warn	warn	pass	pass
SRR3622818_07_1	SRR3622818_07_1.fastq.gz	Conventional base calls	Sanger / Illumina 1.9	2504016.0	0.0	50.0	45.0	59.50566683515366	50.0	pass	pass	fail	pass	warn	pass	fail	pass	warn	pass	pass
SRR3622818_07_1.trim	SRR3622818_07_1.trim.fastq.gz	Conventional base calls	Sanger / Illumina 1.9	2463041.0	0.0	20-50	45.0	59.7821847556182	48.656140112974164	pass	pass	fail	pass	warn	pass	fail	warn	warn	pass	pass
SRR3622818_07_2	SRR3622818_07_2.fastq.gz	Conventional base calls	Sanger / Illumina 1.9	2504016.0	0.0	48-50	45.0	54.56932250100009	49.763102951418844	pass	pass	fail	pass	warn	pass	pass	warn	warn	pass	pass
SRR3622818_07_2.trim	SRR3622818_07_2.trim.fastq.gz	Conventional base calls	Sanger / Illumina 1.9	2463041.0	0.0	20-50	45.0	54.510362529094145	47.641972261119484	pass	pass	fail	pass	warn	pass	pass	warn	warn	pass	pass
SRR3622818_08_1	SRR3622818_08_1.fastq.gz	Conventional base calls	Sanger / Illumina 1.9	2862569.0	0.0	50.0	45.0	59.040665157816704	50.0	pass	pass	fail	pass	warn	pass	fail	pass	warn	pass	pass
SRR3622818_08_1.trim	SRR3622818_08_1.trim.fastq.gz	Conventional base calls	Sanger / Illumina 1.9	2815658.0	0.0	20-50	45.0	59.28620910549623	48.65702688323653	pass	pass	fail	pass	warn	pass	fail	warn	warn	pass	pass
SRR3622818_08_2	SRR3622818_08_2.fastq.gz	Conventional base calls	Sanger / Illumina 1.9	2862569.0	0.0	48-50	45.0	54.143125338953894	49.763035930312945	pass	pass	fail	pass	warn	pass	pass	warn	warn	pass	pass
SRR3622818_08_2.trim	SRR3622818_08_2.trim.fastq.gz	Conventional base calls	Sanger / Illumina 1.9	2815658.0	0.0	20-50	45.0	54.05043825183844	47.64267997036572	pass	pass	fail	pass	warn	pass	pass	warn	warn	pass	pass
SRR3622818_09_1	SRR3622818_09_1.fastq.gz	Conventional base calls	Sanger / Illumina 1.9	3219534.0	0.0	50.0	45.0	58.640920527865056	50.0	pass	pass	fail	pass	warn	pass	fail	pass	warn	pass	pass
SRR3622818_09_1.trim	SRR3622818_09_1.trim.fastq.gz	Conventional base calls	Sanger / Illumina 1.9	3166708.0	0.0	20-50	45.0	58.839372588526	48.65737099852591	pass	pass	fail	pass	warn	pass	fail	warn	warn	pass	pass
SRR3622818_09_2	SRR3622818_09_2.fastq.gz	Conventional base calls	Sanger / Illumina 1.9	3219534.0	0.0	48-50	45.0	53.72753879328944	49.76286568180364	pass	pass	fail	pass	warn	pass	pass	warn	warn	pass	pass
SRR3622818_09_2.trim	SRR3622818_09_2.trim.fastq.gz	Conventional base calls	Sanger / Illumina 1.9	3166708.0	0.0	20-50	45.0	53.61585396922239	47.641255840450086	pass	pass	fail	pass	warn	pass	pass	warn	warn	pass	pass
SRR3622818_1	SRR3622818_1.fastq.gz	Conventional base calls	Sanger / Illumina 1.9	35739732.0	0.0	50.0	45.0	48.07361966622038	50.0	pass	pass	fail	pass	warn	pass	fail	pass	fail	pass	pass
SRR3622818_1.trim	SRR3622818_1.trim.fastq.gz	Conventional base calls	Sanger / Illumina 1.9	35152994.0	0.0	20-50	45.0	48.1568445502085	48.65712903430075	pass	pass	fail	pass	warn	pass	fail	warn	fail	pass	pass
SRR3622818_1_1	SRR3622818_1_1.fastq.gz	Conventional base calls	Sanger / Illumina 1.9	3575986.0	0.0	50.0	45.0	58.311127271314454	50.0	pass	pass	fail	pass	warn	pass	fail	pass	warn	pass	pass
SRR3622818_1_1.trim	SRR3622818_1_1.trim.fastq.gz	Conventional base calls	Sanger / Illumina 1.9	3517377.0	0.0	20-50	45.0	58.48870392331717	48.65750728454755	pass	pass	fail	pass	warn	pass	fail	warn	warn	pass	pass
SRR3622818_1_2	SRR3622818_1_2.fastq.gz	Conventional base calls	Sanger / Illumina 1.9	3575986.0	0.0	48-50	45.0	53.41920375369643	49.76292580563794	pass	pass	fail	pass	warn	pass	pass	warn	warn	pass	pass
SRR3622818_1_2.trim	SRR3622818_1_2.trim.fastq.gz	Conventional base calls	Sanger / Illumina 1.9	3517377.0	0.0	20-50	45.0	53.289838125778196	47.64157836933602	pass	pass	fail	pass	warn	pass	pass	warn	warn	pass	pass
SRR3622818_2	SRR3622818_2.fastq.gz	Conventional base calls	Sanger / Illumina 1.9	35739732.0	0.0	48-50	45.0	43.10395834875256	49.76267544479629	pass	pass	fail	pass	warn	pass	pass	warn	fail	pass	pass
SRR3622818_2.trim	SRR3622818_2.trim.fastq.gz	Conventional base calls	Sanger / Illumina 1.9	35152994.0	0.0	20-50	45.0	42.972825655024245	47.63970380446115	pass	pass	fail	pass	warn	pass	pass	warn	fail	pass	pass
SRR3622818_2_1	SRR3622818_2_1.fastq.gz	Conventional base calls	Sanger / Illumina 1.9	7152540.0	0.0	50.0	45.0	55.83219214672841	50.0	pass	pass	fail	pass	warn	pass	fail	pass	warn	pass	pass
SRR3622818_2_1.trim	SRR3622818_2_1.trim.fastq.gz	Conventional base calls	Sanger / Illumina 1.9	7035034.0	0.0	20-50	45.0	55.87171176966056	48.65678317972593	pass	pass	fail	pass	warn	pass	fail	warn	warn	pass	pass
SRR3622818_2_2	SRR3622818_2_2.fastq.gz	Conventional base calls	Sanger / Illumina 1.9	7152540.0	0.0	48-50	45.0	51.07980829508393	49.76268514401877	pass	pass	fail	pass	warn	pass	pass	warn	warn	pass	pass
SRR3622818_2_2.trim	SRR3622818_2_2.trim.fastq.gz	Conventional base calls	Sanger / Illumina 1.9	7035034.0	0.0	20-50	45.0	50.88931857630635	47.640319577702115	pass	pass	fail	pass	warn	pass	pass	warn	warn	pass	pass
SRR3622818_3_1	SRR3622818_3_1.fastq.gz	Conventional base calls	Sanger / Illumina 1.9	10726010.0	0.0	50.0	45.0	54.22276717035278	50.0	pass	pass	fail	pass	warn	pass	fail	pass	warn	pass	pass
SRR3622818_3_1.trim	SRR3622818_3_1.trim.fastq.gz	Conventional base calls	Sanger / Illumina 1.9	10549543.0	0.0	20-50	45.0	54.24994992117661	48.6570714011024	pass	pass	fail	pass	warn	pass	fail	warn	warn	pass	pass
SRR3622818_3_2	SRR3622818_3_2.fastq.gz	Conventional base calls	Sanger / Illumina 1.9	10726010.0	0.0	48-50	45.0	49.42247237777462	49.76262244767626	pass	pass	fail	pass	warn	pass	pass	warn	fail	pass	pass
SRR3622818_3_2.trim	SRR3622818_3_2.trim.fastq.gz	Conventional base calls	Sanger / Illumina 1.9	10549543.0	0.0	20-50	45.0	49.227227490452776	47.6400227005094	pass	pass	fail	pass	warn	pass	pass	warn	fail	pass	pass
SRR3622818_4_1	SRR3622818_4_1.fastq.gz	Conventional base calls	Sanger / Illumina 1.9	14300026.0	0.0	50.0	45.0	53.09489735312998	50.0	pass	pass	fail	pass	warn	pass	fail	pass	warn	pass	pass
SRR3622818_4_1.trim	SRR3622818_4_1.trim.fastq.gz	Conventional base calls	Sanger / Illumina 1.9	14065083.0	0.0	20-50	45.0	53.12380560629767	48.65686821755691	pass	pass	fail	pass	warn	pass	fail	warn	warn	pass	pass
SRR3622818_4_2	SRR3622818_4_2.fastq.gz	Conventional base calls	Sanger / Illumina 1.9	14300026.0	0.0	48-50	45.0	48.33926325474034	49.76268420770703	pass	pass	fail	pass	warn	pass	pass	warn	fail	pass	pass
SRR3622818_4_2.trim	SRR3622818_4_2.trim.fastq.gz	Conventional base calls	Sanger / Illumina 1.9	14065083.0	0.0	20-50	45.0	48.08736552241993	47.640284241479414	pass	pass	fail	pass	warn	pass	pass	warn	fail	pass	pass
SRR3622818_5_1	SRR3622818_5_1.fastq.gz	Conventional base calls	Sanger / Illumina 1.9	17872146.0	0.0	50.0	45.0	52.05539617609902	50.0	pass	pass	fail	pass	warn	pass	fail	pass	warn	pass	pass
SRR3622818_5_1.trim	SRR3622818_5_1.trim.fastq.gz	Conventional base calls	Sanger / Illumina 1.9	17578604.0	0.0	20-50	45.0	52.07464082183637	48.65699136290914	pass	pass	fail	pass	warn	pass	fail	warn	warn	pass	pass
SRR3622818_5_2	SRR3622818_5_2.fastq.gz	Conventional base calls	Sanger / Illumina 1.9	17872146.0	0.0	48-50	45.0	47.255089651008134	49.76267494681389	pass	pass	fail	pass	warn	pass	pass	warn	fail	pass	pass
SRR3622818_5_2.trim	SRR3622818_5_2.trim.fastq.gz	Conventional base calls	Sanger / Illumina 1.9	17578604.0	0.0	20-50	45.0	47.02830131550778	47.639965096204456	pass	pass	fail	pass	warn	pass	pass	warn	fail	pass	pass
SRR3622818_6_1	SRR3622818_6_1.fastq.gz	Conventional base calls	Sanger / Illumina 1.9	21443344.0	0.0	50.0	45.0	51.164884314068296	50.0	pass	pass	fail	pass	warn	pass	fail	pass	warn	pass	pass
SRR3622818_6_1.trim	SRR3622818_6_1.trim.fastq.gz	Conventional base calls	Sanger / Illumina 1.9	21091401.0	0.0	20-50	45.0	51.19183190774934	48.657353108027294	pass	pass	fail	pass	warn	pass	fail	warn	warn	pass	pass
SRR3622818_6_2	SRR3622818_6_2.fastq.gz	Conventional base calls	Sanger / Illumina 1.9	21443344.0	0.0	48-50	45.0	46.278151739589255	49.76263907345795	pass	pass	fail	pass	warn	pass	pass	warn	fail	pass	pass
SRR3622818_6_2.trim	SRR3622818_6_2.trim.fastq.gz	Conventional base calls	Sanger / Illumina 1.9	21091401.0	0.0	20-50	45.0	46.060110661910045	47.64024547255064	pass	pass	fail	pass	warn	pass	pass	warn	fail	pass	pass
SRR3622818_7_1	SRR3622818_7_1.fastq.gz	Conventional base calls	Sanger / Illumina 1.9	25016623.0	0.0	50.0	45.0	50.32445373967904	50.0	pass	pass	fail	pass	warn	pass	fail	pass	warn	pass	pass
SRR3622818_7_1.trim	SRR3622818_7_1.trim.fastq.gz	Conventional base calls	Sanger / Illumina 1.9	24605966.0	0.0	20-50	45.0	50.366519658389066	48.657222886514596	pass	pass	fail	pass	warn	pass	fail	warn	warn	pass	pass
SRR3622818_7_2	SRR3622818_7_2.fastq.gz	Conventional base calls	Sanger / Illumina 1.9	25016623.0	0.0	48-50	45.0	45.41682863962223	49.76262471557412	pass	pass	fail	pass	warn	pass	pass	warn	fail	pass	pass
SRR3622818_7_2.trim	SRR3622818_7_2.trim.fastq.gz	Conventional base calls	Sanger / Illumina 1.9	24605966.0	0.0	20-50	45.0	45.21472101751754	47.639788415541176	pass	pass	fail	pass	warn	pass	pass	warn	fail	pass	pass
SRR3622818_8_1	SRR3622818_8_1.fastq.gz	Conventional base calls	Sanger / Illumina 1.9	28592184.0	0.0	50.0	45.0	49.57861282530549	50.0	pass	pass	fail	pass	warn	pass	fail	pass	fail	pass	pass
SRR3622818_8_1.trim	SRR3622818_8_1.trim.fastq.gz	Conventional base calls	Sanger / Illumina 1.9	28122689.0	0.0	20-50	45.0	49.64351346014191	48.65712382624577	pass	pass	fail	pass	warn	pass	fail	warn	fail	pass	pass
SRR3622818_8_2	SRR3622818_8_2.fastq.gz	Conventional base calls	Sanger / Illumina 1.9	28592184.0	0.0	48-50	45.0	44.66645859009044	49.76264982066428	pass	pass	fail	pass	warn	pass	pass	warn	fail	pass	pass
SRR3622818_8_2.trim	SRR3622818_8_2.trim.fastq.gz	Conventional base calls	Sanger / Illumina 1.9	28122689.0	0.0	20-50	45.0	44.4723192795072	47.63945716570702	pass	pass	fail	pass	warn	pass	pass	warn	fail	pass	pass
SRR3622818_9_1	SRR3622818_9_1.fastq.gz	Conventional base calls	Sanger / Illumina 1.9	32164647.0	0.0	50.0	45.0	48.8460172578823	50.0	pass	pass	fail	pass	warn	pass	fail	pass	fail	pass	pass
SRR3622818_9_1.trim	SRR3622818_9_1.trim.fastq.gz	Conventional base calls	Sanger / Illumina 1.9	31636526.0	0.0	20-50	45.0	48.905468412891004	48.65681491071428	pass	pass	fail	pass	warn	pass	fail	warn	fail	pass	pass
SRR3622818_9_2	SRR3622818_9_2.fastq.gz	Conventional base calls	Sanger / Illumina 1.9	32164647.0	0.0	48-50	45.0	43.852352130885876	49.76263753182182	pass	pass	fail	pass	warn	pass	pass	warn	fail	pass	pass
SRR3622818_9_2.trim	SRR3622818_9_2.trim.fastq.gz	Conventional base calls	Sanger / Illumina 1.9	31636526.0	0.0	20-50	45.0	43.67608397880396	47.6390974786549	pass	pass	fail	pass	warn	pass	pass	warn	fail	pass	pass
SRR3622819_001_1	SRR3622819_001_1.fastq.gz	Conventional base calls	Sanger / Illumina 1.9	64513.0	0.0	50.0	45.0	76.8480771317409	50.0	pass	pass	fail	pass	warn	pass	warn	pass	pass	pass	pass
SRR3622819_001_1.trim	SRR3622819_001_1.trim.fastq.gz	Conventional base calls	Sanger / Illumina 1.9	63893.0	0.0	20-50	45.0	77.5280547164791	48.72527506925641	pass	pass	fail	pass	warn	pass	warn	warn	pass	pass	pass
SRR3622819_001_2	SRR3622819_001_2.fastq.gz	Conventional base calls	Sanger / Illumina 1.9	64513.0	0.0	48-50	45.0	74.20054872661323	49.89279680064483	pass	pass	fail	pass	warn	pass	pass	warn	pass	pass	pass
SRR3622819_001_2.trim	SRR3622819_001_2.trim.fastq.gz	Conventional base calls	Sanger / Illumina 1.9	63893.0	0.0	20-50	45.0	75.04890989623276	48.22443773183291	pass	pass	fail	pass	warn	pass	pass	warn	pass	pass	pass
SRR3622819_002_1	SRR3622819_002_1.fastq.gz	Conventional base calls	Sanger / Illumina 1.9	129372.0	0.0	50.0	45.0	70.02829051108431	50.0	pass	pass	fail	pass	warn	pass	warn	pass	pass	pass	pass
SRR3622819_002_1.trim	SRR3622819_002_1.trim.fastq.gz	Conventional base calls	Sanger / Illumina 1.9	128135.0	0.0	20-50	45.0	70.78315838763804	48.7227533460803	pass	pass	fail	pass	warn	pass	warn	warn	pass	pass	pass
SRR3622819_002_2	SRR3622819_002_2.fastq.gz	Conventional base calls	Sanger / Illumina 1.9	129372.0	0.0	48-50	45.0	67.31209226107659	49.8933463191417	pass	pass	warn	pass	warn	pass	pass	warn	warn	pass	pass
SRR3622819_002_2.trim	SRR3622819_002_2.trim.fastq.gz	Conventional base calls	Sanger / Illumina 1.9	128135.0	0.0	20-50	45.0	68.16404573301595	48.23784290006633	pass	pass	fail	pass	warn	pass	pass	warn	warn	pass	pass
SRR3622819_003_1	SRR3622819_003_1.fastq.gz	Conventional base calls	Sanger / Illumina 1.9	193864.0	0.0	50.0	45.0	60.712983421510756	50.0	pass	pass	fail	pass	warn	pass	warn	pass	warn	pass	pass
SRR3622819_003_1.trim	SRR3622819_003_1.trim.fastq.gz	Conventional base calls	Sanger / Illumina 1.9	191940.0	0.0	20-50	45.0	61.50501356509083	48.71310305303741	pass	pass	fail	pass	warn	pass	warn	warn	warn	pass	pass
SRR3622819_003_2	SRR3622819_003_2.fastq.gz	Conventional base calls	Sanger / Illumina 1.9	193864.0	0.0	48-50	45.0	58.99972061738716	49.89261544175298	pass	pass	warn	pass	warn	pass	pass	warn	warn	pass	pass
SRR3622819_003_2.trim	SRR3622819_003_2.trim.fastq.gz	Conventional base calls	Sanger / Illumina 1.9	191940.0	0.0	20-50	45.0	59.77739293016281	48.22178284880692	pass	pass	fail	pass	warn	pass	pass	warn	warn	pass	pass
SRR3622819_004_1	SRR3622819_004_1.fastq.gz	Conventional base calls	Sanger / Illumina 1.9	258194.0	0.0	50.0	45.0	64.09914202877205	50.0	pass	pass	fail	pass	warn	pass	warn	pass	warn	pass	pass
SRR3622819_004_1.trim	SRR3622819_004_1.trim.fastq.gz	Conventional base calls	Sanger / Illumina 1.9	255635.0	0.0	20-50	45.0	64.93830689237024	48.708271559058815	pass	pass	fail	pass	warn	pass	warn	warn	warn	pass	pass
SRR3622819_004_2	SRR3622819_004_2.fastq.gz	Conventional base calls	Sanger / Illumina 1.9	258194.0	0.0	48-50	45.0	61.093827423343186	49.892321277798864	pass	pass	warn	pass	warn	pass	pass	warn	warn	pass	pass
SRR3622819_004_2.trim	SRR3622819_004_2.trim.fastq.gz	Conventional base calls	Sanger / Illumina 1.9	255635.0	0.0	20-50	45.0	61.91927764550219	48.2214133432433	pass	pass	fail	pass	warn	pass	pass	warn	warn	pass	pass
SRR3622819_005_1	SRR3622819_005_1.fastq.gz	Conventional base calls	Sanger / Illumina 1.9	322727.0	0.0	50.0	45.0	62.347577861979886	50.0	pass	pass	fail	pass	warn	pass	warn	pass	warn	pass	pass
SRR3622819_005_1.trim	SRR3622819_005_1.trim.fastq.gz	Conventional base calls	Sanger / Illumina 1.9	319491.0	0.0	20-50	45.0	63.122958000243045	48.70756609732356	pass	pass	fail	pass	warn	pass	warn	warn	warn	pass	pass
SRR3622819_005_2	SRR3622819_005_2.fastq.gz	Conventional base calls	Sanger / Illumina 1.9	322727.0	0.0	48-50	45.0	59.59395406350397	49.89286300805325	pass	pass	warn	pass	warn	pass	pass	warn	warn	pass	pass
SRR3622819_005_2.trim	SRR3622819_005_2.trim.fastq.gz	Conventional base calls	Sanger / Illumina 1.9	319491.0	0.0	20-50	45.0	60.38757318937012	48.2221627526284	pass	pass	fail	pass	warn	pass	pass	warn	warn	pass	pass
SRR3622819_006_1	SRR3622819_006_1.fastq.gz	Conventional base calls	Sanger / Illumina 1.9	386890.0	0.0	50.0	45.0	60.46760369731982	50.0	pass	pass	fail	pass	warn	pass	warn	pass	warn	pass	pass
SRR3622819_006_1.trim	SRR3622819_006_1.trim.fastq.gz	Conventional base calls	Sanger / Illumina 1.9	383020.0	0.0	20-50	45.0	61.27736593029746	48.70755835204428	pass	pass	fail	pass	warn	pass	warn	warn	warn	pass	pass
SRR3622819_006_2	SRR3622819_006_2.fastq.gz	Conventional base calls	Sanger / Illumina 1.9	386890.0	0.0	48-50	45.0	58.53183959851339	49.89271886065807	pass	pass	warn	pass	warn	pass	pass	warn	warn	pass	pass
SRR3622819_006_2.trim	SRR3622819_006_2.trim.fastq.gz	Conventional base calls	Sanger / Illumina 1.9	383020.0	0.0	20-50	45.0	59.32177380007813	48.220518510782725	pass	pass	fail	pass	warn	pass	pass	warn	warn	pass	pass
SRR3622819_007_1	SRR3622819_007_1.fastq.gz	Conventional base calls	Sanger / Illumina 1.9	451428.0	0.0	50.0	45.0	60.07319404754384	50.0	pass	pass	fail	pass	warn	pass	warn	pass	warn	pass	pass
SRR3622819_007_1.trim	SRR3622819_007_1.trim.fastq.gz	Conventional base calls	Sanger / Illumina 1.9	446933.0	0.0	20-50	45.0	60.85357480953469	48.70758480577626	pass	pass	fail	pass	warn	pass	warn	warn	warn	pass	pass
SRR3622819_007_2	SRR3622819_007_2.fastq.gz	Conventional base calls	Sanger / Illumina 1.9	451428.0	0.0	48-50	45.0	57.64171308586889	49.89262075015285	pass	pass	warn	pass	warn	pass	pass	warn	warn	pass	pass
SRR3622819_007_2.trim	SRR3622819_007_2.trim.fastq.gz	Conventional base calls	Sanger / Illumina 1.9	446933.0	0.0	20-50	45.0	58.378386984664424	48.21971302186234	pass	pass	fail	pass	warn	pass	pass	warn	warn	pass	pass
SRR3622819_008_1	SRR3622819_008_1.fastq.gz	Conventional base calls	Sanger / Illumina 1.9	515746.0	0.0	50.0	45.0	59.1357058766527	50.0	pass	pass	fail	pass	warn	pass	warn	pass	warn	pass	pass
SRR3622819_008_1.trim	SRR3622819_008_1.trim.fastq.gz	Conventional base calls	Sanger / Illumina 1.9	510537.0	0.0	20-50	45.0	59.894813057533256	48.7094314417956	pass	pass	fail	pass	warn	pass	warn	warn	warn	pass	pass
SRR3622819_008_2	SRR3622819_008_2.fastq.gz	Conventional base calls	Sanger / Illumina 1.9	515746.0	0.0	48-50	45.0	56.81712833022894	49.89242379000516	pass	pass	warn	pass	warn	pass	pass	warn	warn	pass	pass
SRR3622819_008_2.trim	SRR3622819_008_2.trim.fastq.gz	Conventional base calls	Sanger / Illumina 1.9	510537.0	0.0	20-50	45.0	57.48369815561899	48.22113382575602	pass	pass	fail	pass	warn	pass	pass	warn	warn	pass	pass
SRR3622819_009_1	SRR3622819_009_1.fastq.gz	Conventional base calls	Sanger / Illumina 1.9	580028.0	0.0	50.0	45.0	58.363399607719444	50.0	pass	pass	fail	pass	warn	pass	warn	pass	warn	pass	pass
SRR3622819_009_1.trim	SRR3622819_009_1.trim.fastq.gz	Conventional base calls	Sanger / Illumina 1.9	574179.0	0.0	20-50	45.0	59.111694657631865	48.709400726951	pass	pass	fail	pass	warn	pass	warn	warn	warn	pass	pass
SRR3622819_009_2	SRR3622819_009_2.fastq.gz	Conventional base calls	Sanger / Illumina 1.9	580028.0	0.0	48-50	45.0	55.93747190615834	49.89245346776362	pass	pass	warn	pass	warn	pass	pass	warn	warn	pass	pass
SRR3622819_009_2.trim	SRR3622819_009_2.trim.fastq.gz	Conventional base calls	Sanger / Illumina 1.9	574179.0	0.0	20-50	45.0	56.610160021407516	48.218393567162856	pass	pass	fail	pass	warn	pass	pass	warn	warn	pass	pass
SRR3622819_01_1	SRR3622819_01_1.fastq.gz	Conventional base calls	Sanger / Illumina 1.9	644715.0	0.0	50.0	45.0	57.7472154657657	50.0	pass	pass	fail	pass	warn	pass	warn	pass	warn	pass	pass
SRR3622819_01_1.trim	SRR3622819_01_1.trim.fastq.gz	Conventional base calls	Sanger / Illumina 1.9	638214.0	0.0	20-50	45.0	58.47405708741778	48.710310334777986	pass	pass	fail	pass	warn	pass	warn	warn	warn	pass	pass
SRR3622819_01_2	SRR3622819_01_2.fastq.gz	Conventional base calls	Sanger / Illumina 1.9	644715.0	0.0	48-50	45.0	55.339452784166745	49.89231210689995	pass	pass	warn	pass	warn	pass	pass	warn	warn	pass	pass
SRR3622819_01_2.trim	SRR3622819_01_2.trim.fastq.gz	Conventional base calls	Sanger / Illumina 1.9	638214.0	0.0	20-50	45.0	55.99150481579591	48.21917726655949	pass	pass	fail	pass	warn	pass	pass	warn	warn	pass	pass
SRR3622819_02_1	SRR3622819_02_1.fastq.gz	Conventional base calls	Sanger / Illumina 1.9	1290679.0	0.0	50.0	45.0	54.713319984359856	50.0	pass	pass	fail	pass	warn	pass	warn	pass	warn	pass	pass
SRR3622819_02_1.trim	SRR3622819_02_1.trim.fastq.gz	Conventional base calls	Sanger / Illumina 1.9	1277644.0	0.0	20-50	45.0	55.294308710829554	48.70881716659727	pass	pass	fail	pass	warn	pass	warn	warn	warn	pass	pass
SRR3622819_02_2	SRR3622819_02_2.fastq.gz	Conventional base calls	Sanger / Illumina 1.9	1290679.0	0.0	48-50	45.0	52.507836369147945	49.89195144571191	pass	pass	fail	pass	warn	pass	pass	warn	warn	pass	pass
SRR3622819_02_2.trim	SRR3622819_02_2.trim.fastq.gz	Conventional base calls	Sanger / Illumina 1.9	1277644.0	0.0	20-50	45.0	52.98323923232912	48.21574710952347	pass	pass	fail	pass	warn	pass	pass	warn	warn	pass	pass
SRR3622819_03_1	SRR3622819_03_1.fastq.gz	Conventional base calls	Sanger / Illumina 1.9	1935643.0	0.0	50.0	45.0	53.268275274459064	50.0	pass	pass	fail	pass	warn	pass	warn	pass	warn	pass	pass
SRR3622819_03_1.trim	SRR3622819_03_1.trim.fastq.gz	Conventional base calls	Sanger / Illumina 1.9	1916032.0	0.0	20-50	45.0	53.71840000275127	48.708430234985634	pass	pass	fail	pass	warn	pass	warn	warn	warn	pass	pass
SRR3622819_03_2	SRR3622819_03_2.fastq.gz	Conventional base calls	Sanger / Illumina 1.9	1935643.0	0.0	48-50	45.0	51.168988238622305	49.89204000944389	pass	pass	fail	pass	warn	pass	pass	warn	warn	pass	pass
SRR3622819_03_2.trim	SRR3622819_03_2.trim.fastq.gz	Conventional base calls	Sanger / Illumina 1.9	1916032.0	0.0	20-50	45.0	51.50650053988578	48.21688625242167	pass	pass	fail	pass	warn	pass	pass	warn	warn	pass	pass
SRR3622819_04_1	SRR3622819_04_1.fastq.gz	Conventional base calls	Sanger / Illumina 1.9	2581799.0	0.0	50.0	45.0	52.2584760733822	50.0	pass	pass	fail	pass	warn	pass	warn	pass	warn	pass	pass
SRR3622819_04_1.trim	SRR3622819_04_1.trim.fastq.gz	Conventional base calls	Sanger / Illumina 1.9	2555644.0	0.0	20-50	45.0	52.63344418498386	48.70819644676645	pass	pass	fail	pass	warn	pass	warn	warn	warn	pass	pass
SRR3622819_04_2	SRR3622819_04_2.fastq.gz	Conventional base calls	Sanger / Illumina 1.9	2581799.0	0.0	48-50	45.0	50.285676333777076	49.89223715711409	pass	pass	warn	pass	warn	pass	pass	warn	warn	pass	pass
SRR3622819_04_2.trim	SRR3622819_04_2.trim.fastq.gz	Conventional base calls	Sanger / Illumina 1.9	2555644.0	0.0	20-50	45.0	50.466928497472615	48.218203317833	pass	pass	fail	pass	warn	pass	pass	warn	warn	pass	pass
SRR3622819_05_1	SRR3622819_05_1.fastq.gz	Conventional base calls	Sanger / Illumina 1.9	3227087.0	0.0	50.0	45.0	51.54838930162493	50.0	pass	pass	fail	pass	warn	pass	warn	pass	warn	pass	pass
SRR3622819_05_1.trim	SRR3622819_05_1.trim.fastq.gz	Conventional base calls	Sanger / Illumina 1.9	3194361.0	0.0	20-50	45.0	51.885674543151595	48.708271857814445	pass	pass	fail	pass	warn	pass	warn	warn	warn	pass	pass
SRR3622819_05_2	SRR3622819_05_2.fastq.gz	Conventional base calls	Sanger / Illumina 1.9	3227087.0	0.0	48-50	45.0	49.6257215647276	49.89229667498893	pass	pass	warn	pass	warn	pass	pass	warn	fail	pass	pass
SRR3622819_05_2.trim	SRR3622819_05_2.trim.fastq.gz	Conventional base calls	Sanger / Illumina 1.9	3194361.0	0.0	20-50	45.0	49.76114799899157	48.21843210582649	pass	pass	fail	pass	warn	pass	pass	warn	fail	pass	pass
SRR3622819_06_1	SRR3622819_06_1.fastq.gz	Conventional base calls	Sanger / Illumina 1.9	3872556.0	0.0	50.0	45.0	51.0015497501407	50.0	pass	pass	fail	pass	warn	pass	warn	pass	warn	pass	pass
SRR3622819_06_1.trim	SRR3622819_06_1.trim.fastq.gz	Conventional base calls	Sanger / Illumina 1.9	3833346.0	0.0	20-50	45.0	51.28696884660305	48.707747487443086	pass	pass	fail	pass	warn	pass	warn	warn	warn	pass	pass
SRR3622819_06_2	SRR3622819_06_2.fastq.gz	Conventional base calls	Sanger / Illumina 1.9	3872556.0	0.0	48-50	45.0	49.092650569416804	49.89238425474028	pass	pass	warn	pass	warn	pass	pass	warn	fail	pass	pass
SRR3622819_06_2.trim	SRR3622819_06_2.trim.fastq.gz	Conventional base calls	Sanger / Illumina 1.9	3833346.0	0.0	20-50	45.0	49.184456538361474	48.21893875481107	pass	pass	fail	pass	warn	pass	pass	warn	fail	pass	pass
SRR3622819_07_1	SRR3622819_07_1.fastq.gz	Conventional base calls	Sanger / Illumina 1.9	4518415.0	0.0	50.0	45.0	50.55141792237089	50.0	pass	pass	fail	pass	warn	pass	warn	pass	warn	pass	pass
SRR3622819_07_1.trim	SRR3622819_07_1.trim.fastq.gz	Conventional base calls	Sanger / Illumina 1.9	4472642.0	0.0	20-50	45.0	50.803483980097084	48.708281145685255	pass	pass	fail	pass	warn	pass	warn	warn	warn	pass	pass
SRR3622819_07_2	SRR3622819_07_2.fastq.gz	Conventional base calls	Sanger / Illumina 1.9	4518415.0	0.0	48-50	45.0	48.70376742173736	49.89222813752168	pass	pass	warn	pass	warn	pass	pass	warn	fail	pass	pass
SRR3622819_07_2.trim	SRR3622819_07_2.trim.fastq.gz	Conventional base calls	Sanger / Illumina 1.9	4472642.0	0.0	20-50	45.0	48.731619442789054	48.218355728001484	pass	pass	fail	pass	warn	pass	pass	warn	fail	pass	pass
SRR3622819_08_1	SRR3622819_08_1.fastq.gz	Conventional base calls	Sanger / Illumina 1.9	5164678.0	0.0	50.0	45.0	50.122148682158596	50.0	pass	pass	fail	pass	warn	pass	warn	pass	warn	pass	pass
SRR3622819_08_1.trim	SRR3622819_08_1.trim.fastq.gz	Conventional base calls	Sanger / Illumina 1.9	5112510.0	0.0	20-50	45.0	50.369246493784914	48.708039104079994	pass	pass	fail	pass	warn	pass	warn	warn	warn	pass	pass
SRR3622819_08_2	SRR3622819_08_2.fastq.gz	Conventional base calls	Sanger / Illumina 1.9	5164678.0	0.0	48-50	45.0	48.228042596335094	49.89225581923984	pass	pass	warn	pass	warn	pass	pass	warn	fail	pass	pass
SRR3622819_08_2.trim	SRR3622819_08_2.trim.fastq.gz	Conventional base calls	Sanger / Illumina 1.9	5112510.0	0.0	20-50	45.0	48.26797366746678	48.217602508356954	pass	pass	fail	pass	warn	pass	pass	warn	fail	pass	pass
SRR3622819_09_1	SRR3622819_09_1.fastq.gz	Conventional base calls	Sanger / Illumina 1.9	5809648.0	0.0	50.0	45.0	49.74009830025696	50.0	pass	pass	fail	pass	warn	pass	warn	pass	fail	pass	pass
SRR3622819_09_1.trim	SRR3622819_09_1.trim.fastq.gz	Conventional base calls	Sanger / Illumina 1.9	5750883.0	0.0	20-50	45.0	49.959404449288094	48.70929872856047	pass	pass	fail	pass	warn	pass	warn	warn	fail	pass	pass
SRR3622819_09_2	SRR3622819_09_2.fastq.gz	Conventional base calls	Sanger / Illumina 1.9	5809648.0	0.0	48-50	45.0	47.87338411295467	49.892310859453104	pass	pass	warn	pass	warn	pass	pass	warn	fail	pass	pass
SRR3622819_09_2.trim	SRR3622819_09_2.trim.fastq.gz	Conventional base calls	Sanger / Illumina 1.9	5750883.0	0.0	20-50	45.0	47.883907077790184	48.218418110749255	pass	pass	fail	pass	warn	pass	pass	warn	fail	pass	pass
SRR3622819_1	SRR3622819_1.fastq.gz	Conventional base calls	Sanger / Illumina 1.9	64531489.0	0.0	50.0	45.0	37.24656487522673	50.0	pass	pass	fail	pass	warn	pass	warn	pass	fail	pass	pass
SRR3622819_1.trim	SRR3622819_1.trim.fastq.gz	Conventional base calls	Sanger / Illumina 1.9	63883160.0	0.0	20-50	45.0	37.5439327720651	48.70876135432248	pass	pass	fail	pass	warn	pass	warn	warn	fail	pass	pass
SRR3622819_1_1	SRR3622819_1_1.fastq.gz	Conventional base calls	Sanger / Illumina 1.9	6453734.0	0.0	50.0	45.0	49.41176553958762	50.0	pass	pass	fail	pass	warn	pass	warn	pass	fail	pass	pass
SRR3622819_1_1.trim	SRR3622819_1_1.trim.fastq.gz	Conventional base calls	Sanger / Illumina 1.9	6388532.0	0.0	20-50	45.0	49.609596129928505	48.708409224529206	pass	pass	fail	pass	warn	pass	warn	warn	fail	pass	pass
SRR3622819_1_2	SRR3622819_1_2.fastq.gz	Conventional base calls	Sanger / Illumina 1.9	6453734.0	0.0	48-50	45.0	47.583752963048525	49.89230947541377	pass	pass	warn	pass	warn	pass	pass	warn	fail	pass	pass
SRR3622819_1_2.trim	SRR3622819_1_2.trim.fastq.gz	Conventional base calls	Sanger / Illumina 1.9	6388532.0	0.0	20-50	45.0	47.57951565625072	48.21793222605757	pass	pass	fail	pass	warn	pass	pass	warn	fail	pass	pass
SRR3622819_2	SRR3622819_2.fastq.gz	Conventional base calls	Sanger / Illumina 1.9	64531489.0	0.0	48-50	45.0	35.406131577583835	49.89261537107876	pass	pass	fail	pass	warn	pass	pass	warn	fail	pass	pass
SRR3622819_2.trim	SRR3622819_2.trim.fastq.gz	Conventional base calls	Sanger / Illumina 1.9	63883160.0	0.0	20-50	45.0	35.54087245984829	48.218988916640946	pass	pass	fail	pass	warn	pass	pass	warn	fail	pass	pass
SRR3622819_2_1	SRR3622819_2_1.fastq.gz	Conventional base calls	Sanger / Illumina 1.9	12906590.0	0.0	50.0	45.0	47.02329188927725	50.0	pass	pass	fail	pass	warn	pass	warn	pass	fail	pass	pass
SRR3622819_2_1.trim	SRR3622819_2_1.trim.fastq.gz	Conventional base calls	Sanger / Illumina 1.9	12776399.0	0.0	20-50	45.0	47.1717173173465	48.708513408198975	pass	pass	fail	pass	warn	pass	warn	warn	fail	pass	pass
SRR3622819_2_2	SRR3622819_2_2.fastq.gz	Conventional base calls	Sanger / Illumina 1.9	12906590.0	0.0	48-50	45.0	45.15894875425141	49.8926105191224	pass	pass	warn	pass	warn	pass	pass	warn	fail	pass	pass
SRR3622819_2_2.trim	SRR3622819_2_2.trim.fastq.gz	Conventional base calls	Sanger / Illumina 1.9	12776399.0	0.0	20-50	45.0	45.127302790521426	48.2195063726485	pass	pass	fail	pass	warn	pass	pass	warn	fail	pass	pass
SRR3622819_3_1	SRR3622819_3_1.fastq.gz	Conventional base calls	Sanger / Illumina 1.9	19360060.0	0.0	50.0	45.0	45.25868826807114	50.0	pass	pass	fail	pass	warn	pass	warn	pass	fail	pass	pass
SRR3622819_3_1.trim	SRR3622819_3_1.trim.fastq.gz	Conventional base calls	Sanger / Illumina 1.9	19165304.0	0.0	20-50	45.0	45.39937873249348	48.70845826395449	pass	pass	fail	pass	warn	pass	warn	warn	fail	pass	pass
SRR3622819_3_2	SRR3622819_3_2.fastq.gz	Conventional base calls	Sanger / Illumina 1.9	19360060.0	0.0	48-50	45.0	43.392049542334696	49.89262120055413	pass	pass	fail	pass	warn	pass	pass	warn	fail	pass	pass
SRR3622819_3_2.trim	SRR3622819_3_2.trim.fastq.gz	Conventional base calls	Sanger / Illumina 1.9	19165304.0	0.0	20-50	45.0	43.374427690992114	48.21919673176068	pass	pass	fail	pass	warn	pass	pass	warn	fail	pass	pass
SRR3622819_4_1	SRR3622819_4_1.fastq.gz	Conventional base calls	Sanger / Illumina 1.9	25812671.0	0.0	50.0	45.0	43.77536158608628	50.0	pass	pass	fail	pass	warn	pass	warn	pass	fail	pass	pass
SRR3622819_4_1.trim	SRR3622819_4_1.trim.fastq.gz	Conventional base calls	Sanger / Illumina 1.9	25553087.0	0.0	20-50	45.0	43.92091962540837	48.70878450028366	pass	pass	fail	pass	warn	pass	warn	warn	fail	pass	pass
SRR3622819_4_2	SRR3622819_4_2.fastq.gz	Conventional base calls	Sanger / Illumina 1.9	25812671.0	0.0	48-50	45.0	41.8710707042477	49.892633970347354	pass	pass	fail	pass	warn	pass	pass	warn	fail	pass	pass
SRR3622819_4_2.trim	SRR3622819_4_2.trim.fastq.gz	Conventional base calls	Sanger / Illumina 1.9	25553087.0	0.0	20-50	45.0	41.89760186354465	48.21943211792767	pass	pass	fail	pass	warn	pass	pass	warn	fail	pass	pass
SRR5007258_001_1	SRR5007258_001_1.fastq.gz	Conventional base calls	Sanger / Illumina 1.9	56949.0	0.0	41-51	51.0	79.41315914239055	50.58396108799101	pass	pass		pass	fail	warn	pass	warn	pass	pass	pass
SRR5007258_001_1.trim	SRR5007258_001_1.trim.fastq.gz	Conventional base calls	Sanger / Illumina 1.9	56939.0	0.0	21-51	51.0	79.36388064419818	49.58485396652558	pass	pass		pass	fail	warn	pass	warn	pass	pass	pass
SRR5007258_001_2	SRR5007258_001_2.fastq.gz	Conventional base calls	Sanger / Illumina 1.9	56949.0	0.0	45-51	51.0	81.2639379093575	50.586735500184375	pass	pass		pass	fail	warn	pass	warn	pass	pass	pass
SRR5007258_001_2.trim	SRR5007258_001_2.trim.fastq.gz	Conventional base calls	Sanger / Illumina 1.9	56939.0	0.0	21-51	51.0	81.26591615588612	49.5853281582044	pass	pass		pass	fail	warn	pass	warn	pass	pass	pass
SRR5007258_002_1	SRR5007258_002_1.fastq.gz	Conventional base calls	Sanger / Illumina 1.9	114175.0	0.0	41-51	51.0	74.01795489380338	50.586371797679	pass	pass		pass	fail	warn	pass	warn	pass	pass	pass
SRR5007258_002_1.trim	SRR5007258_002_1.trim.fastq.gz	Conventional base calls	Sanger / Illumina 1.9	114149.0	0.0	21-51	51.0	73.96823450052125	49.5861549378444	pass	pass		pass	fail	warn	pass	warn	pass	pass	pass
SRR5007258_002_2	SRR5007258_002_2.fastq.gz	Conventional base calls	Sanger / Illumina 1.9	114175.0	0.0	40-51	51.0	76.12174293847164	50.58821983796803	pass	pass		pass	fail	warn	pass	warn	pass	pass	pass
SRR5007258_002_2.trim	SRR5007258_002_2.trim.fastq.gz	Conventional base calls	Sanger / Illumina 1.9	114149.0	0.0	20-51	51.0	76.11104784097978	49.585068638358635	pass	pass		pass	fail	warn	pass	warn	pass	pass	pass
SRR5007258_003_1	SRR5007258_003_1.fastq.gz	Conventional base calls	Sanger / Illumina 1.9	170913.0	0.0	41-51	51.0	67.09784542280842	50.58651477652373	pass	pass		pass	fail	warn	pass	warn	warn	pass	pass
SRR5007258_003_1.trim	SRR5007258_003_1.trim.fastq.gz	Conventional base calls	Sanger / Illumina 1.9	170875.0	0.0	20-51	51.0	67.06595558895101	49.580307242136065	pass	pass		pass	fail	warn	pass	warn	warn	pass	pass
SRR5007258_003_2	SRR5007258_003_2.fastq.gz	Conventional base calls	Sanger / Illumina 1.9	170913.0	0.0	40-51	51.0	68.79015780247364	50.58935247757631	pass	pass		pass	fail	warn	pass	warn	warn	pass	pass
SRR5007258_003_2.trim	SRR5007258_003_2.trim.fastq.gz	Conventional base calls	Sanger / Illumina 1.9	170875.0	0.0	20-51	51.0	68.78747672492163	49.58010826627652	pass	pass		pass	fail	warn	pass	warn	warn	pass	pass
SRR5007258_004_1	SRR5007258_004_1.fastq.gz	Conventional base calls	Sanger / Illumina 1.9	227624.0	0.0	41-51	51.0	69.2312422233239	50.58647594278283	pass	pass		pass	fail	warn	pass	warn	warn	pass	pass
SRR5007258_004_1.trim	SRR5007258_004_1.trim.fastq.gz	Conventional base calls	Sanger / Illumina 1.9	227570.0	0.0	20-51	51.0	69.18467132242927	49.578621962473086	pass	pass		pass	fail	warn	pass	warn	warn	pass	pass
SRR5007258_004_2	SRR5007258_004_2.fastq.gz	Conventional base calls	Sanger / Illumina 1.9	227624.0	0.0	35-51	51.0	71.52792706647237	50.58688890450919	pass	pass		pass	fail	warn	pass	warn	pass	pass	pass
SRR5007258_004_2.trim	SRR5007258_004_2.trim.fastq.gz	Conventional base calls	Sanger / Illumina 1.9	227570.0	0.0	20-51	51.0	71.49935575882267	49.576328162763105	pass	pass		pass	fail	warn	pass	warn	pass	pass	pass
SRR5007258_005_1	SRR5007258_005_1.fastq.gz	Conventional base calls	Sanger / Illumina 1.9	284612.0	0.0	41-51	51.0	67.84749595441983	50.58637372984976	pass	pass		pass	fail	warn	pass	warn	warn	pass	pass
SRR5007258_005_1.trim	SRR5007258_005_1.trim.fastq.gz	Conventional base calls	Sanger / Illumina 1.9	284542.0	0.0	20-51	51.0	67.79947681722352	49.57653351702034	pass	pass		pass	fail	warn	pass	warn	warn	pass	pass
SRR5007258_005_2	SRR5007258_005_2.fastq.gz	Conventional base calls	Sanger / Illumina 1.9	284612.0	0.0	35-51	51.0	70.11501207336019	50.587870504406	pass	pass		pass	fail	warn	pass	warn	pass	pass	pass
SRR5007258_005_2.trim	SRR5007258_005_2.trim.fastq.gz	Conventional base calls	Sanger / Illumina 1.9	284542.0	0.0	20-51	51.0	70.07888474589427	49.57547216228184	pass	pass		pass	fail	warn	pass	warn	pass	pass	pass
SRR5007258_006_1	SRR5007258_006_1.fastq.gz	Conventional base calls	Sanger / Illumina 1.9	341250.0	0.0	41-51	51.0	66.90804279222641	50.585684981684985	pass	pass		pass	fail	warn	pass	warn	warn	pass	pass
SRR5007258_006_1.trim	SRR5007258_006_1.trim.fastq.gz	Conventional base calls	Sanger / Illumina 1.9	341164.0	0.0	20-51	51.0	66.8540340471196	49.5741197781712	pass	pass		pass	fail	warn	pass	warn	warn	pass	pass
SRR5007258_006_2	SRR5007258_006_2.fastq.gz	Conventional base calls	Sanger / Illumina 1.9	341250.0	0.0	35-51	51.0	69.16533080839773	50.58748131868132	pass	pass		pass	fail	warn	pass	warn	warn	pass	pass
SRR5007258_006_2.trim	SRR5007258_006_2.trim.fastq.gz	Conventional base calls	Sanger / Illumina 1.9	341164.0	0.0	20-51	51.0	69.14341369528795	49.57344561559837	pass	pass		pass	fail	warn	pass	warn	warn	pass	pass
SRR5007258_007_1	SRR5007258_007_1.fastq.gz	Conventional base calls	Sanger / Illumina 1.9	398085.0	0.0	39-51	51.0	66.16796817026396	50.585864827863396	pass	pass		pass	fail	warn	pass	warn	warn	pass	pass
SRR5007258_007_1.trim	SRR5007258_007_1.trim.fastq.gz	Conventional base calls	Sanger / Illumina 1.9	397985.0	0.0	20-51	51.0	66.09959436731131	49.575808133472364	pass	pass		pass	fail	warn	pass	warn	warn	pass	pass
SRR5007258_007_2	SRR5007258_007_2.fastq.gz	Conventional base calls	Sanger / Illumina 1.9	398085.0	0.0	35-51	51.0	68.47174122729932	50.588057826846025	pass	pass		pass	fail	warn	pass	warn	warn	pass	pass
SRR5007258_007_2.trim	SRR5007258_007_2.trim.fastq.gz	Conventional base calls	Sanger / Illumina 1.9	397985.0	0.0	20-51	51.0	68.44370244995012	49.57563476010402	pass	pass		pass	fail	warn	pass	warn	warn	pass	pass
SRR5007258_008_1	SRR5007258_008_1.fastq.gz	Conventional base calls	Sanger / Illumina 1.9	454751.0	0.0	39-51	51.0	65.53910686379332	50.58662212947305	pass	pass		pass	fail	warn	pass	warn	warn	pass	pass
SRR5007258_008_1.trim	SRR5007258_008_1.trim.fastq.gz	Conventional base calls	Sanger / Illumina 1.9	454642.0	0.0	20-51	51.0	65.48840171339688	49.578149401067215	pass	pass		pass	fail	warn	pass	warn	warn	pass	pass
SRR5007258_008_2	SRR5007258_008_2.fastq.gz	Conventional base calls	Sanger / Illumina 1.9	454751.0	0.0	35-51	51.0	67.8718419242468	50.5875435128235	pass	pass		pass	fail	warn	pass	warn	warn	pass	pass
SRR5007258_008_2.trim	SRR5007258_008_2.trim.fastq.gz	Conventional base calls	Sanger / Illumina 1.9	454642.0	0.0	20-51	51.0	67.8445862543759	49.576539343043535	pass	pass		pass	fail	warn	pass	warn	warn	pass	pass
SRR5007258_009_1	SRR5007258_009_1.fastq.gz	Conventional base calls	Sanger / Illumina 1.9	511414.0	0.0	39-51	51.0	65.0062188380861	50.58660302611974	pass	pass		pass	fail	warn	pass	warn	warn	pass	pass
SRR5007258_009_1.trim	SRR5007258_009_1.trim.fastq.gz	Conventional base calls	Sanger / Illumina 1.9	511296.0	0.0	20-51	51.0	64.94703724400426	49.57865111403179	pass	pass		pass	fail	warn	pass	warn	warn	pass	pass
SRR5007258_009_2	SRR5007258_009_2.fastq.gz	Conventional base calls	Sanger / Illumina 1.9	511414.0	0.0	35-51	51.0	67.40805357733232	50.588143852143276	pass	pass		pass	fail	warn	pass	warn	warn	pass	pass
SRR5007258_009_2.trim	SRR5007258_009_2.trim.fastq.gz	Conventional base calls	Sanger / Illumina 1.9	511296.0	0.0	20-51	51.0	67.38705741669546	49.5776556045813	pass	pass		pass	fail	warn	pass	warn	warn	pass	pass
SRR5007258_01_1	SRR5007258_01_1.fastq.gz	Conventional base calls	Sanger / Illumina 1.9	568490.0	0.0	39-51	51.0	64.5112482400488	50.58639202096783	pass	pass		pass	fail	warn	pass	warn	warn	pass	pass
SRR5007258_01_1.trim	SRR5007258_01_1.trim.fastq.gz	Conventional base calls	Sanger / Illumina 1.9	568357.0	0.0	20-51	51.0	64.45526850728838	49.57541474812486	pass	pass		pass	fail	warn	pass	warn	warn	pass	pass
SRR5007258_01_2	SRR5007258_01_2.fastq.gz	Conventional base calls	Sanger / Illumina 1.9	568490.0	0.0	35-51	51.0	66.87818111409327	50.58797516227198	pass	pass		pass	fail	warn	pass	warn	warn	pass	pass
SRR5007258_01_2.trim	SRR5007258_01_2.trim.fastq.gz	Conventional base calls	Sanger / Illumina 1.9	568357.0	0.0	20-51	51.0	66.8533301937339	49.57432916283251	pass	pass		pass	fail	warn	pass	warn	warn	pass	pass
SRR5007258_02_1	SRR5007258_02_1.fastq.gz	Conventional base calls	Sanger / Illumina 1.9	1137558.0	0.0	39-51	51.0	61.845638809770186	50.586818430356956	pass	pass		pass	fail	warn	pass	warn	warn	pass	pass
SRR5007258_02_1.trim	SRR5007258_02_1.trim.fastq.gz	Conventional base calls	Sanger / Illumina 1.9	1137282.0	0.0	20-51	51.0	61.78186038670114	49.57587388176371	pass	pass		pass	fail	warn	pass	warn	warn	pass	pass
SRR5007258_02_2	SRR5007258_02_2.fastq.gz	Conventional base calls	Sanger / Illumina 1.9	1137558.0	0.0	35-51	51.0	64.29789385000404	50.58832252948861	pass	pass		pass	fail	warn	pass	warn	warn	pass	pass
SRR5007258_02_2.trim	SRR5007258_02_2.trim.fastq.gz	Conventional base calls	Sanger / Illumina 1.9	1137282.0	0.0	20-51	51.0	64.26014282384564	49.57512296862168	pass	pass		pass	fail	warn	pass	warn	warn	pass	pass
SRR5007258_03_1	SRR5007258_03_1.fastq.gz	Conventional base calls	Sanger / Illumina 1.9	1705939.0	0.0	39-51	51.0	60.68324863957939	50.58668803515249	pass	pass		pass	fail	warn	pass	warn	warn	pass	pass
SRR5007258_03_1.trim	SRR5007258_03_1.trim.fastq.gz	Conventional base calls	Sanger / Illumina 1.9	1705541.0	0.0	20-51	51.0	60.61523285597339	49.576826942301594	pass	pass		pass	fail	warn	pass	warn	warn	pass	pass
SRR5007258_03_2	SRR5007258_03_2.fastq.gz	Conventional base calls	Sanger / Illumina 1.9	1705939.0	0.0	35-51	51.0	63.038524958533316	50.588080230301316	pass	pass		pass	fail	warn	pass	warn	warn	pass	pass
SRR5007258_03_2.trim	SRR5007258_03_2.trim.fastq.gz	Conventional base calls	Sanger / Illumina 1.9	1705541.0	0.0	20-51	51.0	62.992226842541264	49.57586654322587	pass	pass		pass	fail	warn	pass	warn	warn	pass	pass
SRR5007258_04_1	SRR5007258_04_1.fastq.gz	Conventional base calls	Sanger / Illumina 1.9	2275717.0	0.0	39-51	51.0	59.90264908378797	50.58692754854844	pass	pass		pass	fail	warn	pass	warn	warn	pass	pass
SRR5007258_04_1.trim	SRR5007258_04_1.trim.fastq.gz	Conventional base calls	Sanger / Illumina 1.9	2275171.0	0.0	20-51	51.0	59.82552739988615	49.574462315140266	pass	pass		pass	fail	warn	pass	warn	warn	pass	pass
SRR5007258_04_2	SRR5007258_04_2.fastq.gz	Conventional base calls	Sanger / Illumina 1.9	2275717.0	0.0	35-51	51.0	62.21739022093941	50.58807883405537	pass	pass		pass	fail	warn	pass	warn	warn	pass	pass
SRR5007258_04_2.trim	SRR5007258_04_2.trim.fastq.gz	Conventional base calls	Sanger / Illumina 1.9	2275171.0	0.0	20-51	51.0	62.18563954420093	49.57345975313504	pass	pass		pass	fail	warn	pass	warn	warn	pass	pass
SRR5007258_05_1	SRR5007258_05_1.fastq.gz	Conventional base calls	Sanger / Illumina 1.9	2844231.0	0.0	39-51	51.0	59.113659831855394	50.587124604154866	pass	pass		pass	fail	warn	pass	warn	warn	pass	pass
SRR5007258_05_1.trim	SRR5007258_05_1.trim.fastq.gz	Conventional base calls	Sanger / Illumina 1.9	2843540.0	0.0	20-51	51.0	59.02059443032407	49.57483910899794	pass	pass		pass	fail	warn	pass	warn	warn	pass	pass
SRR5007258_05_2	SRR5007258_05_2.fastq.gz	Conventional base calls	Sanger / Illumina 1.9	2844231.0	0.0	35-51	51.0	61.453126845069974	50.58805455675014	pass	pass		pass	fail	warn	pass	warn	warn	pass	pass
SRR5007258_05_2.trim	SRR5007258_05_2.trim.fastq.gz	Conventional base calls	Sanger / Illumina 1.9	2843540.0	0.0	20-51	51.0	61.41442070033265	49.57357097139481	pass	pass		pass	fail	warn	pass	warn	warn	pass	pass
SRR5007258_06_1	SRR5007258_06_1.fastq.gz	Conventional base calls	Sanger / Illumina 1.9	3413183.0	0.0	38-51	51.0	58.55016995039172	50.58683873674514	pass	pass		pass	fail	warn	pass	warn	warn	pass	pass
SRR5007258_06_1.trim	SRR5007258_06_1.trim.fastq.gz	Conventional base calls	Sanger / Illumina 1.9	3412367.0	0.0	20-51	51.0	58.48498388138037	49.5737747434552	pass	pass		pass	fail	warn	pass	warn	warn	pass	pass
SRR5007258_06_2	SRR5007258_06_2.fastq.gz	Conventional base calls	Sanger / Illumina 1.9	3413183.0	0.0	35-51	51.0	61.01124746083987	50.588171217306545	pass	pass		pass	fail	warn	pass	warn	warn	pass	pass
SRR5007258_06_2.trim	SRR5007258_06_2.trim.fastq.gz	Conventional base calls	Sanger / Illumina 1.9	3412367.0	0.0	20-51	51.0	60.96309966593299	49.57290906869044	pass	pass		pass	fail	warn	pass	warn	warn	pass	pass
SRR5007258_07_1	SRR5007258_07_1.fastq.gz	Conventional base calls	Sanger / Illumina 1.9	3982203.0	0.0	38-51	51.0	58.155338242352364	50.58699217493432	pass	pass		pass	fail	warn	pass	warn	warn	pass	pass
SRR5007258_07_1.trim	SRR5007258_07_1.trim.fastq.gz	Conventional base calls	Sanger / Illumina 1.9	3981243.0	0.0	20-51	51.0	58.10508104123571	49.574091810020136	pass	pass		pass	fail	warn	pass	warn	warn	pass	pass
SRR5007258_07_2	SRR5007258_07_2.fastq.gz	Conventional base calls	Sanger / Illumina 1.9	3982203.0	0.0	35-51	51.0	60.598449530202046	50.58822440744483	pass	pass		pass	fail	warn	pass	warn	warn	pass	pass
SRR5007258_07_2.trim	SRR5007258_07_2.trim.fastq.gz	Conventional base calls	Sanger / Illumina 1.9	3981243.0	0.0	20-51	51.0	60.55228746937633	49.57317224796376	pass	pass		pass	fail	warn	pass	warn	warn	pass	pass
SRR5007258_08_1	SRR5007258_08_1.fastq.gz	Conventional base calls	Sanger / Illumina 1.9	4551753.0	0.0	38-51	51.0	57.76897187822336	50.58699824001874	pass	pass		pass	fail	warn	pass	warn	warn	pass	pass
SRR5007258_08_1.trim	SRR5007258_08_1.trim.fastq.gz	Conventional base calls	Sanger / Illumina 1.9	4550632.0	0.0	20-51	51.0	57.70130188622339	49.57375612881903	pass	pass		pass	fail	warn	pass	warn	warn	pass	pass
SRR5007258_08_2	SRR5007258_08_2.fastq.gz	Conventional base calls	Sanger / Illumina 1.9	4551753.0	0.0	35-51	51.0	60.24500918716925	50.58805958934942	pass	pass		pass	fail	warn	pass	warn	warn	pass	pass
SRR5007258_08_2.trim	SRR5007258_08_2.trim.fastq.gz	Conventional base calls	Sanger / Illumina 1.9	4550632.0	0.0	20-51	51.0	60.19762560426418	49.57268418980045	pass	pass		pass	fail	warn	pass	warn	warn	pass	pass
SRR5007258_09_1	SRR5007258_09_1.fastq.gz	Conventional base calls	Sanger / Illumina 1.9	5120132.0	0.0	38-51	51.0	57.42493157431655	50.58690225173882	pass	pass		pass	fail	warn	pass	warn	warn	pass	pass
SRR5007258_09_1.trim	SRR5007258_09_1.trim.fastq.gz	Conventional base calls	Sanger / Illumina 1.9	5118866.0	0.0	20-51	51.0	57.34221097069441	49.57368800042822	pass	pass		pass	fail	warn	pass	warn	warn	pass	pass
SRR5007258_09_2	SRR5007258_09_2.fastq.gz	Conventional base calls	Sanger / Illumina 1.9	5120132.0	0.0	35-51	51.0	59.92054294268956	50.58808815866466	pass	pass		pass	fail	warn	pass	warn	warn	pass	pass
SRR5007258_09_2.trim	SRR5007258_09_2.trim.fastq.gz	Conventional base calls	Sanger / Illumina 1.9	5118866.0	0.0	20-51	51.0	59.84588610777669	49.572746580981025	pass	pass		pass	fail	warn	pass	warn	warn	pass	pass
SRR5007258_1	SRR5007258_1.fastq.gz	Conventional base calls	Sanger / Illumina 1.9	56884535.0	0.0	35-51	51.0	47.253533608404005	50.58701495933825	pass	pass		pass	fail	warn	pass	warn	fail	pass	pass
SRR5007258_1.trim	SRR5007258_1.trim.fastq.gz	Conventional base calls	Sanger / Illumina 1.9	56870838.0	0.0	20-51	51.0	47.163459913874256	49.57212005562499	pass	pass		pass	fail	warn	pass	warn	fail	pass	pass
SRR5007258_1_1	SRR5007258_1_1.fastq.gz	Conventional base calls	Sanger / Illumina 1.9	5687698.0	0.0	38-51	51.0	57.0695309612503	50.586976488554775	pass	pass		pass	fail	warn	pass	warn	warn	pass	pass
SRR5007258_1_1.trim	SRR5007258_1_1.trim.fastq.gz	Conventional base calls	Sanger / Illumina 1.9	5686278.0	0.0	20-51	51.0	56.99971914023671	49.57390897877311	pass	pass		pass	fail	warn	pass	warn	warn	pass	pass
SRR5007258_1_2	SRR5007258_1_2.fastq.gz	Conventional base calls	Sanger / Illumina 1.9	5687698.0	0.0	35-51	51.0	59.627732120078505	50.58813372299303	pass	pass		pass	fail	warn	pass	warn	warn	pass	pass
SRR5007258_1_2.trim	SRR5007258_1_2.trim.fastq.gz	Conventional base calls	Sanger / Illumina 1.9	5686278.0	0.0	20-51	51.0	59.563193493462784	49.57293329661336	pass	pass		pass	fail	warn	pass	warn	warn	pass	pass
SRR5007258_2	SRR5007258_2.fastq.gz	Conventional base calls	Sanger / Illumina 1.9	56884535.0	0.0	35-51	51.0	50.05358232928751	50.58782053856993	pass	pass		pass	fail	warn	pass	warn	warn	pass	pass
SRR5007258_2.trim	SRR5007258_2.trim.fastq.gz	Conventional base calls	Sanger / Illumina 1.9	56870838.0	0.0	20-51	51.0	50.03863999013416	49.57064886225169	pass	pass		pass	fail	warn	pass	warn	warn	pass	pass
SRR5007258_2_1	SRR5007258_2_1.fastq.gz	Conventional base calls	Sanger / Illumina 1.9	11377502.0	0.0	38-51	51.0	54.80859161886064	50.5870026654357	pass	pass		pass	fail	warn	pass	warn	warn	pass	pass
SRR5007258_2_1.trim	SRR5007258_2_1.trim.fastq.gz	Conventional base calls	Sanger / Illumina 1.9	11374738.0	0.0	20-51	51.0	54.72760273184461	49.573327051576925	pass	pass		pass	fail	warn	pass	warn	warn	pass	pass
SRR5007258_2_2	SRR5007258_2_2.fastq.gz	Conventional base calls	Sanger / Illumina 1.9	11377502.0	0.0	35-51	51.0	57.314957601138296	50.58794768834143	pass	pass		pass	fail	warn	pass	warn	warn	pass	pass
SRR5007258_2_2.trim	SRR5007258_2_2.trim.fastq.gz	Conventional base calls	Sanger / Illumina 1.9	11374738.0	0.0	20-51	51.0	57.270815630653985	49.57204860454808	pass	pass		pass	fail	warn	pass	warn	warn	pass	pass
SRR5007258_3_1	SRR5007258_3_1.fastq.gz	Conventional base calls	Sanger / Illumina 1.9	17067101.0	0.0	38-51	51.0	53.32359787905161	50.58702084202818	pass	pass		pass	fail	warn	pass	warn	warn	pass	pass
SRR5007258_3_1.trim	SRR5007258_3_1.trim.fastq.gz	Conventional base calls	Sanger / Illumina 1.9	17062948.0	0.0	20-51	51.0	53.249938601986635	49.57302249294788	pass	pass		pass	fail	warn	pass	warn	warn	pass	pass
SRR5007258_3_2	SRR5007258_3_2.fastq.gz	Conventional base calls	Sanger / Illumina 1.9	17067101.0	0.0	35-51	51.0	55.746212649987406	50.58797671613943	pass	pass		pass	fail	warn	pass	warn	warn	pass	pass
SRR5007258_3_2.trim	SRR5007258_3_2.trim.fastq.gz	Conventional base calls	Sanger / Illumina 1.9	17062948.0	0.0	20-51	51.0	55.707953562295366	49.57173672450974	pass	pass		pass	fail	warn	pass	warn	warn	pass	pass
SRR5007258_4_1	SRR5007258_4_1.fastq.gz	Conventional base calls	Sanger / Illumina 1.9	22755204.0	0.0	37-51	51.0	52.11757181497473	50.58706109600248	pass	pass		pass	fail	warn	pass	warn	warn	pass	pass
SRR5007258_4_1.trim	SRR5007258_4_1.trim.fastq.gz	Conventional base calls	Sanger / Illumina 1.9	22749690.0	0.0	20-51	51.0	52.029275563375535	49.573049478915976	pass	pass		pass	fail	warn	pass	warn	warn	pass	pass
SRR5007258_4_2	SRR5007258_4_2.fastq.gz	Conventional base calls	Sanger / Illumina 1.9	22755204.0	0.0	35-51	51.0	54.638553878653006	50.58812045807192	pass	pass		pass	fail	warn	pass	warn	warn	pass	pass
SRR5007258_4_2.trim	SRR5007258_4_2.trim.fastq.gz	Conventional base calls	Sanger / Illumina 1.9	22749690.0	0.0	20-51	51.0	54.5973986299994	49.57186744083106	pass	pass		pass	fail	warn	pass	warn	warn	pass	pass
SRR5007258_5_1	SRR5007258_5_1.fastq.gz	Conventional base calls	Sanger / Illumina 1.9	28439367.0	0.0	37-51	51.0	51.10926883842555	50.587149917928905	pass	pass		pass	fail	warn	pass	warn	warn	pass	pass
SRR5007258_5_1.trim	SRR5007258_5_1.trim.fastq.gz	Conventional base calls	Sanger / Illumina 1.9	28432534.0	0.0	20-51	51.0	51.056506228428	49.57251443012431	pass	pass		pass	fail	warn	pass	warn	warn	pass	pass
SRR5007258_5_2	SRR5007258_5_2.fastq.gz	Conventional base calls	Sanger / Illumina 1.9	28439367.0	0.0	35-51	51.0	53.71940032720606	50.58794304387999	pass	pass		pass	fail	warn	pass	warn	warn	pass	pass
SRR5007258_5_2.trim	SRR5007258_5_2.trim.fastq.gz	Conventional base calls	Sanger / Illumina 1.9	28432534.0	0.0	20-51	51.0	53.688760241645795	49.57102662745431	pass	pass		pass	fail	warn	pass	warn	warn	pass	pass
SRR5007258_6_1	SRR5007258_6_1.fastq.gz	Conventional base calls	Sanger / Illumina 1.9	34125559.0	0.0	35-51	51.0	50.23154309132283	50.587072903333244	pass	pass		pass	fail	warn	pass	warn	warn	pass	pass
SRR5007258_6_1.trim	SRR5007258_6_1.trim.fastq.gz	Conventional base calls	Sanger / Illumina 1.9	34117365.0	0.0	20-51	51.0	50.14975679310317	49.572524753889994	pass	pass		pass	fail	warn	pass	warn	warn	pass	pass
SRR5007258_6_2	SRR5007258_6_2.fastq.gz	Conventional base calls	Sanger / Illumina 1.9	34125559.0	0.0	35-51	51.0	52.91950871824912	50.58790236959928	pass	pass		pass	fail	warn	pass	warn	warn	pass	pass
SRR5007258_6_2.trim	SRR5007258_6_2.trim.fastq.gz	Conventional base calls	Sanger / Illumina 1.9	34117365.0	0.0	20-51	51.0	52.90438554545841	49.571091143762125	pass	pass		pass	fail	warn	pass	warn	warn	pass	pass
SRR5007258_7_1	SRR5007258_7_1.fastq.gz	Conventional base calls	Sanger / Illumina 1.9	39815473.0	0.0	35-51	51.0	49.303831599021095	50.58699533721476	pass	pass		pass	fail	warn	pass	warn	fail	pass	pass
SRR5007258_7_1.trim	SRR5007258_7_1.trim.fastq.gz	Conventional base calls	Sanger / Illumina 1.9	39805838.0	0.0	20-51	51.0	49.2447350386249	49.57219486247218	pass	pass		pass	fail	warn	pass	warn	fail	pass	pass
SRR5007258_7_2	SRR5007258_7_2.fastq.gz	Conventional base calls	Sanger / Illumina 1.9	39815473.0	0.0	35-51	51.0	52.0871719655003	50.58784440410893	pass	pass		pass	fail	warn	pass	warn	warn	pass	pass
SRR5007258_7_2.trim	SRR5007258_7_2.trim.fastq.gz	Conventional base calls	Sanger / Illumina 1.9	39805838.0	0.0	20-51	51.0	52.05857096307813	49.57077898975522	pass	pass		pass	fail	warn	pass	warn	warn	pass	pass
SRR5007258_8_1	SRR5007258_8_1.fastq.gz	Conventional base calls	Sanger / Illumina 1.9	45508123.0	0.0	35-51	51.0	48.57783670197248	50.58697101174663	pass	pass		pass	fail	warn	pass	warn	fail	pass	pass
SRR5007258_8_1.trim	SRR5007258_8_1.trim.fastq.gz	Conventional base calls	Sanger / Illumina 1.9	45497128.0	0.0	20-51	51.0	48.48040599258795	49.57222658098331	pass	pass		pass	fail	warn	pass	warn	fail	pass	pass
SRR5007258_8_2	SRR5007258_8_2.fastq.gz	Conventional base calls	Sanger / Illumina 1.9	45508123.0	0.0	35-51	51.0	51.29655314142943	50.58781591585309	pass	pass		pass	fail	warn	pass	warn	warn	pass	pass
SRR5007258_8_2.trim	SRR5007258_8_2.trim.fastq.gz	Conventional base calls	Sanger / Illumina 1.9	45497128.0	0.0	20-51	51.0	51.265185244418454	49.57079884251155	pass	pass		pass	fail	warn	pass	warn	warn	pass	pass
SRR5007258_9_1	SRR5007258_9_1.fastq.gz	Conventional base calls	Sanger / Illumina 1.9	51195006.0	0.0	35-51	51.0	47.94126326312338	50.58699370012771	pass	pass		pass	fail	warn	pass	warn	fail	pass	pass
SRR5007258_9_1.trim	SRR5007258_9_1.trim.fastq.gz	Conventional base calls	Sanger / Illumina 1.9	51182704.0	0.0	20-51	51.0	47.845133354667894	49.5720359752779	pass	pass		pass	fail	warn	pass	warn	fail	pass	pass
SRR5007258_9_2	SRR5007258_9_2.fastq.gz	Conventional base calls	Sanger / Illumina 1.9	51195006.0	0.0	35-51	51.0	50.669624965194735	50.587799852977845	pass	pass		pass	fail	warn	pass	warn	warn	pass	pass
SRR5007258_9_2.trim	SRR5007258_9_2.trim.fastq.gz	Conventional base calls	Sanger / Illumina 1.9	51182704.0	0.0	20-51	51.0	50.646172281344285	49.57056786214343	pass	pass		pass	fail	warn	pass	warn	warn	pass	pass
SRR5007259_001_1	SRR5007259_001_1.fastq.gz	Conventional base calls	Sanger / Illumina 1.9	51393.0	0.0	41-51	50.0	70.25664973829122	50.58381491642831	pass	pass		pass	fail	warn	pass	warn	pass	pass	pass
SRR5007259_001_1.trim	SRR5007259_001_1.trim.fastq.gz	Conventional base calls	Sanger / Illumina 1.9	51378.0	0.0	20-51	50.0	70.2012534547861	49.82556736346296	pass	pass		pass	fail	warn	pass	warn	pass	pass	pass
SRR5007259_001_2	SRR5007259_001_2.fastq.gz	Conventional base calls	Sanger / Illumina 1.9	51393.0	0.0	45-51	50.0	73.49055318817737	50.58484618527815	pass	pass		pass	fail	warn	pass	warn	pass	pass	pass
SRR5007259_001_2.trim	SRR5007259_001_2.trim.fastq.gz	Conventional base calls	Sanger / Illumina 1.9	51378.0	0.0	20-51	50.0	73.50227723928529	49.82451632994667	pass	pass		pass	fail	warn	pass	warn	pass	pass	pass
SRR5007259_002_1	SRR5007259_002_1.fastq.gz	Conventional base calls	Sanger / Illumina 1.9	103170.0	0.0	40-51	50.0	63.68033343026074	50.584084520694	pass	pass		pass	fail	warn	pass	warn	warn	pass	pass
SRR5007259_002_1.trim	SRR5007259_002_1.trim.fastq.gz	Conventional base calls	Sanger / Illumina 1.9	103141.0	0.0	20-51	50.0	63.60904005196769	49.79553232952948	pass	pass		pass	fail	warn	pass	warn	warn	pass	pass
SRR5007259_002_2	SRR5007259_002_2.fastq.gz	Conventional base calls	Sanger / Illumina 1.9	103170.0	0.0	39-51	50.0	67.35582049045266	50.58360957642726	pass	pass		pass	fail	warn	pass	warn	warn	pass	pass
SRR5007259_002_2.trim	SRR5007259_002_2.trim.fastq.gz	Conventional base calls	Sanger / Illumina 1.9	103141.0	0.0	20-51	50.0	67.34664197554804	49.79220678488671	pass	pass		pass	fail	warn	pass	warn	warn	pass	pass
SRR5007259_003_1	SRR5007259_003_1.fastq.gz	Conventional base calls	Sanger / Illumina 1.9	154418.0	0.0	40-51	50.0	60.345944125684824	50.58285951119688	pass	pass		pass	fail	warn	pass	warn	warn	pass	pass
SRR5007259_003_1.trim	SRR5007259_003_1.trim.fastq.gz	Conventional base calls	Sanger / Illumina 1.9	154383.0	0.0	20-51	50.0	60.2883737199044	49.79868249742523	pass	pass		pass	fail	warn	pass	warn	warn	pass	pass
SRR5007259_003_2	SRR5007259_003_2.fastq.gz	Conventional base calls	Sanger / Illumina 1.9	154418.0	0.0	39-51	50.0	64.22437798702224	50.58260694996697	pass	pass		pass	fail	warn	pass	warn	warn	pass	pass
SRR5007259_003_2.trim	SRR5007259_003_2.trim.fastq.gz	Conventional base calls	Sanger / Illumina 1.9	154383.0	0.0	20-51	50.0	64.20396028060085	49.79594255844231	pass	pass		pass	fail	warn	pass	warn	warn	pass	pass
SRR5007259_004_1	SRR5007259_004_1.fastq.gz	Conventional base calls	Sanger / Illumina 1.9	205808.0	0.0	40-51	50.0	53.815394050170305	50.584112376584	pass	pass		pass	fail	warn	pass	warn	warn	pass	pass
SRR5007259_004_1.trim	SRR5007259_004_1.trim.fastq.gz	Conventional base calls	Sanger / Illumina 1.9	205763.0	0.0	20-51	50.0	53.787005667447275	49.80015357474376	pass	pass		pass	fail	warn	pass	warn	warn	pass	pass
SRR5007259_004_2	SRR5007259_004_2.fastq.gz	Conventional base calls	Sanger / Illumina 1.9	205808.0	0.0	39-51	50.0	56.25593181067345	50.5833446707611	pass	pass		pass	fail	warn	pass	warn	warn	pass	pass
SRR5007259_004_2.trim	SRR5007259_004_2.trim.fastq.gz	Conventional base calls	Sanger / Illumina 1.9	205763.0	0.0	20-51	50.0	56.24417857779381	49.79735909760258	pass	pass		pass	fail	warn	pass	warn	warn	pass	pass
SRR5007259_005_1	SRR5007259_005_1.fastq.gz	Conventional base calls	Sanger / Illumina 1.9	257540.0	0.0	40-51	50.0	56.49873579733181	50.58521394734799	pass	pass		pass	fail	warn	pass	warn	warn	pass	pass
SRR5007259_005_1.trim	SRR5007259_005_1.trim.fastq.gz	Conventional base calls	Sanger / Illumina 1.9	257481.0	0.0	20-51	50.0	56.43811390423477	49.80574488991421	pass	pass		pass	fail	warn	pass	warn	warn	pass	pass
SRR5007259_005_2	SRR5007259_005_2.fastq.gz	Conventional base calls	Sanger / Illumina 1.9	257540.0	0.0	39-51	50.0	60.41878041603256	50.58286868059331	pass	pass		pass	fail	warn	pass	warn	warn	pass	pass
SRR5007259_005_2.trim	SRR5007259_005_2.trim.fastq.gz	Conventional base calls	Sanger / Illumina 1.9	257481.0	0.0	20-51	50.0	60.403903359222866	49.80159701104159	pass	pass		pass	fail	warn	pass	warn	warn	pass	pass
SRR5007259_006_1	SRR5007259_006_1.fastq.gz	Conventional base calls	Sanger / Illumina 1.9	308762.0	0.0	40-51	50.0	55.30088149850294	50.58517563689832	pass	pass		pass	fail	warn	pass	warn	warn	pass	pass
SRR5007259_006_1.trim	SRR5007259_006_1.trim.fastq.gz	Conventional base calls	Sanger / Illumina 1.9	308697.0	0.0	20-51	50.0	55.23932670594892	49.807030842541394	pass	pass		pass	fail	warn	pass	warn	warn	pass	pass
SRR5007259_006_2	SRR5007259_006_2.fastq.gz	Conventional base calls	Sanger / Illumina 1.9	308762.0	0.0	39-51	50.0	59.0751030817847	50.58191098645559	pass	pass		pass	fail	warn	pass	warn	warn	pass	pass
SRR5007259_006_2.trim	SRR5007259_006_2.trim.fastq.gz	Conventional base calls	Sanger / Illumina 1.9	308697.0	0.0	20-51	50.0	59.060213843204764	49.80185100600265	pass	pass		pass	fail	warn	pass	warn	warn	pass	pass
SRR5007259_007_1	SRR5007259_007_1.fastq.gz	Conventional base calls	Sanger / Illumina 1.9	360123.0	0.0	40-51	50.0	54.523003640023674	50.58487794448008	pass	pass		pass	fail	warn	pass	warn	warn	pass	pass
SRR5007259_007_1.trim	SRR5007259_007_1.trim.fastq.gz	Conventional base calls	Sanger / Illumina 1.9	360048.0	0.0	20-51	50.0	54.456749125359096	49.80697851397591	pass	pass		pass	fail	warn	pass	warn	warn	pass	pass
SRR5007259_007_2	SRR5007259_007_2.fastq.gz	Conventional base calls	Sanger / Illumina 1.9	360123.0	0.0	39-51	50.0	58.27012947722847	50.58119309236011	pass	pass		pass	fail	warn	pass	warn	warn	pass	pass
SRR5007259_007_2.trim	SRR5007259_007_2.trim.fastq.gz	Conventional base calls	Sanger / Illumina 1.9	360048.0	0.0	20-51	50.0	58.247340896173995	49.80161256276941	pass	pass		pass	fail	warn	pass	warn	warn	pass	pass
SRR5007259_008_1	SRR5007259_008_1.fastq.gz	Conventional base calls	Sanger / Illumina 1.9	411346.0	0.0	40-51	50.0	53.86888725446999	50.58424781084537	pass	pass		pass	fail	warn	pass	warn	warn	pass	pass
SRR5007259_008_1.trim	SRR5007259_008_1.trim.fastq.gz	Conventional base calls	Sanger / Illumina 1.9	411267.0	0.0	20-51	50.0	53.815086847264936	49.80866687577657	pass	pass		pass	fail	warn	pass	warn	warn	pass	pass
SRR5007259_008_2	SRR5007259_008_2.fastq.gz	Conventional base calls	Sanger / Illumina 1.9	411346.0	0.0	39-51	50.0	57.61324913345626	50.58193831956552	pass	pass		pass	fail	warn	pass	warn	warn	pass	pass
SRR5007259_008_2.trim	SRR5007259_008_2.trim.fastq.gz	Conventional base calls	Sanger / Illumina 1.9	411267.0	0.0	20-51	50.0	57.59878684801942	49.80464758903583	pass	pass		pass	fail	warn	pass	warn	warn	pass	pass
SRR5007259_009_1	SRR5007259_009_1.fastq.gz	Conventional base calls	Sanger / Illumina 1.9	462660.0	0.0	40-51	50.0	53.31165086512032	50.584091989798125	pass	pass		pass	fail	warn	pass	warn	warn	pass	pass
SRR5007259_009_1.trim	SRR5007259_009_1.trim.fastq.gz	Conventional base calls	Sanger / Illumina 1.9	462569.0	0.0	20-51	50.0	53.232722254792996	49.80653264702131	pass	pass		pass	fail	warn	pass	warn	warn	pass	pass
SRR5007259_009_2	SRR5007259_009_2.fastq.gz	Conventional base calls	Sanger / Illumina 1.9	462660.0	0.0	39-51	50.0	57.04596578346336	50.582081874378595	pass	pass		pass	fail	warn	pass	warn	warn	pass	pass
SRR5007259_009_2.trim	SRR5007259_009_2.trim.fastq.gz	Conventional base calls	Sanger / Illumina 1.9	462569.0	0.0	20-51	50.0	57.00486112151337	49.80263701199173	pass	pass		pass	fail	warn	pass	warn	warn	pass	pass
SRR5007259_01_1	SRR5007259_01_1.fastq.gz	Conventional base calls	Sanger / Illumina 1.9	514267.0	0.0	40-51	50.0	52.79232467426683	50.58428987277037	pass	pass		pass	fail	warn	pass	warn	warn	pass	pass
SRR5007259_01_1.trim	SRR5007259_01_1.trim.fastq.gz	Conventional base calls	Sanger / Illumina 1.9	514162.0	0.0	20-51	50.0	52.71180550376757	49.80672822962413	pass	pass		pass	fail	warn	pass	warn	warn	pass	pass
SRR5007259_01_2	SRR5007259_01_2.fastq.gz	Conventional base calls	Sanger / Illumina 1.9	514267.0	0.0	39-51	50.0	56.57897030804963	50.58214312798604	pass	pass		pass	fail	warn	pass	warn	warn	pass	pass
SRR5007259_01_2.trim	SRR5007259_01_2.trim.fastq.gz	Conventional base calls	Sanger / Illumina 1.9	514162.0	0.0	20-51	50.0	56.55351490207151	49.80266725273358	pass	pass		pass	fail	warn	pass	warn	warn	pass	pass
SRR5007259_02_1	SRR5007259_02_1.fastq.gz	Conventional base calls	Sanger / Illumina 1.9	1029017.0	0.0	40-51	50.0	49.98817845263465	50.58370852959669	pass	pass		pass	fail	warn	pass	warn	fail	pass	pass
SRR5007259_02_1.trim	SRR5007259_02_1.trim.fastq.gz	Conventional base calls	Sanger / Illumina 1.9	1028805.0	0.0	20-51	50.0	49.94023680961586	49.8057056487867	pass	pass		pass	fail	warn	pass	warn	fail	pass	pass
SRR5007259_02_2	SRR5007259_02_2.fastq.gz	Conventional base calls	Sanger / Illumina 1.9	1029017.0	0.0	39-51	50.0	53.868745601282896	50.58173382947026	pass	pass		pass	fail	warn	pass	warn	warn	pass	pass
SRR5007259_02_2.trim	SRR5007259_02_2.trim.fastq.gz	Conventional base calls	Sanger / Illumina 1.9	1028805.0	0.0	20-51	50.0	53.842511727386544	49.8018711028815	pass	pass		pass	fail	warn	pass	warn	warn	pass	pass
SRR5007259_03_1	SRR5007259_03_1.fastq.gz	Conventional base calls	Sanger / Illumina 1.9	1542976.0	0.0	40-51	50.0	48.586391145251056	50.583470514123356	pass	pass		pass	fail	warn	pass	warn	fail	pass	pass
SRR5007259_03_1.trim	SRR5007259_03_1.trim.fastq.gz	Conventional base calls	Sanger / Illumina 1.9	1542634.0	0.0	20-51	50.0	48.523662441080255	49.80581654494844	pass	pass		pass	fail	warn	pass	warn	fail	pass	pass
SRR5007259_03_2	SRR5007259_03_2.fastq.gz	Conventional base calls	Sanger / Illumina 1.9	1542976.0	0.0	39-51	50.0	52.426684503799784	50.58196692625161	pass	pass		pass	fail	warn	pass	warn	warn	pass	pass
SRR5007259_03_2.trim	SRR5007259_03_2.trim.fastq.gz	Conventional base calls	Sanger / Illumina 1.9	1542634.0	0.0	20-51	50.0	52.40195417302791	49.80248004387301	pass	pass		pass	fail	warn	pass	warn	warn	pass	pass
SRR5007259_04_1	SRR5007259_04_1.fastq.gz	Conventional base calls	Sanger / Illumina 1.9	2057666.0	0.0	40-51	50.0	47.724223294332795	50.58303048210934	pass	pass		pass	fail	warn	pass	warn	fail	pass	pass
SRR5007259_04_1.trim	SRR5007259_04_1.trim.fastq.gz	Conventional base calls	Sanger / Illumina 1.9	2057198.0	0.0	20-51	50.0	47.65621833340734	49.80680177600795	pass	pass		pass	fail	warn	pass	warn	fail	pass	pass
SRR5007259_04_2	SRR5007259_04_2.fastq.gz	Conventional base calls	Sanger / Illumina 1.9	2057666.0	0.0	38-51	50.0	51.529943623665766	50.58203809558986	pass	pass		pass	fail	warn	pass	warn	warn	pass	pass
SRR5007259_04_2.trim	SRR5007259_04_2.trim.fastq.gz	Conventional base calls	Sanger / Illumina 1.9	2057198.0	0.0	20-51	50.0	51.50454306870048	49.803894909483674	pass	pass		pass	fail	warn	pass	warn	warn	pass	pass
SRR5007259_05_1	SRR5007259_05_1.fastq.gz	Conventional base calls	Sanger / Illumina 1.9	2571694.0	0.0	38-51	50.0	47.01417404148239	50.582934828171624	pass	pass		pass	fail	warn	pass	warn	fail	pass	pass
SRR5007259_05_1.trim	SRR5007259_05_1.trim.fastq.gz	Conventional base calls	Sanger / Illumina 1.9	2571109.0	0.0	20-51	50.0	46.95246461908611	49.807840896671436	pass	pass		pass	fail	warn	pass	warn	fail	pass	pass
SRR5007259_05_2	SRR5007259_05_2.fastq.gz	Conventional base calls	Sanger / Illumina 1.9	2571694.0	0.0	35-51	50.0	50.83563505267982	50.58213185550069	pass	pass		pass	fail	warn	pass	warn	warn	pass	pass
SRR5007259_05_2.trim	SRR5007259_05_2.trim.fastq.gz	Conventional base calls	Sanger / Illumina 1.9	2571109.0	0.0	20-51	50.0	50.79097634368392	49.805150228947895	pass	pass		pass	fail	warn	pass	warn	warn	pass	pass
SRR5007259_06_1	SRR5007259_06_1.fastq.gz	Conventional base calls	Sanger / Illumina 1.9	3085836.0	0.0	38-51	50.0	46.468878723196575	50.582813863082805	pass	pass		pass	fail	warn	pass	warn	fail	pass	pass
SRR5007259_06_1.trim	SRR5007259_06_1.trim.fastq.gz	Conventional base calls	Sanger / Illumina 1.9	3085109.0	0.0	20-51	50.0	46.39855387011583	49.80832800397004	pass	pass		pass	fail	warn	pass	warn	fail	pass	pass
SRR5007259_06_2	SRR5007259_06_2.fastq.gz	Conventional base calls	Sanger / Illumina 1.9	3085836.0	0.0	35-51	50.0	50.254891868450635	50.58196903529546	pass	pass		pass	fail	warn	pass	warn	warn	pass	pass
SRR5007259_06_2.trim	SRR5007259_06_2.trim.fastq.gz	Conventional base calls	Sanger / Illumina 1.9	3085109.0	0.0	20-51	50.0	50.2080941862308	49.80559422697869	pass	pass		pass	fail	warn	pass	warn	warn	pass	pass
SRR5007259_07_1	SRR5007259_07_1.fastq.gz	Conventional base calls	Sanger / Illumina 1.9	3599790.0	0.0	38-51	50.0	45.99672302566514	50.58269926856845	pass	pass		pass	fail	warn	pass	warn	fail	pass	pass
SRR5007259_07_1.trim	SRR5007259_07_1.trim.fastq.gz	Conventional base calls	Sanger / Illumina 1.9	3598938.0	0.0	20-51	50.0	45.92032532273663	49.80775245364049	pass	pass		pass	fail	warn	pass	warn	fail	pass	pass
SRR5007259_07_2	SRR5007259_07_2.fastq.gz	Conventional base calls	Sanger / Illumina 1.9	3599790.0	0.0	35-51	50.0	49.81804047075519	50.581685320532586	pass	pass		pass	fail	warn	pass	warn	fail	pass	pass
SRR5007259_07_2.trim	SRR5007259_07_2.trim.fastq.gz	Conventional base calls	Sanger / Illumina 1.9	3598938.0	0.0	20-51	50.0	49.74955450164678	49.80487688312497	pass	pass		pass	fail	warn	pass	warn	fail	pass	pass
SRR5007259_08_1	SRR5007259_08_1.fastq.gz	Conventional base calls	Sanger / Illumina 1.9	4114836.0	0.0	38-51	50.0	45.640454538858435	50.58276563148568	pass	pass		pass	fail	warn	pass	warn	fail	pass	pass
SRR5007259_08_1.trim	SRR5007259_08_1.trim.fastq.gz	Conventional base calls	Sanger / Illumina 1.9	4113882.0	0.0	20-51	50.0	45.569761075729424	49.80742568697887	pass	pass		pass	fail	warn	pass	warn	fail	pass	pass
SRR5007259_08_2	SRR5007259_08_2.fastq.gz	Conventional base calls	Sanger / Illumina 1.9	4114836.0	0.0	35-51	50.0	49.43196536200236	50.581775555575	pass	pass		pass	fail	warn	pass	warn	fail	pass	pass
SRR5007259_08_2.trim	SRR5007259_08_2.trim.fastq.gz	Conventional base calls	Sanger / Illumina 1.9	4113882.0	0.0	20-51	50.0	49.38435054487898	49.80458773489371	pass	pass		pass	fail	warn	pass	warn	fail	pass	pass
SRR5007259_09_1	SRR5007259_09_1.fastq.gz	Conventional base calls	Sanger / Illumina 1.9	4628672.0	0.0	38-51	50.0	45.312562245227646	50.58256234185529	pass	pass		pass	fail	warn	pass	warn	fail	pass	pass
SRR5007259_09_1.trim	SRR5007259_09_1.trim.fastq.gz	Conventional base calls	Sanger / Illumina 1.9	4627591.0	0.0	20-51	50.0	45.24406815205826	49.80670201839359	pass	pass		pass	fail	warn	pass	warn	fail	pass	pass
SRR5007259_09_2	SRR5007259_09_2.fastq.gz	Conventional base calls	Sanger / Illumina 1.9	4628672.0	0.0	35-51	50.0	49.072928712676614	50.58159230120432	pass	pass		pass	fail	warn	pass	warn	fail	pass	pass
SRR5007259_09_2.trim	SRR5007259_09_2.trim.fastq.gz	Conventional base calls	Sanger / Illumina 1.9	4627591.0	0.0	20-51	50.0	49.02019718759381	49.80391763230588	pass	pass		pass	fail	warn	pass	warn	fail	pass	pass
SRR5007259_1	SRR5007259_1.fastq.gz	Conventional base calls	Sanger / Illumina 1.9	51422096.0	0.0	35-51	50.0	37.26340444873736	50.58279539986079	pass	pass		pass	fail	warn	pass	warn	fail	pass	pass
SRR5007259_1.trim	SRR5007259_1.trim.fastq.gz	Conventional base calls	Sanger / Illumina 1.9	51410492.0	0.0	20-51	50.0	37.16073979169547	49.807825258704	pass	pass		pass	fail	warn	pass	warn	fail	pass	pass
SRR5007259_1_1	SRR5007259_1_1.fastq.gz	Conventional base calls	Sanger / Illumina 1.9	5142192.0	0.0	37-51	50.0	45.04849791726861	50.58244810773304	pass	pass		pass	fail	warn	pass	warn	fail	pass	pass
SRR5007259_1_1.trim	SRR5007259_1_1.trim.fastq.gz	Conventional base calls	Sanger / Illumina 1.9	5140989.0	0.0	20-51	50.0	44.97976020857551	49.80644619157909	pass	pass		pass	fail	warn	pass	warn	fail	pass	pass
SRR5007259_1_2	SRR5007259_1_2.fastq.gz	Conventional base calls	Sanger / Illumina 1.9	5142192.0	0.0	35-51	50.0	48.793031451573675	50.58158330144032	pass	pass		pass	fail	warn	pass	warn	fail	pass	pass
SRR5007259_1_2.trim	SRR5007259_1_2.trim.fastq.gz	Conventional base calls	Sanger / Illumina 1.9	5140989.0	0.0	20-51	50.0	48.72431794782629	49.80373834684338	pass	pass		pass	fail	warn	pass	warn	fail	pass	pass
SRR5007259_2	SRR5007259_2.fastq.gz	Conventional base calls	Sanger / Illumina 1.9	51422096.0	0.0	35-51	50.0	40.80249562740189	50.581490416104394	pass	pass		pass	fail	warn	pass	warn	fail	pass	pass
SRR5007259_2.trim	SRR5007259_2.trim.fastq.gz	Conventional base calls	Sanger / Illumina 1.9	51410492.0	0.0	20-51	50.0	40.81457247495945	49.80465469966714	pass	pass		pass	fail	warn	pass	warn	fail	pass	pass
SRR5007259_2_1	SRR5007259_2_1.fastq.gz	Conventional base calls	Sanger / Illumina 1.9	10285992.0	0.0	37-51	50.0	43.24182057523742	50.58266961514261	pass	pass		pass	fail	warn	pass	warn	fail	pass	pass
SRR5007259_2_1.trim	SRR5007259_2_1.trim.fastq.gz	Conventional base calls	Sanger / Illumina 1.9	10283609.0	0.0	20-51	50.0	43.1565782646208	49.807753192483304	pass	pass		pass	fail	warn	pass	warn	fail	pass	pass
SRR5007259_2_2	SRR5007259_2_2.fastq.gz	Conventional base calls	Sanger / Illumina 1.9	10285992.0	0.0	35-51	50.0	47.01230767349174	50.581518340671465	pass	pass		pass	fail	warn	pass	warn	fail	pass	pass
SRR5007259_2_2.trim	SRR5007259_2_2.trim.fastq.gz	Conventional base calls	Sanger / Illumina 1.9	10283609.0	0.0	20-51	50.0	46.987653852242985	49.80479557322726	pass	pass		pass	fail	warn	pass	warn	fail	pass	pass
SRR5007259_3_1	SRR5007259_3_1.fastq.gz	Conventional base calls	Sanger / Illumina 1.9	15429247.0	0.0	35-51	50.0	42.014547568815516	50.58267192170817	pass	pass		pass	fail	warn	pass	warn	fail	pass	pass
SRR5007259_3_1.trim	SRR5007259_3_1.trim.fastq.gz	Conventional base calls	Sanger / Illumina 1.9	15425739.0	0.0	20-51	50.0	41.937533123023506	49.806987593916894	pass	pass		pass	fail	warn	pass	warn	fail	pass	pass
SRR5007259_3_2	SRR5007259_3_2.fastq.gz	Conventional base calls	Sanger / Illumina 1.9	15429247.0	0.0	35-51	50.0	45.62214585903703	50.58155689645775	pass	pass		pass	fail	warn	pass	warn	fail	pass	pass
SRR5007259_3_2.trim	SRR5007259_3_2.trim.fastq.gz	Conventional base calls	Sanger / Illumina 1.9	15425739.0	0.0	20-51	50.0	45.60627012979956	49.80405878771837	pass	pass		pass	fail	warn	pass	warn	fail	pass	pass
SRR5007259_4_1	SRR5007259_4_1.fastq.gz	Conventional base calls	Sanger / Illumina 1.9	20570860.0	0.0	35-51	50.0	41.012898939976665	50.58269936210737	pass	pass		pass	fail	warn	pass	warn	fail	pass	pass
SRR5007259_4_1.trim	SRR5007259_4_1.trim.fastq.gz	Conventional base calls	Sanger / Illumina 1.9	20566242.0	0.0	20-51	50.0	40.92845357252382	49.80731015418373	pass	pass		pass	fail	warn	pass	warn	fail	pass	pass
SRR5007259_4_2	SRR5007259_4_2.fastq.gz	Conventional base calls	Sanger / Illumina 1.9	20570860.0	0.0	35-51	50.0	44.6674359575218	50.58144720249907	pass	pass		pass	fail	warn	pass	warn	fail	pass	pass
SRR5007259_4_2.trim	SRR5007259_4_2.trim.fastq.gz	Conventional base calls	Sanger / Illumina 1.9	20566242.0	0.0	20-51	50.0	44.63057788547398	49.804215033548665	pass	pass		pass	fail	warn	pass	warn	fail	pass	pass
SRR5007259_5_1	SRR5007259_5_1.fastq.gz	Conventional base calls	Sanger / Illumina 1.9	25709349.0	0.0	35-51	50.0	40.21549537688799	50.58263213899348	pass	pass		pass	fail	warn	pass	warn	fail	pass	pass
SRR5007259_5_1.trim	SRR5007259_5_1.trim.fastq.gz	Conventional base calls	Sanger / Illumina 1.9	25703533.0	0.0	20-51	50.0	40.127273292936	49.80735912841242	pass	pass		pass	fail	warn	pass	warn	fail	pass	pass
SRR5007259_5_2	SRR5007259_5_2.fastq.gz	Conventional base calls	Sanger / Illumina 1.9	25709349.0	0.0	35-51	50.0	43.80432913329943	50.58140340309667	pass	pass		pass	fail	warn	pass	warn	fail	pass	pass
SRR5007259_5_2.trim	SRR5007259_5_2.trim.fastq.gz	Conventional base calls	Sanger / Illumina 1.9	25703533.0	0.0	20-51	50.0	43.764978550518094	49.804290523018764	pass	pass		pass	fail	warn	pass	warn	fail	pass	pass
SRR5007259_6_1	SRR5007259_6_1.fastq.gz	Conventional base calls	Sanger / Illumina 1.9	30849257.0	0.0	35-51	50.0	39.60940237755601	50.58275805475639	pass	pass		pass	fail	warn	pass	warn	fail	pass	pass
SRR5007259_6_1.trim	SRR5007259_6_1.trim.fastq.gz	Conventional base calls	Sanger / Illumina 1.9	30842343.0	0.0	20-51	50.0	39.52832049742531	49.80743330686647	pass	pass		pass	fail	warn	pass	warn	fail	pass	pass
SRR5007259_6_2	SRR5007259_6_2.fastq.gz	Conventional base calls	Sanger / Illumina 1.9	30849257.0	0.0	35-51	50.0	43.1296268319888	50.58142262551088	pass	pass		pass	fail	warn	pass	warn	fail	pass	pass
SRR5007259_6_2.trim	SRR5007259_6_2.trim.fastq.gz	Conventional base calls	Sanger / Illumina 1.9	30842343.0	0.0	20-51	50.0	43.122064227855326	49.80425102593535	pass	pass		pass	fail	warn	pass	warn	fail	pass	pass
SRR5007259_7_1	SRR5007259_7_1.fastq.gz	Conventional base calls	Sanger / Illumina 1.9	35992014.0	0.0	35-51	50.0	38.9879799862384	50.58275357972466	pass	pass		pass	fail	warn	pass	warn	fail	pass	pass
SRR5007259_7_1.trim	SRR5007259_7_1.trim.fastq.gz	Conventional base calls	Sanger / Illumina 1.9	35983923.0	0.0	20-51	50.0	38.906657453658546	49.80779385838503	pass	pass		pass	fail	warn	pass	warn	fail	pass	pass
SRR5007259_7_2	SRR5007259_7_2.fastq.gz	Conventional base calls	Sanger / Illumina 1.9	35992014.0	0.0	35-51	50.0	42.50566447477166	50.58140886475539	pass	pass		pass	fail	warn	pass	warn	fail	pass	pass
SRR5007259_7_2.trim	SRR5007259_7_2.trim.fastq.gz	Conventional base calls	Sanger / Illumina 1.9	35983923.0	0.0	20-51	50.0	42.48779960483755	49.804605573439005	pass	pass		pass	fail	warn	pass	warn	fail	pass	pass
SRR5007259_8_1	SRR5007259_8_1.fastq.gz	Conventional base calls	Sanger / Illumina 1.9	41138112.0	0.0	35-51	50.0	38.30174445400825	50.5827351046154	pass	pass		pass	fail	warn	pass	warn	fail	pass	pass
SRR5007259_8_1.trim	SRR5007259_8_1.trim.fastq.gz	Conventional base calls	Sanger / Illumina 1.9	41128806.0	0.0	20-51	50.0	38.20479373980562	49.80766035367037	pass	pass		pass	fail	warn	pass	warn	fail	pass	pass
SRR5007259_8_2	SRR5007259_8_2.fastq.gz	Conventional base calls	Sanger / Illumina 1.9	41138112.0	0.0	35-51	50.0	41.85951552160995	50.58143949338268	pass	pass		pass	fail	warn	pass	warn	fail	pass	pass
SRR5007259_8_2.trim	SRR5007259_8_2.trim.fastq.gz	Conventional base calls	Sanger / Illumina 1.9	41128806.0	0.0	20-51	50.0	41.8368691169816	49.80450098648621	pass	pass		pass	fail	warn	pass	warn	fail	pass	pass
SRR5007259_9_1	SRR5007259_9_1.fastq.gz	Conventional base calls	Sanger / Illumina 1.9	46278901.0	0.0	35-51	50.0	37.75103111604013	50.5828132565205	pass	pass		pass	fail	warn	pass	warn	fail	pass	pass
SRR5007259_9_1.trim	SRR5007259_9_1.trim.fastq.gz	Conventional base calls	Sanger / Illumina 1.9	46268446.0	0.0	20-51	50.0	37.63712604964378	49.80794796955143	pass	pass		pass	fail	warn	pass	warn	fail	pass	pass
SRR5007259_9_2	SRR5007259_9_2.fastq.gz	Conventional base calls	Sanger / Illumina 1.9	46278901.0	0.0	35-51	50.0	41.29307365744641	50.581424805226035	pass	pass		pass	fail	warn	pass	warn	fail	pass	pass
SRR5007259_9_2.trim	SRR5007259_9_2.trim.fastq.gz	Conventional base calls	Sanger / Illumina 1.9	46268446.0	0.0	20-51	50.0	41.260616749327674	49.80469988121062	pass	pass		pass	fail	warn	pass	warn	fail	pass	pass
SRR5063984_001_1	SRR5063984_001_1.fastq.gz	Conventional base calls	Sanger / Illumina 1.9	33267.0	0.0	101.0	50.0	92.95397841704994	101.0	pass	pass		pass	fail	warn	pass	pass	pass	pass	fail
SRR5063984_001_1.trim	SRR5063984_001_1.trim.fastq.gz	Conventional base calls	Sanger / Illumina 1.9	32981.0	0.0	20-101	49.0	95.50347169582487	84.12358630726781	pass	pass		pass	fail	warn	pass	warn	pass	pass	pass
SRR5063984_001_2	SRR5063984_001_2.fastq.gz	Conventional base calls	Sanger / Illumina 1.9	33267.0	0.0	101.0	50.0	94.69143595755554	101.0	pass	pass		pass	warn	warn	warn	pass	pass	pass	fail
SRR5063984_001_2.trim	SRR5063984_001_2.trim.fastq.gz	Conventional base calls	Sanger / Illumina 1.9	32981.0	0.0	20-101	49.0	96.78602831933537	83.36424001697948	pass	pass		pass	warn	warn	warn	warn	pass	pass	pass
SRR5063984_002_1	SRR5063984_002_1.fastq.gz	Conventional base calls	Sanger / Illumina 1.9	66678.0	0.0	101.0	50.0	89.44479438495456	101.0	pass	pass		pass	fail	warn	pass	pass	pass	pass	fail
SRR5063984_002_1.trim	SRR5063984_002_1.trim.fastq.gz	Conventional base calls	Sanger / Illumina 1.9	66067.0	0.0	20-101	49.0	93.06612983789184	84.14016074590945	pass	pass		pass	fail	warn	pass	warn	pass	pass	pass
SRR5063984_002_2	SRR5063984_002_2.fastq.gz	Conventional base calls	Sanger / Illumina 1.9	66678.0	0.0	101.0	50.0	91.87438135516962	101.0	pass	pass		pass	warn	warn	warn	pass	pass	pass	fail
SRR5063984_002_2.trim	SRR5063984_002_2.trim.fastq.gz	Conventional base calls	Sanger / Illumina 1.9	66067.0	0.0	20-101	49.0	94.80073258964384	83.3698820893941	pass	pass		pass	warn	warn	warn	warn	pass	pass	pass
SRR5063984_003_1	SRR5063984_003_1.fastq.gz	Conventional base calls	Sanger / Illumina 1.9	100048.0	0.0	101.0	50.0	87.31308971693586	101.0	pass	pass		pass	warn	warn	pass	pass	pass	pass	fail
SRR5063984_003_1.trim	SRR5063984_003_1.trim.fastq.gz	Conventional base calls	Sanger / Illumina 1.9	99134.0	0.0	20-101	49.0	91.41364214094054	84.1084996065931	pass	pass		pass	warn	warn	pass	warn	pass	pass	pass
SRR5063984_003_2	SRR5063984_003_2.fastq.gz	Conventional base calls	Sanger / Illumina 1.9	100048.0	0.0	101.0	50.0	89.93782984167599	101.0	pass	pass		pass	warn	warn	warn	pass	pass	pass	fail
SRR5063984_003_2.trim	SRR5063984_003_2.trim.fastq.gz	Conventional base calls	Sanger / Illumina 1.9	99134.0	0.0	20-101	49.0	93.30905642867229	83.37603647588114	pass	pass		pass	warn	warn	warn	warn	pass	pass	pass
SRR5063984_004_1	SRR5063984_004_1.fastq.gz	Conventional base calls	Sanger / Illumina 1.9	133395.0	0.0	101.0	50.0	84.1402561808975	101.0	pass	pass		pass	fail	warn	pass	pass	pass	pass	fail
SRR5063984_004_1.trim	SRR5063984_004_1.trim.fastq.gz	Conventional base calls	Sanger / Illumina 1.9	132185.0	0.0	20-101	49.0	88.55886968670441	84.02528274766426	pass	pass		pass	warn	warn	pass	warn	pass	pass	pass
SRR5063984_004_2	SRR5063984_004_2.fastq.gz	Conventional base calls	Sanger / Illumina 1.9	133395.0	0.0	101.0	50.0	86.85628178483564	101.0	pass	pass		pass	warn	warn	warn	pass	pass	pass	fail
SRR5063984_004_2.trim	SRR5063984_004_2.trim.fastq.gz	Conventional base calls	Sanger / Illumina 1.9	132185.0	0.0	20-101	49.0	90.73341366807654	83.29816544993758	pass	pass		pass	warn	warn	warn	warn	pass	pass	pass
SRR5063984_005_1	SRR5063984_005_1.fastq.gz	Conventional base calls	Sanger / Illumina 1.9	166818.0	0.0	101.0	50.0	79.76256022479704	101.0	pass	pass		pass	fail	warn	pass	pass	pass	pass	fail
SRR5063984_005_1.trim	SRR5063984_005_1.trim.fastq.gz	Conventional base calls	Sanger / Illumina 1.9	165293.0	0.0	20-101	49.0	84.99968272433559	84.03259666168562	pass	pass		pass	warn	warn	pass	warn	pass	pass	pass
SRR5063984_005_2	SRR5063984_005_2.fastq.gz	Conventional base calls	Sanger / Illumina 1.9	166818.0	0.0	101.0	50.0	83.29136109459299	101.0	pass	pass		pass	warn	warn	warn	pass	pass	pass	fail
SRR5063984_005_2.trim	SRR5063984_005_2.trim.fastq.gz	Conventional base calls	Sanger / Illumina 1.9	165293.0	0.0	20-101	49.0	87.77856250974688	83.31617188870672	pass	pass		pass	warn	warn	warn	warn	pass	pass	pass
SRR5063984_006_1	SRR5063984_006_1.fastq.gz	Conventional base calls	Sanger / Illumina 1.9	200145.0	0.0	101.0	50.0	75.81380738345364	101.0	pass	pass		pass	warn	warn	pass	pass	pass	pass	fail
SRR5063984_006_1.trim	SRR5063984_006_1.trim.fastq.gz	Conventional base calls	Sanger / Illumina 1.9	198328.0	0.0	20-101	49.0	81.65315799754431	84.03158404259611	pass	pass		pass	warn	warn	pass	warn	pass	pass	pass
SRR5063984_006_2	SRR5063984_006_2.fastq.gz	Conventional base calls	Sanger / Illumina 1.9	200145.0	0.0	101.0	50.0	79.63393065147913	101.0	pass	pass		pass	warn	warn	warn	pass	pass	pass	fail
SRR5063984_006_2.trim	SRR5063984_006_2.trim.fastq.gz	Conventional base calls	Sanger / Illumina 1.9	198328.0	0.0	20-101	49.0	84.70317535495057	83.32853656568916	pass	pass		pass	warn	warn	warn	warn	pass	pass	pass
SRR5063984_007_1	SRR5063984_007_1.fastq.gz	Conventional base calls	Sanger / Illumina 1.9	233344.0	0.0	101.0	50.0	83.07003581758372	101.0	pass	pass		pass	warn	warn	pass	pass	pass	pass	fail
SRR5063984_007_1.trim	SRR5063984_007_1.trim.fastq.gz	Conventional base calls	Sanger / Illumina 1.9	231218.0	0.0	20-101	49.0	87.81351273288021	84.01230008044357	pass	pass		pass	warn	warn	pass	warn	pass	pass	pass
SRR5063984_007_2	SRR5063984_007_2.fastq.gz	Conventional base calls	Sanger / Illumina 1.9	233344.0	0.0	101.0	50.0	85.93462863260007	101.0	pass	pass		pass	warn	warn	warn	pass	pass	pass	fail
SRR5063984_007_2.trim	SRR5063984_007_2.trim.fastq.gz	Conventional base calls	Sanger / Illumina 1.9	231218.0	0.0	20-101	49.0	89.91376745981844	83.30866974024514	pass	pass		pass	warn	warn	warn	warn	pass	pass	pass
SRR5063984_008_1	SRR5063984_008_1.fastq.gz	Conventional base calls	Sanger / Illumina 1.9	266517.0	0.0	101.0	50.0	82.53227453178205	101.0	pass	pass		pass	fail	warn	pass	pass	pass	pass	fail
SRR5063984_008_1.trim	SRR5063984_008_1.trim.fastq.gz	Conventional base calls	Sanger / Illumina 1.9	264067.0	0.0	20-101	49.0	87.2452786220605	84.01053520508053	pass	pass		pass	warn	warn	pass	warn	pass	pass	pass
SRR5063984_008_2	SRR5063984_008_2.fastq.gz	Conventional base calls	Sanger / Illumina 1.9	266517.0	0.0	101.0	50.0	85.35357406940768	101.0	pass	pass		pass	warn	warn	warn	pass	pass	pass	fail
SRR5063984_008_2.trim	SRR5063984_008_2.trim.fastq.gz	Conventional base calls	Sanger / Illumina 1.9	264067.0	0.0	20-101	49.0	89.36361567957246	83.31899101364426	pass	pass		pass	warn	warn	warn	warn	pass	pass	pass
SRR5063984_009_1	SRR5063984_009_1.fastq.gz	Conventional base calls	Sanger / Illumina 1.9	299674.0	0.0	101.0	50.0	82.02146874273735	101.0	pass	pass		pass	fail	warn	pass	pass	pass	pass	fail
SRR5063984_009_1.trim	SRR5063984_009_1.trim.fastq.gz	Conventional base calls	Sanger / Illumina 1.9	296902.0	0.0	20-101	49.0	86.68071041539646	84.01788468922405	pass	pass		pass	fail	warn	pass	warn	pass	pass	pass
SRR5063984_009_2	SRR5063984_009_2.fastq.gz	Conventional base calls	Sanger / Illumina 1.9	299674.0	0.0	101.0	50.0	84.8005499355003	101.0	pass	pass		pass	warn	warn	warn	pass	pass	pass	fail
SRR5063984_009_2.trim	SRR5063984_009_2.trim.fastq.gz	Conventional base calls	Sanger / Illumina 1.9	296902.0	0.0	20-101	49.0	88.807691335538	83.33148311564085	pass	pass		pass	warn	warn	warn	warn	pass	pass	pass
SRR5063984_01_1	SRR5063984_01_1.fastq.gz	Conventional base calls	Sanger / Illumina 1.9	333185.0	0.0	101.0	50.0	81.52450318593165	101.0	pass	pass		pass	fail	warn	pass	pass	pass	pass	fail
SRR5063984_01_1.trim	SRR5063984_01_1.trim.fastq.gz	Conventional base calls	Sanger / Illumina 1.9	330104.0	0.0	20-101	49.0	86.24019701203402	84.01904248358093	pass	pass		pass	fail	warn	pass	warn	pass	pass	pass
SRR5063984_01_2	SRR5063984_01_2.fastq.gz	Conventional base calls	Sanger / Illumina 1.9	333185.0	0.0	101.0	50.0	84.24937712311403	101.0	pass	pass		pass	warn	warn	warn	pass	pass	pass	fail
SRR5063984_01_2.trim	SRR5063984_01_2.trim.fastq.gz	Conventional base calls	Sanger / Illumina 1.9	330104.0	0.0	20-101	49.0	88.28850362601293	83.32532171679229	pass	pass		pass	warn	warn	warn	warn	pass	pass	pass
SRR5063984_02_1	SRR5063984_02_1.fastq.gz	Conventional base calls	Sanger / Illumina 1.9	666955.0	0.0	101.0	50.0	78.92469729766172	101.0	pass	pass		pass	fail	warn	pass	pass	pass	pass	fail
SRR5063984_02_1.trim	SRR5063984_02_1.trim.fastq.gz	Conventional base calls	Sanger / Illumina 1.9	660871.0	0.0	20-101	49.0	83.45242843172072	84.01573680793983	pass	pass		pass	warn	warn	pass	warn	pass	pass	pass
SRR5063984_02_2	SRR5063984_02_2.fastq.gz	Conventional base calls	Sanger / Illumina 1.9	666955.0	0.0	101.0	50.0	81.49475066245759	101.0	pass	pass		pass	warn	warn	warn	pass	pass	pass	fail
SRR5063984_02_2.trim	SRR5063984_02_2.trim.fastq.gz	Conventional base calls	Sanger / Illumina 1.9	660871.0	0.0	20-101	49.0	85.52747483524043	83.32184344599779	pass	pass		pass	warn	warn	warn	warn	pass	pass	pass
SRR5063984_03_1	SRR5063984_03_1.fastq.gz	Conventional base calls	Sanger / Illumina 1.9	999817.0	0.0	101.0	50.0	77.68102769601776	101.0	pass	pass		pass	warn	warn	pass	pass	pass	pass	fail
SRR5063984_03_1.trim	SRR5063984_03_1.trim.fastq.gz	Conventional base calls	Sanger / Illumina 1.9	990586.0	0.0	20-101	49.0	81.96814251035575	84.01007888260081	pass	pass		pass	warn	warn	pass	warn	pass	pass	pass
SRR5063984_03_2	SRR5063984_03_2.fastq.gz	Conventional base calls	Sanger / Illumina 1.9	999817.0	0.0	101.0	50.0	80.25861536097756	101.0	pass	pass		pass	warn	warn	warn	pass	pass	pass	fail
SRR5063984_03_2.trim	SRR5063984_03_2.trim.fastq.gz	Conventional base calls	Sanger / Illumina 1.9	990586.0	0.0	20-101	49.0	84.02358444392904	83.32041438098257	pass	pass		pass	warn	warn	warn	warn	pass	pass	pass
SRR5063984_04_1	SRR5063984_04_1.fastq.gz	Conventional base calls	Sanger / Illumina 1.9	1332992.0	0.0	101.0	50.0	76.84426598080856	101.0	pass	pass		pass	warn	warn	pass	pass	pass	pass	fail
SRR5063984_04_1.trim	SRR5063984_04_1.trim.fastq.gz	Conventional base calls	Sanger / Illumina 1.9	1320591.0	0.0	20-101	49.0	80.89536793815124	84.02213705833222	pass	pass		pass	warn	warn	pass	warn	pass	pass	pass
SRR5063984_04_2	SRR5063984_04_2.fastq.gz	Conventional base calls	Sanger / Illumina 1.9	1332992.0	0.0	101.0	50.0	79.43613762744681	101.0	pass	pass		pass	warn	warn	warn	pass	pass	pass	fail
SRR5063984_04_2.trim	SRR5063984_04_2.trim.fastq.gz	Conventional base calls	Sanger / Illumina 1.9	1320591.0	0.0	20-101	49.0	82.9395417669216	83.33061788244808	pass	pass		pass	warn	warn	warn	warn	pass	pass	pass
SRR5063984_05_1	SRR5063984_05_1.fastq.gz	Conventional base calls	Sanger / Illumina 1.9	1665881.0	0.0	101.0	50.0	76.20531366419405	101.0	pass	pass		pass	warn	warn	pass	pass	pass	pass	fail
SRR5063984_05_1.trim	SRR5063984_05_1.trim.fastq.gz	Conventional base calls	Sanger / Illumina 1.9	1650339.0	0.0	20-101	49.0	80.09694457064967	84.03716206185517	pass	pass		pass	warn	warn	pass	warn	pass	pass	pass
SRR5063984_05_2	SRR5063984_05_2.fastq.gz	Conventional base calls	Sanger / Illumina 1.9	1665881.0	0.0	101.0	50.0	78.7723859032116	101.0	pass	pass		pass	warn	warn	warn	pass	pass	pass	fail
SRR5063984_05_2.trim	SRR5063984_05_2.trim.fastq.gz	Conventional base calls	Sanger / Illumina 1.9	1650339.0	0.0	20-101	49.0	82.10106583911968	83.34576108302598	pass	pass		pass	warn	warn	warn	warn	pass	pass	pass
SRR5063984_06_1	SRR5063984_06_1.fastq.gz	Conventional base calls	Sanger / Illumina 1.9	1998754.0	0.0	101.0	50.0	75.6442042859363	101.0	pass	pass		pass	warn	warn	pass	pass	pass	pass	fail
SRR5063984_06_1.trim	SRR5063984_06_1.trim.fastq.gz	Conventional base calls	Sanger / Illumina 1.9	1980127.0	0.0	20-101	49.0	79.32786835520041	84.03171917760831	pass	pass		pass	warn	warn	pass	warn	pass	pass	pass
SRR5063984_06_2	SRR5063984_06_2.fastq.gz	Conventional base calls	Sanger / Illumina 1.9	1998754.0	0.0	101.0	50.0	78.14441152067644	101.0	pass	pass		pass	warn	warn	warn	pass	pass	pass	fail
SRR5063984_06_2.trim	SRR5063984_06_2.trim.fastq.gz	Conventional base calls	Sanger / Illumina 1.9	1980127.0	0.0	20-101	49.0	81.34664962395732	83.33897876247332	pass	pass		pass	warn	warn	warn	warn	pass	pass	pass
SRR5063984_07_1	SRR5063984_07_1.fastq.gz	Conventional base calls	Sanger / Illumina 1.9	2332232.0	0.0	101.0	50.0	75.11322222922351	101.0	pass	pass		pass	warn	warn	pass	pass	pass	pass	fail
SRR5063984_07_1.trim	SRR5063984_07_1.trim.fastq.gz	Conventional base calls	Sanger / Illumina 1.9	2310569.0	0.0	20-101	49.0	78.73335575026259	84.0384675809292	pass	pass		pass	warn	warn	pass	warn	pass	pass	pass
SRR5063984_07_2	SRR5063984_07_2.fastq.gz	Conventional base calls	Sanger / Illumina 1.9	2332232.0	0.0	101.0	50.0	77.60437799284328	101.0	pass	pass		pass	warn	warn	warn	pass	pass	pass	fail
SRR5063984_07_2.trim	SRR5063984_07_2.trim.fastq.gz	Conventional base calls	Sanger / Illumina 1.9	2310569.0	0.0	20-101	49.0	80.71897670287318	83.34906510041466	pass	pass		pass	warn	warn	warn	warn	pass	pass	pass
SRR5063984_08_1	SRR5063984_08_1.fastq.gz	Conventional base calls	Sanger / Illumina 1.9	2666134.0	0.0	101.0	50.0	74.74828359639264	101.0	pass	pass		pass	warn	warn	pass	pass	pass	pass	fail
SRR5063984_08_1.trim	SRR5063984_08_1.trim.fastq.gz	Conventional base calls	Sanger / Illumina 1.9	2641306.0	0.0	20-101	49.0	78.33898566271073	84.03624343411933	pass	pass		pass	warn	warn	pass	warn	pass	pass	pass
SRR5063984_08_2	SRR5063984_08_2.fastq.gz	Conventional base calls	Sanger / Illumina 1.9	2666134.0	0.0	101.0	50.0	77.24901477746326	101.0	pass	pass		pass	warn	warn	warn	pass	pass	pass	fail
SRR5063984_08_2.trim	SRR5063984_08_2.trim.fastq.gz	Conventional base calls	Sanger / Illumina 1.9	2641306.0	0.0	20-101	49.0	80.28146779416065	83.34672998887672	pass	pass		pass	warn	warn	warn	warn	pass	pass	pass
SRR5063984_09_1	SRR5063984_09_1.fastq.gz	Conventional base calls	Sanger / Illumina 1.9	2998471.0	0.0	101.0	50.0	74.4871839929733	101.0	pass	pass		pass	warn	warn	pass	pass	pass	pass	fail
SRR5063984_09_1.trim	SRR5063984_09_1.trim.fastq.gz	Conventional base calls	Sanger / Illumina 1.9	2970597.0	0.0	20-101	49.0	77.96499500394066	84.03390227620912	pass	pass		pass	warn	warn	pass	warn	pass	pass	pass
SRR5063984_09_2	SRR5063984_09_2.fastq.gz	Conventional base calls	Sanger / Illumina 1.9	2998471.0	0.0	101.0	50.0	76.98508910544332	101.0	pass	pass		pass	warn	warn	warn	pass	pass	pass	fail
SRR5063984_09_2.trim	SRR5063984_09_2.trim.fastq.gz	Conventional base calls	Sanger / Illumina 1.9	2970597.0	0.0	20-101	49.0	79.90744808471567	83.34523060516119	pass	pass		pass	warn	warn	warn	warn	pass	pass	pass
SRR5063984_1	SRR5063984_1.fastq.gz	Conventional base calls	Sanger / Illumina 1.9	33284169.0	0.0	101.0	50.0	64.6826236170804	101.0	pass	pass		pass	warn	warn	pass	pass	warn	pass	fail
SRR5063984_1.trim	SRR5063984_1.trim.fastq.gz	Conventional base calls	Sanger / Illumina 1.9	32977004.0	0.0	20-101	49.0	68.01211542438708	84.02047293319914	pass	pass		pass	warn	warn	pass	warn	warn	pass	pass
SRR5063984_1_1	SRR5063984_1_1.fastq.gz	Conventional base calls	Sanger / Illumina 1.9	3330559.0	0.0	101.0	50.0	74.18439315311498	101.0	pass	pass		pass	warn	warn	pass	pass	pass	pass	fail
SRR5063984_1_1.trim	SRR5063984_1_1.trim.fastq.gz	Conventional base calls	Sanger / Illumina 1.9	3299604.0	0.0	20-101	49.0	77.58116122418114	84.03627829278908	pass	pass		pass	warn	warn	pass	warn	pass	pass	pass
SRR5063984_1_2	SRR5063984_1_2.fastq.gz	Conventional base calls	Sanger / Illumina 1.9	3330559.0	0.0	101.0	50.0	76.63991912860808	101.0	pass	pass		pass	warn	warn	warn	pass	pass	pass	fail
SRR5063984_1_2.trim	SRR5063984_1_2.trim.fastq.gz	Conventional base calls	Sanger / Illumina 1.9	3299604.0	0.0	20-101	49.0	79.51872855594279	83.34876245755551	pass	pass		pass	warn	warn	warn	warn	pass	pass	pass
SRR5063984_2	SRR5063984_2.fastq.gz	Conventional base calls	Sanger / Illumina 1.9	33284169.0	0.0	101.0	50.0	67.82401929626734	101.0	pass	pass		pass	warn	warn	warn	pass	warn	pass	fail
SRR5063984_2.trim	SRR5063984_2.trim.fastq.gz	Conventional base calls	Sanger / Illumina 1.9	32977004.0	0.0	20-101	49.0	70.35777323316883	83.33775057309633	pass	pass		pass	warn	warn	warn	warn	pass	pass	pass
SRR5063984_2_1	SRR5063984_2_1.fastq.gz	Conventional base calls	Sanger / Illumina 1.9	6661228.0	0.0	101.0	50.0	71.92399055349435	101.0	pass	pass		pass	warn	warn	pass	pass	pass	pass	fail
SRR5063984_2_1.trim	SRR5063984_2_1.trim.fastq.gz	Conventional base calls	Sanger / Illumina 1.9	6599688.0	0.0	20-101	49.0	74.99296105093234	84.01990275903952	pass	pass		pass	warn	warn	pass	warn	pass	pass	pass
SRR5063984_2_2	SRR5063984_2_2.fastq.gz	Conventional base calls	Sanger / Illumina 1.9	6661228.0	0.0	101.0	50.0	74.51315238222998	101.0	pass	pass		pass	warn	warn	warn	pass	pass	pass	fail
SRR5063984_2_2.trim	SRR5063984_2_2.trim.fastq.gz	Conventional base calls	Sanger / Illumina 1.9	6599688.0	0.0	20-101	49.0	76.90361857754976	83.33152961170286	pass	pass		pass	warn	warn	warn	warn	pass	pass	pass
SRR5063984_3_1	SRR5063984_3_1.fastq.gz	Conventional base calls	Sanger / Illumina 1.9	9989032.0	0.0	101.0	50.0	70.4111399242594	101.0	pass	pass		pass	warn	warn	pass	pass	pass	pass	fail
SRR5063984_3_1.trim	SRR5063984_3_1.trim.fastq.gz	Conventional base calls	Sanger / Illumina 1.9	9896839.0	0.0	20-101	49.0	73.40628227573794	84.01599763318369	pass	pass		pass	warn	warn	pass	warn	pass	pass	pass
SRR5063984_3_2	SRR5063984_3_2.fastq.gz	Conventional base calls	Sanger / Illumina 1.9	9989032.0	0.0	101.0	50.0	73.05296473520889	101.0	pass	pass		pass	warn	warn	warn	pass	pass	pass	fail
SRR5063984_3_2.trim	SRR5063984_3_2.trim.fastq.gz	Conventional base calls	Sanger / Illumina 1.9	9896839.0	0.0	20-101	49.0	75.4025676713126	83.33007336989114	pass	pass		pass	warn	warn	warn	warn	pass	pass	pass
SRR5063984_4_1	SRR5063984_4_1.fastq.gz	Conventional base calls	Sanger / Illumina 1.9	13317740.0	0.0	101.0	50.0	69.21678436011189	101.0	pass	pass		pass	warn	warn	pass	pass	warn	pass	fail
SRR5063984_4_1.trim	SRR5063984_4_1.trim.fastq.gz	Conventional base calls	Sanger / Illumina 1.9	13194929.0	0.0	20-101	49.0	72.22573776065478	84.01644177092578	pass	pass		pass	warn	warn	pass	warn	pass	pass	pass
SRR5063984_4_2	SRR5063984_4_2.fastq.gz	Conventional base calls	Sanger / Illumina 1.9	13317740.0	0.0	101.0	50.0	71.88895032345658	101.0	pass	pass		pass	warn	warn	warn	pass	pass	pass	fail
SRR5063984_4_2.trim	SRR5063984_4_2.trim.fastq.gz	Conventional base calls	Sanger / Illumina 1.9	13194929.0	0.0	20-101	49.0	74.24255881121948	83.33259587831053	pass	pass		pass	warn	warn	warn	warn	pass	pass	pass
SRR5063984_5_1	SRR5063984_5_1.fastq.gz	Conventional base calls	Sanger / Illumina 1.9	16644351.0	0.0	101.0	50.0	68.29060511919445	101.0	pass	pass		pass	warn	warn	pass	pass	warn	pass	fail
SRR5063984_5_1.trim	SRR5063984_5_1.trim.fastq.gz	Conventional base calls	Sanger / Illumina 1.9	16491083.0	0.0	20-101	49.0	71.33149893844882	84.02117047133896	pass	pass		pass	warn	warn	pass	warn	pass	pass	pass
SRR5063984_5_2	SRR5063984_5_2.fastq.gz	Conventional base calls	Sanger / Illumina 1.9	16644351.0	0.0	101.0	50.0	71.00565251097555	101.0	pass	pass		pass	warn	warn	warn	pass	pass	pass	fail
SRR5063984_5_2.trim	SRR5063984_5_2.trim.fastq.gz	Conventional base calls	Sanger / Illumina 1.9	16491083.0	0.0	20-101	49.0	73.37465410599319	83.33873257444644	pass	pass		pass	warn	warn	warn	warn	pass	pass	pass
SRR5063984_6_1	SRR5063984_6_1.fastq.gz	Conventional base calls	Sanger / Illumina 1.9	19970499.0	0.0	101.0	50.0	67.32418446920626	101.0	pass	pass		pass	warn	warn	pass	pass	warn	pass	fail
SRR5063984_6_1.trim	SRR5063984_6_1.trim.fastq.gz	Conventional base calls	Sanger / Illumina 1.9	19786413.0	0.0	20-101	49.0	70.37265690879161	84.02162524354465	pass	pass		pass	warn	warn	pass	warn	pass	pass	pass
SRR5063984_6_2	SRR5063984_6_2.fastq.gz	Conventional base calls	Sanger / Illumina 1.9	19970499.0	0.0	101.0	50.0	70.28072159767865	101.0	pass	pass		pass	warn	warn	warn	pass	pass	pass	fail
SRR5063984_6_2.trim	SRR5063984_6_2.trim.fastq.gz	Conventional base calls	Sanger / Illumina 1.9	19786413.0	0.0	20-101	49.0	72.60639263841993	83.33885560763338	pass	pass		pass	warn	warn	warn	warn	pass	pass	pass
SRR5063984_7_1	SRR5063984_7_1.fastq.gz	Conventional base calls	Sanger / Illumina 1.9	23297710.0	0.0	101.0	50.0	66.57195625155595	101.0	pass	pass		pass	warn	warn	pass	pass	warn	pass	fail
SRR5063984_7_1.trim	SRR5063984_7_1.trim.fastq.gz	Conventional base calls	Sanger / Illumina 1.9	23082812.0	0.0	20-101	49.0	69.73841654682606	84.0207192260631	pass	pass		pass	warn	warn	pass	warn	warn	pass	pass
SRR5063984_7_2	SRR5063984_7_2.fastq.gz	Conventional base calls	Sanger / Illumina 1.9	23297710.0	0.0	101.0	50.0	69.54264402875107	101.0	pass	pass		pass	warn	warn	warn	pass	warn	pass	fail
SRR5063984_7_2.trim	SRR5063984_7_2.trim.fastq.gz	Conventional base calls	Sanger / Illumina 1.9	23082812.0	0.0	20-101	49.0	71.98677680647208	83.33779766520648	pass	pass		pass	warn	warn	warn	warn	pass	pass	pass
SRR5063984_8_1	SRR5063984_8_1.fastq.gz	Conventional base calls	Sanger / Illumina 1.9	26627776.0	0.0	101.0	50.0	65.88242351748202	101.0	pass	pass		pass	warn	warn	pass	pass	warn	pass	fail
SRR5063984_8_1.trim	SRR5063984_8_1.trim.fastq.gz	Conventional base calls	Sanger / Illumina 1.9	26382044.0	0.0	20-101	49.0	69.05140890764397	84.02294560648902	pass	pass		pass	warn	warn	pass	warn	warn	pass	pass
SRR5063984_8_2	SRR5063984_8_2.fastq.gz	Conventional base calls	Sanger / Illumina 1.9	26627776.0	0.0	101.0	50.0	68.86206490194749	101.0	pass	pass		pass	warn	warn	warn	pass	warn	pass	fail
SRR5063984_8_2.trim	SRR5063984_8_2.trim.fastq.gz	Conventional base calls	Sanger / Illumina 1.9	26382044.0	0.0	20-101	49.0	71.32226855808952	83.34004249253773	pass	pass		pass	warn	warn	warn	warn	pass	pass	pass
SRR5063984_9_1	SRR5063984_9_1.fastq.gz	Conventional base calls	Sanger / Illumina 1.9	29954372.0	0.0	101.0	50.0	65.24096033554247	101.0	pass	pass		pass	warn	warn	pass	pass	warn	pass	fail
SRR5063984_9_1.trim	SRR5063984_9_1.trim.fastq.gz	Conventional base calls	Sanger / Illumina 1.9	29677888.0	0.0	20-101	49.0	68.49102061251634	84.02028911221716	pass	pass		pass	warn	warn	pass	warn	warn	pass	pass
SRR5063984_9_2	SRR5063984_9_2.fastq.gz	Conventional base calls	Sanger / Illumina 1.9	29954372.0	0.0	101.0	50.0	68.27361993196472	101.0	pass	pass		pass	warn	warn	warn	pass	warn	pass	fail
SRR5063984_9_2.trim	SRR5063984_9_2.trim.fastq.gz	Conventional base calls	Sanger / Illumina 1.9	29677888.0	0.0	20-101	49.0	70.79874370440054	83.33743432147193	pass	pass		pass	warn	warn	warn	warn	pass	pass	pass
SRR5063985_001_1	SRR5063985_001_1.fastq.gz	Conventional base calls	Sanger / Illumina 1.9	29770.0	0.0	101.0	47.0	90.73228081961706	101.0	pass	pass		pass	warn	warn	pass	pass	pass	pass	fail
SRR5063985_001_1.trim	SRR5063985_001_1.trim.fastq.gz	Conventional base calls	Sanger / Illumina 1.9	29530.0	0.0	20-101	47.0	93.27802235015238	82.42844564849305	pass	pass		pass	warn	warn	pass	warn	pass	pass	pass
SRR5063985_001_2	SRR5063985_001_2.fastq.gz	Conventional base calls	Sanger / Illumina 1.9	29770.0	0.0	101.0	48.0	91.05475310715485	101.0	pass	warn		pass	warn	warn	pass	pass	pass	pass	fail
SRR5063985_001_2.trim	SRR5063985_001_2.trim.fastq.gz	Conventional base calls	Sanger / Illumina 1.9	29530.0	0.0	20-101	47.0	93.4845919403996	81.92021672875042	pass	pass		pass	warn	warn	pass	warn	pass	pass	pass
SRR5063985_002_1	SRR5063985_002_1.fastq.gz	Conventional base calls	Sanger / Illumina 1.9	59800.0	0.0	101.0	47.0	86.56354515050168	101.0	pass	pass		pass	warn	warn	pass	pass	pass	pass	fail
SRR5063985_002_1.trim	SRR5063985_002_1.trim.fastq.gz	Conventional base calls	Sanger / Illumina 1.9	59318.0	0.0	20-101	47.0	90.06372433325465	82.4168043426953	pass	pass		pass	warn	warn	pass	warn	pass	pass	pass
SRR5063985_002_2	SRR5063985_002_2.fastq.gz	Conventional base calls	Sanger / Illumina 1.9	59800.0	0.0	101.0	47.0	86.84280936454849	101.0	pass	warn		pass	warn	warn	pass	pass	pass	pass	fail
SRR5063985_002_2.trim	SRR5063985_002_2.trim.fastq.gz	Conventional base calls	Sanger / Illumina 1.9	59318.0	0.0	20-101	47.0	90.26770963282647	81.84355507603088	pass	pass		pass	warn	warn	pass	warn	pass	pass	pass
SRR5063985_003_1	SRR5063985_003_1.fastq.gz	Conventional base calls	Sanger / Illumina 1.9	89734.0	0.0	101.0	47.0	84.05175295874473	101.0	pass	pass		pass	warn	warn	pass	pass	pass	pass	fail
SRR5063985_003_1.trim	SRR5063985_003_1.trim.fastq.gz	Conventional base calls	Sanger / Illumina 1.9	88991.0	0.0	20-101	47.0	87.95945657426032	82.3705992740839	pass	pass		pass	warn	warn	pass	warn	pass	pass	pass
SRR5063985_003_2	SRR5063985_003_2.fastq.gz	Conventional base calls	Sanger / Illumina 1.9	89734.0	0.0	101.0	47.0	84.25011701250362	101.0	pass	warn		pass	warn	warn	pass	pass	pass	pass	fail
SRR5063985_003_2.trim	SRR5063985_003_2.trim.fastq.gz	Conventional base calls	Sanger / Illumina 1.9	88991.0	0.0	20-101	47.0	88.13812632738141	81.79285545729343	pass	pass		pass	warn	warn	pass	warn	pass	pass	pass
SRR5063985_004_1	SRR5063985_004_1.fastq.gz	Conventional base calls	Sanger / Illumina 1.9	119697.0	0.0	101.0	47.0	82.21509311010301	101.0	pass	pass		pass	warn	warn	pass	pass	pass	pass	fail
SRR5063985_004_1.trim	SRR5063985_004_1.trim.fastq.gz	Conventional base calls	Sanger / Illumina 1.9	118728.0	0.0	20-101	47.0	86.08812022083842	82.34276665992857	pass	pass		pass	warn	warn	pass	warn	pass	pass	pass
SRR5063985_004_2	SRR5063985_004_2.fastq.gz	Conventional base calls	Sanger / Illumina 1.9	119697.0	0.0	101.0	47.0	82.52587784154991	101.0	pass	warn		pass	warn	warn	pass	pass	pass	pass	fail
SRR5063985_004_2.trim	SRR5063985_004_2.trim.fastq.gz	Conventional base calls	Sanger / Illumina 1.9	118728.0	0.0	20-101	47.0	86.34277824237357	81.76485748938751	pass	pass		pass	warn	warn	pass	warn	pass	pass	pass
SRR5063985_005_1	SRR5063985_005_1.fastq.gz	Conventional base calls	Sanger / Illumina 1.9	149736.0	0.0	101.0	47.0	77.74781469414188	101.0	pass	pass		pass	warn	warn	pass	pass	pass	pass	fail
SRR5063985_005_1.trim	SRR5063985_005_1.trim.fastq.gz	Conventional base calls	Sanger / Illumina 1.9	148532.0	0.0	20-101	47.0	82.02734333883164	82.35309562922468	pass	pass		pass	warn	warn	pass	warn	pass	pass	pass
SRR5063985_005_2	SRR5063985_005_2.fastq.gz	Conventional base calls	Sanger / Illumina 1.9	149736.0	0.0	101.0	47.0	78.00857541508184	101.0	pass	warn		pass	warn	warn	pass	pass	pass	pass	fail
SRR5063985_005_2.trim	SRR5063985_005_2.trim.fastq.gz	Conventional base calls	Sanger / Illumina 1.9	148532.0	0.0	20-101	47.0	82.29251863960225	81.76624565750141	pass	pass		pass	warn	pass	pass	warn	pass	pass	pass
SRR5063985_006_1	SRR5063985_006_1.fastq.gz	Conventional base calls	Sanger / Illumina 1.9	179642.0	0.0	101.0	47.0	73.48927181468379	101.0	pass	pass		pass	warn	warn	pass	pass	pass	pass	fail
SRR5063985_006_1.trim	SRR5063985_006_1.trim.fastq.gz	Conventional base calls	Sanger / Illumina 1.9	178176.0	0.0	20-101	47.0	78.18163270406326	82.3474542025862	pass	pass		pass	warn	warn	pass	warn	pass	pass	pass
SRR5063985_006_2	SRR5063985_006_2.fastq.gz	Conventional base calls	Sanger / Illumina 1.9	179642.0	0.0	101.0	47.0	73.78700931732907	101.0	pass	warn		pass	warn	warn	pass	pass	pass	pass	fail
SRR5063985_006_2.trim	SRR5063985_006_2.trim.fastq.gz	Conventional base calls	Sanger / Illumina 1.9	178176.0	0.0	20-101	47.0	78.4899066656811	81.7713272270115	pass	pass		pass	warn	pass	pass	warn	pass	pass	pass
SRR5063985_007_1	SRR5063985_007_1.fastq.gz	Conventional base calls	Sanger / Illumina 1.9	209405.0	0.0	101.0	47.0	69.64960075340832	101.0	pass	pass		pass	warn	warn	pass	pass	warn	pass	fail
SRR5063985_007_1.trim	SRR5063985_007_1.trim.fastq.gz	Conventional base calls	Sanger / Illumina 1.9	207722.0	0.0	20-101	47.0	83.49752744222445	82.32612819056239	pass	pass		pass	warn	warn	pass	warn	pass	pass	pass
SRR5063985_007_2	SRR5063985_007_2.fastq.gz	Conventional base calls	Sanger / Illumina 1.9	209405.0	0.0	101.0	47.0	69.94826233223036	101.0	pass	warn		pass	warn	warn	pass	pass	warn	pass	fail
SRR5063985_007_2.trim	SRR5063985_007_2.trim.fastq.gz	Conventional base calls	Sanger / Illumina 1.9	207722.0	0.0	20-101	47.0	83.7842816181065	81.75870634790729	pass	pass		pass	warn	pass	pass	warn	pass	pass	pass
SRR5063985_008_1	SRR5063985_008_1.fastq.gz	Conventional base calls	Sanger / Illumina 1.9	239094.0	0.0	101.0	47.0	78.25410582064451	101.0	pass	pass		pass	warn	warn	pass	pass	pass	pass	fail
SRR5063985_008_1.trim	SRR5063985_008_1.trim.fastq.gz	Conventional base calls	Sanger / Illumina 1.9	237163.0	0.0	20-101	47.0	82.7855907570966	82.34841016516067	pass	pass		pass	warn	warn	pass	warn	pass	pass	pass
SRR5063985_008_2	SRR5063985_008_2.fastq.gz	Conventional base calls	Sanger / Illumina 1.9	239094.0	0.0	101.0	47.0	78.61081844267196	101.0	pass	warn		pass	warn	warn	pass	pass	pass	pass	fail
SRR5063985_008_2.trim	SRR5063985_008_2.trim.fastq.gz	Conventional base calls	Sanger / Illumina 1.9	237163.0	0.0	20-101	47.0	83.06017125852202	81.7914261499475	pass	pass		pass	warn	pass	pass	warn	pass	pass	pass
SRR5063985_009_1	SRR5063985_009_1.fastq.gz	Conventional base calls	Sanger / Illumina 1.9	268820.0	0.0	101.0	47.0	77.6265012467405	101.0	pass	pass		pass	warn	warn	pass	pass	pass	pass	fail
SRR5063985_009_1.trim	SRR5063985_009_1.trim.fastq.gz	Conventional base calls	Sanger / Illumina 1.9	266644.0	0.0	20-101	47.0	82.18950260733277	82.36678867703755	pass	pass		pass	warn	warn	pass	warn	pass	pass	pass
SRR5063985_009_2	SRR5063985_009_2.fastq.gz	Conventional base calls	Sanger / Illumina 1.9	268820.0	0.0	101.0	47.0	77.97046266452169	101.0	pass	warn		pass	warn	warn	pass	pass	pass	pass	fail
SRR5063985_009_2.trim	SRR5063985_009_2.trim.fastq.gz	Conventional base calls	Sanger / Illumina 1.9	266644.0	0.0	20-101	47.0	82.50494358637827	81.81884460179116	pass	pass		pass	warn	pass	pass	warn	pass	pass	pass
SRR5063985_01_1	SRR5063985_01_1.fastq.gz	Conventional base calls	Sanger / Illumina 1.9	298918.0	0.0	101.0	47.0	77.12313285058308	101.0	pass	pass		pass	warn	warn	pass	pass	pass	pass	fail
SRR5063985_01_1.trim	SRR5063985_01_1.trim.fastq.gz	Conventional base calls	Sanger / Illumina 1.9	296502.0	0.0	20-101	47.0	81.68017186171464	82.3460415106812	pass	pass		pass	warn	warn	pass	warn	pass	pass	pass
SRR5063985_01_2	SRR5063985_01_2.fastq.gz	Conventional base calls	Sanger / Illumina 1.9	298918.0	0.0	101.0	47.0	77.42597318486578	101.0	pass	warn		pass	warn	warn	pass	pass	pass	pass	fail
SRR5063985_01_2.trim	SRR5063985_01_2.trim.fastq.gz	Conventional base calls	Sanger / Illumina 1.9	296502.0	0.0	20-101	47.0	81.99388209620656	81.79838921828521	pass	pass		pass	warn	pass	pass	warn	pass	pass	pass
SRR5063985_02_1	SRR5063985_02_1.fastq.gz	Conventional base calls	Sanger / Illumina 1.9	598778.0	0.0	101.0	47.0	74.04931542584437	101.0	pass	pass		pass	warn	warn	pass	pass	pass	pass	fail
SRR5063985_02_1.trim	SRR5063985_02_1.trim.fastq.gz	Conventional base calls	Sanger / Illumina 1.9	593879.0	0.0	20-101	47.0	78.52501280566094	82.30708612360431	pass	pass		pass	warn	warn	pass	warn	pass	pass	pass
SRR5063985_02_2	SRR5063985_02_2.fastq.gz	Conventional base calls	Sanger / Illumina 1.9	598778.0	0.0	101.0	47.0	74.38262587855333	101.0	pass	warn		pass	warn	warn	pass	pass	pass	pass	fail
SRR5063985_02_2.trim	SRR5063985_02_2.trim.fastq.gz	Conventional base calls	Sanger / Illumina 1.9	593879.0	0.0	20-101	47.0	78.80714182053373	81.78215427721808	pass	pass		pass	warn	warn	pass	warn	pass	pass	pass
SRR5063985_03_1	SRR5063985_03_1.fastq.gz	Conventional base calls	Sanger / Illumina 1.9	897762.0	0.0	101.0	47.0	72.63746259477422	101.0	pass	pass		pass	warn	warn	pass	pass	pass	pass	fail
SRR5063985_03_1.trim	SRR5063985_03_1.trim.fastq.gz	Conventional base calls	Sanger / Illumina 1.9	890426.0	0.0	20-101	47.0	76.91019241449979	82.30233618515183	pass	pass		pass	warn	warn	pass	warn	pass	pass	pass
SRR5063985_03_2	SRR5063985_03_2.fastq.gz	Conventional base calls	Sanger / Illumina 1.9	897762.0	0.0	101.0	47.0	72.87498313667176	101.0	pass	warn		pass	warn	warn	pass	pass	pass	pass	fail
SRR5063985_03_2.trim	SRR5063985_03_2.trim.fastq.gz	Conventional base calls	Sanger / Illumina 1.9	890426.0	0.0	20-101	47.0	77.0754003888547	81.77002019258198	pass	pass		pass	warn	warn	pass	warn	pass	pass	pass
SRR5063985_04_1	SRR5063985_04_1.fastq.gz	Conventional base calls	Sanger / Illumina 1.9	1197185.0	0.0	101.0	47.0	71.85198392244583	101.0	pass	pass		pass	warn	warn	pass	pass	pass	pass	fail
SRR5063985_04_1.trim	SRR5063985_04_1.trim.fastq.gz	Conventional base calls	Sanger / Illumina 1.9	1187391.0	0.0	20-101	47.0	75.87154255306604	82.29848466090782	pass	pass		pass	warn	warn	pass	warn	pass	pass	pass
SRR5063985_04_2	SRR5063985_04_2.fastq.gz	Conventional base calls	Sanger / Illumina 1.9	1197185.0	0.0	101.0	47.0	72.10476723493413	101.0	pass	warn		pass	warn	warn	pass	pass	pass	pass	fail
SRR5063985_04_2.trim	SRR5063985_04_2.trim.fastq.gz	Conventional base calls	Sanger / Illumina 1.9	1187391.0	0.0	20-101	47.0	76.06110522624193	81.77667844880078	pass	pass		pass	warn	warn	pass	warn	pass	pass	pass
SRR5063985_05_1	SRR5063985_05_1.fastq.gz	Conventional base calls	Sanger / Illumina 1.9	1496091.0	0.0	101.0	47.0	71.30751812478394	101.0	pass	pass		pass	warn	warn	pass	pass	pass	pass	fail
SRR5063985_05_1.trim	SRR5063985_05_1.trim.fastq.gz	Conventional base calls	Sanger / Illumina 1.9	1483785.0	0.0	20-101	47.0	75.18116219456822	82.28206916770287	pass	pass		pass	warn	warn	pass	warn	pass	pass	pass
SRR5063985_05_2	SRR5063985_05_2.fastq.gz	Conventional base calls	Sanger / Illumina 1.9	1496091.0	0.0	101.0	47.0	71.53660945167259	101.0	pass	warn		pass	warn	warn	pass	pass	pass	pass	fail
SRR5063985_05_2.trim	SRR5063985_05_2.trim.fastq.gz	Conventional base calls	Sanger / Illumina 1.9	1483785.0	0.0	20-101	47.0	75.33070889468347	81.7635412138551	pass	pass		pass	warn	warn	pass	warn	pass	pass	pass
SRR5063985_06_1	SRR5063985_06_1.fastq.gz	Conventional base calls	Sanger / Illumina 1.9	1795083.0	0.0	101.0	47.0	70.83951789768452	101.0	pass	pass		pass	warn	warn	pass	pass	pass	pass	fail
SRR5063985_06_1.trim	SRR5063985_06_1.trim.fastq.gz	Conventional base calls	Sanger / Illumina 1.9	1780331.0	0.0	20-101	47.0	74.5586777850293	82.28954503404142	pass	pass		pass	warn	warn	pass	warn	pass	pass	pass
SRR5063985_06_2	SRR5063985_06_2.fastq.gz	Conventional base calls	Sanger / Illumina 1.9	1795083.0	0.0	101.0	47.0	71.10585876945922	101.0	pass	warn		pass	warn	warn	pass	pass	pass	pass	fail
SRR5063985_06_2.trim	SRR5063985_06_2.trim.fastq.gz	Conventional base calls	Sanger / Illumina 1.9	1780331.0	0.0	20-101	47.0	74.70203612377219	81.76714105410736	pass	pass		pass	warn	warn	pass	warn	pass	pass	pass
SRR5063985_07_1	SRR5063985_07_1.fastq.gz	Conventional base calls	Sanger / Illumina 1.9	2094690.0	0.0	101.0	47.0	70.37504512878328	101.0	pass	pass		pass	warn	warn	pass	pass	pass	pass	fail
SRR5063985_07_1.trim	SRR5063985_07_1.trim.fastq.gz	Conventional base calls	Sanger / Illumina 1.9	2077397.0	0.0	20-101	47.0	74.04643529532032	82.30134634833881	pass	pass		pass	warn	warn	pass	warn	pass	pass	pass
SRR5063985_07_2	SRR5063985_07_2.fastq.gz	Conventional base calls	Sanger / Illumina 1.9	2094690.0	0.0	101.0	47.0	70.66147519434803	101.0	pass	warn		pass	warn	warn	pass	pass	pass	pass	fail
SRR5063985_07_2.trim	SRR5063985_07_2.trim.fastq.gz	Conventional base calls	Sanger / Illumina 1.9	2077397.0	0.0	20-101	47.0	74.20113380609415	81.77660793772206	pass	pass		pass	warn	warn	pass	warn	pass	pass	pass
SRR5063985_08_1	SRR5063985_08_1.fastq.gz	Conventional base calls	Sanger / Illumina 1.9	2394376.0	0.0	101.0	47.0	70.0539671182632	101.0	pass	pass		pass	warn	warn	pass	pass	pass	pass	fail
SRR5063985_08_1.trim	SRR5063985_08_1.trim.fastq.gz	Conventional base calls	Sanger / Illumina 1.9	2374619.0	0.0	20-101	47.0	73.6147472096794	82.29643323834266	pass	pass		pass	warn	warn	pass	warn	pass	pass	pass
SRR5063985_08_2	SRR5063985_08_2.fastq.gz	Conventional base calls	Sanger / Illumina 1.9	2394376.0	0.0	101.0	47.0	70.33272910109574	101.0	pass	warn		pass	warn	warn	pass	pass	pass	pass	fail
SRR5063985_08_2.trim	SRR5063985_08_2.trim.fastq.gz	Conventional base calls	Sanger / Illumina 1.9	2374619.0	0.0	20-101	47.0	73.73246821144062	81.773654636807	pass	pass		pass	warn	warn	pass	warn	pass	pass	pass
SRR5063985_09_1	SRR5063985_09_1.fastq.gz	Conventional base calls	Sanger / Illumina 1.9	2692778.0	0.0	101.0	47.0	69.80941379189306	101.0	pass	pass		pass	warn	warn	pass	pass	warn	pass	fail
SRR5063985_09_1.trim	SRR5063985_09_1.trim.fastq.gz	Conventional base calls	Sanger / Illumina 1.9	2670522.0	0.0	20-101	47.0	73.256513508611	82.29655400704432	pass	pass		pass	warn	warn	pass	warn	pass	pass	pass
SRR5063985_09_2	SRR5063985_09_2.fastq.gz	Conventional base calls	Sanger / Illumina 1.9	2692778.0	0.0	101.0	47.0	70.09571143769986	101.0	pass	warn		pass	warn	warn	pass	pass	pass	pass	fail
SRR5063985_09_2.trim	SRR5063985_09_2.trim.fastq.gz	Conventional base calls	Sanger / Illumina 1.9	2670522.0	0.0	20-101	47.0	73.38768926461327	81.77284890369748	pass	pass		pass	warn	warn	pass	warn	pass	pass	pass
SRR5063985_1	SRR5063985_1.fastq.gz	Conventional base calls	Sanger / Illumina 1.9	29885674.0	0.0	101.0	47.0	64.25734612825705	101.0	pass	pass		pass	warn	warn	pass	pass	warn	pass	fail
SRR5063985_1.trim	SRR5063985_1.trim.fastq.gz	Conventional base calls	Sanger / Illumina 1.9	29638732.0	0.0	20-101	47.0	66.16782488279223	82.31787243799768	pass	pass		pass	warn	warn	pass	warn	warn	pass	pass
SRR5063985_1_1	SRR5063985_1_1.fastq.gz	Conventional base calls	Sanger / Illumina 1.9	2990791.0	0.0	101.0	47.0	69.59081265153836	101.0	pass	pass		pass	warn	warn	pass	pass	warn	pass	fail
SRR5063985_1_1.trim	SRR5063985_1_1.trim.fastq.gz	Conventional base calls	Sanger / Illumina 1.9	2965960.0	0.0	20-101	47.0	72.91558797503346	82.29439641802317	pass	pass		pass	warn	warn	pass	warn	pass	pass	pass
SRR5063985_1_2	SRR5063985_1_2.fastq.gz	Conventional base calls	Sanger / Illumina 1.9	2990791.0	0.0	101.0	47.0	69.86446598046324	101.0	pass	warn		pass	warn	warn	pass	pass	warn	pass	fail
SRR5063985_1_2.trim	SRR5063985_1_2.trim.fastq.gz	Conventional base calls	Sanger / Illumina 1.9	2965960.0	0.0	20-101	47.0	73.06270768618455	81.76856936708519	pass	pass		pass	warn	warn	pass	warn	pass	pass	pass
SRR5063985_2	SRR5063985_2.fastq.gz	Conventional base calls	Sanger / Illumina 1.9	29885674.0	0.0	101.0	47.0	64.52064921696673	101.0	pass	warn		pass	warn	warn	pass	pass	warn	pass	fail
SRR5063985_2.trim	SRR5063985_2.trim.fastq.gz	Conventional base calls	Sanger / Illumina 1.9	29638732.0	0.0	20-101	47.0	66.27036557643758	81.78558873571245	pass	pass		pass	warn	warn	pass	warn	warn	pass	pass
SRR5063985_2_1	SRR5063985_2_1.fastq.gz	Conventional base calls	Sanger / Illumina 1.9	5981144.0	0.0	101.0	47.0	68.05070879008734	101.0	pass	pass		pass	warn	warn	pass	pass	warn	pass	fail
SRR5063985_2_1.trim	SRR5063985_2_1.trim.fastq.gz	Conventional base calls	Sanger / Illumina 1.9	5931747.0	0.0	20-101	47.0	70.79187329031521	82.30447893344069	pass	pass		pass	warn	warn	pass	warn	pass	pass	pass
SRR5063985_2_2	SRR5063985_2_2.fastq.gz	Conventional base calls	Sanger / Illumina 1.9	5981144.0	0.0	101.0	47.0	68.48699295360606	101.0	pass	warn		pass	warn	warn	pass	pass	warn	pass	fail
SRR5063985_2_2.trim	SRR5063985_2_2.trim.fastq.gz	Conventional base calls	Sanger / Illumina 1.9	5931747.0	0.0	20-101	47.0	71.08507450220782	81.77331636025609	pass	pass		pass	warn	warn	pass	warn	pass	pass	pass
SRR5063985_3_1	SRR5063985_3_1.fastq.gz	Conventional base calls	Sanger / Illumina 1.9	8968754.0	0.0	101.0	47.0	67.2379824463501	101.0	pass	pass		pass	warn	warn	pass	pass	warn	pass	fail
SRR5063985_3_1.trim	SRR5063985_3_1.trim.fastq.gz	Conventional base calls	Sanger / Illumina 1.9	8894662.0	0.0	20-101	47.0	69.63283071944396	82.30994657244986	pass	pass		pass	warn	warn	pass	warn	warn	pass	pass
SRR5063985_3_2	SRR5063985_3_2.fastq.gz	Conventional base calls	Sanger / Illumina 1.9	8968754.0	0.0	101.0	47.0	67.71749403686377	101.0	pass	warn		pass	warn	warn	pass	pass	warn	pass	fail
SRR5063985_3_2.trim	SRR5063985_3_2.trim.fastq.gz	Conventional base calls	Sanger / Illumina 1.9	8894662.0	0.0	20-101	47.0	70.02349159971808	81.77857326113123	pass	pass		pass	warn	warn	pass	warn	pass	pass	pass
SRR5063985_4_1	SRR5063985_4_1.fastq.gz	Conventional base calls	Sanger / Illumina 1.9	11957606.0	0.0	101.0	47.0	66.61942557655553	101.0	pass	pass		pass	warn	warn	pass	pass	warn	pass	fail
SRR5063985_4_1.trim	SRR5063985_4_1.trim.fastq.gz	Conventional base calls	Sanger / Illumina 1.9	11858988.0	0.0	20-101	47.0	68.82341700739954	82.30963350329725	pass	pass		pass	warn	warn	pass	warn	warn	pass	pass
SRR5063985_4_2	SRR5063985_4_2.fastq.gz	Conventional base calls	Sanger / Illumina 1.9	11957606.0	0.0	101.0	47.0	66.97336109359436	101.0	pass	warn		pass	warn	warn	pass	pass	warn	pass	fail
SRR5063985_4_2.trim	SRR5063985_4_2.trim.fastq.gz	Conventional base calls	Sanger / Illumina 1.9	11858988.0	0.0	20-101	47.0	69.0884456754712	81.77903460227803	pass	pass		pass	warn	warn	pass	warn	warn	pass	pass
SRR5063985_5_1	SRR5063985_5_1.fastq.gz	Conventional base calls	Sanger / Illumina 1.9	14944573.0	0.0	101.0	47.0	66.1488045305107	101.0	pass	pass		pass	warn	warn	pass	pass	warn	pass	fail
SRR5063985_5_1.trim	SRR5063985_5_1.trim.fastq.gz	Conventional base calls	Sanger / Illumina 1.9	14821229.0	0.0	20-101	47.0	68.28708460783278	82.31688222346473	pass	pass		pass	warn	warn	pass	warn	warn	pass	pass
SRR5063985_5_2	SRR5063985_5_2.fastq.gz	Conventional base calls	Sanger / Illumina 1.9	14944573.0	0.0	101.0	47.0	66.47779502400549	101.0	pass	warn		pass	warn	warn	pass	pass	warn	pass	fail
SRR5063985_5_2.trim	SRR5063985_5_2.trim.fastq.gz	Conventional base calls	Sanger / Illumina 1.9	14821229.0	0.0	20-101	47.0	68.53483929688137	81.78548904412717	pass	pass		pass	warn	warn	pass	warn	warn	pass	pass
SRR5063985_6_1	SRR5063985_6_1.fastq.gz	Conventional base calls	Sanger / Illumina 1.9	17930509.0	0.0	101.0	47.0	65.61093176866805	101.0	pass	pass		pass	warn	warn	pass	pass	warn	pass	fail
SRR5063985_6_1.trim	SRR5063985_6_1.trim.fastq.gz	Conventional base calls	Sanger / Illumina 1.9	17782478.0	0.0	20-101	47.0	67.66298642484708	82.31891910677466	pass	pass		pass	warn	warn	pass	warn	warn	pass	pass
SRR5063985_6_2	SRR5063985_6_2.fastq.gz	Conventional base calls	Sanger / Illumina 1.9	17930509.0	0.0	101.0	47.0	65.97537984534515	101.0	pass	warn		pass	warn	warn	pass	pass	warn	pass	fail
SRR5063985_6_2.trim	SRR5063985_6_2.trim.fastq.gz	Conventional base calls	Sanger / Illumina 1.9	17782478.0	0.0	20-101	47.0	67.96066831315677	81.78647621551957	pass	pass		pass	warn	warn	pass	warn	warn	pass	pass
SRR5063985_7_1	SRR5063985_7_1.fastq.gz	Conventional base calls	Sanger / Illumina 1.9	20918503.0	0.0	101.0	47.0	65.1868244499582	101.0	pass	pass		pass	warn	warn	pass	pass	warn	pass	fail
SRR5063985_7_1.trim	SRR5063985_7_1.trim.fastq.gz	Conventional base calls	Sanger / Illumina 1.9	20745798.0	0.0	20-101	47.0	67.19000101277821	82.3208184134445	pass	pass		pass	warn	warn	pass	warn	warn	pass	pass
SRR5063985_7_2	SRR5063985_7_2.fastq.gz	Conventional base calls	Sanger / Illumina 1.9	20918503.0	0.0	101.0	47.0	65.48167925660773	101.0	pass	warn		pass	warn	warn	pass	pass	warn	pass	fail
SRR5063985_7_2.trim	SRR5063985_7_2.trim.fastq.gz	Conventional base calls	Sanger / Illumina 1.9	20745798.0	0.0	20-101	47.0	67.33926150822725	81.78702617272182	pass	pass		pass	warn	warn	pass	warn	warn	pass	pass
SRR5063985_8_1	SRR5063985_8_1.fastq.gz	Conventional base calls	Sanger / Illumina 1.9	23908685.0	0.0	101.0	47.0	64.84469606625409	101.0	pass	pass		pass	warn	warn	pass	pass	warn	pass	fail
SRR5063985_8_1.trim	SRR5063985_8_1.trim.fastq.gz	Conventional base calls	Sanger / Illumina 1.9	23711069.0	0.0	20-101	47.0	66.84946900417572	82.32128285738614	pass	pass		pass	warn	warn	pass	warn	warn	pass	pass
SRR5063985_8_2	SRR5063985_8_2.fastq.gz	Conventional base calls	Sanger / Illumina 1.9	23908685.0	0.0	101.0	47.0	65.12775761231588	101.0	pass	warn		pass	warn	warn	pass	pass	warn	pass	fail
SRR5063985_8_2.trim	SRR5063985_8_2.trim.fastq.gz	Conventional base calls	Sanger / Illumina 1.9	23711069.0	0.0	20-101	47.0	66.9567723317991	81.78846090827875	pass	pass		pass	warn	warn	pass	warn	warn	pass	pass
SRR5063985_9_1	SRR5063985_9_1.fastq.gz	Conventional base calls	Sanger / Illumina 1.9	26895829.0	0.0	101.0	47.0	64.55179045850741	101.0	pass	pass		pass	warn	warn	pass	pass	warn	pass	fail
SRR5063985_9_1.trim	SRR5063985_9_1.trim.fastq.gz	Conventional base calls	Sanger / Illumina 1.9	26673690.0	0.0	20-101	47.0	66.52446739191411	82.31698651367697	pass	pass		pass	warn	warn	pass	warn	warn	pass	pass
SRR5063985_9_2	SRR5063985_9_2.fastq.gz	Conventional base calls	Sanger / Illumina 1.9	26895829.0	0.0	101.0	47.0	64.82082597278415	101.0	pass	warn		pass	warn	warn	pass	pass	warn	pass	fail
SRR5063985_9_2.trim	SRR5063985_9_2.trim.fastq.gz	Conventional base calls	Sanger / Illumina 1.9	26673690.0	0.0	20-101	47.0	66.61879136983174	81.7848749835512	pass	pass		pass	warn	warn	pass	warn	warn	pass	pass
SRR5063986_1	SRR5063986_1.fastq.gz	Conventional base calls	Sanger / Illumina 1.9	47640829.0	0.0	101.0	48.0	59.234282027998155	101.0	pass	pass		pass	warn	warn	pass	pass	warn	pass	fail
SRR5063986_1.trim	SRR5063986_1.trim.fastq.gz	Conventional base calls	Sanger / Illumina 1.9	47112405.0	0.0	20-101	47.0	61.4234060898965	82.47068970476035	pass	pass		pass	warn	warn	pass	warn	warn	pass	pass
SRR5063986_2	SRR5063986_2.fastq.gz	Conventional base calls	Sanger / Illumina 1.9	47640829.0	0.0	101.0	48.0	59.84232474115936	101.0	pass	fail		pass	warn	warn	pass	pass	warn	pass	fail
SRR5063986_2.trim	SRR5063986_2.trim.fastq.gz	Conventional base calls	Sanger / Illumina 1.9	47112405.0	0.0	20-101	47.0	61.72201240435648	81.80424518765281	pass	pass		pass	warn	warn	pass	warn	warn	pass	pass
SRR5128074_001_1	SRR5128074_001_1.fastq.gz	Conventional base calls	Sanger / Illumina 1.9	36767.0	0.0	40.0	47.0	63.22789457937825	40.0	pass	pass		pass	warn	pass	pass	pass	warn	warn	pass
SRR5128074_001_1.trim	SRR5128074_001_1.trim.fastq.gz	Conventional base calls	Sanger / Illumina 1.9	36637.0	0.0	22-40	47.0	63.44132980320442	39.930043398749895	pass	pass		pass	warn	pass	pass	warn	warn	pass	pass
SRR5128074_001_2	SRR5128074_001_2.fastq.gz	Conventional base calls	Sanger / Illumina 1.9	36767.0	0.0	40.0	47.0	65.87700927462127	40.0	pass	pass		pass	fail	pass	pass	pass	warn	warn	pass
SRR5128074_001_2.trim	SRR5128074_001_2.trim.fastq.gz	Conventional base calls	Sanger / Illumina 1.9	36637.0	0.0	20-40	47.0	66.08619701394764	39.92335616999208	pass	pass		pass	warn	pass	pass	warn	warn	pass	pass
SRR5128074_002_1	SRR5128074_002_1.fastq.gz	Conventional base calls	Sanger / Illumina 1.9	73687.0	0.0	40.0	47.0	54.26058870628469	40.0	pass	pass		pass	warn	pass	pass	pass	warn	warn	pass
SRR5128074_002_1.trim	SRR5128074_002_1.trim.fastq.gz	Conventional base calls	Sanger / Illumina 1.9	73421.0	0.0	22-40	47.0	54.434017515424735	39.93362934310347	pass	pass		pass	fail	pass	pass	warn	warn	pass	pass
SRR5128074_002_2	SRR5128074_002_2.fastq.gz	Conventional base calls	Sanger / Illumina 1.9	73687.0	0.0	40.0	47.0	57.111837908993444	40.0	pass	pass		pass	fail	pass	pass	pass	warn	warn	pass
SRR5128074_002_2.trim	SRR5128074_002_2.trim.fastq.gz	Conventional base calls	Sanger / Illumina 1.9	73421.0	0.0	20-40	47.0	57.28470056250936	39.92929815720298	pass	pass		pass	fail	pass	pass	warn	warn	pass	pass
SRR5128074_003_1	SRR5128074_003_1.fastq.gz	Conventional base calls	Sanger / Illumina 1.9	110480.0	0.0	40.0	47.0	49.87871107892831	40.0	pass	pass		pass	warn	pass	pass	pass	fail	warn	pass
SRR5128074_003_1.trim	SRR5128074_003_1.trim.fastq.gz	Conventional base calls	Sanger / Illumina 1.9	110067.0	0.0	22-40	47.0	50.04224699501213	39.93141450207601	pass	pass		pass	warn	pass	pass	warn	warn	pass	pass
SRR5128074_003_2	SRR5128074_003_2.fastq.gz	Conventional base calls	Sanger / Illumina 1.9	110480.0	0.0	40.0	47.0	52.598660391021	40.0	pass	pass		pass	fail	pass	pass	pass	warn	warn	pass
SRR5128074_003_2.trim	SRR5128074_003_2.trim.fastq.gz	Conventional base calls	Sanger / Illumina 1.9	110067.0	0.0	20-40	47.0	52.75786566364123	39.92678096068758	pass	pass		pass	fail	pass	pass	warn	warn	pass	pass
SRR5128074_004_1	SRR5128074_004_1.fastq.gz	Conventional base calls	Sanger / Illumina 1.9	147312.0	0.0	40.0	47.0	47.30979146301727	40.0	pass	pass		pass	warn	pass	pass	pass	fail	warn	pass
SRR5128074_004_1.trim	SRR5128074_004_1.trim.fastq.gz	Conventional base calls	Sanger / Illumina 1.9	146787.0	0.0	22-40	47.0	47.45719988827348	39.93112469087862	pass	pass		pass	warn	pass	pass	warn	fail	pass	pass
SRR5128074_004_2	SRR5128074_004_2.fastq.gz	Conventional base calls	Sanger / Illumina 1.9	147312.0	0.0	40.0	47.0	49.99932116867601	40.0	pass	pass		pass	fail	pass	pass	pass	fail	warn	pass
SRR5128074_004_2.trim	SRR5128074_004_2.trim.fastq.gz	Conventional base calls	Sanger / Illumina 1.9	146787.0	0.0	20-40	47.0	50.14408632917083	39.92574955547835	pass	pass		pass	warn	pass	pass	warn	warn	pass	pass
SRR5128074_005_1	SRR5128074_005_1.fastq.gz	Conventional base calls	Sanger / Illumina 1.9	184326.0	0.0	40.0	47.0	45.48788559400193	40.0	pass	pass		pass	warn	pass	pass	pass	fail	warn	pass
SRR5128074_005_1.trim	SRR5128074_005_1.trim.fastq.gz	Conventional base calls	Sanger / Illumina 1.9	183695.0	0.0	22-40	47.0	45.62617382073546	39.93113585018645	pass	pass		pass	warn	pass	pass	warn	fail	pass	pass
SRR5128074_005_2	SRR5128074_005_2.fastq.gz	Conventional base calls	Sanger / Illumina 1.9	184326.0	0.0	40.0	47.0	48.18039777350997	40.0	pass	pass		pass	fail	pass	pass	pass	fail	warn	pass
SRR5128074_005_2.trim	SRR5128074_005_2.trim.fastq.gz	Conventional base calls	Sanger / Illumina 1.9	183695.0	0.0	20-40	47.0	48.31160347314842	39.926089441737666	pass	pass		pass	warn	pass	pass	warn	fail	pass	pass
SRR5128074_006_1	SRR5128074_006_1.fastq.gz	Conventional base calls	Sanger / Illumina 1.9	221139.0	0.0	40.0	47.0	44.09217731833824	40.0	pass	pass		pass	warn	pass	pass	pass	fail	warn	pass
SRR5128074_006_1.trim	SRR5128074_006_1.trim.fastq.gz	Conventional base calls	Sanger / Illumina 1.9	220368.0	0.0	22-40	47.0	44.225568140564874	39.93038462934727	pass	pass		pass	warn	pass	pass	warn	fail	pass	pass
SRR5128074_006_2	SRR5128074_006_2.fastq.gz	Conventional base calls	Sanger / Illumina 1.9	221139.0	0.0	40.0	47.0	45.939808285202865	40.0	pass	pass		pass	fail	pass	pass	pass	fail	warn	pass
SRR5128074_006_2.trim	SRR5128074_006_2.trim.fastq.gz	Conventional base calls	Sanger / Illumina 1.9	220368.0	0.0	20-40	47.0	46.088209510974	39.9256879401728	pass	pass		pass	warn	pass	pass	warn	fail	pass	pass
SRR5128074_007_1	SRR5128074_007_1.fastq.gz	Conventional base calls	Sanger / Illumina 1.9	257832.0	0.0	40.0	47.0	40.5197785925212	40.0	pass	pass		pass	warn	pass	pass	pass	fail	warn	pass
SRR5128074_007_1.trim	SRR5128074_007_1.trim.fastq.gz	Conventional base calls	Sanger / Illumina 1.9	256922.0	0.0	22-40	47.0	40.660838119834494	39.93041467838488	pass	pass		pass	warn	pass	pass	warn	fail	pass	pass
SRR5128074_007_2	SRR5128074_007_2.fastq.gz	Conventional base calls	Sanger / Illumina 1.9	257832.0	0.0	40.0	47.0	41.71640142788937	40.0	pass	pass		pass	fail	pass	pass	pass	fail	warn	pass
SRR5128074_007_2.trim	SRR5128074_007_2.trim.fastq.gz	Conventional base calls	Sanger / Illumina 1.9	256922.0	0.0	20-40	47.0	41.85896486602995	39.92544429826951	pass	pass		pass	warn	pass	pass	warn	fail	pass	pass
SRR5128074_008_1	SRR5128074_008_1.fastq.gz	Conventional base calls	Sanger / Illumina 1.9	294488.0	0.0	40.0	47.0	37.042809605305976	40.0	pass	pass		pass	warn	pass	pass	pass	fail	warn	pass
SRR5128074_008_1.trim	SRR5128074_008_1.trim.fastq.gz	Conventional base calls	Sanger / Illumina 1.9	293445.0	0.0	21-40	47.0	37.17567571274321	39.92931554465061	pass	pass		pass	warn	pass	pass	warn	fail	pass	pass
SRR5128074_008_2	SRR5128074_008_2.fastq.gz	Conventional base calls	Sanger / Illumina 1.9	294488.0	0.0	40.0	47.0	38.19588244324889	40.0	pass	pass		pass	fail	pass	pass	pass	fail	warn	pass
SRR5128074_008_2.trim	SRR5128074_008_2.trim.fastq.gz	Conventional base calls	Sanger / Illumina 1.9	293445.0	0.0	20-40	47.0	38.33462366337181	39.92434016595955	pass	pass		pass	warn	pass	pass	warn	fail	pass	pass
SRR5128074_009_1	SRR5128074_009_1.fastq.gz	Conventional base calls	Sanger / Illumina 1.9	331160.0	0.0	40.0	47.0	41.35606518959942	40.0	pass	pass		pass	warn	pass	pass	pass	fail	warn	pass
SRR5128074_009_1.trim	SRR5128074_009_1.trim.fastq.gz	Conventional base calls	Sanger / Illumina 1.9	329983.0	0.0	21-40	47.0	41.48723198059056	39.9301236730377	pass	pass		pass	warn	pass	pass	warn	fail	pass	pass
SRR5128074_009_2	SRR5128074_009_2.fastq.gz	Conventional base calls	Sanger / Illumina 1.9	331160.0	0.0	40.0	47.0	43.93212480393662	40.0	pass	pass		pass	fail	pass	pass	pass	fail	warn	pass
SRR5128074_009_2.trim	SRR5128074_009_2.trim.fastq.gz	Conventional base calls	Sanger / Illumina 1.9	329983.0	0.0	20-40	47.0	44.063601449764526	39.92539615677171	pass	pass		pass	fail	pass	pass	warn	fail	pass	pass
SRR5128074_01_1	SRR5128074_01_1.fastq.gz	Conventional base calls	Sanger / Illumina 1.9	368149.0	0.0	40.0	47.0	40.70755519359708	40.0	pass	pass		pass	warn	pass	pass	pass	fail	warn	pass
SRR5128074_01_1.trim	SRR5128074_01_1.trim.fastq.gz	Conventional base calls	Sanger / Illumina 1.9	366826.0	0.0	21-40	47.0	40.83753984554332	39.93012490935757	pass	pass		pass	warn	pass	pass	warn	fail	pass	pass
SRR5128074_01_2	SRR5128074_01_2.fastq.gz	Conventional base calls	Sanger / Illumina 1.9	368149.0	0.0	40.0	47.0	43.28558834738871	40.0	pass	pass		pass	fail	pass	pass	pass	fail	warn	pass
SRR5128074_01_2.trim	SRR5128074_01_2.trim.fastq.gz	Conventional base calls	Sanger / Illumina 1.9	366826.0	0.0	20-40	47.0	43.41308355239644	39.925618685698396	pass	pass		pass	fail	pass	pass	warn	fail	pass	pass
SRR5128074_02_1	SRR5128074_02_1.fastq.gz	Conventional base calls	Sanger / Illumina 1.9	736705.0	0.0	40.0	47.0	37.54623012563184	40.0	pass	pass		pass	warn	pass	pass	pass	fail	warn	pass
SRR5128074_02_1.trim	SRR5128074_02_1.trim.fastq.gz	Conventional base calls	Sanger / Illumina 1.9	733996.0	0.0	20-40	47.0	37.67017464239157	39.93024076425485	pass	pass		pass	warn	pass	pass	warn	fail	pass	pass
SRR5128074_02_2	SRR5128074_02_2.fastq.gz	Conventional base calls	Sanger / Illumina 1.9	736705.0	0.0	40.0	47.0	40.067159997515674	40.0	pass	pass		pass	fail	pass	pass	pass	fail	warn	pass
SRR5128074_02_2.trim	SRR5128074_02_2.trim.fastq.gz	Conventional base calls	Sanger / Illumina 1.9	733996.0	0.0	20-40	47.0	40.17622556793376	39.92579251113085	pass	pass		pass	warn	pass	pass	warn	fail	pass	pass
SRR5128074_03_1	SRR5128074_03_1.fastq.gz	Conventional base calls	Sanger / Illumina 1.9	1104122.0	0.0	40.0	47.0	36.15203448854397	40.0	pass	pass		pass	warn	pass	pass	pass	fail	warn	pass
SRR5128074_03_1.trim	SRR5128074_03_1.trim.fastq.gz	Conventional base calls	Sanger / Illumina 1.9	1100084.0	0.0	20-40	47.0	36.26078770143818	39.929522654633644	pass	pass		pass	warn	pass	pass	warn	fail	pass	pass
SRR5128074_03_2	SRR5128074_03_2.fastq.gz	Conventional base calls	Sanger / Illumina 1.9	1104122.0	0.0	40.0	47.0	38.56272260478106	40.0	pass	pass		pass	fail	pass	pass	pass	fail	warn	pass
SRR5128074_03_2.trim	SRR5128074_03_2.trim.fastq.gz	Conventional base calls	Sanger / Illumina 1.9	1100084.0	0.0	20-40	47.0	38.6526038243554	39.92504754182408	pass	pass		pass	fail	pass	pass	warn	fail	pass	pass
SRR5128074_04_1	SRR5128074_04_1.fastq.gz	Conventional base calls	Sanger / Illumina 1.9	1472346.0	0.0	40.0	47.0	35.26448063664741	40.0	pass	pass		pass	warn	pass	pass	pass	fail	warn	pass
SRR5128074_04_1.trim	SRR5128074_04_1.trim.fastq.gz	Conventional base calls	Sanger / Illumina 1.9	1467050.0	0.0	20-40	47.0	35.37262668430047	39.92958658532429	pass	pass		pass	warn	pass	pass	warn	fail	pass	pass
SRR5128074_04_2	SRR5128074_04_2.fastq.gz	Conventional base calls	Sanger / Illumina 1.9	1472346.0	0.0	40.0	47.0	37.64963404530981	40.0	pass	pass		pass	fail	pass	pass	pass	fail	warn	pass
SRR5128074_04_2.trim	SRR5128074_04_2.trim.fastq.gz	Conventional base calls	Sanger / Illumina 1.9	1467050.0	0.0	20-40	47.0	37.74758839710718	39.92542858116629	pass	pass		pass	warn	pass	pass	warn	fail	pass	pass
SRR5128074_05_1	SRR5128074_05_1.fastq.gz	Conventional base calls	Sanger / Illumina 1.9	1840078.0	0.0	40.0	47.0	34.70660452912999	40.0	pass	pass		pass	warn	pass	pass	pass	fail	warn	pass
SRR5128074_05_1.trim	SRR5128074_05_1.trim.fastq.gz	Conventional base calls	Sanger / Illumina 1.9	1833422.0	0.0	20-40	47.0	34.81588185818895	39.93052172385845	pass	pass		pass	warn	pass	pass	warn	fail	pass	pass
SRR5128074_05_2	SRR5128074_05_2.fastq.gz	Conventional base calls	Sanger / Illumina 1.9	1840078.0	0.0	40.0	47.0	37.04827745611219	40.0	pass	pass		pass	fail	pass	pass	pass	fail	warn	pass
SRR5128074_05_2.trim	SRR5128074_05_2.trim.fastq.gz	Conventional base calls	Sanger / Illumina 1.9	1833422.0	0.0	20-40	47.0	37.15004266307843	39.92631156384073	pass	pass		pass	warn	pass	pass	warn	fail	pass	pass
SRR5128074_06_1	SRR5128074_06_1.fastq.gz	Conventional base calls	Sanger / Illumina 1.9	2207790.0	0.0	40.0	47.0	34.28221733563323	40.0	pass	pass		pass	warn	pass	pass	pass	fail	warn	pass
SRR5128074_06_1.trim	SRR5128074_06_1.trim.fastq.gz	Conventional base calls	Sanger / Illumina 1.9	2199768.0	0.0	20-40	47.0	34.38795894937956	39.930424935720495	pass	pass		pass	warn	pass	pass	warn	fail	pass	pass
SRR5128074_06_2	SRR5128074_06_2.fastq.gz	Conventional base calls	Sanger / Illumina 1.9	2207790.0	0.0	40.0	47.0	36.66926328013899	40.0	pass	pass		pass	fail	pass	pass	pass	fail	warn	pass
SRR5128074_06_2.trim	SRR5128074_06_2.trim.fastq.gz	Conventional base calls	Sanger / Illumina 1.9	2199768.0	0.0	20-40	47.0	36.77108814085713	39.92625358674187	pass	pass		pass	warn	pass	pass	warn	fail	pass	pass
SRR5128074_07_1	SRR5128074_07_1.fastq.gz	Conventional base calls	Sanger / Illumina 1.9	2576088.0	0.0	40.0	47.0	33.91484077467628	40.0	pass	pass		pass	warn	pass	pass	pass	fail	warn	pass
SRR5128074_07_1.trim	SRR5128074_07_1.trim.fastq.gz	Conventional base calls	Sanger / Illumina 1.9	2566725.0	0.0	20-40	47.0	34.042016318632065	39.93076352160828	pass	pass		pass	warn	pass	pass	warn	fail	pass	pass
SRR5128074_07_2	SRR5128074_07_2.fastq.gz	Conventional base calls	Sanger / Illumina 1.9	2576088.0	0.0	40.0	47.0	36.28272340700735	40.0	pass	pass		pass	fail	pass	pass	pass	fail	warn	pass
SRR5128074_07_2.trim	SRR5128074_07_2.trim.fastq.gz	Conventional base calls	Sanger / Illumina 1.9	2566725.0	0.0	20-40	47.0	36.37306846189898	39.92668673114572	pass	pass		pass	warn	pass	pass	warn	fail	pass	pass
SRR5128074_08_1	SRR5128074_08_1.fastq.gz	Conventional base calls	Sanger / Illumina 1.9	2944878.0	0.0	40.0	47.0	33.65426789760875	40.0	pass	pass		pass	warn	pass	pass	pass	fail	warn	pass
SRR5128074_08_1.trim	SRR5128074_08_1.trim.fastq.gz	Conventional base calls	Sanger / Illumina 1.9	2934126.0	0.0	20-40	47.0	33.74886217361657	39.931079306069336	pass	pass		pass	warn	pass	pass	warn	fail	pass	pass
SRR5128074_08_2	SRR5128074_08_2.fastq.gz	Conventional base calls	Sanger / Illumina 1.9	2944878.0	0.0	40.0	47.0	36.022452917639725	40.0	pass	pass		pass	fail	pass	pass	pass	fail	warn	pass
SRR5128074_08_2.trim	SRR5128074_08_2.trim.fastq.gz	Conventional base calls	Sanger / Illumina 1.9	2934126.0	0.0	20-40	47.0	36.12964943986894	39.92691827140348	pass	pass		pass	warn	pass	pass	warn	fail	pass	pass
SRR5128074_09_1	SRR5128074_09_1.fastq.gz	Conventional base calls	Sanger / Illumina 1.9	3312143.0	0.0	40.0	47.0	33.471948436865276	40.0	pass	pass		pass	warn	pass	pass	pass	fail	warn	pass
SRR5128074_09_1.trim	SRR5128074_09_1.trim.fastq.gz	Conventional base calls	Sanger / Illumina 1.9	3300097.0	0.0	20-40	47.0	33.57283818218927	39.93112263063783	pass	pass		pass	warn	pass	pass	warn	fail	pass	pass
SRR5128074_09_2	SRR5128074_09_2.fastq.gz	Conventional base calls	Sanger / Illumina 1.9	3312143.0	0.0	40.0	47.0	35.85490087125392	40.0	pass	pass		pass	fail	pass	pass	pass	fail	warn	pass
SRR5128074_09_2.trim	SRR5128074_09_2.trim.fastq.gz	Conventional base calls	Sanger / Illumina 1.9	3300097.0	0.0	20-40	47.0	35.947052465771385	39.926951238099974	pass	pass		pass	warn	pass	pass	warn	fail	pass	pass
SRR5128074_1	SRR5128074_1.fastq.gz	Conventional base calls	Sanger / Illumina 1.9	36769931.0	0.0	40.0	47.0	27.515407191188395	40.0	pass	pass		pass	warn	pass	pass	pass	fail	warn	pass
SRR5128074_1.trim	SRR5128074_1.trim.fastq.gz	Conventional base calls	Sanger / Illumina 1.9	36637974.0	0.0	20-40	47.0	27.602639508966952	39.93211753466499	pass	pass		pass	warn	pass	pass	warn	fail	pass	pass
SRR5128074_1_1	SRR5128074_1_1.fastq.gz	Conventional base calls	Sanger / Illumina 1.9	3678920.0	0.0	40.0	47.0	33.23684047255828	40.0	pass	pass		pass	warn	pass	pass	pass	fail	warn	pass
SRR5128074_1_1.trim	SRR5128074_1_1.trim.fastq.gz	Conventional base calls	Sanger / Illumina 1.9	3665657.0	0.0	20-40	47.0	33.34697820023469	39.931355552360735	pass	pass		pass	warn	pass	pass	warn	fail	pass	pass
SRR5128074_1_2	SRR5128074_1_2.fastq.gz	Conventional base calls	Sanger / Illumina 1.9	3678920.0	0.0	40.0	47.0	35.65774584156932	40.0	pass	pass		pass	fail	pass	pass	pass	fail	warn	pass
SRR5128074_1_2.trim	SRR5128074_1_2.trim.fastq.gz	Conventional base calls	Sanger / Illumina 1.9	3665657.0	0.0	20-40	47.0	35.76418387172279	39.92715521392209	pass	pass		pass	warn	pass	pass	warn	fail	pass	pass
SRR5128074_2	SRR5128074_2.fastq.gz	Conventional base calls	Sanger / Illumina 1.9	36769931.0	0.0	40.0	47.0	29.934431482473894	40.0	pass	pass		pass	fail	pass	pass	pass	fail	warn	pass
SRR5128074_2.trim	SRR5128074_2.trim.fastq.gz	Conventional base calls	Sanger / Illumina 1.9	36637974.0	0.0	20-40	47.0	30.0142884116961	39.92793591698056	pass	pass		pass	warn	pass	pass	warn	fail	pass	pass
SRR5128074_2_1	SRR5128074_2_1.fastq.gz	Conventional base calls	Sanger / Illumina 1.9	7358352.0	0.0	40.0	47.0	31.721614141813554	40.0	pass	pass		pass	warn	pass	pass	pass	fail	warn	pass
SRR5128074_2_1.trim	SRR5128074_2_1.trim.fastq.gz	Conventional base calls	Sanger / Illumina 1.9	7331994.0	0.0	20-40	47.0	31.82290281231382	39.93179277015229	pass	pass		pass	warn	pass	pass	warn	fail	pass	pass
SRR5128074_2_2	SRR5128074_2_2.fastq.gz	Conventional base calls	Sanger / Illumina 1.9	7358352.0	0.0	40.0	47.0	33.9406263780395	40.0	pass	pass		pass	fail	pass	pass	pass	fail	warn	pass
SRR5128074_2_2.trim	SRR5128074_2_2.trim.fastq.gz	Conventional base calls	Sanger / Illumina 1.9	7331994.0	0.0	20-40	47.0	34.03777208317816	39.92765501444764	pass	pass		pass	warn	pass	pass	warn	fail	pass	pass
SRR5128074_3_1	SRR5128074_3_1.fastq.gz	Conventional base calls	Sanger / Illumina 1.9	11034710.0	0.0	40.0	47.0	30.820607077232026	40.0	pass	pass		pass	warn	pass	pass	pass	fail	warn	pass
SRR5128074_3_1.trim	SRR5128074_3_1.trim.fastq.gz	Conventional base calls	Sanger / Illumina 1.9	10995236.0	0.0	20-40	47.0	30.91481902317413	39.931854850591655	pass	pass		pass	warn	pass	pass	warn	fail	pass	pass
SRR5128074_3_2	SRR5128074_3_2.fastq.gz	Conventional base calls	Sanger / Illumina 1.9	11034710.0	0.0	40.0	47.0	33.132598935227584	40.0	pass	pass		pass	fail	pass	pass	pass	fail	warn	pass
SRR5128074_3_2.trim	SRR5128074_3_2.trim.fastq.gz	Conventional base calls	Sanger / Illumina 1.9	10995236.0	0.0	20-40	47.0	33.23105291633052	39.92769668609205	pass	pass		pass	warn	pass	pass	warn	fail	pass	pass
SRR5128074_4_1	SRR5128074_4_1.fastq.gz	Conventional base calls	Sanger / Illumina 1.9	14711310.0	0.0	40.0	47.0	30.200277252421852	40.0	pass	pass		pass	warn	pass	pass	pass	fail	warn	pass
SRR5128074_4_1.trim	SRR5128074_4_1.trim.fastq.gz	Conventional base calls	Sanger / Illumina 1.9	14658733.0	0.0	20-40	47.0	30.29463131378451	39.93207346091916	pass	pass		pass	warn	pass	pass	warn	fail	pass	pass
SRR5128074_4_2	SRR5128074_4_2.fastq.gz	Conventional base calls	Sanger / Illumina 1.9	14711310.0	0.0	40.0	47.0	32.56637853616217	40.0	pass	pass		pass	fail	pass	pass	pass	fail	warn	pass
SRR5128074_4_2.trim	SRR5128074_4_2.trim.fastq.gz	Conventional base calls	Sanger / Illumina 1.9	14658733.0	0.0	20-40	47.0	32.65409303172518	39.927946091930316	pass	pass		pass	warn	pass	pass	warn	fail	pass	pass
SRR5128074_5_1	SRR5128074_5_1.fastq.gz	Conventional base calls	Sanger / Illumina 1.9	18386391.0	0.0	40.0	47.0	29.574988021719545	40.0	pass	pass		pass	warn	pass	pass	pass	fail	warn	pass
SRR5128074_5_1.trim	SRR5128074_5_1.trim.fastq.gz	Conventional base calls	Sanger / Illumina 1.9	18320465.0	0.0	20-40	47.0	29.666222611663017	39.93197907367526	pass	pass		pass	warn	pass	pass	warn	fail	pass	pass
SRR5128074_5_2	SRR5128074_5_2.fastq.gz	Conventional base calls	Sanger / Illumina 1.9	18386391.0	0.0	40.0	47.0	31.975837872883755	40.0	pass	pass		pass	fail	pass	pass	pass	fail	warn	pass
SRR5128074_5_2.trim	SRR5128074_5_2.trim.fastq.gz	Conventional base calls	Sanger / Illumina 1.9	18320465.0	0.0	20-40	47.0	32.05533676813691	39.92782923359205	pass	pass		pass	warn	pass	pass	warn	fail	pass	pass
SRR5128074_6_1	SRR5128074_6_1.fastq.gz	Conventional base calls	Sanger / Illumina 1.9	22060555.0	0.0	40.0	47.0	29.099447405387778	40.0	pass	pass		pass	warn	pass	pass	pass	fail	warn	pass
SRR5128074_6_1.trim	SRR5128074_6_1.trim.fastq.gz	Conventional base calls	Sanger / Illumina 1.9	21981487.0	0.0	20-40	47.0	29.19837973956247	39.93203680897475	pass	pass		pass	warn	pass	pass	warn	fail	pass	pass
SRR5128074_6_2	SRR5128074_6_2.fastq.gz	Conventional base calls	Sanger / Illumina 1.9	22060555.0	0.0	40.0	47.0	31.439683780173617	40.0	pass	pass		pass	fail	pass	pass	pass	fail	warn	pass
SRR5128074_6_2.trim	SRR5128074_6_2.trim.fastq.gz	Conventional base calls	Sanger / Illumina 1.9	21981487.0	0.0	20-40	47.0	31.526880456135046	39.92789909981977	pass	pass		pass	warn	pass	pass	warn	fail	pass	pass
SRR5128074_7_1	SRR5128074_7_1.fastq.gz	Conventional base calls	Sanger / Illumina 1.9	25736657.0	0.0	40.0	47.0	28.610982499943837	40.0	pass	pass		pass	warn	pass	pass	pass	fail	warn	pass
SRR5128074_7_1.trim	SRR5128074_7_1.trim.fastq.gz	Conventional base calls	Sanger / Illumina 1.9	25644277.0	0.0	20-40	47.0	28.702846198256903	39.93213090000549	pass	pass		pass	warn	pass	pass	warn	fail	pass	pass
SRR5128074_7_2	SRR5128074_7_2.fastq.gz	Conventional base calls	Sanger / Illumina 1.9	25736657.0	0.0	40.0	47.0	30.989932930831333	40.0	pass	pass		pass	fail	pass	pass	pass	fail	warn	pass
SRR5128074_7_2.trim	SRR5128074_7_2.trim.fastq.gz	Conventional base calls	Sanger / Illumina 1.9	25644277.0	0.0	20-40	47.0	31.081213374224383	39.92800725089656	pass	pass		pass	warn	pass	pass	warn	fail	pass	pass
SRR5128074_8_1	SRR5128074_8_1.fastq.gz	Conventional base calls	Sanger / Illumina 1.9	29415634.0	0.0	40.0	47.0	28.196740327296727	40.0	pass	pass		pass	warn	pass	pass	pass	fail	warn	pass
SRR5128074_8_1.trim	SRR5128074_8_1.trim.fastq.gz	Conventional base calls	Sanger / Illumina 1.9	29310113.0	0.0	20-40	47.0	28.291208879273956	39.932045843699065	pass	pass		pass	warn	pass	pass	warn	fail	pass	pass
SRR5128074_8_2	SRR5128074_8_2.fastq.gz	Conventional base calls	Sanger / Illumina 1.9	29415634.0	0.0	40.0	47.0	30.61821757357913	40.0	pass	pass		pass	fail	pass	pass	pass	fail	warn	pass
SRR5128074_8_2.trim	SRR5128074_8_2.trim.fastq.gz	Conventional base calls	Sanger / Illumina 1.9	29310113.0	0.0	20-40	47.0	30.695320047730153	39.92787922721417	pass	pass		pass	warn	pass	pass	warn	fail	pass	pass
SRR5128074_9_1	SRR5128074_9_1.fastq.gz	Conventional base calls	Sanger / Illumina 1.9	33091477.0	0.0	40.0	47.0	27.849024854987064	40.0	pass	pass		pass	warn	pass	pass	pass	fail	warn	pass
SRR5128074_9_1.trim	SRR5128074_9_1.trim.fastq.gz	Conventional base calls	Sanger / Illumina 1.9	32972792.0	0.0	20-40	47.0	27.934646854580752	39.932059923830536	pass	pass		pass	warn	pass	pass	warn	fail	pass	pass
SRR5128074_9_2	SRR5128074_9_2.fastq.gz	Conventional base calls	Sanger / Illumina 1.9	33091477.0	0.0	40.0	47.0	30.25383217735822	40.0	pass	pass		pass	fail	pass	pass	pass	fail	warn	pass
SRR5128074_9_2.trim	SRR5128074_9_2.trim.fastq.gz	Conventional base calls	Sanger / Illumina 1.9	32972792.0	0.0	20-40	47.0	30.328725754630863	39.927878173010036	pass	pass		pass	fail	pass	pass	warn	fail	pass	pass
SRR5876158_001_1	SRR5876158_001_1.fastq.gz	Conventional base calls	Sanger / Illumina 1.9	44662.0	0.0	42.0	45.0	67.05476691594644	42.0	pass	pass		pass	fail	pass	pass	pass	warn	pass	pass
SRR5876158_001_1.trim	SRR5876158_001_1.trim.fastq.gz	Conventional base calls	Sanger / Illumina 1.9	44604.0	0.0	21-42	45.0	67.22491256389561	41.882611424984304	pass	pass		pass	fail	pass	pass	warn	warn	pass	pass
SRR5876158_001_2	SRR5876158_001_2.fastq.gz	Conventional base calls	Sanger / Illumina 1.9	44662.0	0.0	42.0	45.0	65.68671353723524	42.0	pass	pass		pass	fail	pass	pass	pass	warn	warn	pass
SRR5876158_001_2.trim	SRR5876158_001_2.trim.fastq.gz	Conventional base calls	Sanger / Illumina 1.9	44604.0	0.0	21-42	45.0	65.9357905120617	41.88290287866559	pass	pass		pass	fail	pass	pass	warn	warn	pass	pass
SRR5876158_002_1	SRR5876158_002_1.fastq.gz	Conventional base calls	Sanger / Illumina 1.9	89606.0	0.0	42.0	45.0	59.15563689931478	42.0	pass	pass		pass	fail	pass	pass	pass	warn	pass	pass
SRR5876158_002_1.trim	SRR5876158_002_1.trim.fastq.gz	Conventional base calls	Sanger / Illumina 1.9	89489.0	0.0	21-42	45.0	59.35701594609394	41.88423158153516	pass	pass		pass	fail	pass	pass	warn	warn	pass	pass
SRR5876158_002_2	SRR5876158_002_2.fastq.gz	Conventional base calls	Sanger / Illumina 1.9	89606.0	0.0	42.0	45.0	57.7595250318059	42.0	pass	pass		pass	fail	pass	pass	pass	warn	warn	pass
SRR5876158_002_2.trim	SRR5876158_002_2.trim.fastq.gz	Conventional base calls	Sanger / Illumina 1.9	89489.0	0.0	21-42	45.0	58.022773748728895	41.8845556437104	pass	pass		pass	fail	pass	pass	warn	warn	pass	pass
SRR5876158_003_1	SRR5876158_003_1.fastq.gz	Conventional base calls	Sanger / Illumina 1.9	134200.0	0.0	42.0	45.0	55.3107302533532	42.0	pass	pass		pass	fail	pass	pass	pass	warn	pass	pass
SRR5876158_003_1.trim	SRR5876158_003_1.trim.fastq.gz	Conventional base calls	Sanger / Illumina 1.9	134029.0	0.0	21-42	45.0	55.52604287131889	41.88850920323214	pass	pass		pass	fail	pass	pass	warn	warn	pass	pass
SRR5876158_003_2	SRR5876158_003_2.fastq.gz	Conventional base calls	Sanger / Illumina 1.9	134200.0	0.0	42.0	45.0	53.859165424739196	42.0	pass	pass		pass	fail	pass	pass	pass	warn	warn	pass
SRR5876158_003_2.trim	SRR5876158_003_2.trim.fastq.gz	Conventional base calls	Sanger / Illumina 1.9	134029.0	0.0	21-42	45.0	54.10620089682083	41.88853158644771	pass	pass		pass	fail	pass	pass	warn	warn	pass	pass
SRR5876158_004_1	SRR5876158_004_1.fastq.gz	Conventional base calls	Sanger / Illumina 1.9	178981.0	0.0	42.0	45.0	52.81286840502624	42.0	pass	pass		pass	fail	pass	pass	pass	warn	pass	pass
SRR5876158_004_1.trim	SRR5876158_004_1.trim.fastq.gz	Conventional base calls	Sanger / Illumina 1.9	178749.0	0.0	20-42	45.0	53.02575119301367	41.88823433977253	pass	pass		pass	fail	pass	pass	warn	warn	pass	pass
SRR5876158_004_2	SRR5876158_004_2.fastq.gz	Conventional base calls	Sanger / Illumina 1.9	178981.0	0.0	42.0	45.0	51.346232281638834	42.0	pass	pass		pass	fail	pass	pass	pass	warn	warn	pass
SRR5876158_004_2.trim	SRR5876158_004_2.trim.fastq.gz	Conventional base calls	Sanger / Illumina 1.9	178749.0	0.0	20-42	45.0	51.58854035547053	41.888245528646316	pass	pass		pass	fail	pass	pass	warn	warn	pass	pass
SRR5876158_005_1	SRR5876158_005_1.fastq.gz	Conventional base calls	Sanger / Illumina 1.9	223935.0	0.0	42.0	45.0	47.76868993769819	42.0	pass	pass		pass	fail	pass	pass	pass	fail	pass	pass
SRR5876158_005_1.trim	SRR5876158_005_1.trim.fastq.gz	Conventional base calls	Sanger / Illumina 1.9	223643.0	0.0	20-42	45.0	47.90789431714507	41.88626069226401	pass	pass		pass	fail	pass	pass	warn	fail	pass	pass
SRR5876158_005_2	SRR5876158_005_2.fastq.gz	Conventional base calls	Sanger / Illumina 1.9	223935.0	0.0	42.0	45.0	47.018217849335606	42.0	pass	pass		pass	fail	pass	pass	pass	fail	warn	pass
SRR5876158_005_2.trim	SRR5876158_005_2.trim.fastq.gz	Conventional base calls	Sanger / Illumina 1.9	223643.0	0.0	20-42	45.0	47.169170879718706	41.88605500731076	pass	pass		pass	fail	pass	pass	warn	fail	pass	pass
SRR5876158_006_1	SRR5876158_006_1.fastq.gz	Conventional base calls	Sanger / Illumina 1.9	268414.0	0.0	42.0	45.0	42.754657143351636	42.0	pass	pass		pass	fail	pass	pass	pass	fail	pass	pass
SRR5876158_006_1.trim	SRR5876158_006_1.trim.fastq.gz	Conventional base calls	Sanger / Illumina 1.9	268051.0	0.0	20-42	45.0	42.89256121466265	41.884816695330365	pass	pass		pass	fail	pass	pass	warn	fail	pass	pass
SRR5876158_006_2	SRR5876158_006_2.fastq.gz	Conventional base calls	Sanger / Illumina 1.9	268414.0	0.0	42.0	45.0	42.04407492039331	42.0	pass	pass		pass	fail	pass	pass	pass	fail	warn	pass
SRR5876158_006_2.trim	SRR5876158_006_2.trim.fastq.gz	Conventional base calls	Sanger / Illumina 1.9	268051.0	0.0	20-42	45.0	42.189458495214154	41.884652547462984	pass	pass		pass	fail	pass	pass	warn	fail	pass	pass
SRR5876158_007_1	SRR5876158_007_1.fastq.gz	Conventional base calls	Sanger / Illumina 1.9	312976.0	0.0	42.0	45.0	48.67788980259512	42.0	pass	pass		pass	fail	pass	pass	pass	fail	pass	pass
SRR5876158_007_1.trim	SRR5876158_007_1.trim.fastq.gz	Conventional base calls	Sanger / Illumina 1.9	312549.0	0.0	20-42	45.0	48.887324206513064	41.88543556370361	pass	pass		pass	fail	pass	pass	warn	fail	pass	pass
SRR5876158_007_2	SRR5876158_007_2.fastq.gz	Conventional base calls	Sanger / Illumina 1.9	312976.0	0.0	42.0	45.0	47.38325735170552	42.0	pass	pass		pass	fail	pass	pass	pass	fail	warn	pass
SRR5876158_007_2.trim	SRR5876158_007_2.trim.fastq.gz	Conventional base calls	Sanger / Illumina 1.9	312549.0	0.0	20-42	45.0	47.6157850204442	41.885208399322984	pass	pass		pass	fail	pass	pass	warn	fail	pass	pass
SRR5876158_008_1	SRR5876158_008_1.fastq.gz	Conventional base calls	Sanger / Illumina 1.9	357424.0	0.0	42.0	45.0	47.78169748532063	42.0	pass	pass		pass	fail	pass	pass	pass	fail	pass	pass
SRR5876158_008_1.trim	SRR5876158_008_1.trim.fastq.gz	Conventional base calls	Sanger / Illumina 1.9	356929.0	0.0	20-42	45.0	47.97848471809902	41.88558508835091	pass	pass		pass	fail	pass	pass	warn	fail	pass	pass
SRR5876158_008_2	SRR5876158_008_2.fastq.gz	Conventional base calls	Sanger / Illumina 1.9	357424.0	0.0	42.0	45.0	46.58238289722895	42.0	pass	pass		pass	fail	pass	pass	pass	fail	warn	pass
SRR5876158_008_2.trim	SRR5876158_008_2.trim.fastq.gz	Conventional base calls	Sanger / Illumina 1.9	356929.0	0.0	20-42	45.0	46.80897588542291	41.88529651555351	pass	pass		pass	fail	pass	pass	warn	fail	pass	pass
SRR5876158_009_1	SRR5876158_009_1.fastq.gz	Conventional base calls	Sanger / Illumina 1.9	401977.0	0.0	42.0	45.0	46.9865144333307	42.0	pass	pass		pass	fail	pass	pass	pass	fail	pass	pass
SRR5876158_009_1.trim	SRR5876158_009_1.trim.fastq.gz	Conventional base calls	Sanger / Illumina 1.9	401431.0	0.0	20-42	45.0	47.19707265484129	41.88557186664707	pass	pass		pass	fail	pass	pass	warn	fail	pass	pass
SRR5876158_009_2	SRR5876158_009_2.fastq.gz	Conventional base calls	Sanger / Illumina 1.9	401977.0	0.0	42.0	45.0	45.91536212071713	42.0	pass	pass		pass	fail	pass	pass	pass	fail	warn	pass
SRR5876158_009_2.trim	SRR5876158_009_2.trim.fastq.gz	Conventional base calls	Sanger / Illumina 1.9	401431.0	0.0	20-42	45.0	46.14045154735691	41.88548467856244	pass	pass		pass	fail	pass	pass	warn	fail	pass	pass
SRR5876158_01_1	SRR5876158_01_1.fastq.gz	Conventional base calls	Sanger / Illumina 1.9	446847.0	0.0	42.0	45.0	46.38876264301428	42.0	pass	pass		pass	fail	pass	pass	pass	fail	pass	pass
SRR5876158_01_1.trim	SRR5876158_01_1.trim.fastq.gz	Conventional base calls	Sanger / Illumina 1.9	446238.0	0.0	20-42	45.0	46.5844827639089	41.88647986052286	pass	pass		pass	fail	pass	pass	warn	fail	pass	pass
SRR5876158_01_2	SRR5876158_01_2.fastq.gz	Conventional base calls	Sanger / Illumina 1.9	446847.0	0.0	42.0	45.0	45.304971082159476	42.0	pass	pass		pass	fail	pass	pass	pass	fail	warn	pass
SRR5876158_01_2.trim	SRR5876158_01_2.trim.fastq.gz	Conventional base calls	Sanger / Illumina 1.9	446238.0	0.0	20-42	45.0	45.528067081552464	41.886372294605124	pass	pass		pass	fail	pass	pass	warn	fail	pass	pass
SRR5876158_02_1	SRR5876158_02_1.fastq.gz	Conventional base calls	Sanger / Illumina 1.9	894123.0	0.0	42.0	45.0	43.104144929701455	42.0	pass	pass		pass	fail	pass	pass	pass	fail	pass	pass
SRR5876158_02_1.trim	SRR5876158_02_1.trim.fastq.gz	Conventional base calls	Sanger / Illumina 1.9	892911.0	0.0	20-42	45.0	43.294433803946866	41.88632461689911	pass	pass		pass	fail	pass	pass	warn	fail	pass	pass
SRR5876158_02_2	SRR5876158_02_2.fastq.gz	Conventional base calls	Sanger / Illumina 1.9	894123.0	0.0	42.0	45.0	42.14482970957479	42.0	pass	pass		pass	fail	pass	pass	pass	fail	warn	pass
SRR5876158_02_2.trim	SRR5876158_02_2.trim.fastq.gz	Conventional base calls	Sanger / Illumina 1.9	892911.0	0.0	20-42	45.0	42.33702557823486	41.88645228919791	pass	pass		pass	fail	pass	pass	warn	fail	pass	pass
SRR5876158_03_1	SRR5876158_03_1.fastq.gz	Conventional base calls	Sanger / Illumina 1.9	1340271.0	0.0	42.0	45.0	41.79579924847236	42.0	pass	pass		pass	fail	pass	pass	pass	fail	pass	pass
SRR5876158_03_1.trim	SRR5876158_03_1.trim.fastq.gz	Conventional base calls	Sanger / Illumina 1.9	1338441.0	0.0	20-42	45.0	41.978670844917524	41.8868646432678	pass	pass		pass	fail	pass	pass	warn	fail	pass	pass
SRR5876158_03_2	SRR5876158_03_2.fastq.gz	Conventional base calls	Sanger / Illumina 1.9	1340271.0	0.0	42.0	45.0	40.87044117042567	42.0	pass	pass		pass	fail	pass	pass	pass	fail	warn	pass
SRR5876158_03_2.trim	SRR5876158_03_2.trim.fastq.gz	Conventional base calls	Sanger / Illumina 1.9	1338441.0	0.0	20-42	45.0	41.04635869692983	41.88712763580912	pass	pass		pass	fail	pass	pass	warn	fail	pass	pass
SRR5876158_04_1	SRR5876158_04_1.fastq.gz	Conventional base calls	Sanger / Illumina 1.9	1787002.0	0.0	42.0	45.0	40.93661124412384	42.0	pass	pass		pass	fail	pass	pass	pass	fail	pass	pass
SRR5876158_04_1.trim	SRR5876158_04_1.trim.fastq.gz	Conventional base calls	Sanger / Illumina 1.9	1784536.0	0.0	20-42	45.0	41.092310564068654	41.88705915711423	pass	pass		pass	fail	pass	pass	warn	fail	pass	pass
SRR5876158_04_2	SRR5876158_04_2.fastq.gz	Conventional base calls	Sanger / Illumina 1.9	1787002.0	0.0	42.0	45.0	40.07945946976783	42.0	pass	pass		pass	fail	pass	pass	pass	fail	warn	pass
SRR5876158_04_2.trim	SRR5876158_04_2.trim.fastq.gz	Conventional base calls	Sanger / Illumina 1.9	1784536.0	0.0	20-42	45.0	40.25167067906559	41.88737352454644	pass	pass		pass	fail	pass	pass	warn	fail	pass	pass
SRR5876158_05_1	SRR5876158_05_1.fastq.gz	Conventional base calls	Sanger / Illumina 1.9	2233596.0	0.0	42.0	45.0	40.230378817503436	42.0	pass	pass		pass	fail	pass	pass	pass	fail	pass	pass
SRR5876158_05_1.trim	SRR5876158_05_1.trim.fastq.gz	Conventional base calls	Sanger / Illumina 1.9	2230521.0	0.0	20-42	45.0	40.37288395722429	41.887166271915845	pass	pass		pass	fail	pass	pass	warn	fail	pass	pass
SRR5876158_05_2	SRR5876158_05_2.fastq.gz	Conventional base calls	Sanger / Illumina 1.9	2233596.0	0.0	42.0	45.0	39.43353719507847	42.0	pass	pass		pass	fail	pass	pass	pass	fail	warn	pass
SRR5876158_05_2.trim	SRR5876158_05_2.trim.fastq.gz	Conventional base calls	Sanger / Illumina 1.9	2230521.0	0.0	20-42	45.0	39.59419738388779	41.887615494317245	pass	pass		pass	fail	pass	pass	warn	fail	pass	pass
SRR5876158_06_1	SRR5876158_06_1.fastq.gz	Conventional base calls	Sanger / Illumina 1.9	2679915.0	0.0	42.0	45.0	39.666388442982445	42.0	pass	pass		pass	fail	pass	pass	pass	fail	pass	pass
SRR5876158_06_1.trim	SRR5876158_06_1.trim.fastq.gz	Conventional base calls	Sanger / Illumina 1.9	2676192.0	0.0	20-42	45.0	39.79683796824809	41.886856398942975	pass	pass		pass	fail	pass	pass	warn	fail	pass	pass
SRR5876158_06_2	SRR5876158_06_2.fastq.gz	Conventional base calls	Sanger / Illumina 1.9	2679915.0	0.0	42.0	45.0	38.88375199712543	42.0	pass	pass		pass	fail	pass	pass	pass	fail	warn	pass
SRR5876158_06_2.trim	SRR5876158_06_2.trim.fastq.gz	Conventional base calls	Sanger / Illumina 1.9	2676192.0	0.0	20-42	45.0	39.03140476637517	41.887355615740574	pass	pass		pass	fail	pass	pass	warn	fail	pass	pass
SRR5876158_07_1	SRR5876158_07_1.fastq.gz	Conventional base calls	Sanger / Illumina 1.9	3126567.0	0.0	42.0	45.0	39.21638449398168	42.0	pass	pass		pass	fail	pass	pass	pass	fail	pass	pass
SRR5876158_07_1.trim	SRR5876158_07_1.trim.fastq.gz	Conventional base calls	Sanger / Illumina 1.9	3122235.0	0.0	20-42	45.0	39.36840222183922	41.886753239266106	pass	pass		pass	fail	pass	pass	warn	fail	pass	pass
SRR5876158_07_2	SRR5876158_07_2.fastq.gz	Conventional base calls	Sanger / Illumina 1.9	3126567.0	0.0	42.0	45.0	38.476171444957345	42.0	pass	pass		pass	fail	pass	pass	pass	fail	warn	pass
SRR5876158_07_2.trim	SRR5876158_07_2.trim.fastq.gz	Conventional base calls	Sanger / Illumina 1.9	3122235.0	0.0	20-42	45.0	38.62385619692898	41.88724455398136	pass	pass		pass	fail	pass	pass	warn	fail	pass	pass
SRR5876158_08_1	SRR5876158_08_1.fastq.gz	Conventional base calls	Sanger / Illumina 1.9	3574196.0	0.0	42.0	45.0	38.84567818044833	42.0	pass	pass		pass	fail	pass	pass	pass	fail	pass	pass
SRR5876158_08_1.trim	SRR5876158_08_1.trim.fastq.gz	Conventional base calls	Sanger / Illumina 1.9	3569249.0	0.0	20-42	45.0	38.9971545119652	41.886610600717404	pass	pass		pass	fail	pass	pass	warn	fail	pass	pass
SRR5876158_08_2	SRR5876158_08_2.fastq.gz	Conventional base calls	Sanger / Illumina 1.9	3574196.0	0.0	42.0	45.0	38.105930506612864	42.0	pass	pass		pass	fail	pass	pass	pass	fail	warn	pass
SRR5876158_08_2.trim	SRR5876158_08_2.trim.fastq.gz	Conventional base calls	Sanger / Illumina 1.9	3569249.0	0.0	20-42	45.0	38.25120977209827	41.887109024895715	pass	pass		pass	fail	pass	pass	warn	fail	pass	pass
SRR5876158_09_1	SRR5876158_09_1.fastq.gz	Conventional base calls	Sanger / Illumina 1.9	4020558.0	0.0	42.0	45.0	38.58440141829817	42.0	pass	pass		pass	fail	pass	pass	pass	fail	pass	pass
SRR5876158_09_1.trim	SRR5876158_09_1.trim.fastq.gz	Conventional base calls	Sanger / Illumina 1.9	4014961.0	0.0	20-42	45.0	38.709968787858614	41.88666863762811	pass	pass		pass	fail	pass	pass	warn	fail	pass	pass
SRR5876158_09_2	SRR5876158_09_2.fastq.gz	Conventional base calls	Sanger / Illumina 1.9	4020558.0	0.0	42.0	45.0	37.818651645131034	42.0	pass	pass		pass	fail	pass	pass	pass	fail	warn	pass
SRR5876158_09_2.trim	SRR5876158_09_2.trim.fastq.gz	Conventional base calls	Sanger / Illumina 1.9	4014961.0	0.0	20-42	45.0	37.95892546010214	41.88715631359806	pass	pass		pass	fail	pass	pass	warn	fail	pass	pass
SRR5876158_1	SRR5876158_1.fastq.gz	Conventional base calls	Sanger / Illumina 1.9	44657015.0	0.0	42.0	45.0	31.109119030485267	42.0	pass	pass		pass	fail	pass	pass	pass	fail	pass	pass
SRR5876158_1.trim	SRR5876158_1.trim.fastq.gz	Conventional base calls	Sanger / Illumina 1.9	44595565.0	0.0	20-42	45.0	31.19191695988665	41.88668554821539	pass	pass		pass	fail	pass	pass	warn	fail	pass	pass
SRR5876158_1_1	SRR5876158_1_1.fastq.gz	Conventional base calls	Sanger / Illumina 1.9	4466663.0	0.0	42.0	45.0	38.19932713160626	42.0	pass	pass		pass	fail	pass	pass	pass	fail	pass	pass
SRR5876158_1_1.trim	SRR5876158_1_1.trim.fastq.gz	Conventional base calls	Sanger / Illumina 1.9	4460456.0	0.0	20-42	45.0	38.34430379578718	41.88651877745235	pass	pass		pass	fail	pass	pass	warn	fail	pass	pass
SRR5876158_1_2	SRR5876158_1_2.fastq.gz	Conventional base calls	Sanger / Illumina 1.9	4466663.0	0.0	42.0	45.0	37.51351676032733	42.0	pass	pass		pass	fail	pass	pass	pass	fail	warn	pass
SRR5876158_1_2.trim	SRR5876158_1_2.trim.fastq.gz	Conventional base calls	Sanger / Illumina 1.9	4460456.0	0.0	20-42	45.0	37.663204857190266	41.88701043122048	pass	pass		pass	fail	pass	pass	warn	fail	pass	pass
SRR5876158_2	SRR5876158_2.fastq.gz	Conventional base calls	Sanger / Illumina 1.9	44657015.0	0.0	42.0	45.0	31.329990935838985	42.0	pass	pass		pass	fail	pass	pass	pass	fail	warn	pass
SRR5876158_2.trim	SRR5876158_2.trim.fastq.gz	Conventional base calls	Sanger / Illumina 1.9	44595565.0	0.0	20-42	45.0	31.406025899964018	41.88716514747599	pass	pass		pass	fail	pass	pass	warn	fail	pass	pass
SRR5876158_2_1	SRR5876158_2_1.fastq.gz	Conventional base calls	Sanger / Illumina 1.9	8935282.0	0.0	42.0	45.0	36.000558969257455	42.0	pass	pass		pass	fail	pass	pass	pass	fail	pass	pass
SRR5876158_2_1.trim	SRR5876158_2_1.trim.fastq.gz	Conventional base calls	Sanger / Illumina 1.9	8922848.0	0.0	20-42	45.0	36.099084744747	41.88648736367581	pass	pass		pass	fail	pass	pass	warn	fail	pass	pass
SRR5876158_2_2	SRR5876158_2_2.fastq.gz	Conventional base calls	Sanger / Illumina 1.9	8935282.0	0.0	42.0	45.0	35.712970879412886	42.0	pass	pass		pass	fail	pass	pass	pass	fail	warn	pass
SRR5876158_2_2.trim	SRR5876158_2_2.trim.fastq.gz	Conventional base calls	Sanger / Illumina 1.9	8922848.0	0.0	20-42	45.0	35.8100253493218	41.8869891093068	pass	pass		pass	fail	pass	pass	warn	fail	pass	pass
SRR5876158_3_1	SRR5876158_3_1.fastq.gz	Conventional base calls	Sanger / Illumina 1.9	13401094.0	0.0	42.0	45.0	34.787756201346554	42.0	pass	pass		pass	fail	pass	pass	pass	fail	pass	pass
SRR5876158_3_1.trim	SRR5876158_3_1.trim.fastq.gz	Conventional base calls	Sanger / Illumina 1.9	13382551.0	0.0	20-42	45.0	34.900935515129994	41.88657334464857	pass	pass		pass	fail	pass	pass	warn	fail	pass	pass
SRR5876158_3_2	SRR5876158_3_2.fastq.gz	Conventional base calls	Sanger / Illumina 1.9	13401094.0	0.0	42.0	45.0	34.70881956148695	42.0	pass	pass		pass	fail	pass	pass	pass	fail	warn	pass
SRR5876158_3_2.trim	SRR5876158_3_2.trim.fastq.gz	Conventional base calls	Sanger / Illumina 1.9	13382551.0	0.0	20-42	45.0	34.81321442069436	41.88705852867663	pass	pass		pass	fail	pass	pass	warn	fail	pass	pass
SRR5876158_4_1	SRR5876158_4_1.fastq.gz	Conventional base calls	Sanger / Illumina 1.9	17865679.0	0.0	42.0	45.0	33.98696459974275	42.0	pass	pass		pass	fail	pass	pass	pass	fail	pass	pass
SRR5876158_4_1.trim	SRR5876158_4_1.trim.fastq.gz	Conventional base calls	Sanger / Illumina 1.9	17841064.0	0.0	20-42	45.0	34.094964718673914	41.8866751444869	pass	pass		pass	fail	pass	pass	warn	fail	pass	pass
SRR5876158_4_2	SRR5876158_4_2.fastq.gz	Conventional base calls	Sanger / Illumina 1.9	17865679.0	0.0	42.0	45.0	34.01467229254453	42.0	pass	pass		pass	fail	pass	pass	pass	fail	warn	pass
SRR5876158_4_2.trim	SRR5876158_4_2.trim.fastq.gz	Conventional base calls	Sanger / Illumina 1.9	17841064.0	0.0	20-42	45.0	34.11645451912065	41.887178813998986	pass	pass		pass	fail	pass	pass	warn	fail	pass	pass
SRR5876158_5_1	SRR5876158_5_1.fastq.gz	Conventional base calls	Sanger / Illumina 1.9	22327803.0	0.0	42.0	45.0	33.37766000109901	42.0	pass	pass		pass	fail	pass	pass	pass	fail	pass	pass
SRR5876158_5_1.trim	SRR5876158_5_1.trim.fastq.gz	Conventional base calls	Sanger / Illumina 1.9	22297074.0	0.0	20-42	45.0	33.46880588749423	41.88668199244439	pass	pass		pass	fail	pass	pass	warn	fail	pass	pass
SRR5876158_5_2	SRR5876158_5_2.fastq.gz	Conventional base calls	Sanger / Illumina 1.9	22327803.0	0.0	42.0	45.0	33.49458917408058	42.0	pass	pass		pass	fail	pass	pass	pass	fail	warn	pass
SRR5876158_5_2.trim	SRR5876158_5_2.trim.fastq.gz	Conventional base calls	Sanger / Illumina 1.9	22297074.0	0.0	20-42	45.0	33.58069496929954	41.88717322281838	pass	pass		pass	fail	pass	pass	warn	fail	pass	pass
SRR5876158_6_1	SRR5876158_6_1.fastq.gz	Conventional base calls	Sanger / Illumina 1.9	26791339.0	0.0	42.0	45.0	32.84176030768481	42.0	pass	pass		pass	fail	pass	pass	pass	fail	pass	pass
SRR5876158_6_1.trim	SRR5876158_6_1.trim.fastq.gz	Conventional base calls	Sanger / Illumina 1.9	26754545.0	0.0	20-42	45.0	32.93586080464859	41.8866151526778	pass	pass		pass	fail	pass	pass	warn	fail	pass	pass
SRR5876158_6_2	SRR5876158_6_2.fastq.gz	Conventional base calls	Sanger / Illumina 1.9	26791339.0	0.0	42.0	45.0	33.046748341090534	42.0	pass	pass		pass	fail	pass	pass	pass	fail	warn	pass
SRR5876158_6_2.trim	SRR5876158_6_2.trim.fastq.gz	Conventional base calls	Sanger / Illumina 1.9	26754545.0	0.0	20-42	45.0	33.140729865938994	41.8870933891793	pass	pass		pass	fail	pass	pass	warn	fail	pass	pass
SRR5876158_7_1	SRR5876158_7_1.fastq.gz	Conventional base calls	Sanger / Illumina 1.9	31256156.0	0.0	42.0	45.0	32.38171986338143	42.0	pass	pass		pass	fail	pass	pass	pass	fail	pass	pass
SRR5876158_7_1.trim	SRR5876158_7_1.trim.fastq.gz	Conventional base calls	Sanger / Illumina 1.9	31213239.0	0.0	20-42	45.0	32.47071587500462	41.88662653689993	pass	pass		pass	fail	pass	pass	warn	fail	pass	pass
SRR5876158_7_2	SRR5876158_7_2.fastq.gz	Conventional base calls	Sanger / Illumina 1.9	31256156.0	0.0	42.0	45.0	32.56410966781668	42.0	pass	pass		pass	fail	pass	pass	pass	fail	warn	pass
SRR5876158_7_2.trim	SRR5876158_7_2.trim.fastq.gz	Conventional base calls	Sanger / Illumina 1.9	31213239.0	0.0	20-42	45.0	32.66396224198693	41.887092973593674	pass	pass		pass	fail	pass	pass	warn	fail	pass	pass
SRR5876158_8_1	SRR5876158_8_1.fastq.gz	Conventional base calls	Sanger / Illumina 1.9	35725608.0	0.0	42.0	45.0	31.960007758261444	42.0	pass	pass		pass	fail	pass	pass	pass	fail	pass	pass
SRR5876158_8_1.trim	SRR5876158_8_1.trim.fastq.gz	Conventional base calls	Sanger / Illumina 1.9	35676439.0	0.0	20-42	45.0	32.04265480669822	41.886645413237574	pass	pass		pass	fail	pass	pass	warn	fail	pass	pass
SRR5876158_8_2	SRR5876158_8_2.fastq.gz	Conventional base calls	Sanger / Illumina 1.9	35725608.0	0.0	42.0	45.0	32.168421885243255	42.0	pass	pass		pass	fail	pass	pass	pass	fail	warn	pass
SRR5876158_8_2.trim	SRR5876158_8_2.trim.fastq.gz	Conventional base calls	Sanger / Illumina 1.9	35676439.0	0.0	20-42	45.0	32.26438314226759	41.88711897507484	pass	pass		pass	fail	pass	pass	warn	fail	pass	pass
SRR5876158_9_1	SRR5876158_9_1.fastq.gz	Conventional base calls	Sanger / Illumina 1.9	40189823.0	0.0	42.0	45.0	31.476951216216303	42.0	pass	pass		pass	fail	pass	pass	pass	fail	pass	pass
SRR5876158_9_1.trim	SRR5876158_9_1.trim.fastq.gz	Conventional base calls	Sanger / Illumina 1.9	40134435.0	0.0	20-42	45.0	31.556832903585935	41.88665127589313	pass	pass		pass	fail	pass	pass	warn	fail	pass	pass
SRR5876158_9_2	SRR5876158_9_2.fastq.gz	Conventional base calls	Sanger / Illumina 1.9	40189823.0	0.0	42.0	45.0	31.67904259025657	42.0	pass	pass		pass	fail	pass	pass	pass	fail	warn	pass
SRR5876158_9_2.trim	SRR5876158_9_2.trim.fastq.gz	Conventional base calls	Sanger / Illumina 1.9	40134435.0	0.0	20-42	45.0	31.776847544083886	41.887127002037026	pass	pass		pass	fail	pass	pass	warn	fail	pass	pass
SRR5876159_001_1	SRR5876159_001_1.fastq.gz	Conventional base calls	Sanger / Illumina 1.9	31606.0	0.0	42.0	46.0	64.4656077959881	42.0	pass	pass		pass	fail	pass	pass	pass	warn	pass	pass
SRR5876159_001_1.trim	SRR5876159_001_1.trim.fastq.gz	Conventional base calls	Sanger / Illumina 1.9	31552.0	0.0	21-42	46.0	64.7946247464503	41.82343433062881	pass	pass		pass	fail	pass	pass	warn	warn	pass	pass
SRR5876159_001_2	SRR5876159_001_2.fastq.gz	Conventional base calls	Sanger / Illumina 1.9	31606.0	0.0	42.0	46.0	64.63646143137379	42.0	pass	pass		pass	fail	pass	pass	pass	warn	pass	pass
SRR5876159_001_2.trim	SRR5876159_001_2.trim.fastq.gz	Conventional base calls	Sanger / Illumina 1.9	31552.0	0.0	21-42	46.0	64.84533468559837	41.82131085192698	pass	pass		pass	fail	pass	pass	warn	warn	pass	pass
SRR5876159_002_1	SRR5876159_002_1.fastq.gz	Conventional base calls	Sanger / Illumina 1.9	63401.0	0.0	42.0	46.0	54.44709073989369	42.0	pass	pass		pass	fail	pass	pass	pass	warn	pass	pass
SRR5876159_002_1.trim	SRR5876159_002_1.trim.fastq.gz	Conventional base calls	Sanger / Illumina 1.9	63296.0	0.0	20-42	46.0	54.772813447927206	41.81539117795753	pass	pass		pass	fail	pass	pass	warn	warn	pass	pass
SRR5876159_002_2	SRR5876159_002_2.fastq.gz	Conventional base calls	Sanger / Illumina 1.9	63401.0	0.0	42.0	46.0	54.96916452421886	42.0	pass	pass		pass	fail	pass	pass	pass	warn	pass	pass
SRR5876159_002_2.trim	SRR5876159_002_2.trim.fastq.gz	Conventional base calls	Sanger / Illumina 1.9	63296.0	0.0	20-42	46.0	55.20096056622852	41.81280017694641	pass	pass		pass	fail	pass	pass	warn	warn	pass	pass
SRR5876159_003_1	SRR5876159_003_1.fastq.gz	Conventional base calls	Sanger / Illumina 1.9	95154.0	0.0	42.0	46.0	49.35367929882086	42.0	pass	pass		pass	fail	pass	pass	pass	fail	pass	pass
SRR5876159_003_1.trim	SRR5876159_003_1.trim.fastq.gz	Conventional base calls	Sanger / Illumina 1.9	95012.0	0.0	20-42	46.0	49.658990443312426	41.816486338567756	pass	pass		pass	fail	pass	pass	warn	fail	pass	pass
SRR5876159_003_2	SRR5876159_003_2.fastq.gz	Conventional base calls	Sanger / Illumina 1.9	95154.0	0.0	42.0	46.0	49.96321752107111	42.0	pass	pass		pass	fail	pass	pass	pass	fail	pass	pass
SRR5876159_003_2.trim	SRR5876159_003_2.trim.fastq.gz	Conventional base calls	Sanger / Illumina 1.9	95012.0	0.0	20-42	46.0	50.203132235928095	41.814212941523174	pass	pass		pass	fail	pass	pass	warn	warn	pass	pass
SRR5876159_004_1	SRR5876159_004_1.fastq.gz	Conventional base calls	Sanger / Illumina 1.9	126963.0	0.0	42.0	46.0	46.120523302064385	42.0	pass	pass		pass	fail	pass	pass	pass	fail	pass	pass
SRR5876159_004_1.trim	SRR5876159_004_1.trim.fastq.gz	Conventional base calls	Sanger / Illumina 1.9	126774.0	0.0	20-42	46.0	46.4282897124016	41.81452032751195	pass	pass		pass	fail	pass	pass	warn	fail	pass	pass
SRR5876159_004_2	SRR5876159_004_2.fastq.gz	Conventional base calls	Sanger / Illumina 1.9	126963.0	0.0	42.0	46.0	46.81915203642006	42.0	pass	pass		pass	fail	pass	pass	pass	fail	pass	pass
SRR5876159_004_2.trim	SRR5876159_004_2.trim.fastq.gz	Conventional base calls	Sanger / Illumina 1.9	126774.0	0.0	20-42	46.0	47.05696751699875	41.81234322495149	pass	pass		pass	fail	pass	pass	warn	fail	pass	pass
SRR5876159_005_1	SRR5876159_005_1.fastq.gz	Conventional base calls	Sanger / Illumina 1.9	158810.0	0.0	42.0	46.0	43.80328694666583	42.0	pass	pass		pass	fail	pass	pass	pass	fail	pass	pass
SRR5876159_005_1.trim	SRR5876159_005_1.trim.fastq.gz	Conventional base calls	Sanger / Illumina 1.9	158568.0	0.0	20-42	46.0	44.10221482266283	41.815675293880226	pass	pass		pass	fail	pass	pass	warn	fail	pass	pass
SRR5876159_005_2	SRR5876159_005_2.fastq.gz	Conventional base calls	Sanger / Illumina 1.9	158810.0	0.0	42.0	46.0	44.56520370253762	42.0	pass	pass		pass	fail	pass	pass	pass	fail	pass	pass
SRR5876159_005_2.trim	SRR5876159_005_2.trim.fastq.gz	Conventional base calls	Sanger / Illumina 1.9	158568.0	0.0	20-42	46.0	44.786463851470664	41.81312749104485	pass	pass		pass	fail	pass	pass	warn	fail	pass	pass
SRR5876159_006_1	SRR5876159_006_1.fastq.gz	Conventional base calls	Sanger / Illumina 1.9	190527.0	0.0	42.0	46.0	42.093246626462395	42.0	pass	pass		pass	fail	pass	pass	pass	fail	pass	pass
SRR5876159_006_1.trim	SRR5876159_006_1.trim.fastq.gz	Conventional base calls	Sanger / Illumina 1.9	190238.0	0.0	20-42	46.0	42.394264027165974	41.815362861258	pass	pass		pass	fail	pass	pass	warn	fail	pass	pass
SRR5876159_006_2	SRR5876159_006_2.fastq.gz	Conventional base calls	Sanger / Illumina 1.9	190527.0	0.0	42.0	46.0	42.8716139969663	42.0	pass	pass		pass	fail	pass	pass	pass	fail	pass	pass
SRR5876159_006_2.trim	SRR5876159_006_2.trim.fastq.gz	Conventional base calls	Sanger / Illumina 1.9	190238.0	0.0	20-42	46.0	43.08708039403274	41.812776627172276	pass	pass		pass	fail	pass	pass	warn	fail	pass	pass
SRR5876159_007_1	SRR5876159_007_1.fastq.gz	Conventional base calls	Sanger / Illumina 1.9	222090.0	0.0	42.0	46.0	40.78346616236661	42.0	pass	pass		pass	fail	pass	pass	pass	fail	pass	pass
SRR5876159_007_1.trim	SRR5876159_007_1.trim.fastq.gz	Conventional base calls	Sanger / Illumina 1.9	221755.0	0.0	20-42	46.0	41.06874704065297	41.81425447002322	pass	pass		pass	fail	pass	pass	warn	fail	pass	pass
SRR5876159_007_2	SRR5876159_007_2.fastq.gz	Conventional base calls	Sanger / Illumina 1.9	222090.0	0.0	42.0	46.0	41.53946598225944	42.0	pass	pass		pass	fail	pass	pass	pass	fail	pass	pass
SRR5876159_007_2.trim	SRR5876159_007_2.trim.fastq.gz	Conventional base calls	Sanger / Illumina 1.9	221755.0	0.0	20-42	46.0	41.75328628441298	41.81178327433429	pass	pass		pass	fail	pass	pass	warn	fail	pass	pass
SRR5876159_008_1	SRR5876159_008_1.fastq.gz	Conventional base calls	Sanger / Illumina 1.9	253576.0	0.0	42.0	46.0	39.56243942001464	42.0	pass	pass		pass	fail	pass	pass	pass	fail	pass	pass
SRR5876159_008_1.trim	SRR5876159_008_1.trim.fastq.gz	Conventional base calls	Sanger / Illumina 1.9	253204.0	0.0	20-42	46.0	39.70538498168318	41.816578727034326	pass	pass		pass	fail	pass	pass	warn	fail	pass	pass
SRR5876159_008_2	SRR5876159_008_2.fastq.gz	Conventional base calls	Sanger / Illumina 1.9	253576.0	0.0	42.0	46.0	39.8797124225224	42.0	pass	pass		pass	fail	pass	pass	pass	fail	pass	pass
SRR5876159_008_2.trim	SRR5876159_008_2.trim.fastq.gz	Conventional base calls	Sanger / Illumina 1.9	253204.0	0.0	20-42	46.0	40.00076156383894	41.81409456406692	pass	pass		pass	fail	pass	pass	warn	fail	pass	pass
SRR5876159_009_1	SRR5876159_009_1.fastq.gz	Conventional base calls	Sanger / Illumina 1.9	285127.0	0.0	42.0	46.0	36.47294764246152	42.0	pass	pass		pass	fail	pass	pass	pass	fail	pass	pass
SRR5876159_009_1.trim	SRR5876159_009_1.trim.fastq.gz	Conventional base calls	Sanger / Illumina 1.9	284696.0	0.0	20-42	46.0	36.610917945556885	41.81603534998735	pass	pass		pass	fail	pass	pass	warn	fail	pass	pass
SRR5876159_009_2	SRR5876159_009_2.fastq.gz	Conventional base calls	Sanger / Illumina 1.9	285127.0	0.0	42.0	46.0	36.78914515944417	42.0	pass	pass		pass	fail	pass	pass	pass	fail	pass	pass
SRR5876159_009_2.trim	SRR5876159_009_2.trim.fastq.gz	Conventional base calls	Sanger / Illumina 1.9	284696.0	0.0	20-42	46.0	36.90205084133581	41.81349228650912	pass	pass		pass	fail	pass	pass	warn	fail	pass	pass
SRR5876159_01_1	SRR5876159_01_1.fastq.gz	Conventional base calls	Sanger / Illumina 1.9	317006.0	0.0	42.0	46.0	33.83782156498929	42.0	pass	pass		pass	fail	pass	pass	pass	fail	pass	pass
SRR5876159_01_1.trim	SRR5876159_01_1.trim.fastq.gz	Conventional base calls	Sanger / Illumina 1.9	316534.0	0.0	20-42	46.0	33.96874070746637	41.815173093569726	pass	pass		pass	fail	pass	pass	warn	fail	pass	pass
SRR5876159_01_2	SRR5876159_01_2.fastq.gz	Conventional base calls	Sanger / Illumina 1.9	317006.0	0.0	42.0	46.0	34.130460878509716	42.0	pass	pass		pass	fail	pass	pass	pass	fail	pass	pass
SRR5876159_01_2.trim	SRR5876159_01_2.trim.fastq.gz	Conventional base calls	Sanger / Illumina 1.9	316534.0	0.0	20-42	46.0	34.23841540580014	41.812708903308966	pass	pass		pass	fail	pass	pass	warn	fail	pass	pass
SRR5876159_02_1	SRR5876159_02_1.fastq.gz	Conventional base calls	Sanger / Illumina 1.9	634675.0	0.0	42.0	46.0	34.28223742603972	42.0	pass	pass		pass	fail	pass	pass	pass	fail	pass	pass
SRR5876159_02_1.trim	SRR5876159_02_1.trim.fastq.gz	Conventional base calls	Sanger / Illumina 1.9	633708.0	0.0	20-42	46.0	34.47561438940407	41.81574163494859	pass	pass		pass	fail	pass	pass	warn	fail	pass	pass
SRR5876159_02_2	SRR5876159_02_2.fastq.gz	Conventional base calls	Sanger / Illumina 1.9	634675.0	0.0	42.0	46.0	34.80394122861889	42.0	pass	pass		pass	fail	pass	pass	pass	fail	pass	pass
SRR5876159_02_2.trim	SRR5876159_02_2.trim.fastq.gz	Conventional base calls	Sanger / Illumina 1.9	633708.0	0.0	20-42	46.0	34.93792252495923	41.81312213195983	pass	pass		pass	fail	pass	pass	warn	fail	pass	pass
SRR5876159_03_1	SRR5876159_03_1.fastq.gz	Conventional base calls	Sanger / Illumina 1.9	951533.0	0.0	42.0	46.0	32.75660281805433	42.0	pass	pass		pass	fail	pass	pass	pass	fail	pass	pass
SRR5876159_03_1.trim	SRR5876159_03_1.trim.fastq.gz	Conventional base calls	Sanger / Illumina 1.9	950119.0	0.0	20-42	46.0	32.92834647921145	41.81532208070779	pass	pass		pass	fail	pass	pass	warn	fail	pass	pass
SRR5876159_03_2	SRR5876159_03_2.fastq.gz	Conventional base calls	Sanger / Illumina 1.9	951533.0	0.0	42.0	46.0	32.89225809546738	42.0	pass	pass		pass	fail	pass	pass	pass	fail	pass	pass
SRR5876159_03_2.trim	SRR5876159_03_2.trim.fastq.gz	Conventional base calls	Sanger / Illumina 1.9	950119.0	0.0	20-42	46.0	33.00137910829405	41.812810816329325	pass	pass		pass	fail	pass	pass	warn	fail	pass	pass
SRR5876159_04_1	SRR5876159_04_1.fastq.gz	Conventional base calls	Sanger / Illumina 1.9	1268697.0	0.0	42.0	46.0	31.18597677793996	42.0	pass	pass		pass	fail	pass	pass	pass	fail	pass	pass
SRR5876159_04_1.trim	SRR5876159_04_1.trim.fastq.gz	Conventional base calls	Sanger / Illumina 1.9	1266805.0	0.0	20-42	46.0	31.34362603213115	41.81444579078864	pass	pass		pass	fail	pass	pass	warn	fail	pass	pass
SRR5876159_04_2	SRR5876159_04_2.fastq.gz	Conventional base calls	Sanger / Illumina 1.9	1268697.0	0.0	42.0	46.0	31.744483101267367	42.0	pass	pass		pass	fail	pass	pass	pass	fail	pass	pass
SRR5876159_04_2.trim	SRR5876159_04_2.trim.fastq.gz	Conventional base calls	Sanger / Illumina 1.9	1266805.0	0.0	20-42	46.0	31.82613675433999	41.81168609217678	pass	pass		pass	fail	pass	pass	warn	fail	pass	pass
SRR5876159_05_1	SRR5876159_05_1.fastq.gz	Conventional base calls	Sanger / Illumina 1.9	1585456.0	0.0	42.0	46.0	30.163212015010245	42.0	pass	pass		pass	fail	pass	pass	pass	fail	pass	pass
SRR5876159_05_1.trim	SRR5876159_05_1.trim.fastq.gz	Conventional base calls	Sanger / Illumina 1.9	1583115.0	0.0	20-42	46.0	30.304901293401702	41.814333766024575	pass	pass		pass	fail	pass	pass	warn	fail	pass	pass
SRR5876159_05_2	SRR5876159_05_2.fastq.gz	Conventional base calls	Sanger / Illumina 1.9	1585456.0	0.0	42.0	46.0	30.992414545639647	42.0	pass	pass		pass	fail	pass	pass	pass	fail	pass	pass
SRR5876159_05_2.trim	SRR5876159_05_2.trim.fastq.gz	Conventional base calls	Sanger / Illumina 1.9	1583115.0	0.0	20-42	46.0	31.063876521797333	41.81170414025513	pass	pass		pass	fail	pass	pass	warn	fail	pass	pass
SRR5876159_06_1	SRR5876159_06_1.fastq.gz	Conventional base calls	Sanger / Illumina 1.9	1902248.0	0.0	42.0	46.0	29.56100952096707	42.0	pass	pass		pass	fail	pass	pass	pass	fail	pass	pass
SRR5876159_06_1.trim	SRR5876159_06_1.trim.fastq.gz	Conventional base calls	Sanger / Illumina 1.9	1899438.0	0.0	20-42	46.0	29.70542453476661	41.81445985602057	pass	pass		pass	fail	pass	pass	warn	fail	pass	pass
SRR5876159_06_2	SRR5876159_06_2.fastq.gz	Conventional base calls	Sanger / Illumina 1.9	1902248.0	0.0	42.0	46.0	30.521326667822517	42.0	pass	pass		pass	fail	pass	pass	pass	fail	pass	pass
SRR5876159_06_2.trim	SRR5876159_06_2.trim.fastq.gz	Conventional base calls	Sanger / Illumina 1.9	1899438.0	0.0	20-42	46.0	30.588281866601736	41.811793277801115	pass	pass		pass	fail	pass	pass	warn	fail	pass	pass
SRR5876159_07_1	SRR5876159_07_1.fastq.gz	Conventional base calls	Sanger / Illumina 1.9	2219633.0	0.0	42.0	46.0	29.098587517698242	42.0	pass	pass		pass	fail	pass	pass	pass	fail	pass	pass
SRR5876159_07_1.trim	SRR5876159_07_1.trim.fastq.gz	Conventional base calls	Sanger / Illumina 1.9	2216359.0	0.0	20-42	46.0	29.239862468042826	41.814491695614294	pass	pass		pass	fail	pass	pass	warn	fail	pass	pass
SRR5876159_07_2	SRR5876159_07_2.fastq.gz	Conventional base calls	Sanger / Illumina 1.9	2219633.0	0.0	42.0	46.0	30.051727055740873	42.0	pass	pass		pass	fail	pass	pass	pass	fail	pass	pass
SRR5876159_07_2.trim	SRR5876159_07_2.trim.fastq.gz	Conventional base calls	Sanger / Illumina 1.9	2216359.0	0.0	20-42	46.0	30.124326636970366	41.811866669614446	pass	pass		pass	fail	pass	pass	warn	fail	pass	pass
SRR5876159_08_1	SRR5876159_08_1.fastq.gz	Conventional base calls	Sanger / Illumina 1.9	2537340.0	0.0	42.0	46.0	28.69185331638998	42.0	pass	pass		pass	fail	pass	pass	pass	fail	pass	pass
SRR5876159_08_1.trim	SRR5876159_08_1.trim.fastq.gz	Conventional base calls	Sanger / Illumina 1.9	2533655.0	0.0	20-42	46.0	28.805486536648274	41.81438277902871	pass	pass		pass	fail	pass	pass	warn	fail	pass	pass
SRR5876159_08_2	SRR5876159_08_2.fastq.gz	Conventional base calls	Sanger / Illumina 1.9	2537340.0	0.0	42.0	46.0	29.670118154763646	42.0	pass	pass		pass	fail	pass	pass	pass	fail	pass	pass
SRR5876159_08_2.trim	SRR5876159_08_2.trim.fastq.gz	Conventional base calls	Sanger / Illumina 1.9	2533655.0	0.0	20-42	46.0	29.707747546551317	41.81164957344232	pass	pass		pass	fail	pass	pass	warn	fail	pass	pass
SRR5876159_09_1	SRR5876159_09_1.fastq.gz	Conventional base calls	Sanger / Illumina 1.9	2853462.0	0.0	42.0	46.0	28.376099051636512	42.0	pass	pass		pass	fail	pass	pass	pass	fail	pass	pass
SRR5876159_09_1.trim	SRR5876159_09_1.trim.fastq.gz	Conventional base calls	Sanger / Illumina 1.9	2849319.0	0.0	20-42	46.0	28.489838913441552	41.814405477238594	pass	pass		pass	fail	pass	pass	warn	fail	pass	pass
SRR5876159_09_2	SRR5876159_09_2.fastq.gz	Conventional base calls	Sanger / Illumina 1.9	2853462.0	0.0	42.0	46.0	29.362631422196955	42.0	pass	pass		pass	fail	pass	pass	pass	fail	pass	pass
SRR5876159_09_2.trim	SRR5876159_09_2.trim.fastq.gz	Conventional base calls	Sanger / Illumina 1.9	2849319.0	0.0	20-42	46.0	29.40235824245758	41.811660259872625	pass	pass		pass	fail	pass	pass	warn	fail	pass	pass
SRR5876159_1	SRR5876159_1.fastq.gz	Conventional base calls	Sanger / Illumina 1.9	31673843.0	0.0	42.0	46.0	22.87695776956782	42.0	pass	pass		pass	fail	pass	pass	pass	fail	pass	pass
SRR5876159_1.trim	SRR5876159_1.trim.fastq.gz	Conventional base calls	Sanger / Illumina 1.9	31627766.0	0.0	20-42	46.0	22.95498398129506	41.812685663603304	pass	pass		pass	fail	pass	pass	warn	fail	pass	pass
SRR5876159_1_1	SRR5876159_1_1.fastq.gz	Conventional base calls	Sanger / Illumina 1.9	3169547.0	0.0	42.0	46.0	28.14566627312302	42.0	pass	pass		pass	fail	pass	pass	pass	fail	pass	pass
SRR5876159_1_1.trim	SRR5876159_1_1.trim.fastq.gz	Conventional base calls	Sanger / Illumina 1.9	3164898.0	0.0	20-42	46.0	28.255977725497306	41.81410048601882	pass	pass		pass	fail	pass	pass	warn	fail	pass	pass
SRR5876159_1_2	SRR5876159_1_2.fastq.gz	Conventional base calls	Sanger / Illumina 1.9	3169547.0	0.0	42.0	46.0	29.128020752706686	42.0	pass	pass		pass	fail	pass	pass	pass	fail	pass	pass
SRR5876159_1_2.trim	SRR5876159_1_2.trim.fastq.gz	Conventional base calls	Sanger / Illumina 1.9	3164898.0	0.0	20-42	46.0	29.143938226912734	41.81127985799226	pass	pass		pass	fail	pass	pass	warn	fail	pass	pass
SRR5876159_2	SRR5876159_2.fastq.gz	Conventional base calls	Sanger / Illumina 1.9	31673843.0	0.0	42.0	46.0	23.838620318565084	42.0	pass	pass		pass	fail	pass	pass	pass	fail	pass	pass
SRR5876159_2.trim	SRR5876159_2.trim.fastq.gz	Conventional base calls	Sanger / Illumina 1.9	31627766.0	0.0	20-42	46.0	23.827926923289088	41.80988233566671	pass	pass		pass	fail	pass	pass	warn	fail	pass	pass
SRR5876159_2_1	SRR5876159_2_1.fastq.gz	Conventional base calls	Sanger / Illumina 1.9	6338635.0	0.0	42.0	46.0	26.60540123162386	42.0	pass	pass		pass	fail	pass	pass	pass	fail	pass	pass
SRR5876159_2_1.trim	SRR5876159_2_1.trim.fastq.gz	Conventional base calls	Sanger / Illumina 1.9	6329494.0	0.0	20-42	46.0	26.695688106764393	41.81336912555727	pass	pass		pass	fail	pass	pass	warn	fail	pass	pass
SRR5876159_2_2	SRR5876159_2_2.fastq.gz	Conventional base calls	Sanger / Illumina 1.9	6338635.0	0.0	42.0	46.0	27.522649713769976	42.0	pass	pass		pass	fail	pass	pass	pass	fail	pass	pass
SRR5876159_2_2.trim	SRR5876159_2_2.trim.fastq.gz	Conventional base calls	Sanger / Illumina 1.9	6329494.0	0.0	20-42	46.0	27.536447454011704	41.81062704222486	pass	pass		pass	fail	pass	pass	warn	fail	pass	pass
SRR5876159_3_1	SRR5876159_3_1.fastq.gz	Conventional base calls	Sanger / Illumina 1.9	9505343.0	0.0	42.0	46.0	25.716501507837304	42.0	pass	pass		pass	fail	pass	pass	pass	fail	pass	pass
SRR5876159_3_1.trim	SRR5876159_3_1.trim.fastq.gz	Conventional base calls	Sanger / Illumina 1.9	9491617.0	0.0	20-42	46.0	25.793134139455177	41.813154175942834	pass	pass		pass	fail	pass	pass	warn	fail	pass	pass
SRR5876159_3_2	SRR5876159_3_2.fastq.gz	Conventional base calls	Sanger / Illumina 1.9	9505343.0	0.0	42.0	46.0	26.62054707611523	42.0	pass	pass		pass	fail	pass	pass	pass	fail	pass	pass
SRR5876159_3_2.trim	SRR5876159_3_2.trim.fastq.gz	Conventional base calls	Sanger / Illumina 1.9	9491617.0	0.0	20-42	46.0	26.64643906074901	41.8103349513576	pass	pass		pass	fail	pass	pass	warn	fail	pass	pass
SRR5876159_4_1	SRR5876159_4_1.fastq.gz	Conventional base calls	Sanger / Illumina 1.9	12673092.0	0.0	42.0	46.0	25.110301740723422	42.0	pass	pass		pass	fail	pass	pass	pass	fail	pass	pass
SRR5876159_4_1.trim	SRR5876159_4_1.trim.fastq.gz	Conventional base calls	Sanger / Illumina 1.9	12654844.0	0.0	20-42	46.0	25.193706310156838	41.81297580594435	pass	pass		pass	fail	pass	pass	warn	fail	pass	pass
SRR5876159_4_2	SRR5876159_4_2.fastq.gz	Conventional base calls	Sanger / Illumina 1.9	12673092.0	0.0	42.0	46.0	26.03562762802231	42.0	pass	pass		pass	fail	pass	pass	pass	fail	pass	pass
SRR5876159_4_2.trim	SRR5876159_4_2.trim.fastq.gz	Conventional base calls	Sanger / Illumina 1.9	12654844.0	0.0	20-42	46.0	26.0373614652438	41.81019931972295	pass	pass		pass	fail	pass	pass	warn	fail	pass	pass
SRR5876159_5_1	SRR5876159_5_1.fastq.gz	Conventional base calls	Sanger / Illumina 1.9	15838553.0	0.0	42.0	46.0	24.681857364384605	42.0	pass	pass		pass	fail	pass	pass	pass	fail	pass	pass
SRR5876159_5_1.trim	SRR5876159_5_1.trim.fastq.gz	Conventional base calls	Sanger / Illumina 1.9	15815693.0	0.0	20-42	46.0	24.754157307756554	41.81291139123654	pass	pass		pass	fail	pass	pass	warn	fail	pass	pass
SRR5876159_5_2	SRR5876159_5_2.fastq.gz	Conventional base calls	Sanger / Illumina 1.9	15838553.0	0.0	42.0	46.0	25.576252737148746	42.0	pass	pass		pass	fail	pass	pass	pass	fail	pass	pass
SRR5876159_5_2.trim	SRR5876159_5_2.trim.fastq.gz	Conventional base calls	Sanger / Illumina 1.9	15815693.0	0.0	20-42	46.0	25.577029527853405	41.810131367623285	pass	pass		pass	fail	pass	pass	warn	fail	pass	pass
SRR5876159_6_1	SRR5876159_6_1.fastq.gz	Conventional base calls	Sanger / Illumina 1.9	19003158.0	0.0	42.0	46.0	24.191514343023435	42.0	pass	pass		pass	fail	pass	pass	pass	fail	pass	pass
SRR5876159_6_1.trim	SRR5876159_6_1.trim.fastq.gz	Conventional base calls	Sanger / Illumina 1.9	18975557.0	0.0	20-42	46.0	24.26228544056019	41.812706103963116	pass	pass		pass	fail	pass	pass	warn	fail	pass	pass
SRR5876159_6_2	SRR5876159_6_2.fastq.gz	Conventional base calls	Sanger / Illumina 1.9	19003158.0	0.0	42.0	46.0	25.085957923358333	42.0	pass	pass		pass	fail	pass	pass	pass	fail	pass	pass
SRR5876159_6_2.trim	SRR5876159_6_2.trim.fastq.gz	Conventional base calls	Sanger / Illumina 1.9	18975557.0	0.0	20-42	46.0	25.095641852309058	41.80991498694873	pass	pass		pass	fail	pass	pass	warn	fail	pass	pass
SRR5876159_7_1	SRR5876159_7_1.fastq.gz	Conventional base calls	Sanger / Illumina 1.9	22169779.0	0.0	42.0	46.0	23.79709038958808	42.0	pass	pass		pass	fail	pass	pass	pass	fail	pass	pass
SRR5876159_7_1.trim	SRR5876159_7_1.trim.fastq.gz	Conventional base calls	Sanger / Illumina 1.9	22137600.0	0.0	20-42	46.0	23.89023045834851	41.812512783680255	pass	pass		pass	fail	pass	pass	warn	fail	pass	pass
SRR5876159_7_2	SRR5876159_7_2.fastq.gz	Conventional base calls	Sanger / Illumina 1.9	22169779.0	0.0	42.0	46.0	24.72073741527594	42.0	pass	pass		pass	fail	pass	pass	pass	fail	pass	pass
SRR5876159_7_2.trim	SRR5876159_7_2.trim.fastq.gz	Conventional base calls	Sanger / Illumina 1.9	22137600.0	0.0	20-42	46.0	24.725971195865384	41.80971622940156	pass	pass		pass	fail	pass	pass	warn	fail	pass	pass
SRR5876159_8_1	SRR5876159_8_1.fastq.gz	Conventional base calls	Sanger / Illumina 1.9	25338877.0	0.0	42.0	46.0	23.45452118220507	42.0	pass	pass		pass	fail	pass	pass	pass	fail	pass	pass
SRR5876159_8_1.trim	SRR5876159_8_1.trim.fastq.gz	Conventional base calls	Sanger / Illumina 1.9	25302168.0	0.0	20-42	46.0	23.534182963499347	41.81256187216842	pass	pass		pass	fail	pass	pass	warn	fail	pass	pass
SRR5876159_8_2	SRR5876159_8_2.fastq.gz	Conventional base calls	Sanger / Illumina 1.9	25338877.0	0.0	42.0	46.0	24.393043105180524	42.0	pass	pass		pass	fail	pass	pass	pass	fail	pass	pass
SRR5876159_8_2.trim	SRR5876159_8_2.trim.fastq.gz	Conventional base calls	Sanger / Illumina 1.9	25302168.0	0.0	20-42	46.0	24.404600431949415	41.80976634097126	pass	pass		pass	fail	pass	pass	warn	fail	pass	pass
SRR5876159_9_1	SRR5876159_9_1.fastq.gz	Conventional base calls	Sanger / Illumina 1.9	28504822.0	0.0	42.0	46.0	23.17725914045889	42.0	pass	pass		pass	fail	pass	pass	pass	fail	pass	pass
SRR5876159_9_1.trim	SRR5876159_9_1.trim.fastq.gz	Conventional base calls	Sanger / Illumina 1.9	28463398.0	0.0	20-42	46.0	23.256845099875434	41.812602522017926	pass	pass		pass	fail	pass	pass	warn	fail	pass	pass
SRR5876159_9_2	SRR5876159_9_2.fastq.gz	Conventional base calls	Sanger / Illumina 1.9	28504822.0	0.0	42.0	46.0	24.1260840700516	42.0	pass	pass		pass	fail	pass	pass	pass	fail	pass	pass
SRR5876159_9_2.trim	SRR5876159_9_2.trim.fastq.gz	Conventional base calls	Sanger / Illumina 1.9	28463398.0	0.0	20-42	46.0	24.1304079507972	41.809799061939124	pass	pass		pass	fail	pass	pass	warn	fail	pass	pass
SRR891275_001_1	SRR891275_001_1.fastq.gz	Conventional base calls	Sanger / Illumina 1.9	8016.0	0.0	50.0	44.0	90.7559880239521	50.0	pass	pass	fail	pass	warn	pass	pass	pass	pass	pass	pass
SRR891275_001_1.trim	SRR891275_001_1.trim.fastq.gz	Conventional base calls	Sanger / Illumina 1.9	7962.0	0.0	20-50	44.0	91.44687264506406	48.102361215774934	pass	pass	fail	pass	warn	pass	pass	warn	pass	pass	pass
SRR891275_001_2	SRR891275_001_2.fastq.gz	Conventional base calls	Sanger / Illumina 1.9	8016.0	0.0	50.0	44.0	90.6437125748503	50.0	pass	pass	warn	pass	fail	pass	pass	pass	pass	pass	pass
SRR891275_001_2.trim	SRR891275_001_2.trim.fastq.gz	Conventional base calls	Sanger / Illumina 1.9	7962.0	0.0	20-50	44.0	90.80633006782216	48.224064305450895	pass	pass	fail	pass	fail	pass	pass	warn	pass	pass	pass
SRR891275_002_1	SRR891275_002_1.fastq.gz	Conventional base calls	Sanger / Illumina 1.9	16151.0	0.0	50.0	44.0	85.44362578168534	50.0	pass	pass	warn	pass	fail	pass	pass	pass	pass	pass	pass
SRR891275_002_1.trim	SRR891275_002_1.trim.fastq.gz	Conventional base calls	Sanger / Illumina 1.9	16029.0	0.0	20-50	44.0	86.41836671033751	48.102376941793	pass	pass	fail	pass	fail	pass	pass	warn	pass	pass	pass
SRR891275_002_2	SRR891275_002_2.fastq.gz	Conventional base calls	Sanger / Illumina 1.9	16151.0	0.0	50.0	44.0	85.07213175654759	50.0	pass	pass	warn	pass	fail	pass	pass	pass	pass	pass	pass
SRR891275_002_2.trim	SRR891275_002_2.trim.fastq.gz	Conventional base calls	Sanger / Illumina 1.9	16029.0	0.0	20-50	44.0	85.42641462349492	48.23769417930002	pass	pass	warn	pass	fail	pass	pass	warn	pass	pass	pass
SRR891275_003_1	SRR891275_003_1.fastq.gz	Conventional base calls	Sanger / Illumina 1.9	24235.0	0.0	50.0	44.0	81.44831854755519	50.0	pass	pass	warn	pass	warn	pass	pass	pass	pass	pass	pass
SRR891275_003_1.trim	SRR891275_003_1.trim.fastq.gz	Conventional base calls	Sanger / Illumina 1.9	24047.0	0.0	20-50	44.0	82.65480101467959	48.13236578367364	pass	pass	warn	pass	warn	pass	pass	warn	pass	pass	pass
SRR891275_003_2	SRR891275_003_2.fastq.gz	Conventional base calls	Sanger / Illumina 1.9	24235.0	0.0	50.0	44.0	80.93253558902414	50.0	pass	pass	warn	pass	fail	pass	pass	pass	pass	pass	pass
SRR891275_003_2.trim	SRR891275_003_2.trim.fastq.gz	Conventional base calls	Sanger / Illumina 1.9	24047.0	0.0	20-50	44.0	81.42803676134237	48.22293841227596	pass	pass	warn	pass	fail	pass	pass	warn	pass	pass	pass
SRR891275_004_1	SRR891275_004_1.fastq.gz	Conventional base calls	Sanger / Illumina 1.9	32161.0	0.0	50.0	44.0	78.27181990609745	50.0	pass	pass	warn	pass	fail	pass	pass	pass	pass	pass	pass
SRR891275_004_1.trim	SRR891275_004_1.trim.fastq.gz	Conventional base calls	Sanger / Illumina 1.9	31907.0	0.0	20-50	44.0	79.63769705707212	48.12997147961262	pass	pass	warn	pass	fail	pass	pass	warn	pass	pass	pass
SRR891275_004_2	SRR891275_004_2.fastq.gz	Conventional base calls	Sanger / Illumina 1.9	32161.0	0.0	50.0	44.0	77.55666801405428	50.0	pass	pass	warn	pass	fail	pass	pass	pass	pass	pass	pass
SRR891275_004_2.trim	SRR891275_004_2.trim.fastq.gz	Conventional base calls	Sanger / Illumina 1.9	31907.0	0.0	20-50	44.0	78.09884978217946	48.220390509919454	pass	pass	pass	pass	fail	pass	pass	warn	pass	pass	pass
SRR891275_005_1	SRR891275_005_1.fastq.gz	Conventional base calls	Sanger / Illumina 1.9	40282.0	0.0	50.0	44.0	75.87508068119756	50.0	pass	pass	warn	pass	warn	pass	pass	pass	pass	pass	pass
SRR891275_005_1.trim	SRR891275_005_1.trim.fastq.gz	Conventional base calls	Sanger / Illumina 1.9	39954.0	0.0	20-50	44.0	77.38148871201882	48.12939880862992	pass	pass	pass	pass	warn	pass	pass	warn	pass	pass	pass
SRR891275_005_2	SRR891275_005_2.fastq.gz	Conventional base calls	Sanger / Illumina 1.9	40282.0	0.0	50.0	44.0	74.84732634923787	50.0	pass	pass	pass	pass	fail	pass	pass	pass	pass	pass	pass
SRR891275_005_2.trim	SRR891275_005_2.trim.fastq.gz	Conventional base calls	Sanger / Illumina 1.9	39954.0	0.0	20-50	44.0	75.46428392651549	48.22268108324573	pass	pass	pass	pass	fail	pass	pass	warn	pass	pass	pass
SRR891275_006_1	SRR891275_006_1.fastq.gz	Conventional base calls	Sanger / Illumina 1.9	48412.0	0.0	50.0	44.0	73.89903329752954	50.0	pass	pass	warn	pass	warn	pass	pass	pass	pass	pass	pass
SRR891275_006_1.trim	SRR891275_006_1.trim.fastq.gz	Conventional base calls	Sanger / Illumina 1.9	48025.0	0.0	20-50	44.0	75.44612181155648	48.127912545549194	pass	pass	pass	pass	warn	pass	pass	warn	pass	pass	pass
SRR891275_006_2	SRR891275_006_2.fastq.gz	Conventional base calls	Sanger / Illumina 1.9	48412.0	0.0	50.0	44.0	72.62042468809386	50.0	pass	pass	pass	pass	fail	pass	pass	pass	pass	pass	pass
SRR891275_006_2.trim	SRR891275_006_2.trim.fastq.gz	Conventional base calls	Sanger / Illumina 1.9	48025.0	0.0	20-50	44.0	73.28266527850079	48.21701197293076	pass	pass	pass	pass	fail	pass	pass	warn	pass	pass	pass
SRR891275_007_1	SRR891275_007_1.fastq.gz	Conventional base calls	Sanger / Illumina 1.9	56539.0	0.0	50.0	44.0	72.17495887794266	50.0	pass	pass	pass	pass	warn	pass	pass	pass	pass	pass	pass
SRR891275_007_1.trim	SRR891275_007_1.trim.fastq.gz	Conventional base calls	Sanger / Illumina 1.9	56097.0	0.0	20-50	44.0	73.73834607911296	48.12631691534307	pass	pass	pass	pass	warn	pass	pass	warn	pass	pass	pass
SRR891275_007_2	SRR891275_007_2.fastq.gz	Conventional base calls	Sanger / Illumina 1.9	56539.0	0.0	50.0	44.0	70.7688498204779	50.0	pass	pass	pass	pass	fail	pass	pass	pass	pass	pass	pass
SRR891275_007_2.trim	SRR891275_007_2.trim.fastq.gz	Conventional base calls	Sanger / Illumina 1.9	56097.0	0.0	20-50	44.0	71.41736634757652	48.216945647717345	pass	pass	pass	pass	fail	pass	pass	warn	pass	pass	pass
SRR891275_008_1	SRR891275_008_1.fastq.gz	Conventional base calls	Sanger / Illumina 1.9	64493.0	0.0	50.0	44.0	70.6650334144791	50.0	pass	pass	pass	pass	fail	pass	pass	pass	pass	pass	pass
SRR891275_008_1.trim	SRR891275_008_1.trim.fastq.gz	Conventional base calls	Sanger / Illumina 1.9	63977.0	0.0	20-50	44.0	72.2556543757913	48.12782718789565	pass	pass	pass	pass	fail	pass	pass	warn	pass	pass	pass
SRR891275_008_2	SRR891275_008_2.fastq.gz	Conventional base calls	Sanger / Illumina 1.9	64493.0	0.0	50.0	44.0	69.23387034251779	50.0	pass	pass	pass	pass	fail	pass	pass	pass	warn	pass	pass
SRR891275_008_2.trim	SRR891275_008_2.trim.fastq.gz	Conventional base calls	Sanger / Illumina 1.9	63977.0	0.0	20-50	44.0	69.88605280022509	48.219203776357126	pass	pass	pass	pass	fail	pass	pass	warn	warn	pass	pass
SRR891275_009_1	SRR891275_009_1.fastq.gz	Conventional base calls	Sanger / Illumina 1.9	72543.0	0.0	50.0	44.0	69.3905683525633	50.0	pass	pass	warn	pass	warn	pass	pass	pass	warn	pass	pass
SRR891275_009_1.trim	SRR891275_009_1.trim.fastq.gz	Conventional base calls	Sanger / Illumina 1.9	71964.0	0.0	20-50	44.0	71.00911566894558	48.12464565616141	pass	pass	pass	pass	warn	pass	pass	warn	pass	pass	pass
SRR891275_009_2	SRR891275_009_2.fastq.gz	Conventional base calls	Sanger / Illumina 1.9	72543.0	0.0	50.0	45.0	67.90455316157313	50.0	pass	pass	warn	pass	fail	pass	pass	pass	warn	pass	pass
SRR891275_009_2.trim	SRR891275_009_2.trim.fastq.gz	Conventional base calls	Sanger / Illumina 1.9	71964.0	0.0	20-50	44.0	68.56205880718137	48.214482241120564	pass	pass	pass	pass	fail	pass	pass	warn	warn	pass	pass
SRR891275_01_1	SRR891275_01_1.fastq.gz	Conventional base calls	Sanger / Illumina 1.9	80578.0	0.0	50.0	44.0	68.25063913226936	50.0	pass	pass	pass	pass	warn	pass	pass	pass	warn	pass	pass
SRR891275_01_1.trim	SRR891275_01_1.trim.fastq.gz	Conventional base calls	Sanger / Illumina 1.9	79958.0	0.0	20-50	44.0	69.87168263338252	48.12924285249756	pass	pass	pass	pass	warn	pass	pass	warn	warn	pass	pass
SRR891275_01_2	SRR891275_01_2.fastq.gz	Conventional base calls	Sanger / Illumina 1.9	80578.0	0.0	50.0	45.0	66.63729553972549	50.0	pass	pass	pass	pass	fail	pass	pass	pass	warn	pass	pass
SRR891275_01_2.trim	SRR891275_01_2.trim.fastq.gz	Conventional base calls	Sanger / Illumina 1.9	79958.0	0.0	20-50	44.0	67.3015833312489	48.22191650616573	pass	pass	pass	pass	fail	pass	pass	warn	warn	pass	pass
SRR891275_02_1	SRR891275_02_1.fastq.gz	Conventional base calls	Sanger / Illumina 1.9	161765.0	0.0	50.0	44.0	61.47188823293048	50.0	pass	pass	pass	pass	warn	pass	pass	pass	warn	pass	pass
SRR891275_02_1.trim	SRR891275_02_1.trim.fastq.gz	Conventional base calls	Sanger / Illumina 1.9	160492.0	0.0	20-50	44.0	62.789617108914875	48.13558931286295	pass	pass	pass	pass	warn	pass	pass	warn	warn	pass	pass
SRR891275_02_2	SRR891275_02_2.fastq.gz	Conventional base calls	Sanger / Illumina 1.9	161765.0	0.0	50.0	45.0	59.830000309090345	50.0	pass	pass	pass	pass	fail	pass	pass	pass	warn	pass	pass
SRR891275_02_2.trim	SRR891275_02_2.trim.fastq.gz	Conventional base calls	Sanger / Illumina 1.9	160492.0	0.0	20-50	44.0	60.46033447150013	48.2323916456895	pass	pass	pass	pass	fail	pass	pass	warn	warn	pass	pass
SRR891275_03_1	SRR891275_03_1.fastq.gz	Conventional base calls	Sanger / Illumina 1.9	242307.0	0.0	50.0	44.0	49.7211209323536	50.0	pass	pass	pass	pass	warn	pass	pass	pass	fail	pass	pass
SRR891275_03_1.trim	SRR891275_03_1.trim.fastq.gz	Conventional base calls	Sanger / Illumina 1.9	240397.0	0.0	20-50	44.0	50.87085788292587	48.13637441399019	pass	pass	pass	pass	warn	pass	pass	warn	warn	pass	pass
SRR891275_03_2	SRR891275_03_2.fastq.gz	Conventional base calls	Sanger / Illumina 1.9	242307.0	0.0	50.0	45.0	48.75842863615498	50.0	pass	pass	pass	pass	fail	pass	pass	pass	fail	pass	pass
SRR891275_03_2.trim	SRR891275_03_2.trim.fastq.gz	Conventional base calls	Sanger / Illumina 1.9	240397.0	0.0	20-50	44.0	49.3086572960742	48.234283289724914	pass	pass	pass	pass	fail	pass	pass	warn	fail	pass	pass
SRR891275_04_1	SRR891275_04_1.fastq.gz	Conventional base calls	Sanger / Illumina 1.9	322982.0	0.0	50.0	44.0	55.36567155977935	50.0	pass	pass	pass	pass	warn	pass	pass	pass	warn	pass	pass
SRR891275_04_1.trim	SRR891275_04_1.trim.fastq.gz	Conventional base calls	Sanger / Illumina 1.9	320409.0	0.0	20-50	44.0	56.846890420166076	48.130530041290974	pass	pass	pass	pass	warn	pass	pass	warn	warn	pass	pass
SRR891275_04_2	SRR891275_04_2.fastq.gz	Conventional base calls	Sanger / Illumina 1.9	322982.0	0.0	50.0	45.0	54.130637890748126	50.0	pass	pass	pass	pass	fail	pass	pass	pass	warn	pass	pass
SRR891275_04_2.trim	SRR891275_04_2.trim.fastq.gz	Conventional base calls	Sanger / Illumina 1.9	320409.0	0.0	20-50	44.0	54.67577232533625	48.22994984535391	pass	pass	pass	pass	fail	pass	pass	warn	warn	pass	pass
SRR891275_05_1	SRR891275_05_1.fastq.gz	Conventional base calls	Sanger / Illumina 1.9	403781.0	0.0	50.0	44.0	53.99250495786643	50.0	pass	pass	pass	pass	warn	pass	pass	pass	warn	pass	pass
SRR891275_05_1.trim	SRR891275_05_1.trim.fastq.gz	Conventional base calls	Sanger / Illumina 1.9	400532.0	0.0	20-50	44.0	55.358166454709156	48.13003705072254	pass	pass	pass	pass	warn	pass	pass	warn	warn	pass	pass
SRR891275_05_2	SRR891275_05_2.fastq.gz	Conventional base calls	Sanger / Illumina 1.9	403781.0	0.0	50.0	45.0	52.64349018452662	50.0	pass	pass	pass	pass	fail	pass	pass	pass	warn	pass	pass
SRR891275_05_2.trim	SRR891275_05_2.trim.fastq.gz	Conventional base calls	Sanger / Illumina 1.9	400532.0	0.0	20-50	44.0	53.126726362691514	48.22759230223802	pass	pass	pass	pass	fail	pass	pass	warn	warn	pass	pass
SRR891275_06_1	SRR891275_06_1.fastq.gz	Conventional base calls	Sanger / Illumina 1.9	484287.0	0.0	50.0	44.0	52.83889678165538	50.0	pass	pass	pass	pass	warn	pass	pass	pass	warn	pass	pass
SRR891275_06_1.trim	SRR891275_06_1.trim.fastq.gz	Conventional base calls	Sanger / Illumina 1.9	480400.0	0.0	20-50	44.0	54.134021975410796	48.12777060782681	pass	pass	pass	pass	warn	pass	pass	warn	warn	pass	pass
SRR891275_06_2	SRR891275_06_2.fastq.gz	Conventional base calls	Sanger / Illumina 1.9	484287.0	0.0	50.0	45.0	51.53844195255803	50.0	pass	pass	pass	pass	fail	pass	pass	pass	warn	pass	pass
SRR891275_06_2.trim	SRR891275_06_2.trim.fastq.gz	Conventional base calls	Sanger / Illumina 1.9	480400.0	0.0	20-50	44.0	51.986028826981425	48.22596378018318	pass	pass	pass	pass	fail	pass	pass	warn	warn	pass	pass
SRR891275_07_1	SRR891275_07_1.fastq.gz	Conventional base calls	Sanger / Illumina 1.9	565324.0	0.0	50.0	44.0	52.079507714387496	50.0	pass	pass	pass	pass	warn	pass	pass	pass	warn	pass	pass
SRR891275_07_1.trim	SRR891275_07_1.trim.fastq.gz	Conventional base calls	Sanger / Illumina 1.9	560790.0	0.0	20-50	44.0	53.325915526380044	48.12646266873518	pass	pass	pass	pass	warn	pass	pass	warn	warn	pass	pass
SRR891275_07_2	SRR891275_07_2.fastq.gz	Conventional base calls	Sanger / Illumina 1.9	565324.0	0.0	50.0	45.0	50.65076603211073	50.0	pass	pass	pass	pass	fail	pass	pass	pass	warn	pass	pass
SRR891275_07_2.trim	SRR891275_07_2.trim.fastq.gz	Conventional base calls	Sanger / Illumina 1.9	560790.0	0.0	20-50	44.0	51.06107351536112	48.225770787638865	pass	pass	pass	pass	fail	pass	pass	warn	warn	pass	pass
SRR891275_08_1	SRR891275_08_1.fastq.gz	Conventional base calls	Sanger / Illumina 1.9	646404.0	0.0	50.0	44.0	51.385183859889814	50.0	pass	pass	pass	pass	warn	pass	pass	pass	warn	pass	pass
SRR891275_08_1.trim	SRR891275_08_1.trim.fastq.gz	Conventional base calls	Sanger / Illumina 1.9	641206.0	0.0	20-50	44.0	52.584129799121484	48.12507992751159	pass	pass	pass	pass	warn	pass	pass	warn	warn	pass	pass
SRR891275_08_2	SRR891275_08_2.fastq.gz	Conventional base calls	Sanger / Illumina 1.9	646404.0	0.0	50.0	45.0	49.92588355924816	50.0	pass	pass	pass	pass	fail	pass	pass	pass	fail	pass	pass
SRR891275_08_2.trim	SRR891275_08_2.trim.fastq.gz	Conventional base calls	Sanger / Illumina 1.9	641206.0	0.0	20-50	44.0	50.29420321727819	48.22477955602412	pass	pass	pass	pass	fail	pass	pass	warn	warn	pass	pass
SRR891275_09_1	SRR891275_09_1.fastq.gz	Conventional base calls	Sanger / Illumina 1.9	727101.0	0.0	50.0	44.0	50.85080573761013	50.0	pass	pass	pass	pass	warn	pass	pass	pass	warn	pass	pass
SRR891275_09_1.trim	SRR891275_09_1.trim.fastq.gz	Conventional base calls	Sanger / Illumina 1.9	721275.0	0.0	20-50	44.0	52.01175379435515	48.124835880905344	pass	pass	pass	pass	warn	pass	pass	warn	warn	pass	pass
SRR891275_09_2	SRR891275_09_2.fastq.gz	Conventional base calls	Sanger / Illumina 1.9	727101.0	0.0	50.0	45.0	49.331550524801386	50.0	pass	pass	pass	pass	fail	pass	pass	pass	fail	pass	pass
SRR891275_09_2.trim	SRR891275_09_2.trim.fastq.gz	Conventional base calls	Sanger / Illumina 1.9	721275.0	0.0	20-50	44.0	49.67692299555214	48.225231707739766	pass	pass	pass	pass	fail	pass	pass	warn	fail	pass	pass
SRR891275_1	SRR891275_1.fastq.gz	Conventional base calls	Sanger / Illumina 1.9	8086940.0	0.0	50.0	44.0	42.95743804315272	50.0	pass	pass	pass	pass	fail	pass	pass	pass	fail	pass	pass
SRR891275_1.trim	SRR891275_1.trim.fastq.gz	Conventional base calls	Sanger / Illumina 1.9	8021923.0	0.0	20-50	44.0	42.976138561746666	48.11524954801985	pass	pass	pass	pass	fail	pass	pass	warn	fail	pass	pass
SRR891275_1_1	SRR891275_1_1.fastq.gz	Conventional base calls	Sanger / Illumina 1.9	807868.0	0.0	50.0	44.0	50.23597594574486	50.0	pass	pass	pass	pass	fail	pass	pass	pass	warn	pass	pass
SRR891275_1_1.trim	SRR891275_1_1.trim.fastq.gz	Conventional base calls	Sanger / Illumina 1.9	801372.0	0.0	20-50	44.0	51.31063250097155	48.12688114882976	pass	pass	pass	pass	fail	pass	pass	warn	warn	pass	pass
SRR891275_1_2	SRR891275_1_2.fastq.gz	Conventional base calls	Sanger / Illumina 1.9	807868.0	0.0	50.0	45.0	48.77665129967944	50.0	pass	pass	pass	pass	fail	pass	pass	pass	fail	pass	pass
SRR891275_1_2.trim	SRR891275_1_2.trim.fastq.gz	Conventional base calls	Sanger / Illumina 1.9	801372.0	0.0	20-50	44.0	49.08256506938446	48.229115816374915	pass	pass	pass	pass	fail	pass	pass	warn	fail	pass	pass
SRR891275_2	SRR891275_2.fastq.gz	Conventional base calls	Sanger / Illumina 1.9	8086940.0	0.0	50.0	45.0	40.79359198413128	50.0	pass	pass	pass	pass	fail	pass	pass	pass	fail	pass	pass
SRR891275_2.trim	SRR891275_2.trim.fastq.gz	Conventional base calls	Sanger / Illumina 1.9	8021923.0	0.0	20-50	44.0	40.65615554350241	48.22234967849978	pass	pass	pass	pass	fail	pass	pass	warn	fail	pass	pass
SRR891275_2_1	SRR891275_2_1.fastq.gz	Conventional base calls	Sanger / Illumina 1.9	1617088.0	0.0	50.0	44.0	47.532929294041125	50.0	pass	pass	pass	pass	fail	pass	pass	pass	fail	pass	pass
SRR891275_2_1.trim	SRR891275_2_1.trim.fastq.gz	Conventional base calls	Sanger / Illumina 1.9	1603969.0	0.0	20-50	44.0	48.260819125698944	48.11848296319941	pass	pass	pass	pass	fail	pass	pass	warn	fail	pass	pass
SRR891275_2_2	SRR891275_2_2.fastq.gz	Conventional base calls	Sanger / Illumina 1.9	1617088.0	0.0	50.0	45.0	45.63281915298404	50.0	pass	pass	pass	pass	fail	pass	pass	pass	fail	pass	pass
SRR891275_2_2.trim	SRR891275_2_2.trim.fastq.gz	Conventional base calls	Sanger / Illumina 1.9	1603969.0	0.0	20-50	44.0	45.79245415179894	48.225354729424325	pass	pass	pass	pass	fail	pass	pass	warn	fail	pass	pass
SRR891275_3_1	SRR891275_3_1.fastq.gz	Conventional base calls	Sanger / Illumina 1.9	2424590.0	0.0	50.0	44.0	46.366855565306395	50.0	pass	pass	pass	pass	fail	pass	pass	pass	fail	pass	pass
SRR891275_3_1.trim	SRR891275_3_1.trim.fastq.gz	Conventional base calls	Sanger / Illumina 1.9	2405028.0	0.0	20-50	44.0	46.87717509034092	48.1192796923778	pass	pass	pass	pass	fail	pass	pass	warn	fail	pass	pass
SRR891275_3_2	SRR891275_3_2.fastq.gz	Conventional base calls	Sanger / Illumina 1.9	2424590.0	0.0	50.0	45.0	44.270051157068416	50.0	pass	pass	pass	pass	fail	pass	pass	pass	fail	pass	pass
SRR891275_3_2.trim	SRR891275_3_2.trim.fastq.gz	Conventional base calls	Sanger / Illumina 1.9	2405028.0	0.0	20-50	44.0	44.37112032415661	48.22438865576617	pass	pass	pass	pass	fail	pass	pass	warn	fail	pass	pass
SRR891275_4_1	SRR891275_4_1.fastq.gz	Conventional base calls	Sanger / Illumina 1.9	3234123.0	0.0	50.0	44.0	45.60610350945116	50.0	pass	pass	pass	pass	fail	pass	pass	pass	fail	pass	pass
SRR891275_4_1.trim	SRR891275_4_1.trim.fastq.gz	Conventional base calls	Sanger / Illumina 1.9	3207871.0	0.0	20-50	44.0	45.999825321785245	48.117842643921776	pass	pass	pass	pass	fail	pass	pass	warn	fail	pass	pass
SRR891275_4_2	SRR891275_4_2.fastq.gz	Conventional base calls	Sanger / Illumina 1.9	3234123.0	0.0	50.0	45.0	43.27854431434379	50.0	pass	pass	pass	pass	fail	pass	pass	pass	fail	pass	pass
SRR891275_4_2.trim	SRR891275_4_2.trim.fastq.gz	Conventional base calls	Sanger / Illumina 1.9	3207871.0	0.0	20-50	44.0	43.282313851061254	48.223672647684396	pass	pass	pass	pass	fail	pass	pass	warn	fail	pass	pass
SRR891275_5_1	SRR891275_5_1.fastq.gz	Conventional base calls	Sanger / Illumina 1.9	4042952.0	0.0	50.0	44.0	44.94266098764061	50.0	pass	pass	pass	pass	fail	pass	pass	pass	fail	pass	pass
SRR891275_5_1.trim	SRR891275_5_1.trim.fastq.gz	Conventional base calls	Sanger / Illumina 1.9	4010340.0	0.0	20-50	44.0	45.21341905067382	48.11686565228883	pass	pass	pass	pass	fail	pass	pass	warn	fail	pass	pass
SRR891275_5_2	SRR891275_5_2.fastq.gz	Conventional base calls	Sanger / Illumina 1.9	4042952.0	0.0	50.0	45.0	42.58252537086645	50.0	pass	pass	pass	pass	fail	pass	pass	pass	fail	pass	pass
SRR891275_5_2.trim	SRR891275_5_2.trim.fastq.gz	Conventional base calls	Sanger / Illumina 1.9	4010340.0	0.0	20-50	44.0	42.55027272097049	48.223524938035176	pass	pass	pass	pass	fail	pass	pass	warn	fail	pass	pass
SRR891275_6_1	SRR891275_6_1.fastq.gz	Conventional base calls	Sanger / Illumina 1.9	4849479.0	0.0	50.0	44.0	44.39757848599044	50.0	pass	pass	pass	pass	fail	pass	pass	pass	fail	pass	pass
SRR891275_6_1.trim	SRR891275_6_1.trim.fastq.gz	Conventional base calls	Sanger / Illumina 1.9	4810408.0	0.0	20-50	44.0	44.580622947412024	48.11630593496435	pass	pass	pass	pass	fail	pass	pass	warn	fail	pass	pass
SRR891275_6_2	SRR891275_6_2.fastq.gz	Conventional base calls	Sanger / Illumina 1.9	4849479.0	0.0	50.0	45.0	42.10172252801973	50.0	pass	pass	pass	pass	fail	pass	pass	pass	fail	pass	pass
SRR891275_6_2.trim	SRR891275_6_2.trim.fastq.gz	Conventional base calls	Sanger / Illumina 1.9	4810408.0	0.0	20-50	44.0	42.023362318299384	48.22362489834542	pass	pass	pass	pass	fail	pass	pass	warn	fail	pass	pass
SRR891275_7_1	SRR891275_7_1.fastq.gz	Conventional base calls	Sanger / Illumina 1.9	5657840.0	0.0	50.0	44.0	43.96881606485643	50.0	pass	pass	pass	pass	fail	pass	pass	pass	fail	pass	pass
SRR891275_7_1.trim	SRR891275_7_1.trim.fastq.gz	Conventional base calls	Sanger / Illumina 1.9	5612274.0	0.0	20-50	44.0	44.05389689205767	48.11644263982835	pass	pass	pass	pass	fail	pass	pass	warn	fail	pass	pass
SRR891275_7_2	SRR891275_7_2.fastq.gz	Conventional base calls	Sanger / Illumina 1.9	5657840.0	0.0	50.0	45.0	41.713859995674916	50.0	pass	pass	pass	pass	fail	pass	pass	pass	fail	pass	pass
SRR891275_7_2.trim	SRR891275_7_2.trim.fastq.gz	Conventional base calls	Sanger / Illumina 1.9	5612274.0	0.0	20-50	44.0	41.594451292964074	48.223315183827445	pass	pass	pass	pass	fail	pass	pass	warn	fail	pass	pass
SRR891275_8_1	SRR891275_8_1.fastq.gz	Conventional base calls	Sanger / Illumina 1.9	6468190.0	0.0	50.0	44.0	43.55407009743243	50.0	pass	pass	pass	pass	fail	pass	pass	pass	fail	pass	pass
SRR891275_8_1.trim	SRR891275_8_1.trim.fastq.gz	Conventional base calls	Sanger / Illumina 1.9	6416136.0	0.0	20-50	44.0	43.60297018717533	48.11637627381963	pass	pass	pass	pass	fail	pass	pass	warn	fail	pass	pass
SRR891275_8_2	SRR891275_8_2.fastq.gz	Conventional base calls	Sanger / Illumina 1.9	6468190.0	0.0	50.0	45.0	41.31835447594145	50.0	pass	pass	pass	pass	fail	pass	pass	pass	fail	pass	pass
SRR891275_8_2.trim	SRR891275_8_2.trim.fastq.gz	Conventional base calls	Sanger / Illumina 1.9	6416136.0	0.0	20-50	44.0	41.19664051873068	48.223679018025805	pass	pass	pass	pass	fail	pass	pass	warn	fail	pass	pass
SRR891275_9_1	SRR891275_9_1.fastq.gz	Conventional base calls	Sanger / Illumina 1.9	7276755.0	0.0	50.0	44.0	43.20008774206107	50.0	pass	pass	pass	pass	fail	pass	pass	pass	fail	pass	pass
SRR891275_9_1.trim	SRR891275_9_1.trim.fastq.gz	Conventional base calls	Sanger / Illumina 1.9	7218248.0	0.0	20-50	44.0	43.239341832749396	48.11613192010028	pass	pass	pass	pass	fail	pass	pass	warn	fail	pass	pass
SRR891275_9_2	SRR891275_9_2.fastq.gz	Conventional base calls	Sanger / Illumina 1.9	7276755.0	0.0	50.0	45.0	41.01417863943737	50.0	pass	pass	pass	pass	fail	pass	pass	pass	fail	pass	pass
SRR891275_9_2.trim	SRR891275_9_2.trim.fastq.gz	Conventional base calls	Sanger / Illumina 1.9	7218248.0	0.0	20-50	44.0	40.87853184233629	48.22301755218164	pass	pass	pass	pass	fail	pass	pass	warn	fail	pass	pass
SRR891276_001_1	SRR891276_001_1.fastq.gz	Conventional base calls	Sanger / Illumina 1.9	11153.0	0.0	50.0	44.0	88.44257150542455	50.0	pass	pass	fail	pass	fail	pass	pass	pass	pass	pass	pass
SRR891276_001_1.trim	SRR891276_001_1.trim.fastq.gz	Conventional base calls	Sanger / Illumina 1.9	11050.0	0.0	20-50	44.0	89.34841628959276	48.15502262443439	pass	pass	fail	pass	fail	pass	pass	warn	pass	pass	pass
SRR891276_001_2	SRR891276_001_2.fastq.gz	Conventional base calls	Sanger / Illumina 1.9	11153.0	0.0	50.0	44.0	88.2094503720972	50.0	pass	pass	warn	pass	warn	pass	pass	pass	pass	pass	pass
SRR891276_001_2.trim	SRR891276_001_2.trim.fastq.gz	Conventional base calls	Sanger / Illumina 1.9	11050.0	0.0	20-50	44.0	88.60633484162896	48.32027149321267	pass	pass	warn	pass	warn	pass	pass	warn	pass	pass	pass
SRR891276_002_1	SRR891276_002_1.fastq.gz	Conventional base calls	Sanger / Illumina 1.9	22502.0	0.0	50.0	44.0	81.97937961070127	50.0	pass	pass	warn	pass	fail	pass	pass	pass	pass	pass	pass
SRR891276_002_1.trim	SRR891276_002_1.trim.fastq.gz	Conventional base calls	Sanger / Illumina 1.9	22306.0	0.0	20-50	44.0	83.07181924145969	48.16327445530351	pass	pass	warn	pass	fail	pass	pass	warn	pass	pass	pass
SRR891276_002_2	SRR891276_002_2.fastq.gz	Conventional base calls	Sanger / Illumina 1.9	22502.0	0.0	50.0	44.0	81.11278997422451	50.0	pass	pass	warn	pass	warn	pass	pass	pass	pass	pass	pass
SRR891276_002_2.trim	SRR891276_002_2.trim.fastq.gz	Conventional base calls	Sanger / Illumina 1.9	22306.0	0.0	20-50	44.0	81.69550793508473	48.28014883887743	pass	pass	warn	pass	warn	pass	pass	warn	pass	pass	pass
SRR891276_003_1	SRR891276_003_1.fastq.gz	Conventional base calls	Sanger / Illumina 1.9	33748.0	0.0	50.0	44.0	77.57793054403224	50.0	pass	pass	warn	pass	fail	pass	pass	pass	pass	pass	pass
SRR891276_003_1.trim	SRR891276_003_1.trim.fastq.gz	Conventional base calls	Sanger / Illumina 1.9	33445.0	0.0	20-50	44.0	78.8727761997309	48.14794438630587	pass	pass	warn	pass	fail	pass	pass	warn	pass	pass	pass
SRR891276_003_2	SRR891276_003_2.fastq.gz	Conventional base calls	Sanger / Illumina 1.9	33748.0	0.0	50.0	44.0	76.55268460353206	50.0	pass	pass	pass	pass	warn	pass	pass	pass	pass	pass	pass
SRR891276_003_2.trim	SRR891276_003_2.trim.fastq.gz	Conventional base calls	Sanger / Illumina 1.9	33445.0	0.0	20-50	44.0	77.16250560621917	48.25917177455524	pass	pass	pass	pass	warn	pass	pass	warn	pass	pass	pass
SRR891276_004_1	SRR891276_004_1.fastq.gz	Conventional base calls	Sanger / Illumina 1.9	44897.0	0.0	50.0	44.0	74.23435864311647	50.0	pass	pass	warn	pass	fail	pass	pass	pass	pass	pass	pass
SRR891276_004_1.trim	SRR891276_004_1.trim.fastq.gz	Conventional base calls	Sanger / Illumina 1.9	44496.0	0.0	20-50	44.0	75.65848615605897	48.15163160733549	pass	pass	pass	pass	fail	pass	pass	warn	pass	pass	pass
SRR891276_004_2	SRR891276_004_2.fastq.gz	Conventional base calls	Sanger / Illumina 1.9	44897.0	0.0	50.0	44.0	73.16747221417911	50.0	pass	pass	warn	pass	fail	pass	pass	pass	pass	pass	pass
SRR891276_004_2.trim	SRR891276_004_2.trim.fastq.gz	Conventional base calls	Sanger / Illumina 1.9	44496.0	0.0	20-50	44.0	73.77966558791802	48.25501168644372	pass	pass	pass	pass	fail	pass	pass	warn	pass	pass	pass
SRR891276_005_1	SRR891276_005_1.fastq.gz	Conventional base calls	Sanger / Illumina 1.9	56241.0	0.0	50.0	44.0	71.59189914830817	50.0	pass	pass	warn	pass	fail	pass	pass	pass	pass	pass	pass
SRR891276_005_1.trim	SRR891276_005_1.trim.fastq.gz	Conventional base calls	Sanger / Illumina 1.9	55738.0	0.0	20-50	44.0	73.1009365244537	48.15179949047329	pass	pass	pass	pass	fail	pass	pass	warn	pass	pass	pass
SRR891276_005_2	SRR891276_005_2.fastq.gz	Conventional base calls	Sanger / Illumina 1.9	56241.0	0.0	50.0	44.0	70.47883216870254	50.0	pass	pass	pass	pass	warn	pass	pass	pass	pass	pass	pass
SRR891276_005_2.trim	SRR891276_005_2.trim.fastq.gz	Conventional base calls	Sanger / Illumina 1.9	55738.0	0.0	20-50	44.0	71.13818220962361	48.26247802217517	pass	pass	pass	pass	warn	pass	pass	warn	pass	pass	pass
SRR891276_006_1	SRR891276_006_1.fastq.gz	Conventional base calls	Sanger / Illumina 1.9	67466.0	0.0	50.0	44.0	69.5416950760383	50.0	pass	pass	warn	pass	fail	pass	pass	pass	warn	pass	pass
SRR891276_006_1.trim	SRR891276_006_1.trim.fastq.gz	Conventional base calls	Sanger / Illumina 1.9	66862.0	0.0	20-50	44.0	71.12410636834076	48.15681553049565	pass	pass	pass	pass	fail	pass	pass	warn	pass	pass	pass
SRR891276_006_2	SRR891276_006_2.fastq.gz	Conventional base calls	Sanger / Illumina 1.9	67466.0	0.0	50.0	44.0	68.41964841549817	50.0	pass	pass	pass	pass	warn	pass	pass	pass	warn	pass	pass
SRR891276_006_2.trim	SRR891276_006_2.trim.fastq.gz	Conventional base calls	Sanger / Illumina 1.9	66862.0	0.0	20-50	44.0	69.07361431007149	48.267446382100445	pass	pass	pass	pass	fail	pass	pass	warn	warn	pass	pass
SRR891276_007_1	SRR891276_007_1.fastq.gz	Conventional base calls	Sanger / Illumina 1.9	78738.0	0.0	50.0	44.0	67.77794711575098	50.0	pass	pass	warn	pass	fail	pass	pass	pass	warn	pass	pass
SRR891276_007_1.trim	SRR891276_007_1.trim.fastq.gz	Conventional base calls	Sanger / Illumina 1.9	78030.0	0.0	20-50	44.0	69.41432782263232	48.1676278354479	pass	pass	pass	pass	fail	pass	pass	warn	warn	pass	pass
SRR891276_007_2	SRR891276_007_2.fastq.gz	Conventional base calls	Sanger / Illumina 1.9	78738.0	0.0	50.0	44.0	66.62856562269806	50.0	pass	pass	pass	pass	warn	pass	pass	pass	warn	pass	pass
SRR891276_007_2.trim	SRR891276_007_2.trim.fastq.gz	Conventional base calls	Sanger / Illumina 1.9	78030.0	0.0	20-50	44.0	67.28694092015891	48.27527873894656	pass	pass	pass	pass	fail	pass	pass	warn	warn	pass	pass
SRR891276_008_1	SRR891276_008_1.fastq.gz	Conventional base calls	Sanger / Illumina 1.9	89962.0	0.0	50.0	44.0	66.46584113292279	50.0	pass	pass	warn	pass	fail	pass	pass	pass	warn	pass	pass
SRR891276_008_1.trim	SRR891276_008_1.trim.fastq.gz	Conventional base calls	Sanger / Illumina 1.9	89162.0	0.0	20-50	44.0	68.12992081828581	48.16129068437227	pass	pass	pass	pass	fail	pass	pass	warn	warn	pass	pass
SRR891276_008_2	SRR891276_008_2.fastq.gz	Conventional base calls	Sanger / Illumina 1.9	89962.0	0.0	50.0	44.0	65.16084569040261	50.0	pass	pass	pass	pass	fail	pass	pass	pass	warn	pass	pass
SRR891276_008_2.trim	SRR891276_008_2.trim.fastq.gz	Conventional base calls	Sanger / Illumina 1.9	89162.0	0.0	20-50	44.0	65.84419371481124	48.26932998362531	pass	pass	pass	pass	fail	pass	pass	warn	warn	pass	pass
SRR891276_009_1	SRR891276_009_1.fastq.gz	Conventional base calls	Sanger / Illumina 1.9	101190.0	0.0	50.0	44.0	65.25941298547288	50.0	pass	pass	pass	pass	fail	pass	pass	pass	warn	pass	pass
SRR891276_009_1.trim	SRR891276_009_1.trim.fastq.gz	Conventional base calls	Sanger / Illumina 1.9	100292.0	0.0	20-50	44.0	66.9016471902046	48.16482870019543	pass	pass	pass	pass	fail	pass	pass	warn	warn	pass	pass
SRR891276_009_2	SRR891276_009_2.fastq.gz	Conventional base calls	Sanger / Illumina 1.9	101190.0	0.0	50.0	44.0	63.93319497974108	50.0	pass	pass	pass	pass	warn	pass	pass	pass	warn	pass	pass
SRR891276_009_2.trim	SRR891276_009_2.trim.fastq.gz	Conventional base calls	Sanger / Illumina 1.9	100292.0	0.0	20-50	44.0	64.63925338013003	48.26904439038009	pass	pass	pass	pass	fail	pass	pass	warn	warn	pass	pass
SRR891276_01_1	SRR891276_01_1.fastq.gz	Conventional base calls	Sanger / Illumina 1.9	112435.0	0.0	50.0	44.0	64.1712989727398	50.0	pass	pass	pass	pass	fail	pass	pass	pass	warn	pass	pass
SRR891276_01_1.trim	SRR891276_01_1.trim.fastq.gz	Conventional base calls	Sanger / Illumina 1.9	111430.0	0.0	20-50	44.0	65.81710490891143	48.16899398725657	pass	pass	pass	pass	fail	pass	pass	warn	warn	pass	pass
SRR891276_01_2	SRR891276_01_2.fastq.gz	Conventional base calls	Sanger / Illumina 1.9	112435.0	0.0	50.0	44.0	62.79806110197003	50.0	pass	pass	pass	pass	fail	pass	pass	pass	warn	pass	pass
SRR891276_01_2.trim	SRR891276_01_2.trim.fastq.gz	Conventional base calls	Sanger / Illumina 1.9	111430.0	0.0	20-50	44.0	63.49726285560442	48.27111190882168	pass	pass	pass	pass	fail	pass	pass	warn	warn	pass	pass
SRR891276_02_1	SRR891276_02_1.fastq.gz	Conventional base calls	Sanger / Illumina 1.9	225806.0	0.0	50.0	44.0	51.403846407807166	50.0	pass	pass	pass	pass	fail	pass	pass	pass	warn	pass	pass
SRR891276_02_1.trim	SRR891276_02_1.trim.fastq.gz	Conventional base calls	Sanger / Illumina 1.9	223755.0	0.0	20-50	44.0	52.59290390376816	48.1650510603115	pass	pass	pass	pass	fail	pass	pass	warn	warn	pass	pass
SRR891276_02_2	SRR891276_02_2.fastq.gz	Conventional base calls	Sanger / Illumina 1.9	225806.0	0.0	50.0	44.0	50.499116981239844	50.0	pass	pass	pass	pass	fail	pass	pass	pass	warn	pass	pass
SRR891276_02_2.trim	SRR891276_02_2.trim.fastq.gz	Conventional base calls	Sanger / Illumina 1.9	223755.0	0.0	20-50	44.0	51.07136646194309	48.26728341266117	pass	pass	pass	pass	fail	pass	pass	warn	warn	pass	pass
SRR891276_03_1	SRR891276_03_1.fastq.gz	Conventional base calls	Sanger / Illumina 1.9	338396.0	0.0	50.0	44.0	54.43854608353343	50.0	pass	pass	pass	pass	fail	pass	pass	pass	warn	pass	pass
SRR891276_03_1.trim	SRR891276_03_1.trim.fastq.gz	Conventional base calls	Sanger / Illumina 1.9	335312.0	0.0	20-50	44.0	55.90950281127365	48.16188206804409	pass	pass	pass	pass	fail	pass	pass	warn	warn	pass	pass
SRR891276_03_2	SRR891276_03_2.fastq.gz	Conventional base calls	Sanger / Illumina 1.9	338396.0	0.0	50.0	44.0	53.319552306958954	50.0	pass	pass	pass	pass	fail	pass	pass	pass	warn	pass	pass
SRR891276_03_2.trim	SRR891276_03_2.trim.fastq.gz	Conventional base calls	Sanger / Illumina 1.9	335312.0	0.0	20-50	44.0	53.8379201046834	48.262114090757265	pass	pass	pass	pass	fail	pass	pass	warn	warn	pass	pass
SRR891276_04_1	SRR891276_04_1.fastq.gz	Conventional base calls	Sanger / Illumina 1.9	451024.0	0.0	50.0	44.0	52.49629767948536	50.0	pass	pass	pass	pass	fail	pass	pass	pass	warn	pass	pass
SRR891276_04_1.trim	SRR891276_04_1.trim.fastq.gz	Conventional base calls	Sanger / Illumina 1.9	446915.0	0.0	20-50	44.0	53.87125506766963	48.16803418994663	pass	pass	pass	pass	fail	pass	pass	warn	warn	pass	pass
SRR891276_04_2	SRR891276_04_2.fastq.gz	Conventional base calls	Sanger / Illumina 1.9	451024.0	0.0	50.0	44.0	51.389624107950326	50.0	pass	pass	pass	pass	fail	pass	pass	pass	warn	pass	pass
SRR891276_04_2.trim	SRR891276_04_2.trim.fastq.gz	Conventional base calls	Sanger / Illumina 1.9	446915.0	0.0	20-50	44.0	51.820172503050244	48.26503473814931	pass	pass	pass	pass	fail	pass	pass	warn	warn	pass	pass
SRR891276_05_1	SRR891276_05_1.fastq.gz	Conventional base calls	Sanger / Illumina 1.9	563447.0	0.0	50.0	44.0	51.310704764674576	50.0	pass	pass	pass	pass	fail	pass	pass	pass	warn	pass	pass
SRR891276_05_1.trim	SRR891276_05_1.trim.fastq.gz	Conventional base calls	Sanger / Illumina 1.9	558356.0	0.0	20-50	44.0	52.644373498036956	48.166589057877054	pass	pass	pass	pass	fail	pass	pass	warn	warn	pass	pass
SRR891276_05_2	SRR891276_05_2.fastq.gz	Conventional base calls	Sanger / Illumina 1.9	563447.0	0.0	50.0	44.0	50.08197406552828	50.0	pass	pass	pass	pass	fail	pass	pass	pass	warn	pass	pass
SRR891276_05_2.trim	SRR891276_05_2.trim.fastq.gz	Conventional base calls	Sanger / Illumina 1.9	558356.0	0.0	20-50	44.0	50.43138503422793	48.261562515671	pass	pass	pass	pass	fail	pass	pass	warn	warn	pass	pass
SRR891276_06_1	SRR891276_06_1.fastq.gz	Conventional base calls	Sanger / Illumina 1.9	675911.0	0.0	50.0	44.0	50.50359095687833	50.0	pass	pass	pass	pass	fail	pass	pass	pass	warn	pass	pass
SRR891276_06_1.trim	SRR891276_06_1.trim.fastq.gz	Conventional base calls	Sanger / Illumina 1.9	669761.0	0.0	20-50	44.0	51.71601303313936	48.16794349028982	pass	pass	pass	pass	fail	pass	pass	warn	warn	pass	pass
SRR891276_06_2	SRR891276_06_2.fastq.gz	Conventional base calls	Sanger / Illumina 1.9	675911.0	0.0	50.0	44.0	49.22203627244397	50.0	pass	pass	pass	pass	fail	pass	pass	pass	fail	pass	pass
SRR891276_06_2.trim	SRR891276_06_2.trim.fastq.gz	Conventional base calls	Sanger / Illumina 1.9	669761.0	0.0	20-50	44.0	49.53545617928955	48.26159630076997	pass	pass	pass	pass	fail	pass	pass	warn	fail	pass	pass
SRR891276_07_1	SRR891276_07_1.fastq.gz	Conventional base calls	Sanger / Illumina 1.9	788695.0	0.0	50.0	44.0	49.71806242145398	50.0	pass	pass	pass	pass	fail	pass	pass	pass	fail	pass	pass
SRR891276_07_1.trim	SRR891276_07_1.trim.fastq.gz	Conventional base calls	Sanger / Illumina 1.9	781531.0	0.0	20-50	44.0	50.82423154126734	48.16840790704399	pass	pass	pass	pass	fail	pass	pass	warn	warn	pass	pass
SRR891276_07_2	SRR891276_07_2.fastq.gz	Conventional base calls	Sanger / Illumina 1.9	788695.0	0.0	50.0	44.0	48.422481324133315	50.0	pass	pass	pass	pass	fail	pass	pass	pass	fail	pass	pass
SRR891276_07_2.trim	SRR891276_07_2.trim.fastq.gz	Conventional base calls	Sanger / Illumina 1.9	781531.0	0.0	20-50	44.0	48.67182161014998	48.26425823159926	pass	pass	pass	pass	fail	pass	pass	warn	fail	pass	pass
SRR891276_08_1	SRR891276_08_1.fastq.gz	Conventional base calls	Sanger / Illumina 1.9	901710.0	0.0	50.0	44.0	48.936321426169805	50.0	pass	pass	pass	pass	fail	pass	pass	pass	fail	pass	pass
SRR891276_08_1.trim	SRR891276_08_1.trim.fastq.gz	Conventional base calls	Sanger / Illumina 1.9	893525.0	0.0	20-50	44.0	49.974282116036605	48.16696678884195	pass	pass	pass	pass	fail	pass	pass	warn	fail	pass	pass
SRR891276_08_2	SRR891276_08_2.fastq.gz	Conventional base calls	Sanger / Illumina 1.9	901710.0	0.0	50.0	44.0	47.75726716601334	50.0	pass	pass	pass	pass	fail	pass	pass	pass	fail	pass	pass
SRR891276_08_2.trim	SRR891276_08_2.trim.fastq.gz	Conventional base calls	Sanger / Illumina 1.9	893525.0	0.0	20-50	44.0	47.95567784999925	48.263824739095156	pass	pass	pass	pass	fail	pass	pass	warn	fail	pass	pass
SRR891276_09_1	SRR891276_09_1.fastq.gz	Conventional base calls	Sanger / Illumina 1.9	1014425.0	0.0	50.0	44.0	48.360262199620315	50.0	pass	pass	pass	pass	fail	pass	pass	pass	fail	pass	pass
SRR891276_09_1.trim	SRR891276_09_1.trim.fastq.gz	Conventional base calls	Sanger / Illumina 1.9	1005235.0	0.0	20-50	44.0	49.35765535892781	48.16737877212791	pass	pass	pass	pass	fail	pass	pass	warn	fail	pass	pass
SRR891276_09_2	SRR891276_09_2.fastq.gz	Conventional base calls	Sanger / Illumina 1.9	1014425.0	0.0	50.0	44.0	47.17637263956125	50.0	pass	pass	pass	pass	fail	pass	pass	pass	fail	pass	pass
SRR891276_09_2.trim	SRR891276_09_2.trim.fastq.gz	Conventional base calls	Sanger / Illumina 1.9	1005235.0	0.0	20-50	44.0	47.38517104591367	48.264836580501076	pass	pass	pass	pass	fail	pass	pass	warn	fail	pass	pass
SRR891276_1	SRR891276_1.fastq.gz	Conventional base calls	Sanger / Illumina 1.9	11267042.0	0.0	50.0	44.0	41.648459219332565	50.0	pass	pass	pass	pass	fail	pass	pass	pass	fail	pass	pass
SRR891276_1.trim	SRR891276_1.trim.fastq.gz	Conventional base calls	Sanger / Illumina 1.9	11164713.0	0.0	20-50	44.0	41.600172068195896	48.17064630322338	pass	pass	pass	pass	fail	pass	pass	warn	fail	pass	pass
SRR891276_1_1	SRR891276_1_1.fastq.gz	Conventional base calls	Sanger / Illumina 1.9	1126854.0	0.0	50.0	44.0	48.01244742692656	50.0	pass	pass	pass	pass	fail	pass	pass	pass	fail	pass	pass
SRR891276_1_1.trim	SRR891276_1_1.trim.fastq.gz	Conventional base calls	Sanger / Illumina 1.9	1116617.0	0.0	20-50	44.0	48.979604359140716	48.170904616354576	pass	pass	pass	pass	fail	pass	pass	warn	fail	pass	pass
SRR891276_1_2	SRR891276_1_2.fastq.gz	Conventional base calls	Sanger / Illumina 1.9	1126854.0	0.0	50.0	44.0	46.69071040990722	50.0	pass	pass	pass	pass	fail	pass	pass	pass	fail	pass	pass
SRR891276_1_2.trim	SRR891276_1_2.trim.fastq.gz	Conventional base calls	Sanger / Illumina 1.9	1116617.0	0.0	20-50	44.0	46.857370788304905	48.26719457074359	pass	pass	pass	pass	fail	pass	pass	warn	fail	pass	pass
SRR891276_2	SRR891276_2.fastq.gz	Conventional base calls	Sanger / Illumina 1.9	11267042.0	0.0	50.0	44.0	39.42728909287974	50.0	pass	pass	pass	pass	fail	pass	pass	pass	fail	pass	pass
SRR891276_2.trim	SRR891276_2.trim.fastq.gz	Conventional base calls	Sanger / Illumina 1.9	11164713.0	0.0	20-50	44.0	39.17394997694522	48.26350072769448	pass	pass	pass	pass	fail	pass	pass	warn	fail	pass	pass
SRR891276_2_1	SRR891276_2_1.fastq.gz	Conventional base calls	Sanger / Illumina 1.9	2254180.0	0.0	50.0	44.0	45.99966701256988	50.0	pass	pass	pass	pass	fail	pass	pass	pass	fail	pass	pass
SRR891276_2_1.trim	SRR891276_2_1.trim.fastq.gz	Conventional base calls	Sanger / Illumina 1.9	2233666.0	0.0	20-50	44.0	46.557371470148546	48.170364772530895	pass	pass	pass	pass	fail	pass	pass	warn	fail	pass	pass
SRR891276_2_2	SRR891276_2_2.fastq.gz	Conventional base calls	Sanger / Illumina 1.9	2254180.0	0.0	50.0	44.0	44.05374963756055	50.0	pass	pass	pass	pass	fail	pass	pass	pass	fail	pass	pass
SRR891276_2_2.trim	SRR891276_2_2.trim.fastq.gz	Conventional base calls	Sanger / Illumina 1.9	2233666.0	0.0	20-50	44.0	44.05348278015357	48.26424675846792	pass	pass	pass	pass	fail	pass	pass	warn	fail	pass	pass
SRR891276_3_1	SRR891276_3_1.fastq.gz	Conventional base calls	Sanger / Illumina 1.9	3380788.0	0.0	50.0	44.0	44.938860380446364	50.0	pass	pass	pass	pass	fail	pass	pass	pass	fail	pass	pass
SRR891276_3_1.trim	SRR891276_3_1.trim.fastq.gz	Conventional base calls	Sanger / Illumina 1.9	3350062.0	0.0	20-50	44.0	45.27218949461292	48.17086997195873	pass	pass	pass	pass	fail	pass	pass	warn	fail	pass	pass
SRR891276_3_2	SRR891276_3_2.fastq.gz	Conventional base calls	Sanger / Illumina 1.9	3380788.0	0.0	50.0	44.0	42.6581051296499	50.0	pass	pass	pass	pass	fail	pass	pass	pass	fail	pass	pass
SRR891276_3_2.trim	SRR891276_3_2.trim.fastq.gz	Conventional base calls	Sanger / Illumina 1.9	3350062.0	0.0	20-50	44.0	42.57949724389446	48.26359303200956	pass	pass	pass	pass	fail	pass	pass	warn	fail	pass	pass
SRR891276_4_1	SRR891276_4_1.fastq.gz	Conventional base calls	Sanger / Illumina 1.9	4508795.0	0.0	50.0	44.0	44.19822827043183	50.0	pass	pass	pass	pass	fail	pass	pass	pass	fail	pass	pass
SRR891276_4_1.trim	SRR891276_4_1.trim.fastq.gz	Conventional base calls	Sanger / Illumina 1.9	4467802.0	0.0	20-50	44.0	44.396147539763724	48.16956794414793	pass	pass	pass	pass	fail	pass	pass	warn	fail	pass	pass
SRR891276_4_2	SRR891276_4_2.fastq.gz	Conventional base calls	Sanger / Illumina 1.9	4508795.0	0.0	50.0	44.0	41.83103142002012	50.0	pass	pass	pass	pass	fail	pass	pass	pass	fail	pass	pass
SRR891276_4_2.trim	SRR891276_4_2.trim.fastq.gz	Conventional base calls	Sanger / Illumina 1.9	4467802.0	0.0	20-50	44.0	41.68794568386245	48.264417268267486	pass	pass	pass	pass	fail	pass	pass	warn	fail	pass	pass
SRR891276_5_1	SRR891276_5_1.fastq.gz	Conventional base calls	Sanger / Illumina 1.9	5635048.0	0.0	50.0	44.0	43.458658874244385	50.0	pass	pass	pass	pass	fail	pass	pass	pass	fail	pass	pass
SRR891276_5_1.trim	SRR891276_5_1.trim.fastq.gz	Conventional base calls	Sanger / Illumina 1.9	5583795.0	0.0	20-50	44.0	43.6167972299774	48.16913873091688	pass	pass	pass	pass	fail	pass	pass	warn	fail	pass	pass
SRR891276_5_2	SRR891276_5_2.fastq.gz	Conventional base calls	Sanger / Illumina 1.9	5635048.0	0.0	50.0	44.0	41.247279314669086	50.0	pass	pass	pass	pass	fail	pass	pass	pass	fail	pass	pass
SRR891276_5_2.trim	SRR891276_5_2.trim.fastq.gz	Conventional base calls	Sanger / Illumina 1.9	5583795.0	0.0	20-50	44.0	41.06462870780828	48.26284453494442	pass	pass	pass	pass	fail	pass	pass	warn	fail	pass	pass
SRR891276_6_1	SRR891276_6_1.fastq.gz	Conventional base calls	Sanger / Illumina 1.9	6759520.0	0.0	50.0	44.0	42.98118125637151	50.0	pass	pass	pass	pass	fail	pass	pass	pass	fail	pass	pass
SRR891276_6_1.trim	SRR891276_6_1.trim.fastq.gz	Conventional base calls	Sanger / Illumina 1.9	6698165.0	0.0	20-50	44.0	43.0087431033407	48.16967900910175	pass	pass	pass	pass	fail	pass	pass	warn	fail	pass	pass
SRR891276_6_2	SRR891276_6_2.fastq.gz	Conventional base calls	Sanger / Illumina 1.9	6759520.0	0.0	50.0	44.0	40.77312673488089	50.0	pass	pass	pass	pass	fail	pass	pass	pass	fail	pass	pass
SRR891276_6_2.trim	SRR891276_6_2.trim.fastq.gz	Conventional base calls	Sanger / Illumina 1.9	6698165.0	0.0	20-50	44.0	40.60743833443096	48.26401260643773	pass	pass	pass	pass	fail	pass	pass	warn	fail	pass	pass
SRR891276_7_1	SRR891276_7_1.fastq.gz	Conventional base calls	Sanger / Illumina 1.9	7885159.0	0.0	50.0	44.0	42.53443881686325	50.0	pass	pass	pass	pass	fail	pass	pass	pass	fail	pass	pass
SRR891276_7_1.trim	SRR891276_7_1.trim.fastq.gz	Conventional base calls	Sanger / Illumina 1.9	7813581.0	0.0	20-50	44.0	42.527828441475464	48.170215295649975	pass	pass	pass	pass	fail	pass	pass	warn	fail	pass	pass
SRR891276_7_2	SRR891276_7_2.fastq.gz	Conventional base calls	Sanger / Illumina 1.9	7885159.0	0.0	50.0	44.0	40.3494915138636	50.0	pass	pass	pass	pass	fail	pass	pass	pass	fail	pass	pass
SRR891276_7_2.trim	SRR891276_7_2.trim.fastq.gz	Conventional base calls	Sanger / Illumina 1.9	7813581.0	0.0	20-50	44.0	40.13706533403719	48.264257195260406	pass	pass	pass	pass	fail	pass	pass	warn	fail	pass	pass
SRR891276_8_1	SRR891276_8_1.fastq.gz	Conventional base calls	Sanger / Illumina 1.9	9012073.0	0.0	50.0	44.0	42.18600112514868	50.0	pass	pass	pass	pass	fail	pass	pass	pass	fail	pass	pass
SRR891276_8_1.trim	SRR891276_8_1.trim.fastq.gz	Conventional base calls	Sanger / Illumina 1.9	8930333.0	0.0	20-50	44.0	42.14980398314242	48.17071882985775	pass	pass	pass	pass	fail	pass	pass	warn	fail	pass	pass
SRR891276_8_2	SRR891276_8_2.fastq.gz	Conventional base calls	Sanger / Illumina 1.9	9012073.0	0.0	50.0	44.0	40.005103468856404	50.0	pass	pass	pass	pass	fail	pass	pass	pass	fail	pass	pass
SRR891276_8_2.trim	SRR891276_8_2.trim.fastq.gz	Conventional base calls	Sanger / Illumina 1.9	8930333.0	0.0	20-50	44.0	39.73875623103437	48.263576397431095	pass	pass	pass	pass	fail	pass	pass	warn	fail	pass	pass
SRR891276_9_1	SRR891276_9_1.fastq.gz	Conventional base calls	Sanger / Illumina 1.9	10138300.0	0.0	50.0	44.0	41.90818190263804	50.0	pass	pass	pass	pass	fail	pass	pass	pass	fail	pass	pass
SRR891276_9_1.trim	SRR891276_9_1.trim.fastq.gz	Conventional base calls	Sanger / Illumina 1.9	10046400.0	0.0	20-50	44.0	41.85911907108618	48.170685618729095	pass	pass	pass	pass	fail	pass	pass	warn	fail	pass	pass
SRR891276_9_2	SRR891276_9_2.fastq.gz	Conventional base calls	Sanger / Illumina 1.9	10138300.0	0.0	50.0	44.0	39.73612566661948	50.0	pass	pass	pass	pass	fail	pass	pass	pass	fail	pass	pass
SRR891276_9_2.trim	SRR891276_9_2.trim.fastq.gz	Conventional base calls	Sanger / Illumina 1.9	10046400.0	0.0	20-50	44.0	39.48279688168845	48.26361592212136	pass	pass	pass	pass	fail	pass	pass	warn	fail	pass	pass
