# Supplementary material for: Combining signal and sequence to detect RNA polymerase initiation in ATAC-seq data
Source: PLoS One. 2020 Apr 30;15(4):e0232332. doi: 10.1371/journal.pone.0232332 (PMC7192442; doi:10.1371/journal.pone.0232332)
Supplement: S1 File — (ZIP) [file pone.0232332.s011.zip › multiqc_reports/all_other_ATAC_samples_MultiQC/multiqc_data/multiqc_rseqc_read_distribution.txt]

Sample	total_reads	total_tags	total_assigned_tags	cds_exons_total_bases	cds_exons_tag_count	cds_exons_tags_kb	5_utr_exons_total_bases	5_utr_exons_tag_count	5_utr_exons_tags_kb	3_utr_exons_total_bases	3_utr_exons_tag_count	3_utr_exons_tags_kb	introns_total_bases	introns_tag_count	introns_tags_kb	tss_up_1kb_total_bases	tss_up_1kb_tag_count	tss_up_1kb_tags_kb	tss_up_5kb_total_bases	tss_up_5kb_tag_count	tss_up_5kb_tags_kb	tss_up_10kb_total_bases	tss_up_10kb_tag_count	tss_up_10kb_tags_kb	tes_down_1kb_total_bases	tes_down_1kb_tag_count	tes_down_1kb_tags_kb	tes_down_5kb_total_bases	tes_down_5kb_tag_count	tes_down_5kb_tags_kb	tes_down_10kb_total_bases	tes_down_10kb_tag_count	tes_down_10kb_tags_kb	other_intergenic_tag_count	cds_exons_tag_pct	5_utr_exons_tag_pct	3_utr_exons_tag_pct	introns_tag_pct	tss_up_1kb_tag_pct	tss_up_5kb_tag_pct	tss_up_10kb_tag_pct	tes_down_1kb_tag_pct	tes_down_5kb_tag_pct	tes_down_10kb_tag_pct	other_intergenic_tag_pct
SRR1822165.read_dist	372853720	373631326	216513078	38499087	2448650	2448650.0	15936999	32992073	32992073.0	44223425	2824765	2824765.0	1344309357	63009553	63009553.0	21187215	4965500	4965500.0	95986367	11413355	11413355.0	176004635	62438766	62438766.0	22427490	24512722	24512722.0	97337365	50274973	50274973.0	173705276	52799271	52799271.0	157118248	0.6553652837985003	8.830114260815487	0.7560300230286365	16.86409800660023	1.3289838550635875	3.0547104072317532	16.711330569749926	6.5606709861367465	13.455770301230041	14.131382281366847	42.051679574640374
SRR1822165_001.read_dist	373141	373922	216338	38499087	2462	2462.0	15936999	33094	33094.0	44223425	2903	2903.0	1344309357	62788	62788.0	21187215	5141	5141.0	95986367	11637	11637.0	176004635	62059	62059.0	22427490	24481	24481.0	97337365	50444	50444.0	173705276	53032	53032.0	157584	0.6584260888634528	8.850508929669825	0.7763651242772557	16.791737314199217	1.3748856713432214	3.1121463834703498	16.596776867902932	6.547087360465552	13.49051406443055	14.182637020555088	42.14354865453223
SRR1822165_002.read_dist	746699	748294	432644	38499087	4921	4921.0	15936999	66157	66157.0	44223425	5602	5602.0	1344309357	125668	125668.0	21187215	9967	9967.0	95986367	22900	22900.0	176004635	124789	124789.0	22427490	48980	48980.0	97337365	100329	100329.0	173705276	105507	105507.0	315650	0.6576292206004591	8.841043760874737	0.7486362312139346	16.793933935057613	1.3319631054104404	3.0602944831844168	16.676466736336256	6.545555623859071	13.407698043817001	14.099672054032238	42.18261806188477
SRR1822165_003.read_dist	1119438	1121794	648622	38499087	7217	7217.0	15936999	98922	98922.0	44223425	8453	8453.0	1344309357	188912	188912.0	21187215	14898	14898.0	95986367	34176	34176.0	176004635	187074	187074.0	22427490	73451	73451.0	97337365	150368	150368.0	173705276	158044	158044.0	473172	0.6433444999705829	8.81819656728419	0.7535251570252649	16.840168515788104	1.3280513177998812	3.0465486533178106	16.676323817028795	6.547637088449394	13.40424355986928	14.08850466306648	42.17993677983659
SRR1822165_004.read_dist	1491564	1494673	864858	38499087	9711	9711.0	15936999	131662	131662.0	44223425	11179	11179.0	1344309357	251948	251948.0	21187215	19892	19892.0	95986367	45740	45740.0	176004635	249677	249677.0	22427490	97701	97701.0	97337365	200411	200411.0	173705276	210681	210681.0	629815	0.6497073272883099	8.808749472292602	0.747922789800846	16.856396014379065	1.3308596596044755	3.0602011276044996	16.704456426255106	6.5366136940989765	13.408350856675675	14.095457668667327	42.137310301316745
SRR1822165_005.read_dist	1864799	1868707	1081652	38499087	12079	12079.0	15936999	164355	164355.0	44223425	13848	13848.0	1344309357	315166	315166.0	21187215	24828	24828.0	95986367	57317	57317.0	176004635	312081	312081.0	22427490	122424	122424.0	97337365	251253	251253.0	173705276	264123	264123.0	787055	0.6463827662656586	8.795118763936776	0.7410471518541966	16.865458308873464	1.328619200334777	3.0672010111804577	16.700370898166486	6.551267801747411	13.445285965108495	14.133997464557044	42.11762464634638
SRR1822165_006.read_dist	2237388	2242081	1297647	38499087	14528	14528.0	15936999	197091	197091.0	44223425	16698	16698.0	1344309357	378002	378002.0	21187215	29766	29766.0	95986367	68745	68745.0	176004635	374204	374204.0	22427490	146961	146961.0	97337365	301730	301730.0	173705276	317124	317124.0	944434	0.647969453378357	8.79053878963338	0.744754538306154	16.859426577362726	1.3276059161109701	3.0661247296596335	16.69003037802827	6.554669523536393	13.457586947126352	14.144181231632578	42.12309903165853
SRR1822165_007.read_dist	2610282	2615806	1514415	38499087	17071	17071.0	15936999	229824	229824.0	44223425	19580	19580.0	1344309357	441580	441580.0	21187215	34892	34892.0	95986367	80288	80288.0	176004635	436804	436804.0	22427490	171213	171213.0	97337365	351754	351754.0	173705276	369556	369556.0	1101391	0.6526095589657643	8.785972660052007	0.7485264580018549	16.88122131381303	1.3338909689785863	3.0693407691548993	16.698638966345364	6.545324844426537	13.44725105760901	14.127806114061976	42.10522492876001
SRR1822165_008.read_dist	2983149	2989379	1731781	38499087	19410	19410.0	15936999	263224	263224.0	44223425	22338	22338.0	1344309357	504700	504700.0	21187215	39979	39979.0	95986367	91782	91782.0	176004635	499544	499544.0	22427490	195846	195846.0	97337365	402279	402279.0	173705276	422565	422565.0	1257598	0.6492987339510983	8.805307055411843	0.747245498145267	16.883105153277654	1.3373680620623882	3.0702697784389335	16.71062785949858	6.551394118979226	13.456942060541671	14.135544539518074	42.06887116019749
SRR1822165_009.read_dist	3355175	3362153	1947330	38499087	21882	21882.0	15936999	295729	295729.0	44223425	25193	25193.0	1344309357	568026	568026.0	21187215	44926	44926.0	95986367	103278	103278.0	176004635	561720	561720.0	22427490	219862	219862.0	97337365	451859	451859.0	173705276	474780	474780.0	1414823	0.6508329632827536	8.795822200833811	0.749311527464693	16.89471002658118	1.3362271139951096	3.0717816827491196	16.70715163765599	6.539321678698144	13.439572797549665	14.121308578164053	42.08086306601752
SRR1822165_01.read_dist	3728094	3735838	2163361	38499087	24321	24321.0	15936999	328533	328533.0	44223425	28046	28046.0	1344309357	631111	631111.0	21187215	50120	50120.0	95986367	114890	114890.0	176004635	624042	624042.0	22427490	244267	244267.0	97337365	501966	501966.0	173705276	527308	527308.0	1572477	0.6510185934186653	8.794091178471872	0.750728484479252	16.893425250238366	1.3415999301896924	3.0753474856243765	16.704203983149164	6.53847945226747	13.43650340298482	14.11485187526868	42.091680634974
SRR1822165_02.read_dist	7461510	7477001	4332593	38499087	49015	49015.0	15936999	659373	659373.0	44223425	56229	56229.0	1344309357	1261940	1261940.0	21187215	100330	100330.0	95986367	229565	229565.0	176004635	1249931	1249931.0	22427490	490182	490182.0	97337365	1005912	1005912.0	173705276	1056105	1056105.0	3144408	0.6555435795715422	8.818682784715422	0.7520261131434917	16.877622458523142	1.341848155430232	3.0702817881126405	16.717009934865594	6.555863774794199	13.45341534660755	14.124713906016598	42.054401223164206
SRR1822165_03.read_dist	11187953	11211251	6495081	38499087	73549	73549.0	15936999	989066	989066.0	44223425	84493	84493.0	1344309357	1891615	1891615.0	21187215	149784	149784.0	95986367	343312	343312.0	176004635	1872061	1872061.0	22427490	735027	735027.0	97337365	1508859	1508859.0	173705276	1584297	1584297.0	4716170	0.6560284842431947	8.822084172408593	0.7536447092300405	16.872470342515747	1.3360150441730365	3.062209560735015	16.69805626508585	6.556155062445752	13.458435637557306	14.131313267359728	42.06640275915685
SRR1822165_04.read_dist	14920560	14951657	8662653	38499087	97902	97902.0	15936999	1319126	1319126.0	44223425	112766	112766.0	1344309357	2522013	2522013.0	21187215	199117	199117.0	95986367	456426	456426.0	176004635	2497149	2497149.0	22427490	982255	982255.0	97337365	2012882	2012882.0	173705276	2113697	2113697.0	6289004	0.6547903018374485	8.822607420702603	0.7542040323691214	16.8677826143283	1.3317386828764197	3.052678375380067	16.701486664655295	6.569539416266705	13.462601502963853	14.13687459523717	42.062254370870065
SRR1822165_05.read_dist	18651848	18690700	10828228	38499087	122508	122508.0	15936999	1649802	1649802.0	44223425	140823	140823.0	1344309357	3151347	3151347.0	21187215	248634	248634.0	95986367	570661	570661.0	176004635	3121120	3121120.0	22427490	1227922	1227922.0	97337365	2516348	2516348.0	173705276	2642628	2642628.0	7862472	0.6554489665983617	8.826860417212838	0.7534388760185546	16.86050816716335	1.3302551536325553	3.053181528781694	16.6987860272756	6.569695089001481	13.463101970498698	14.138732096711198	42.0662254490201
SRR1822165_06.read_dist	22381350	22427936	12993460	38499087	147103	147103.0	15936999	1979009	1979009.0	44223425	169015	169015.0	1344309357	3782008	3782008.0	21187215	298152	298152.0	95986367	684824	684824.0	176004635	3744507	3744507.0	22427490	1473217	1473217.0	97337365	3020186	3020186.0	173705276	3171818	3171818.0	9434476	0.6558918306169591	8.823856996916703	0.7535914138510115	16.86293379827729	1.3293777902701345	3.0534419217176296	16.695727150282575	6.568669537847799	13.466178965376038	14.142264361731726	42.06573444832373
SRR1822165_07.read_dist	26108141	26162464	15158244	38499087	171218	171218.0	15936999	2308709	2308709.0	44223425	197382	197382.0	1344309357	4411631	4411631.0	21187215	347885	347885.0	95986367	798900	798900.0	176004635	4369894	4369894.0	22427490	1717201	1717201.0	97337365	3522434	3522434.0	173705276	3699410	3699410.0	11004220	0.6544414165271283	8.824509037069292	0.7544472875337735	16.862444607663864	1.3297103820190637	3.053611464118976	16.70291452670513	6.56360578269692	13.463693633749482	14.140143680656378	42.061099443844434
SRR1822165_08.read_dist	29841023	29903172	17323651	38499087	195942	195942.0	15936999	2638710	2638710.0	44223425	225735	225735.0	1344309357	5040667	5040667.0	21187215	397684	397684.0	95986367	913419	913419.0	176004635	4994991	4994991.0	22427490	1962588	1962588.0	97337365	4025390	4025390.0	173705276	4227606	4227606.0	12579521	0.655254900717556	8.824180926357911	0.7548864715756576	16.856629791648857	1.3299057370903662	3.0545889914287354	16.703883454236895	6.563143200995533	13.461414728845488	14.137650681339089	42.06751377412402
SRR1822165_09.read_dist	33571473	33641441	19492133	38499087	220474	220474.0	15936999	2969856	2969856.0	44223425	253703	253703.0	1344309357	5673182	5673182.0	21187215	447487	447487.0	95986367	1028010	1028010.0	176004635	5619614	5619614.0	22427490	2207686	2207686.0	97337365	4527798	4527798.0	173705276	4755304	4755304.0	14149308	0.6553643168852369	8.827969051622967	0.7541383260009582	16.863671208376594	1.3301659700011066	3.0557846793780326	16.704439028042824	6.5624002253649	13.458989464809193	14.135256572392366	42.05916149667905
SRR1822165_1.read_dist	37298362	37376167	21656986	38499087	244705	244705.0	15936999	3299512	3299512.0	44223425	282074	282074.0	1344309357	6302765	6302765.0	21187215	497367	497367.0	95986367	1141860	1141860.0	176004635	6243911	6243911.0	22427490	2453178	2453178.0	97337365	5031172	5031172.0	173705276	5284019	5284019.0	15719181	0.6547086543143924	8.827850111007905	0.7546894789933917	16.863058750780947	1.330706276007382	3.055048421631892	16.705594771127817	6.56348201783238	13.460909461368791	14.137402050884457	42.05669618289109
SRR1822165_2.read_dist	74579675	74735609	43305190	38499087	489128	489128.0	15936999	6601633	6601633.0	44223425	564065	564065.0	1344309357	12604254	12604254.0	21187215	993333	993333.0	95986367	2282473	2282473.0	176004635	12484639	12484639.0	22427490	4901575	4901575.0	97337365	10055755	10055755.0	173705276	10561471	10561471.0	31430419	0.6544778406769924	8.833316658997186	0.7547473119540646	16.86512516409681	1.329129464911432	3.0540635589120577	16.70507428393338	6.5585536340514725	13.455105450468732	14.131778868624728	42.05547987171684
SRR1822165_3.read_dist	111865764	112099341	64960623	38499087	734570	734570.0	15936999	9900159	9900159.0	44223425	846669	846669.0	1344309357	18903144	18903144.0	21187215	1489600	1489600.0	95986367	3423842	3423842.0	176004635	18732913	18732913.0	22427490	7354832	7354832.0	97337365	15085362	15085362.0	173705276	15843168	15843168.0	47138718	0.6552848513177254	8.831594290995877	0.7552845471232521	16.862850246372098	1.3288213710373193	3.0542927098920236	16.710992975418115	6.560994859015273	13.45713709414224	14.133149988812155	42.05084309996078
SRR1822165_4.read_dist	149155151	149466179	86613779	38499087	979127	979127.0	15936999	13198664	13198664.0	44223425	1128303	1128303.0	1344309357	25204698	25204698.0	21187215	1985431	1985431.0	95986367	4564076	4564076.0	176004635	24977836	24977836.0	22427490	9805700	9805700.0	97337365	20114671	20114671.0	173705276	21125151	21125151.0	62852400	0.655082645820497	8.830535501947901	0.7548885022343416	16.863144671678533	1.328348000386094	3.0535844500313347	16.711363177351313	6.5604808161985595	13.4576739263536	14.13373322402254	42.05125227694487
SRR1822165_5.read_dist	186429692	186818636	108260255	38499087	1224149	1224149.0	15936999	16498420	16498420.0	44223425	1411344	1411344.0	1344309357	31502994	31502994.0	21187215	2482317	2482317.0	95986367	5703872	5703872.0	176004635	31218481	31218481.0	22427490	12257592	12257592.0	97337365	25142987	25142987.0	173705276	26404867	26404867.0	78558381	0.6552606454101292	8.831249576193244	0.7554621049690139	16.86287550027932	1.3287309302483077	3.0531600712468534	16.71058180726681	6.561225508572924	13.458500467801295	14.133957706446374	42.05061265943511
SRR1822165_6.read_dist	223709892	224176627	129909563	38499087	1468628	1468628.0	15936999	19796381	19796381.0	44223425	1693937	1693937.0	1344309357	37806821	37806821.0	21187215	2977335	2977335.0	95986367	6842763	6842763.0	176004635	37457802	37457802.0	22427490	14709919	14709919.0	97337365	30171400	30171400.0	173705276	31685994	31685994.0	94267064	0.6551209283740361	8.830706958580476	0.7556260537366368	16.864747010400865	1.3281201701727807	3.0523980539684006	16.709057719920107	6.561754094016233	13.458762585450087	14.134387881569829	42.05035344741805
SRR1822165_7.read_dist	260991015	261535499	151557909	38499087	1713577	1713577.0	15936999	23095264	23095264.0	44223425	1977009	1977009.0	1344309357	44102872	44102872.0	21187215	3474556	3474556.0	95986367	7985018	7985018.0	176004635	43704091	43704091.0	22427490	17160913	17160913.0	97337365	35198253	35198253.0	173705276	36965096	36965096.0	109977590	0.6551986275484537	8.830642145447337	0.7559237684976753	16.86305383729189	1.3285217545171564	3.0531297015247634	16.710577021897898	6.5615998843812795	13.4583080058283	14.13387327584161	42.05073132347514
SRR1822165_8.read_dist	298279941	298902292	173206036	38499087	1958371	1958371.0	15936999	26397632	26397632.0	44223425	2259671	2259671.0	1344309357	50396723	50396723.0	21187215	3972214	3972214.0	95986367	9129701	9129701.0	176004635	49949073	49949073.0	22427490	19613306	19613306.0	97337365	40225369	40225369.0	173705276	42244566	42244566.0	125696256	0.6551876825354019	8.831525453809501	0.7559898537010884	16.860601055544933	1.3289339380509	3.0544098336991006	16.71083639599525	6.561778388771939	13.457698410690005	14.133235886996811	42.05262367141701
SRR1822165_9.read_dist	335556772	336256706	194852442	38499087	2203496	2203496.0	15936999	29690807	29690807.0	44223425	2542571	2542571.0	1344309357	56701099	56701099.0	21187215	4469171	4469171.0	95986367	10271400	10271400.0	176004635	56194213	56194213.0	22427490	22062801	22062801.0	97337365	45248805	45248805.0	173705276	47520256	47520256.0	141404264	0.6553017265327045	8.82980367981122	0.7561398641667536	16.862444075687815	1.3290949801905214	3.0546305298071887	16.711700316245885	6.561296951502285	13.4566253081656	14.132136297082504	42.052474040473115
SRR1822166.read_dist	109728987	109968470	64636267	38499087	638328	638328.0	15936999	10920371	10920371.0	44223425	782959	782959.0	1344309357	15692325	15692325.0	21187215	1504762	1504762.0	95986367	3357903	3357903.0	176004635	19977618	19977618.0	22427490	7890055	7890055.0	97337365	16011708	16011708.0	173705276	16624666	16624666.0	45332203	0.5804645640700467	9.930456429920321	0.7119849898793718	14.2698402551204	1.3683576756137465	3.0535143391555777	18.166678139652213	7.174833841009155	14.560271685147569	15.117666000081659	41.22290962127599
SRR1822166_001.read_dist	109853	110074	64820	38499087	622	622.0	15936999	10879	10879.0	44223425	780	780.0	1344309357	15730	15730.0	21187215	1495	1495.0	95986367	3358	3358.0	176004635	20039	20039.0	22427490	8019	8019.0	97337365	16157	16157.0	173705276	16770	16770.0	45254	0.5650744044915239	9.88335120010175	0.7086142049893708	14.290386467285643	1.3581772262296274	3.0506750004542402	18.205025709976923	7.285099115140723	14.678307320529827	15.23520540727147	41.11234260588332
SRR1822166_002.read_dist	220194	220632	130069	38499087	1317	1317.0	15936999	21943	21943.0	44223425	1576	1576.0	1344309357	31483	31483.0	21187215	2999	2999.0	95986367	6698	6698.0	176004635	40313	40313.0	22427490	15850	15850.0	97337365	32162	32162.0	173705276	33437	33437.0	90563	0.5969215707603611	9.945520142137134	0.7143116139091338	14.269462272018565	1.359276986112622	3.0358243591138185	18.271601580913014	7.183908045977011	14.577214547300482	15.15509989484753	41.047082925414266
SRR1822166_003.read_dist	329685	330365	194591	38499087	1938	1938.0	15936999	33024	33024.0	44223425	2423	2423.0	1344309357	46944	46944.0	21187215	4460	4460.0	95986367	9963	9963.0	176004635	60190	60190.0	22427490	23710	23710.0	97337365	48179	48179.0	173705276	50072	50072.0	135774	0.5866238857021779	9.996216306206772	0.7334312048794516	14.209737714346254	1.3500219454240008	3.015755300955004	18.219242353154844	7.176910386996201	14.583566661117251	15.156569249163804	41.098179286546696
SRR1822166_004.read_dist	439011	439924	259027	38499087	2625	2625.0	15936999	44091	44091.0	44223425	3149	3149.0	1344309357	62735	62735.0	21187215	5914	5914.0	95986367	13217	13217.0	176004635	79826	79826.0	22427490	31573	31573.0	97337365	64039	64039.0	173705276	66601	66601.0	180897	0.5966939744137624	10.022412962238931	0.715805457306262	14.26041770851329	1.344323110355425	3.004382575172075	18.145406933924953	7.176921468253608	14.556832543803019	15.13920586283085	41.12005710077195
SRR1822166_005.read_dist	549061	550205	324032	38499087	3286	3286.0	15936999	54998	54998.0	44223425	3908	3908.0	1344309357	78715	78715.0	21187215	7370	7370.0	95986367	16485	16485.0	176004635	99757	99757.0	22427490	39597	39597.0	97337365	80227	80227.0	173705276	83368	83368.0	226173	0.5972319408220572	9.99591061513436	0.7102807135522214	14.306485764396907	1.339500731545515	2.9961559782262976	18.130878490744358	7.196772112212721	14.58129242736798	15.152170554611462	41.10704192073864
SRR1822166_006.read_dist	658364	659749	388205	38499087	3950	3950.0	15936999	65980	65980.0	44223425	4659	4659.0	1344309357	94130	94130.0	21187215	8854	8854.0	95986367	19731	19731.0	176004635	119636	119636.0	22427490	47347	47347.0	97337365	96091	96091.0	173705276	99850	99850.0	271544	0.5987125406783489	10.000773021255053	0.7061776524102348	14.267547203557719	1.3420255278901523	2.990682820284684	18.133562915593657	7.176517129999439	14.564781454765374	15.134543591578009	41.15868307492698
SRR1822166_007.read_dist	768085	769694	452937	38499087	4547	4547.0	15936999	76768	76768.0	44223425	5433	5433.0	1344309357	109637	109637.0	21187215	10365	10365.0	95986367	23088	23088.0	176004635	139959	139959.0	22427490	55411	55411.0	97337365	112261	112261.0	173705276	116593	116593.0	316757	0.5907542477919797	9.973833757311347	0.7058649281402739	14.24423212341528	1.3466390539617041	2.9996336206336545	18.183719763958145	7.199094705168547	14.585146824582237	15.147967893734393	41.15362728564858
SRR1822166_008.read_dist	877411	879292	517229	38499087	5207	5207.0	15936999	87868	87868.0	44223425	6169	6169.0	1344309357	125238	125238.0	21187215	11809	11809.0	95986367	26374	26374.0	176004635	159768	159768.0	22427490	63263	63263.0	97337365	128064	128064.0	173705276	132979	132979.0	362063	0.5921809819718592	9.993039854792265	0.7015871860542345	14.243050090299922	1.3430123326494499	2.999458655372732	18.170073195252545	7.194765788839202	14.564445030774758	15.123417476788143	41.17665121484103
SRR1822166_009.read_dist	986664	988761	581935	38499087	5882	5882.0	15936999	98611	98611.0	44223425	6926	6926.0	1344309357	140900	140900.0	21187215	13399	13399.0	95986367	29791	29791.0	176004635	180010	180010.0	22427490	71207	71207.0	97337365	144092	144092.0	173705276	149606	149606.0	406826	0.5948859228873308	9.973188667433282	0.7004726116827019	14.250157520371454	1.3551303095490215	3.0129626876464584	18.20561288319422	7.20163922322988	14.572985787263049	15.130653413716763	41.14502898071425
SRR1822166_01.read_dist	1096862	1099166	646628	38499087	6537	6537.0	15936999	109332	109332.0	44223425	7707	7707.0	1344309357	156736	156736.0	21187215	14904	14904.0	95986367	33108	33108.0	176004635	200169	200169.0	22427490	79065	79065.0	97337365	160054	160054.0	173705276	166147	166147.0	452538	0.5947236359203251	9.946814220963894	0.7011679764475975	14.25953859562614	1.3559371377935634	3.0121019027153313	18.210989058977443	7.193181011785299	14.561403827993225	15.11573320135448	41.17103331071012
SRR1822166_02.read_dist	2194966	2199663	1293744	38499087	13040	13040.0	15936999	219442	219442.0	44223425	15598	15598.0	1344309357	314249	314249.0	21187215	30020	30020.0	95986367	66508	66508.0	176004635	399567	399567.0	22427490	157507	157507.0	97337365	319684	319684.0	173705276	331848	331848.0	905919	0.5928180816788754	9.976164530657652	0.7091086225480903	14.286233845820927	1.364754510122687	3.0235540625995894	18.164918898940428	7.160505950229649	14.533317149036012	15.086310948540754	41.18444507181327
SRR1822166_03.read_dist	3291876	3298838	1940801	38499087	19321	19321.0	15936999	328921	328921.0	44223425	23282	23282.0	1344309357	471324	471324.0	21187215	44958	44958.0	95986367	99921	99921.0	176004635	599441	599441.0	22427490	236471	236471.0	97337365	480254	480254.0	173705276	498512	498512.0	1358037	0.5856910827388311	9.970813965402362	0.7057636658726497	14.28757641327037	1.3628435224767024	3.0289756574890916	18.171277280060433	7.168311993495892	14.558277793574586	15.111745408534762	41.16713218412059
SRR1822166_04.read_dist	4390831	4400223	2588053	38499087	25721	25721.0	15936999	438002	438002.0	44223425	31123	31123.0	1344309357	628445	628445.0	21187215	59726	59726.0	95986367	133415	133415.0	176004635	799542	799542.0	22427490	315409	315409.0	97337365	640777	640777.0	173705276	665220	665220.0	1812170	0.5845385563413491	9.954086417892912	0.7073050615843788	14.282117065430548	1.3573402984348748	3.0320054233614977	18.170488177531002	7.168023075194144	14.562375588691756	15.117870162489492	41.18359455873032
SRR1822166_05.read_dist	5487776	5499541	3234398	38499087	32131	32131.0	15936999	547157	547157.0	44223425	38788	38788.0	1344309357	784758	784758.0	21187215	74932	74932.0	95986367	167448	167448.0	176004635	999848	999848.0	22427490	394098	394098.0	97337365	801154	801154.0	173705276	831716	831716.0	2265143	0.5842487582145492	9.949139391814699	0.7052952237286712	14.269518128876573	1.3625137079621736	3.044763190237149	18.180571796809954	7.166016218444413	14.567652100420744	15.123371204978742	41.18785549557681
SRR1822166_06.read_dist	6585243	6599430	3881391	38499087	38597	38597.0	15936999	656506	656506.0	44223425	46617	46617.0	1344309357	940521	940521.0	21187215	90023	90023.0	95986367	201383	201383.0	176004635	1200653	1200653.0	22427490	473209	473209.0	97337365	961614	961614.0	173705276	998497	998497.0	2718039	0.5848535403815178	9.947919744584002	0.7063791872934481	14.251548997413414	1.3641026573507105	3.0515211162176126	18.193283359320425	7.170452599694216	14.571167509921313	15.130049110301949	41.18596606070524
SRR1822166_07.read_dist	7682605	7699255	4528447	38499087	44862	44862.0	15936999	766450	766450.0	44223425	54441	54441.0	1344309357	1097142	1097142.0	21187215	104613	104613.0	95986367	234280	234280.0	176004635	1399903	1399903.0	22427490	552805	552805.0	97337365	1122668	1122668.0	173705276	1165649	1165649.0	3170808	0.5826797527812756	9.954859268851337	0.7070943877037453	14.24997613405453	1.3587418522960988	3.0428918122597577	18.18231763982359	7.1799804007011065	14.581514704994184	15.139763522574587	41.183309294210936
SRR1822166_08.read_dist	8781025	8799987	5175140	38499087	51266	51266.0	15936999	875735	875735.0	44223425	62457	62457.0	1344309357	1254514	1254514.0	21187215	119303	119303.0	95986367	267407	267407.0	176004635	1599742	1599742.0	22427490	631698	631698.0	97337365	1282294	1282294.0	173705276	1331426	1331426.0	3624847	0.58256904243154	9.951548792060716	0.7097396848427162	14.255861968886999	1.355717911856006	3.038720398109679	18.178913218849075	7.17839696808643	14.571544253417649	15.12986326002527	41.19150403290369
SRR1822166_09.read_dist	9877738	9899077	5821342	38499087	57470	57470.0	15936999	985008	985008.0	44223425	70209	70209.0	1344309357	1411152	1411152.0	21187215	134097	134097.0	95986367	300655	300655.0	176004635	1799815	1799815.0	22427490	710987	710987.0	97337365	1442491	1442491.0	173705276	1497688	1497688.0	4077735	0.580559177385932	9.950503466131236	0.7092479430152933	14.255389669158044	1.3546414478844846	3.0372023573510947	18.181644611916848	7.182356496469318	14.571974740675318	15.129572181325592	41.193082951067055
SRR1822166_1.read_dist	10972734	10996506	6465536	38499087	63765	63765.0	15936999	1094000	1094000.0	44223425	77929	77929.0	1344309357	1567958	1567958.0	21187215	148907	148907.0	95986367	333901	333901.0	176004635	1999326	1999326.0	22427490	789083	789083.0	97337365	1601421	1601421.0	173705276	1662558	1662558.0	4530970	0.5798660047109508	9.948614587215248	0.7086705540832697	14.258692715668051	1.3541301209675145	3.0364281163489566	18.181466003837947	7.1757611008442135	14.562998465148839	15.118965969736205	41.20372416474833
SRR1822166_2.read_dist	21946924	21994811	12931866	38499087	127796	127796.0	15936999	2186922	2186922.0	44223425	156692	156692.0	1344309357	3135436	3135436.0	21187215	299066	299066.0	95986367	669486	669486.0	176004635	3998964	3998964.0	22427490	1577236	1577236.0	97337365	3203069	3203069.0	173705276	3326056	3326056.0	9062945	0.5810279524566044	9.942899713937074	0.7124043939272767	14.25534413548723	1.3597116156169744	3.04383611207207	18.181397421419078	7.170945910833241	14.562839389708781	15.122003094275282	41.204923288497454
SRR1822166_3.read_dist	32923798	32995602	19399715	38499087	191169	191169.0	15936999	3279559	3279559.0	44223425	234560	234560.0	1344309357	4704677	4704677.0	21187215	450004	450004.0	95986367	1006621	1006621.0	176004635	5999092	5999092.0	22427490	2367304	2367304.0	97337365	4806500	4806500.0	173705276	4990658	4990658.0	13595887	0.5793772151815869	9.939382224334018	0.7108826200534241	14.258497238510756	1.3638302462249363	3.05077325153819	18.181489763393316	7.174604663979157	14.567092911352248	15.125221840171305	41.20514909835559
SRR1822166_4.read_dist	43895556	43991114	25862739	38499087	254604	254604.0	15936999	4371001	4371001.0	44223425	312763	312763.0	1344309357	6274159	6274159.0	21187215	600570	600570.0	95986367	1341786	1341786.0	176004635	7996762	7996762.0	22427490	3156417	3156417.0	97337365	6408043	6408043.0	173705276	6653450	6653450.0	18128375	0.578762338230398	9.936099822341394	0.7109685833370804	14.262332615627784	1.3652075280475962	3.0501296239054096	18.178130246940324	7.175124048915879	14.566675897318717	15.12453174066017	41.20917465286285
SRR1822166_5.read_dist	54860609	54980138	32315998	38499087	318518	318518.0	15936999	5459496	5459496.0	44223425	391485	391485.0	1344309357	7843262	7843262.0	21187215	752214	752214.0	95986367	1679215	1679215.0	176004635	9990514	9990514.0	22427490	3944341	3944341.0	97337365	8005996	8005996.0	173705276	8312723	8312723.0	22664140	0.5793328492554893	9.929942336630731	0.7120480490609172	14.265628070995383	1.3681558965894192	3.0542211443703544	18.17113300079385	7.174119861248802	14.56161495993335	15.119501882661698	41.222413810601935
SRR1822166_6.read_dist	65829366	65972568	38774692	38499087	382323	382323.0	15936999	6548860	6548860.0	44223425	469793	469793.0	1344309357	9414221	9414221.0	21187215	902784	902784.0	95986367	2015385	2015385.0	176004635	11987416	11987416.0	22427490	4732646	4732646.0	97337365	9604695	9604695.0	173705276	9972079	9972079.0	27197876	0.5795181415402838	9.926641024493696	0.7121035518884152	14.269902302423636	1.368423311943837	3.054883356973462	18.17030375413005	7.173657390447497	14.558619273392543	15.115493154669984	41.22603807085393
SRR1822166_7.read_dist	76803958	76971400	45237637	38499087	445903	445903.0	15936999	7639428	7639428.0	44223425	547593	547593.0	1344309357	10986074	10986074.0	21187215	1053612	1053612.0	95986367	2351499	2351499.0	176004635	13980372	13980372.0	22427490	5523621	5523621.0	97337365	11209099	11209099.0	173705276	11638267	11638267.0	31733763	0.579309977472152	9.925021501492761	0.7114239834535945	14.272929945408293	1.368835697414884	3.055029530448972	18.16307355719137	7.176199211655238	14.562680424157545	15.120248559854698	41.227992475127124
SRR1822166_8.read_dist	87786020	87977475	51708627	38499087	510042	510042.0	15936999	8733902	8733902.0	44223425	625600	625600.0	1344309357	12557731	12557731.0	21187215	1203788	1203788.0	95986367	2687020	2687020.0	176004635	15978711	15978711.0	22427490	6313849	6313849.0	97337365	12811851	12811851.0	173705276	13302641	13302641.0	36268848	0.5797415758976943	9.927429719936837	0.7110911059904823	14.273802470461899	1.3682911449777342	3.0542135927406417	18.162275059610426	7.1766653907719	14.562649132633096	15.120507834533784	41.22515223356888
SRR1822166_9.read_dist	98754240	98969812	58171154	38499087	574119	574119.0	15936999	9826468	9826468.0	44223425	704225	704225.0	1344309357	14127301	14127301.0	21187215	1353827	1353827.0	95986367	3022220	3022220.0	176004635	17976849	17976849.0	22427490	7101418	7101418.0	97337365	14410514	14410514.0	173705276	14962192	14962192.0	40798658	0.580095069797647	9.928752820102355	0.7115553579105516	14.274353678675272	1.3679191388178045	3.053678630813202	18.163972060490526	7.175337465529388	14.560514674919256	15.117935153802254	41.22333585922139
SRR1822167.read_dist	165515534	166249382	95732714	38499087	529885	529885.0	15936999	18039575	18039575.0	44223425	845389	845389.0	1344309357	13940953	13940953.0	21187215	1910051	1910051.0	95986367	4633099	4633099.0	176004635	34109027	34109027.0	22427490	13830526	13830526.0	97337365	27765402	27765402.0	173705276	28267885	28267885.0	70516668	0.3187290043580433	10.850912516474798	0.5085065519220997	8.385566810708506	1.1489071279675493	2.786836825655087	20.51678423682802	8.319144308157489	16.701055766932114	17.003302304004954	42.416198575703575
SRR1822168.read_dist	122177419	122451700	70731363	38499087	411484	411484.0	15936999	13301828	13301828.0	44223425	642286	642286.0	1344309357	10768509	10768509.0	21187215	1438303	1438303.0	95986367	3429886	3429886.0	176004635	24735519	24735519.0	22427490	10231739	10231739.0	97337365	20479514	20479514.0	173705276	20871737	20871737.0	51720337	0.3360378010268538	10.862918195500756	0.5245219135381542	8.794086974701045	1.1745880212361282	2.801011337531451	20.200225068333065	8.355734546764152	16.72456486925049	17.044873203067006	42.23733684383312
SRR1822168_001.read_dist	122099	122345	70597	38499087	429	429.0	15936999	13179	13179.0	44223425	616	616.0	1344309357	10612	10612.0	21187215	1419	1419.0	95986367	3434	3434.0	176004635	25154	25154.0	22427490	10060	10060.0	97337365	20238	20238.0	173705276	20607	20607.0	51748	0.35064775838816464	10.771997220973477	0.5034942171727492	8.673832195839633	1.159834893130083	2.8068167885896442	20.559892108382037	8.222649066165353	16.541746699906003	16.843352813764355	42.29678368547959
SRR1822168_002.read_dist	245019	245559	141592	38499087	868	868.0	15936999	26376	26376.0	44223425	1223	1223.0	1344309357	21469	21469.0	21187215	2847	2847.0	95986367	6856	6856.0	176004635	50155	50155.0	22427490	20413	20413.0	97337365	40710	40710.0	173705276	41501	41501.0	103967	0.3534792045903428	10.741206797551708	0.498047312458513	8.742909036117592	1.1593955016920576	2.7919970353357035	20.424826620079084	8.31286981947312	16.578500482572416	16.9006226609491	42.338908368253655
SRR1822168_003.read_dist	366906	367751	212427	38499087	1291	1291.0	15936999	39935	39935.0	44223425	1858	1858.0	1344309357	32297	32297.0	21187215	4239	4239.0	95986367	10250	10250.0	176004635	74867	74867.0	22427490	30585	30585.0	97337365	60972	60972.0	173705276	62179	62179.0	155324	0.3510527503664164	10.85924987287594	0.5052331604808689	8.782301067842099	1.1526821137128112	2.787211999423523	20.358068366911304	8.316768683157898	16.57969658818059	16.90790779630783	42.23618698521554
SRR1822168_004.read_dist	488774	489909	283456	38499087	1720	1720.0	15936999	53411	53411.0	44223425	2526	2526.0	1344309357	43075	43075.0	21187215	5728	5728.0	95986367	13751	13751.0	176004635	99871	99871.0	22427490	40703	40703.0	97337365	81274	81274.0	173705276	82853	82853.0	206453	0.35108560977650954	10.90222878126346	0.5156059594741064	8.792449209955318	1.1691967283720037	2.8068478023469665	20.38562263604057	8.308277659728644	16.589611540102347	16.911916294658806	42.14109150883123
SRR1822168_005.read_dist	611129	612546	354585	38499087	2141	2141.0	15936999	66926	66926.0	44223425	3176	3176.0	1344309357	53763	53763.0	21187215	7184	7184.0	95986367	17236	17236.0	176004635	124805	124805.0	22427490	50930	50930.0	97337365	101769	101769.0	173705276	103774	103774.0	257961	0.3495247703845915	10.925873322166826	0.5184916724621498	8.776973484440353	1.1728098787682883	2.813829491989173	20.374796341825757	8.31447760657975	16.614099186020315	16.94142154221887	42.11291886650145
SRR1822168_006.read_dist	732736	734401	424848	38499087	2568	2568.0	15936999	80114	80114.0	44223425	3841	3841.0	1344309357	64331	64331.0	21187215	8576	8576.0	95986367	20662	20662.0	176004635	149474	149474.0	22427490	61086	61086.0	97337365	122106	122106.0	173705276	124520	124520.0	309553	0.34967272648049225	10.908754209212677	0.5230112704094901	8.759655828355353	1.1677544012058807	2.8134493280918735	20.353185793592328	8.31779913153713	16.626611347206772	16.95531460332979	42.15040556861987
SRR1822168_007.read_dist	854840	856767	495408	38499087	2945	2945.0	15936999	93570	93570.0	44223425	4441	4441.0	1344309357	75013	75013.0	21187215	9948	9948.0	95986367	24023	24023.0	176004635	174196	174196.0	22427490	71341	71341.0	97337365	142440	142440.0	173705276	145243	145243.0	361359	0.3437340607189586	10.92128898522002	0.5183439604933431	8.75535589022453	1.1611091463606793	2.8039128491176712	20.331782153140818	8.326767954414677	16.625290189748203	16.952450316130292	42.17704463407204
SRR1822168_008.read_dist	976493	978663	566082	38499087	3393	3393.0	15936999	106853	106853.0	44223425	5080	5080.0	1344309357	85927	85927.0	21187215	11347	11347.0	95986367	27442	27442.0	176004635	198745	198745.0	22427490	81802	81802.0	97337365	162854	162854.0	173705276	166084	166084.0	412581	0.34669748422081964	10.918262977143307	0.5190755142474989	8.780039707233236	1.1594389488516477	2.8040295791298946	20.307807692739992	8.358546302455492	16.640457440405942	16.970499548874333	42.15761707554081
SRR1822168_009.read_dist	1098344	1100778	636457	38499087	3793	3793.0	15936999	119944	119944.0	44223425	5724	5724.0	1344309357	96533	96533.0	21187215	12765	12765.0	95986367	30826	30826.0	176004635	223646	223646.0	22427490	92057	92057.0	97337365	183180	183180.0	173705276	186817	186817.0	464321	0.3445744736904262	10.89629334888597	0.5199958574753493	8.769524826986004	1.1596343676926684	2.8003830018405163	20.317084825459812	8.362903328373205	16.640957577277163	16.97136025610977	42.18116641139267
SRR1822168_01.read_dist	1221007	1223733	707102	38499087	4194	4194.0	15936999	133407	133407.0	44223425	6365	6365.0	1344309357	107293	107293.0	21187215	14102	14102.0	95986367	34116	34116.0	176004635	247976	247976.0	22427490	102653	102653.0	97337365	203856	203856.0	173705276	207867	207867.0	516631	0.34272181922036915	10.90164276030801	0.5201297995559488	8.767680531619233	1.1523755590476028	2.7878630387511	20.263897435143125	8.388512853702563	16.65853580805617	16.98630338480698	42.21762426934634
SRR1822168_02.read_dist	2443453	2448992	1415360	38499087	8352	8352.0	15936999	266583	266583.0	44223425	12750	12750.0	1344309357	214673	214673.0	21187215	28439	28439.0	95986367	68377	68377.0	176004635	495743	495743.0	22427490	205083	205083.0	97337365	409222	409222.0	173705276	417259	417259.0	1033632	0.34103827207275483	10.885417347218775	0.5206223621800317	8.765769753433249	1.1612532829833662	2.7920466869634524	20.242736603467876	8.374180070820975	16.709813670277406	17.03798950751983	42.20642615410748
SRR1822168_03.read_dist	3664756	3673137	2121600	38499087	12538	12538.0	15936999	399361	399361.0	44223425	19116	19116.0	1344309357	322991	322991.0	21187215	42393	42393.0	95986367	101891	101891.0	176004635	741839	741839.0	22427490	306593	306593.0	97337365	613721	613721.0	173705276	625755	625755.0	1551537	0.34134310808445206	10.872477666909782	0.5204270899778582	8.793328427444989	1.1541360967478207	2.7739504407268227	20.196333542691168	8.34689803293479	16.708361272666934	17.035983139207715	42.24010702568404
SRR1822168_04.read_dist	4887930	4899060	2829271	38499087	16587	16587.0	15936999	533139	533139.0	44223425	25571	25571.0	1344309357	429987	429987.0	21187215	56772	56772.0	95986367	136252	136252.0	176004635	989204	989204.0	22427490	409442	409442.0	97337365	818806	818806.0	173705276	834783	834783.0	2069789	0.33857515523386117	10.88247541365078	0.5219572734361286	8.776928635289218	1.1588345519344527	2.7811865949794448	20.191710246455443	8.357562471167938	16.71353280016983	17.03965658718203	42.24869668875254
SRR1822168_05.read_dist	6109169	6123005	3536474	38499087	20657	20657.0	15936999	666841	666841.0	44223425	32076	32076.0	1344309357	537225	537225.0	21187215	70937	70937.0	95986367	170053	170053.0	176004635	1235416	1235416.0	22427490	512360	512360.0	97337365	1024447	1024447.0	173705276	1044259	1044259.0	2586531	0.3373670281177298	10.890747271968584	0.5238604247424263	8.77387818562944	1.1585324526110954	2.7772801100113425	20.176628959146694	8.367786732168273	16.73111486925129	17.054681484009894	42.24283664638523
SRR1822168_06.read_dist	7331753	7348393	4243234	38499087	24915	24915.0	15936999	799747	799747.0	44223425	38674	38674.0	1344309357	645403	645403.0	21187215	85322	85322.0	95986367	204335	204335.0	176004635	1481490	1481490.0	22427490	614766	614766.0	97337365	1229147	1229147.0	173705276	1253005	1253005.0	3105159	0.339053722358072	10.883291081465023	0.5262919389314099	8.782913488704265	1.1610973991184195	2.7806759926966342	20.160734462623324	8.365992401331829	16.726745561920815	17.05141518696673	42.25630011895118
SRR1822168_07.read_dist	8554112	8573511	4950658	38499087	28893	28893.0	15936999	932464	932464.0	44223425	45129	45129.0	1344309357	752929	752929.0	21187215	99977	99977.0	95986367	239037	239037.0	176004635	1729205	1729205.0	22427490	717451	717451.0	97337365	1434314	1434314.0	173705276	1462038	1462038.0	3622853	0.3370031250907592	10.876104317122822	0.5263771166795027	8.782038070517434	1.1661150256878425	2.788087634109293	20.169158236339815	8.368228605526953	16.729598877286097	17.0529669816718	42.25635215257786
SRR1822168_08.read_dist	9777449	9799727	5659321	38499087	33052	33052.0	15936999	1066078	1066078.0	44223425	51647	51647.0	1344309357	860665	860665.0	21187215	114150	114150.0	95986367	273107	273107.0	176004635	1977133	1977133.0	22427490	820484	820484.0	97337365	1639065	1639065.0	173705276	1670746	1670746.0	4140406	0.3372747016319944	10.878649986882287	0.5270248854891569	8.78254057485479	1.164828367157575	2.7868837570679266	20.175388559293538	8.372518948742144	16.725618989182045	17.048903505169072	42.25021778667916
SRR1822168_09.read_dist	10998312	11023321	6366242	38499087	37169	37169.0	15936999	1199733	1199733.0	44223425	57997	57997.0	1344309357	967498	967498.0	21187215	128530	128530.0	95986367	307762	307762.0	176004635	2223899	2223899.0	22427490	923245	923245.0	97337365	1844394	1844394.0	173705276	1879946	1879946.0	4657079	0.3371851368566696	10.883589437339255	0.5261300110919387	8.77682868892233	1.1659825564364859	2.7919172452657417	20.17449187953431	8.375379797068415	16.73174536058598	17.054261596845453	42.24751324941005
SRR1822168_1.read_dist	12217531	12245247	7072719	38499087	41327	41327.0	15936999	1332644	1332644.0	44223425	64204	64204.0	1344309357	1074548	1074548.0	21187215	142749	142749.0	95986367	341812	341812.0	176004635	2471379	2471379.0	22427490	1025477	1025477.0	97337365	2048870	2048870.0	173705276	2088617	2088617.0	5172528	0.33749421306079	10.882949114868815	0.5243177209900298	8.775225195539134	1.1657502702885454	2.7913850982344415	20.18235320202198	8.374490118492506	16.731961388773946	17.056552636300435	42.24110791721882
SRR1822168_2.read_dist	24437502	24492691	14148700	38499087	82254	82254.0	15936999	2664185	2664185.0	44223425	128441	128441.0	1344309357	2150328	2150328.0	21187215	286385	286385.0	95986367	685301	685301.0	176004635	4945941	4945941.0	22427490	2049902	2049902.0	97337365	4098702	4098702.0	173705276	4177551	4177551.0	10343991	0.3358307994821802	10.87746952754191	0.5244054236425062	8.779468127859042	1.1692671907713204	2.79798165093415	20.193538554011887	8.369443765897344	16.734388230350024	17.05631692328132	42.23297064418116
SRR1822168_3.read_dist	36655071	36737518	21224728	38499087	123393	123393.0	15936999	3995461	3995461.0	44223425	192522	192522.0	1344309357	3227443	3227443.0	21187215	430609	430609.0	95986367	1028458	1028458.0	176004635	7419825	7419825.0	22427490	3073219	3073219.0	97337365	6148524	6148524.0	173705276	6266084	6266084.0	15512790	0.3358773447895963	10.875696610750897	0.5240473784864835	8.785141663625724	1.1721232773536852	2.7994760016177467	20.196859787860465	8.365341937362237	16.736361993752542	17.056361836964598	42.22601537752224
SRR1822168_4.read_dist	48871392	48981169	28295512	38499087	164176	164176.0	15936999	5325198	5325198.0	44223425	256683	256683.0	1344309357	4306063	4306063.0	21187215	573561	573561.0	95986367	1369091	1369091.0	176004635	9892149	9892149.0	22427490	4096266	4096266.0	97337365	8194682	8194682.0	173705276	8351243	8351243.0	20685657	0.33518187367067537	10.871929169350777	0.5240442505567804	8.7912622093605	1.170982668870153	2.795137453742682	20.195820561163007	8.362940459832636	16.730270361656743	17.0499054442739	42.23185649162436
SRR1822168_5.read_dist	61083514	61220624	35366917	38499087	205377	205377.0	15936999	6653918	6653918.0	44223425	321049	321049.0	1344309357	5384511	5384511.0	21187215	718082	718082.0	95986367	1711623	1711623.0	176004635	12362950	12362950.0	22427490	5118685	5118685.0	97337365	10243312	10243312.0	173705276	10439112	10439112.0	25853707	0.3354702820409018	10.868752334180716	0.5244131454785563	8.795256644231525	1.1729413277460223	2.7958274322718437	20.194093415317035	8.361046760973883	16.731799401456605	17.05162626241771	42.230387916333555
SRR1822168_6.read_dist	73297115	73461362	42438468	38499087	246406	246406.0	15936999	7982532	7982532.0	44223425	384912	384912.0	1344309357	6463181	6463181.0	21187215	862058	862058.0	95986367	2054309	2054309.0	176004635	14836617	14836617.0	22427490	6140570	6140570.0	97337365	12289794	12289794.0	173705276	12524820	12524820.0	31022894	0.3354225858213737	10.866300028578287	0.5239652376714714	8.798068568344812	1.173484913062189	2.796448288012956	20.19649050340232	8.35891117836884	16.729602699171302	17.049534148305064	42.23021892787667
SRR1822168_7.read_dist	85516783	85708662	49511674	38499087	287658	287658.0	15936999	9313521	9313521.0	44223425	449033	449033.0	1344309357	7538947	7538947.0	21187215	1006649	1006649.0	95986367	2398322	2398322.0	176004635	17310768	17310768.0	22427490	7163773	7163773.0	97337365	14337849	14337849.0	173705276	14611747	14611747.0	36196988	0.33562302022635704	10.86648745024161	0.5239062068195628	8.796015273228743	1.1745008923368796	2.7982259249362684	20.197221139678977	8.358283553650622	16.72858806266279	17.048156696227508	42.23259021357725
SRR1822168_8.read_dist	97744060	97963540	56586643	38499087	328566	328566.0	15936999	10641642	10641642.0	44223425	513724	513724.0	1344309357	8617045	8617045.0	21187215	1149944	1149944.0	95986367	2741747	2741747.0	176004635	19786429	19786429.0	22427490	8186282	8186282.0	97337365	16386004	16386004.0	173705276	16699237	16699237.0	41376897	0.33539620965106	10.862859794572552	0.5244032626832391	8.796175597574363	1.1738489646250023	2.7987422667657786	20.197748060145642	8.356457923019114	16.72663523592553	17.046379704122575	42.237037371250565
SRR1822168_9.read_dist	109958581	110205413	63659083	38499087	370109	370109.0	15936999	11971981	11971981.0	44223425	577814	577814.0	1344309357	9693992	9693992.0	21187215	1293793	1293793.0	95986367	3085296	3085296.0	176004635	22257987	22257987.0	22427490	9209030	9209030.0	97337365	18434314	18434314.0	173705276	18787200	18787200.0	46546330	0.33583559094325066	10.86333300161944	0.52430636959729	8.796293880773352	1.1739831690481484	2.7995866228458306	20.19681828151218	8.35624108590746	16.727230993635494	17.04743849560275	42.235974379951735
SRR3622817.read_dist	127794734	128186546	74821198	38499087	1061343	1061343.0	15936999	11187963	11187963.0	44223425	1089019	1089019.0	1344309357	24252574	24252574.0	21187215	1432187	1432187.0	95986367	3655962	3655962.0	176004635	18985703	18985703.0	22427490	8490650	8490650.0	97337365	17206256	17206256.0	173705276	18244596	18244596.0	53365348	0.8279675466097666	8.727876168845365	0.8495579559496048	18.919749971264537	1.1172677981353831	2.8520637415411754	14.810995063397684	6.623667042249504	13.422825200391935	14.232847806040425	41.63100548789262
SRR3622817_001.read_dist	127857	128240	74644	38499087	1016	1016.0	15936999	11276	11276.0	44223425	1131	1131.0	1344309357	24299	24299.0	21187215	1467	1467.0	95986367	3721	3721.0	176004635	18806	18806.0	22427490	8480	8480.0	97337365	17088	17088.0	173705276	18116	18116.0	53596	0.7922645040548971	8.79288833437305	0.8819401122894572	18.948066126013725	1.1439488459139115	2.9015907673112915	14.664691203992513	6.612601372426701	13.325015595757952	14.126637554585153	41.79351216469121
SRR3622817_002.read_dist	256363	257134	150167	38499087	2033	2033.0	15936999	22592	22592.0	44223425	2212	2212.0	1344309357	48708	48708.0	21187215	3019	3019.0	95986367	7531	7531.0	176004635	38031	38031.0	22427490	17058	17058.0	97337365	34427	34427.0	173705276	36591	36591.0	106967	0.7906383442096339	8.786080409436325	0.8602518531193852	18.942652469140604	1.1740959966398843	2.9288231039069124	14.79034277847348	6.6338951675002145	13.388738945452566	14.230323488920174	41.599710656700395
SRR3622817_003.read_dist	384167	385284	224765	38499087	3108	3108.0	15936999	33634	33634.0	44223425	3320	3320.0	1344309357	72668	72668.0	21187215	4561	4561.0	95986367	11323	11323.0	176004635	57186	57186.0	22427490	25493	25493.0	97337365	51653	51653.0	173705276	54849	54849.0	160519	0.8066776715358023	8.729664351491367	0.8617020172132764	18.860892224956135	1.1838020784667933	2.9388710665379305	14.842557697698322	6.616677567716282	13.406474185276315	14.235992151244279	41.66251388586082
SRR3622817_004.read_dist	511522	513049	298911	38499087	4159	4159.0	15936999	44717	44717.0	44223425	4389	4389.0	1344309357	96785	96785.0	21187215	6031	6031.0	95986367	14945	14945.0	176004635	75859	75859.0	22427490	33816	33816.0	97337365	68767	68767.0	173705276	73002	73002.0	214138	0.8106438176470474	8.715931616668193	0.8554738436289712	18.864669846349962	1.175521246508618	2.912977123042828	14.785917134620668	6.591183298281451	13.403593029125874	14.2290502466626	41.738313494422556
SRR3622817_005.read_dist	639413	641335	373676	38499087	5241	5241.0	15936999	55639	55639.0	44223425	5481	5481.0	1344309357	121385	121385.0	21187215	7445	7445.0	95986367	18551	18551.0	176004635	94691	94691.0	22427490	42223	42223.0	97337365	86012	86012.0	173705276	91239	91239.0	267659	0.8172016184989124	8.675497205048844	0.8546235586705855	18.926925865577275	1.160859769075444	2.892560050519619	14.764670569982927	6.583610749452315	13.411399658524795	14.226418330513694	41.73466285170777
SRR3622817_006.read_dist	766599	768940	447918	38499087	6244	6244.0	15936999	66722	66722.0	44223425	6582	6582.0	1344309357	145504	145504.0	21187215	8880	8880.0	95986367	22187	22187.0	176004635	113302	113302.0	22427490	50690	50690.0	97337365	103354	103354.0	173705276	109564	109564.0	321022	0.8120269461856582	8.677139958904466	0.8559835617863552	18.922672770307177	1.1548365282076625	2.885400681457591	14.734829765651417	6.59219184851874	13.441100736078237	14.248706010872109	41.74864098629282
SRR3622817_007.read_dist	894557	897312	523225	38499087	7314	7314.0	15936999	78199	78199.0	44223425	7572	7572.0	1344309357	170339	170339.0	21187215	10272	10272.0	95986367	25730	25730.0	176004635	132007	132007.0	22427490	59180	59180.0	97337365	120551	120551.0	173705276	127794	127794.0	374087	0.8151011019578474	8.714805998359546	0.8438536428800684	18.98325220213259	1.1447523269498234	2.8674530152277025	14.711382439998575	6.595253378980778	13.43468046788631	14.241869048892694	41.689735565778676
SRR3622817_008.read_dist	1022038	1025233	597708	38499087	8376	8376.0	15936999	89525	89525.0	44223425	8569	8569.0	1344309357	194646	194646.0	21187215	11696	11696.0	95986367	29271	29271.0	176004635	150758	150758.0	22427490	67524	67524.0	97337365	137600	137600.0	173705276	145834	145834.0	427525	0.8169850170644137	8.732161372097854	0.835810006115683	18.985537921623667	1.140813844267596	2.8550583135735974	14.704754919125701	6.586210159056527	13.421339344324657	14.224473851309897	41.70027691266278
SRR3622817_009.read_dist	1149616	1153220	672398	38499087	9420	9420.0	15936999	100599	100599.0	44223425	9698	9698.0	1344309357	218643	218643.0	21187215	13104	13104.0	95986367	32923	32923.0	176004635	169740	169740.0	22427490	76140	76140.0	97337365	155051	155051.0	173705276	164298	164298.0	480822	0.8168432736164825	8.723313851650163	0.8409496886977332	18.959348606510467	1.1362966303047122	2.854875912661938	14.718787395293178	6.6023828931166655	13.445049513536011	14.246891313019198	41.69386587121278
SRR3622817_01.read_dist	1277835	1281882	747607	38499087	10475	10475.0	15936999	111739	111739.0	44223425	10844	10844.0	1344309357	243044	243044.0	21187215	14451	14451.0	95986367	36421	36421.0	176004635	188569	188569.0	22427490	84813	84813.0	97337365	172579	172579.0	173705276	182936	182936.0	534275	0.8171578975287898	8.716792965343144	0.8459436984059374	18.959935469879444	1.1273268522375695	2.841213153784826	14.710324351227335	6.616287614616634	13.46293964655093	14.270892328623072	41.678953288992275
SRR3622817_02.read_dist	2557037	2565044	1497184	38499087	21009	21009.0	15936999	223351	223351.0	44223425	21762	21762.0	1344309357	487521	487521.0	21187215	28882	28882.0	95986367	72828	72828.0	176004635	378450	378450.0	22427490	169676	169676.0	97337365	344414	344414.0	173705276	365091	365091.0	1067860	0.8190502775001129	8.707491957252975	0.8484064990698016	19.006340631973565	1.125984583500322	2.8392495411384755	14.754132872574505	6.614935260369803	13.427216063350182	14.233323093093139	41.6312546685359
SRR3622817_03.read_dist	3834332	3846254	2245173	38499087	31613	31613.0	15936999	335099	335099.0	44223425	32653	32653.0	1344309357	730115	730115.0	21187215	43158	43158.0	95986367	109197	109197.0	176004635	568932	568932.0	22427490	254107	254107.0	97337365	515685	515685.0	173705276	546761	546761.0	1601081	0.8219165972918065	8.712347130480723	0.8489558931885414	18.982495695812084	1.122078781068541	2.8390480711882264	14.791846820308798	6.60660996387654	13.407460869718951	14.215415830571773	41.627022032346275
SRR3622817_04.read_dist	5113577	5129447	2994027	38499087	42154	42154.0	15936999	447622	447622.0	44223425	43525	43525.0	1344309357	972783	972783.0	21187215	57666	57666.0	95986367	145911	145911.0	176004635	758672	758672.0	22427490	338941	338941.0	97337365	687925	687925.0	173705276	729271	729271.0	2135420	0.8218039878372854	8.726515743315021	0.8485320152445284	18.964675919256013	1.1242147545339682	2.8445756433393306	14.790522253178558	6.607749334382438	13.411289755016476	14.217341557481733	41.63060852368686
SRR3622817_05.read_dist	6391920	6411678	3742661	38499087	52667	52667.0	15936999	559522	559522.0	44223425	54607	54607.0	1344309357	1215399	1215399.0	21187215	71980	71980.0	95986367	182595	182595.0	176004635	948582	948582.0	22427490	423590	423590.0	97337365	860008	860008.0	173705276	911884	911884.0	2669017	0.8214230346564502	8.726607917615327	0.8516803245577834	18.956020561232176	1.1226390345865778	2.847850437904087	14.794598231539387	6.606538881085419	13.413150192508109	14.22223636308623	41.62743356731264
SRR3622817_06.read_dist	7670270	7693898	4492356	38499087	63230	63230.0	15936999	671420	671420.0	44223425	65605	65605.0	1344309357	1458669	1458669.0	21187215	86214	86214.0	95986367	219035	219035.0	176004635	1138881	1138881.0	22427490	508268	508268.0	97337365	1031967	1031967.0	173705276	1094551	1094551.0	3201542	0.8218200969131642	8.72665585116933	0.852688715135033	18.958777462347435	1.120550337423241	2.8468664388324356	14.802392753322177	6.606118251112765	13.412798038133596	14.226221870890413	41.61144325022244
SRR3622817_07.read_dist	8948733	8976202	5240946	38499087	73792	73792.0	15936999	783660	783660.0	44223425	76563	76563.0	1344309357	1700982	1700982.0	21187215	100763	100763.0	95986367	255623	255623.0	176004635	1328801	1328801.0	22427490	593160	593160.0	97337365	1204306	1204306.0	173705276	1277148	1277148.0	3735256	0.822084886235849	8.730418499940175	0.8529554036328504	18.949907767227163	1.122557179528714	2.847785733877201	14.803599562487566	6.608140057454144	13.416654393472873	14.228155738919423	41.612878141556976
SRR3622817_08.read_dist	10228598	10260052	5990765	38499087	84400	84400.0	15936999	895700	895700.0	44223425	87502	87502.0	1344309357	1944459	1944459.0	21187215	115137	115137.0	95986367	292356	292356.0	176004635	1518509	1518509.0	22427490	679038	679038.0	97337365	1377094	1377094.0	173705276	1460195	1460195.0	4269287	0.8226079166070503	8.729975247688804	0.8528416815041483	18.951746053528773	1.1221872949571796	2.849459242506763	14.80020764027317	6.618270550675572	13.421900785688026	14.231847947749193	41.61077351264886
SRR3622817_09.read_dist	11505425	11540794	6738343	38499087	95101	95101.0	15936999	1007302	1007302.0	44223425	98460	98460.0	1344309357	2186511	2186511.0	21187215	129289	129289.0	95986367	329046	329046.0	176004635	1708157	1708157.0	22427490	763976	763976.0	97337365	1549384	1549384.0	173705276	1642812	1642812.0	4802451	0.8240420893051206	8.72818629290151	0.8531475390688024	18.945932142970406	1.1202782061615517	2.8511556483895304	14.801035353373434	6.6197871654238005	13.425280790905722	14.234826477277041	41.61283010510369
SRR3622817_1.read_dist	12781019	12820354	7484511	38499087	105766	105766.0	15936999	1118753	1118753.0	44223425	109238	109238.0	1344309357	2427345	2427345.0	21187215	143563	143563.0	95986367	365438	365438.0	176004635	1897949	1897949.0	22427490	849230	849230.0	97337365	1721759	1721759.0	173705276	1825460	1825460.0	5335843	0.8249850199144266	8.726381502414052	0.8520669554054436	18.933525548514496	1.1198052721477114	2.8504517113958006	14.804185594251141	6.62407605905422	13.429886569434824	14.23876438981326	41.62009098968718
SRR3622817_2.read_dist	25557898	25636748	14965325	38499087	211673	211673.0	15936999	2236818	2236818.0	44223425	218570	218570.0	1344309357	4854025	4854025.0	21187215	286786	286786.0	95986367	731623	731623.0	176004635	3797487	3797487.0	22427490	1697786	1697786.0	97337365	3439435	3439435.0	173705276	3646752	3646752.0	10671423	0.8256624436141433	8.725045781937709	0.8525652317524828	18.933856197361692	1.1186520224796062	2.8538057947131206	14.812670468188868	6.622470213460771	13.416034670231966	14.224705879232422	41.625493997912685
SRR3622817_3.read_dist	38338407	38456399	22447877	38499087	317241	317241.0	15936999	3355497	3355497.0	44223425	328401	328401.0	1344309357	7279095	7279095.0	21187215	430601	430601.0	95986367	1097287	1097287.0	176004635	5696228	5696228.0	22427490	2545774	2545774.0	97337365	5160885	5160885.0	173705276	5471415	5471415.0	16008522	0.8249368330092478	8.725458148070494	0.8539567108194399	18.928176296485795	1.1197122226654659	2.8533274787376737	14.812172091307874	6.619896990355232	13.420094273517394	14.227580174628415	41.62771974567874
SRR3622817_4.read_dist	51117509	51274809	29933774	38499087	424222	424222.0	15936999	4474876	4474876.0	44223425	436816	436816.0	1344309357	9702299	9702299.0	21187215	573503	573503.0	95986367	1463597	1463597.0	176004635	7597965	7597965.0	22427490	3394223	3394223.0	97337365	6882693	6882693.0	173705276	7297596	7297596.0	21341035	0.8273497420536466	8.727240700204266	0.8519115107771538	18.92215532192426	1.1184888080226685	2.8544172636508507	14.818124432213878	6.619669709544896	13.423147027227348	14.232322152579838	41.62089614024696
SRR3622817_5.read_dist	63890071	64086521	37410756	38499087	530284	530284.0	15936999	5592033	5592033.0	44223425	545425	545425.0	1344309357	12125393	12125393.0	21187215	716974	716974.0	95986367	1828642	1828642.0	176004635	9497355	9497355.0	22427490	4241543	4241543.0	97337365	8601361	8601361.0	173705276	9120266	9120266.0	26675765	0.8274501279293972	8.725755295719672	0.8510760008333109	18.92034832098313	1.1187594346087222	2.853395646176518	14.81958273253747	6.618463498744143	13.421482186558386	14.231176630730197	41.62461089126682
SRR3622817_6.read_dist	76664081	76899816	44888798	38499087	636057	636057.0	15936999	6711493	6711493.0	44223425	653883	653883.0	1344309357	14548411	14548411.0	21187215	860174	860174.0	95986367	2194662	2194662.0	176004635	11394776	11394776.0	22427490	5091054	5091054.0	97337365	10321582	10321582.0	173705276	10944178	10944178.0	32011018	0.8271242157458478	8.727580050386596	0.850305025437252	18.918655149968107	1.1185644449396341	2.85392360366636	14.81768955077864	6.620372147574449	13.422115340301985	14.23173496279887	41.626911044884686
SRR3622817_7.read_dist	89445717	89720458	52373800	38499087	742890	742890.0	15936999	7831931	7831931.0	44223425	762280	762280.0	1344309357	16974259	16974259.0	21187215	1003065	1003065.0	95986367	2560388	2560388.0	176004635	13293192	13293192.0	22427490	5941203	5941203.0	97337365	12042972	12042972.0	173705276	12769248	12769248.0	37346658	0.8280051356848848	8.729258827457167	0.849616706147443	18.919050769892415	1.1179891658600316	2.8537393333413434	14.816232881914178	6.621904449038814	13.422771426334004	14.232259046203263	41.62557663270065
SRR3622817_8.read_dist	102235351	102549298	59859396	38499087	849177	849177.0	15936999	8953201	8953201.0	44223425	871787	871787.0	1344309357	19399121	19399121.0	21187215	1146654	1146654.0	95986367	2925839	2925839.0	176004635	15190591	15190591.0	22427490	6791966	6791966.0	97337365	13765643	13765643.0	173705276	14595519	14595519.0	42689902	0.8280671019317948	8.730631193594323	0.8501150344295872	18.916873521650047	1.1181490486653551	2.8531048549937417	14.812964394939105	6.623122861357861	13.42343952466647	14.232685434862752	41.62866331859239
SRR3622817_9.read_dist	115011254	115364205	67336926	38499087	955097	955097.0	15936999	10069417	10069417.0	44223425	979996	979996.0	1344309357	21822054	21822054.0	21187215	1289449	1289449.0	95986367	3290008	3290008.0	176004635	17087902	17087902.0	22427490	7643356	7643356.0	97337365	15488064	15488064.0	173705276	16422460	16422460.0	48027279	0.8278971800655152	8.72837202839477	0.849480131207076	18.915792814590972	1.1177201801893404	2.8518447294808644	14.812135185259587	6.625413836120138	13.425363612569427	14.235316751846902	41.631005908635174
SRR3622818.read_dist	66213648	66413095	38860598	38499087	600602	600602.0	15936999	5594250	5594250.0	44223425	603034	603034.0	1344309357	13374546	13374546.0	21187215	787735	787735.0	95986367	1948218	1948218.0	176004635	9560530	9560530.0	22427490	4200089	4200089.0	97337365	8554032	8554032.0	173705276	9127636	9127636.0	27552497	0.9043427354198746	8.423414087236862	0.9080046638392625	20.13841697936228	1.1861139734565902	2.933484729178786	14.395549552388726	6.324188023461337	12.880038191263335	13.743729305191996	41.486542676561
SRR3622818_001.read_dist	66143	66328	38781	38499087	623	623.0	15936999	5564	5564.0	44223425	566	566.0	1344309357	13304	13304.0	21187215	813	813.0	95986367	1962	1962.0	176004635	9599	9599.0	22427490	4241	4241.0	97337365	8562	8562.0	173705276	9125	9125.0	27547	0.9392714992160174	8.388614159932457	0.8533349415028344	20.057894102038354	1.225726691593294	2.9580267760221925	14.472017850681462	6.393981425642263	12.90857556386443	13.75738752864552	41.531479917983354
SRR3622818_002.read_dist	132555	132934	77624	38499087	1306	1306.0	15936999	11180	11180.0	44223425	1133	1133.0	1344309357	26841	26841.0	21187215	1554	1554.0	95986367	3902	3902.0	176004635	19108	19108.0	22427490	8463	8463.0	97337365	16877	16877.0	173705276	18056	18056.0	55310	0.982442415033024	8.41018851460123	0.8523026464260459	20.19122271202251	1.1690011584696165	2.9352911971354203	14.374050280590367	6.366317119773722	12.695773842658763	13.582680126980307	41.60711330434651
SRR3622818_003.read_dist	198901	199470	116393	38499087	1902	1902.0	15936999	16519	16519.0	44223425	1729	1729.0	1344309357	40363	40363.0	21187215	2375	2375.0	95986367	5892	5892.0	176004635	28670	28670.0	22427490	12614	12614.0	97337365	25479	25479.0	173705276	27210	27210.0	83077	0.9535268461422771	8.281445831453352	0.8667970120820174	20.235123076151805	1.1906552363763974	2.9538276432546247	14.37308868501529	6.323757958590265	12.77334937584599	13.641149044969167	41.648869504186095
SRR3622818_004.read_dist	265186	265962	155069	38499087	2470	2470.0	15936999	22128	22128.0	44223425	2314	2314.0	1344309357	53822	53822.0	21187215	3184	3184.0	95986367	7903	7903.0	176004635	38233	38233.0	22427490	16649	16649.0	97337365	33785	33785.0	173705276	36102	36102.0	110893	0.928704100585798	8.319985561847181	0.8700491047593265	20.23672554725863	1.1971635045608018	2.9714771283115633	14.375361893804378	6.259916830223866	12.70294252562396	13.574119611072257	41.69505418067242
SRR3622818_005.read_dist	331669	332646	193740	38499087	3093	3093.0	15936999	27800	27800.0	44223425	2965	2965.0	1344309357	67147	67147.0	21187215	4006	4006.0	95986367	9896	9896.0	176004635	47739	47739.0	22427490	20750	20750.0	97337365	42123	42123.0	173705276	44996	44996.0	138906	0.9298172832380368	8.357232613649344	0.8913379388298672	20.185722960745057	1.2042832320244343	2.9749343145566156	14.351292364856333	6.237862472418127	12.66301112894789	13.526692038984386	41.75790479969697
SRR3622818_006.read_dist	398022	399211	232673	38499087	3692	3692.0	15936999	33442	33442.0	44223425	3546	3546.0	1344309357	80562	80562.0	21187215	4770	4770.0	95986367	11854	11854.0	176004635	57315	57315.0	22427490	24922	24922.0	97337365	50629	50629.0	173705276	54116	54116.0	166538	0.9248242157655977	8.377023679207236	0.888252077222321	20.180305652900348	1.194856855146777	2.9693570567945273	14.357069319232185	6.242813950517396	12.682265769229806	13.555738694575048	41.71678636109726
SRR3622818_007.read_dist	464016	465410	271424	38499087	4339	4339.0	15936999	39018	39018.0	44223425	4182	4182.0	1344309357	93784	93784.0	21187215	5533	5533.0	95986367	13730	13730.0	176004635	66834	66834.0	22427490	29204	29204.0	97337365	59217	59217.0	173705276	63267	63267.0	193986	0.9322962549150212	8.383575771900045	0.8985625577447842	20.150834747856727	1.1888442448593712	2.9500870200468405	14.360241507488022	6.274897402290454	12.723620033948563	13.593820502352763	41.680668657742636
SRR3622818_008.read_dist	530036	531614	310243	38499087	4945	4945.0	15936999	44400	44400.0	44223425	4827	4827.0	1344309357	107291	107291.0	21187215	6282	6282.0	95986367	15704	15704.0	176004635	76494	76494.0	22427490	33250	33250.0	97337365	67655	67655.0	173705276	72286	72286.0	221371	0.9301861877226709	8.351924516660585	0.9079896315747892	20.18212462425745	1.1816844552626529	2.9540230317485996	14.38901157606835	6.254538067093794	12.72633903546558	13.597459811065923	41.64130365265023
SRR3622818_009.read_dist	596093	597870	348763	38499087	5561	5561.0	15936999	49962	49962.0	44223425	5428	5428.0	1344309357	120687	120687.0	21187215	7006	7006.0	95986367	17543	17543.0	176004635	85822	85822.0	22427490	37399	37399.0	97337365	76076	76076.0	173705276	81303	81303.0	249107	0.9301353136969575	8.356666164885343	0.9078896750129626	20.18616087109238	1.171826651278706	2.93424992055129	14.354625587502301	6.2553732416746115	12.724505327245053	13.598775653570176	41.66574673423988
SRR3622818_01.read_dist	662759	664728	387934	38499087	6145	6145.0	15936999	55597	55597.0	44223425	6071	6071.0	1344309357	134466	134466.0	21187215	7768	7768.0	95986367	19515	19515.0	176004635	95372	95372.0	22427490	41462	41462.0	97337365	84528	84528.0	173705276	90283	90283.0	276794	0.9244382664789207	8.363872140183654	0.9133058935384097	20.228725132685852	1.1685982838093176	2.935787269379355	14.34752259570832	6.237438471073883	12.71617864750695	13.581946299839935	41.64018967156491
SRR3622818_02.read_dist	1326487	1330455	777382	38499087	12297	12297.0	15936999	112065	112065.0	44223425	12011	12011.0	1344309357	269018	269018.0	21187215	15652	15652.0	95986367	39028	39028.0	176004635	190368	190368.0	22427490	83444	83444.0	97337365	170214	170214.0	173705276	181623	181623.0	553073	0.9242702684419991	8.423058277055594	0.9027738630769173	20.219999924837744	1.176439639070844	2.9334325475119414	14.30848844944023	6.27183933316046	12.793668331510649	13.651194516161762	41.57021470098575
SRR3622818_03.read_dist	1988113	1994110	1165800	38499087	18399	18399.0	15936999	167751	167751.0	44223425	17956	17956.0	1344309357	402948	402948.0	21187215	23597	23597.0	95986367	58535	58535.0	176004635	285988	285988.0	22427490	124999	124999.0	97337365	255425	255425.0	173705276	272758	272758.0	828310	0.9226672550661699	8.412324295048919	0.9004518306412385	20.206909348029946	1.1833349213433562	2.9353947375019436	14.341636118368594	6.268410468830707	12.808972423788056	13.678182246716581	41.537828906128546
SRR3622818_04.read_dist	2650842	2658886	1554695	38499087	24380	24380.0	15936999	223639	223639.0	44223425	24003	24003.0	1344309357	537042	537042.0	21187215	31400	31400.0	95986367	77881	77881.0	176004635	381300	381300.0	22427490	167109	167109.0	97337365	341245	341245.0	173705276	364331	364331.0	1104191	0.9169253589661234	8.411003706063367	0.9027464885670164	20.19800773707485	1.1809457043288054	2.929083834357697	14.340592263075589	6.28492534091345	12.83413429534023	13.702392656172545	41.52833179008051
SRR3622818_05.read_dist	3312998	3322998	1942797	38499087	30438	30438.0	15936999	279592	279592.0	44223425	30077	30077.0	1344309357	670084	670084.0	21187215	39200	39200.0	95986367	97245	97245.0	176004635	477167	477167.0	22427490	209029	209029.0	97337365	426535	426535.0	173705276	455439	455439.0	1380201	0.9159800878604201	8.413847977037603	0.9051164039220007	20.16504373460351	1.179657646498734	2.926423669228811	14.359533168542383	6.290373933417956	12.835848832891264	13.705665787340227	41.53481284069386
SRR3622818_06.read_dist	3975127	3987144	2331629	38499087	36177	36177.0	15936999	336066	336066.0	44223425	36014	36014.0	1344309357	804505	804505.0	21187215	46920	46920.0	95986367	116830	116830.0	176004635	572204	572204.0	22427490	250964	250964.0	97337365	512050	512050.0	173705276	546663	546663.0	1655515	0.9073411945994427	8.42873997026443	0.9032530553197979	20.17747540595474	1.1767821779198344	2.9301675585331255	14.351224836624912	6.294329976544614	12.842525878172445	13.710641000174562	41.521324537062114
SRR3622818_07.read_dist	4638122	4652165	2721184	38499087	42220	42220.0	15936999	392155	392155.0	44223425	42216	42216.0	1344309357	938736	938736.0	21187215	54809	54809.0	95986367	136405	136405.0	176004635	667794	667794.0	22427490	293021	293021.0	97337365	597719	597719.0	173705276	638063	638063.0	1930981	0.9075344490145986	8.429516150007576	0.9074484675414565	20.178476042874664	1.1781396403609932	2.932075710986175	14.35447796885966	6.2985943103909685	12.848190036251939	13.715399174362904	41.50714774733914
SRR3622818_08.read_dist	5302493	5318550	3111552	38499087	48165	48165.0	15936999	447855	447855.0	44223425	48267	48267.0	1344309357	1074132	1074132.0	21187215	62634	62634.0	95986367	156119	156119.0	176004635	763986	763986.0	22427490	334575	334575.0	97337365	683027	683027.0	173705276	729147	729147.0	2206998	0.9056039710071354	8.420622162055448	0.907521786953211	20.195955664607833	1.1776518035930847	2.935367722405543	14.364554248808417	6.290718334884509	12.842353649020879	13.70950729052091	41.49623487604705
SRR3622818_09.read_dist	5963929	5981979	3500647	38499087	54242	54242.0	15936999	503721	503721.0	44223425	54319	54319.0	1344309357	1207677	1207677.0	21187215	70559	70559.0	95986367	175884	175884.0	176004635	859764	859764.0	22427490	376797	376797.0	97337365	769083	769083.0	173705276	820924	820924.0	2481332	0.9067567773139958	8.42064139643419	0.9080439767508379	20.188586419310397	1.179526039793854	2.9402309837597222	14.372568008012065	6.298868651996272	12.856664993307398	13.723284551818052	41.480118870360464
SRR3622818_1.read_dist	6624741	6644804	3888348	38499087	60197	60197.0	15936999	559791	559791.0	44223425	60298	60298.0	1344309357	1341048	1341048.0	21187215	78346	78346.0	95986367	195007	195007.0	176004635	955101	955101.0	22427490	419082	419082.0	97337365	854431	854431.0	173705276	911913	911913.0	2756456	0.9059258933747332	8.424492279982976	0.9074458780123538	20.18190453774107	1.179056598208164	2.9347291507770583	14.373651954218664	6.306912890131898	12.858633603037802	13.723700503430953	41.48287895323926
SRR3622818_2.read_dist	13250370	13290606	7777634	38499087	119992	119992.0	15936999	1119517	1119517.0	44223425	120363	120363.0	1344309357	2682327	2682327.0	21187215	157349	157349.0	95986367	389890	389890.0	176004635	1910360	1910360.0	22427490	839424	839424.0	97337365	1710561	1710561.0	173705276	1825075	1825075.0	5512972	0.9028331740478951	8.423370612295631	0.905624619374015	20.182127135512104	1.1839114032874047	2.933575790298802	14.373761437213622	6.315919680411863	12.870451505371538	13.732067597218666	41.48021542433806
SRR3622818_3.read_dist	19869420	19929637	11662686	38499087	180018	180018.0	15936999	1679464	1679464.0	44223425	180915	180915.0	1344309357	4019057	4019057.0	21187215	235810	235810.0	95986367	583886	583886.0	176004635	2866194	2866194.0	22427490	1259514	1259514.0	97337365	2565354	2565354.0	173705276	2737038	2737038.0	8266951	0.9032678317221734	8.426967335130088	0.9077686663334611	20.166232832038034	1.1832127198302709	2.929737255124115	14.381566508210861	6.319804018507713	12.87205582319437	13.733506536019698	41.48069029054569
SRR3622818_4.read_dist	26491224	26571238	15548014	38499087	240340	240340.0	15936999	2237749	2237749.0	44223425	240916	240916.0	1344309357	5355962	5355962.0	21187215	314955	314955.0	95986367	778853	778853.0	176004635	3822163	3822163.0	22427490	1680166	1680166.0	97337365	3421533	3421533.0	173705276	3650884	3650884.0	11023224	0.904511863542075	8.42169642227434	0.9066796210248088	20.15699080336415	1.185323017316694	2.931188226909111	14.384587575482936	6.323250726970267	12.87682944994885	13.739984565265646	41.485549149046044
SRR3622818_5.read_dist	33109251	33209030	19433273	38499087	300738	300738.0	15936999	2795767	2795767.0	44223425	301207	301207.0	1344309357	6691327	6691327.0	21187215	393640	393640.0	95986367	973305	973305.0	176004635	4779215	4779215.0	22427490	2100927	2100927.0	97337365	4278830	4278830.0	173705276	4565019	4565019.0	13775757	0.9055910395455694	8.418695156106637	0.9070033060285109	20.149119079961082	1.1853402523349825	2.9308444118964028	14.39131164023761	6.326372676347367	12.88453772964763	13.746318395930263	41.48196138219033
SRR3622818_6.read_dist	39726826	39846679	23318243	38499087	360801	360801.0	15936999	3354296	3354296.0	44223425	360973	360973.0	1344309357	8026976	8026976.0	21187215	472663	472663.0	95986367	1168782	1168782.0	176004635	5735643	5735643.0	22427490	2521244	2521244.0	97337365	5135682	5135682.0	173705276	5479554	5479554.0	16528436	0.9054732014178647	8.418006429092873	0.905904855960518	20.14465496610144	1.1862042505474548	2.933198021345769	14.394281139464596	6.327362940334375	12.888607354203845	13.751595208223	41.48008419973971
SRR3622818_7.read_dist	46346335	46486099	27202812	38499087	420649	420649.0	15936999	3913126	3913126.0	44223425	421602	421602.0	1344309357	9362599	9362599.0	21187215	551052	551052.0	95986367	1363744	1363744.0	176004635	6692799	6692799.0	22427490	2941057	2941057.0	97337365	5990497	5990497.0	173705276	6392037	6392037.0	19283287	0.904892019440048	8.417841213133414	0.9069420946679136	20.14064247464602	1.1854124391035694	2.933659802256154	14.397420183612308	6.326745120084178	12.886641660338071	13.750426767365445	41.481835247134846
SRR3622818_8.read_dist	52971115	53130838	31089681	38499087	480362	480362.0	15936999	4473474	4473474.0	44223425	482354	482354.0	1344309357	10700849	10700849.0	21187215	629743	629743.0	95986367	1557901	1557901.0	176004635	7648575	7648575.0	22427490	3361831	3361831.0	97337365	6845360	6845360.0	173705276	7304067	7304067.0	22041157	0.904111469124579	8.419731682003585	0.9078607041733466	20.140561306411165	1.1852683370060906	2.932197305075444	14.39573567426134	6.327457135157552	12.883967687466175	13.747321282604275	41.48467788142171
SRR3622818_9.read_dist	59589816	59769317	34974596	38499087	540448	540448.0	15936999	5031981	5031981.0	44223425	542733	542733.0	1344309357	12037735	12037735.0	21187215	709188	709188.0	95986367	1753388	1753388.0	176004635	8604883	8604883.0	22427490	3780104	3780104.0	97337365	7700303	7700303.0	173705276	8216816	8216816.0	24794721	0.9042231484759982	8.419003683779756	0.9080461802834388	20.140325511834106	1.1865419174858565	2.933592164019542	14.396823373437579	6.324489202377868	12.8833712454837	13.74754876318898	41.484029339000145
SRR3622819.read_dist	122893450	123274218	72432662	38499087	1083854	1083854.0	15936999	10829974	10829974.0	44223425	1085466	1085466.0	1344309357	23515628	23515628.0	21187215	1454212	1454212.0	95986367	3612484	3612484.0	176004635	18336135	18336135.0	22427490	8185684	8185684.0	97337365	16578333	16578333.0	173705276	17581605	17581605.0	50841556	0.8792219635090283	8.785270899061798	0.8805296173121941	19.075868727068297	1.1796562359860194	2.930445683297703	14.874265923147046	6.6402238300956	13.44833759156355	14.26219146650762	41.242651403394014
SRR3622819_001.read_dist	123015	123401	72210	38499087	1154	1154.0	15936999	10736	10736.0	44223425	1057	1057.0	1344309357	23261	23261.0	21187215	1505	1505.0	95986367	3708	3708.0	176004635	18149	18149.0	22427490	8398	8398.0	97337365	16778	16778.0	173705276	17853	17853.0	51191	0.9351625999789304	8.700091571381108	0.856557078143613	18.849928282590902	1.2196011377541511	3.0048378862407925	14.707336245249229	6.805455385288611	13.596324178896444	14.467467848720835	41.48345637393538
SRR3622819_002.read_dist	246657	247390	144791	38499087	2291	2291.0	15936999	21698	21698.0	44223425	2146	2146.0	1344309357	46455	46455.0	21187215	2911	2911.0	95986367	7298	7298.0	176004635	36445	36445.0	22427490	16617	16617.0	97337365	33716	33716.0	173705276	35756	35756.0	102599	0.9260681515016775	8.770766805448886	0.8674562431787867	18.778042766482073	1.1766845870892113	2.949997978899713	14.731799991915597	6.716924693803307	13.62868345527305	14.453292372367516	41.47257366910546
SRR3622819_003.read_dist	369395	370537	217233	38499087	3392	3392.0	15936999	32703	32703.0	44223425	3227	3227.0	1344309357	69915	69915.0	21187215	4340	4340.0	95986367	10858	10858.0	176004635	54901	54901.0	22427490	24671	24671.0	97337365	50121	50121.0	173705276	53095	53095.0	153304	0.9154281488758208	8.825839254919211	0.87089818290751	18.868561034390627	1.1712730442573887	2.9303416392964805	14.816604009855967	6.658174487298164	13.526584389683084	14.329203291439182	41.37346607761168
SRR3622819_004.read_dist	492037	493618	289839	38499087	4447	4447.0	15936999	43521	43521.0	44223425	4308	4308.0	1344309357	93520	93520.0	21187215	5683	5683.0	95986367	14327	14327.0	176004635	73084	73084.0	22427490	33017	33017.0	97337365	66917	66917.0	173705276	70959	70959.0	203779	0.9008990758035567	8.816736828883874	0.8727396488782824	18.945824503968655	1.1512951310527575	2.9024468313554204	14.805780988537695	6.688775530876103	13.556434327759522	14.37528615244987	41.28273280147807
SRR3622819_005.read_dist	614936	616922	362331	38499087	5564	5564.0	15936999	54310	54310.0	44223425	5381	5381.0	1344309357	116759	116759.0	21187215	7193	7193.0	95986367	17962	17962.0	176004635	91588	91588.0	22427490	41148	41148.0	97337365	83641	83641.0	173705276	88729	88729.0	254591	0.9018968362288912	8.803381951040812	0.8722334428015212	18.926055481892362	1.1659496662463	2.911551217171701	14.845961077737543	6.669886954914885	13.557791746768636	14.382531341077154	41.26793986922171
SRR3622819_006.read_dist	737274	739635	434187	38499087	6595	6595.0	15936999	65140	65140.0	44223425	6489	6489.0	1344309357	140100	140100.0	21187215	8632	8632.0	95986367	21516	21516.0	176004635	109670	109670.0	22427490	49423	49423.0	97337365	100143	100143.0	173705276	106193	106193.0	305448	0.8916560195231432	8.807046718989772	0.877324626335963	18.941775335131517	1.1670621319975392	2.909002413352532	14.827583875830646	6.682079674434012	13.5395161126772	14.357487138926633	41.29712628526232
SRR3622819_007.read_dist	860048	862793	507066	38499087	7650	7650.0	15936999	76057	76057.0	44223425	7609	7609.0	1344309357	163656	163656.0	21187215	10144	10144.0	95986367	25231	25231.0	176004635	127936	127936.0	22427490	57808	57808.0	97337365	117157	117157.0	173705276	124158	124158.0	355727	0.886655315933254	8.815208282867387	0.8819033070504745	18.96816501756505	1.1757165391930624	2.9243399054002523	14.828122156762976	6.700100719407784	13.57880743121467	14.390241923613194	41.22970399620767
SRR3622819_008.read_dist	982424	985544	578637	38499087	8732	8732.0	15936999	86566	86566.0	44223425	8702	8702.0	1344309357	186616	186616.0	21187215	11670	11670.0	95986367	28936	28936.0	176004635	146288	146288.0	22427490	65801	65801.0	97337365	133651	133651.0	173705276	141733	141733.0	406907	0.8860081335790183	8.78357536548343	0.8829641294554073	18.935329117725843	1.1841176040846477	2.936043444026852	14.843375841159807	6.6766171779240695	13.561139837490765	14.381194548391548	41.28755286420495
SRR3622819_009.read_dist	1104841	1108308	650333	38499087	9741	9741.0	15936999	97239	97239.0	44223425	9719	9719.0	1344309357	209686	209686.0	21187215	13153	13153.0	95986367	32592	32592.0	176004635	164775	164775.0	22427490	73822	73822.0	97337365	150095	150095.0	173705276	159173	159173.0	457975	0.8789073073549952	8.773644149460258	0.8769222995773738	18.919470039014424	1.1867639681388205	2.9406987949198236	14.867257116252883	6.660783825434807	13.542715562821886	14.361801953969474	41.32199713437059
SRR3622819_01.read_dist	1228089	1231936	722966	38499087	10792	10792.0	15936999	108281	108281.0	44223425	10778	10778.0	1344309357	233188	233188.0	21187215	14543	14543.0	95986367	36152	36152.0	176004635	183245	183245.0	22427490	82041	82041.0	97337365	166656	166656.0	173705276	176682	176682.0	508970	0.8760195334822588	8.789498805132734	0.8748831108109513	18.928580705491193	1.1804996363447453	2.9345680295080263	14.874555171697232	6.659518026910489	13.527975479245674	14.341816457997819	41.31464621538781
SRR3622819_02.read_dist	2458229	2465927	1447668	38499087	21652	21652.0	15936999	217517	217517.0	44223425	21742	21742.0	1344309357	468254	468254.0	21187215	29255	29255.0	95986367	72415	72415.0	176004635	366267	366267.0	22427490	163305	163305.0	97337365	332179	332179.0	173705276	352236	352236.0	1018259	0.8780470792525488	8.820901835293583	0.8816968223309124	18.988964393512052	1.1863692639725345	2.9366238335522503	14.853116089811255	6.622458815690813	13.470755622530595	14.284121143894366	41.29315263590528
SRR3622819_03.read_dist	3686595	3698045	2171633	38499087	32586	32586.0	15936999	325713	325713.0	44223425	32511	32511.0	1344309357	702952	702952.0	21187215	43624	43624.0	95986367	108622	108622.0	176004635	549658	549658.0	22427490	244980	244980.0	97337365	498272	498272.0	173705276	528213	528213.0	1526412	0.8811682929764241	8.807707856448475	0.8791401943459315	19.00874651336044	1.179650328754788	2.937281725884893	14.863475160524006	6.624581366641022	13.47393014417077	14.283574158778489	41.27618782356623
SRR3622819_04.read_dist	4917072	4932414	2896272	38499087	43413	43413.0	15936999	433742	433742.0	44223425	43368	43368.0	1344309357	938123	938123.0	21187215	58076	58076.0	95986367	144753	144753.0	176004635	733246	733246.0	22427490	327504	327504.0	97337365	664364	664364.0	173705276	704380	704380.0	2036142	0.8801572617383698	8.793706286617466	0.8792449295618737	19.01955107580183	1.1774356329375433	2.9347293232076623	14.865864868601866	6.639831936248661	13.46934786901505	14.280634188452145	41.28084138922645
SRR3622819_05.read_dist	6145879	6165043	3620443	38499087	54174	54174.0	15936999	542271	542271.0	44223425	54622	54622.0	1344309357	1173631	1173631.0	21187215	72173	72173.0	95986367	180398	180398.0	176004635	915529	915529.0	22427490	409703	409703.0	97337365	830122	830122.0	173705276	880216	880216.0	2544600	0.8787286641796335	8.795899720407466	0.8859954423675552	19.036866409528695	1.170681210171608	2.9261434186266015	14.850326266986297	6.645582196263676	13.464983131504516	14.277532208615575	41.27465128791478
SRR3622819_06.read_dist	7375658	7398564	4345556	38499087	64886	64886.0	15936999	650641	650641.0	44223425	65303	65303.0	1344309357	1408972	1408972.0	21187215	86722	86722.0	95986367	216612	216612.0	176004635	1099128	1099128.0	22427490	491747	491747.0	97337365	996528	996528.0	173705276	1056626	1056626.0	3053008	0.8770080248004883	8.794152486887995	0.8826442536686849	19.043857699953666	1.1721463786756456	2.927757332368822	14.855963941110733	6.646519513786729	13.469208349079631	14.281501112918669	41.26487248065976
SRR3622819_07.read_dist	8605088	8631871	5068479	38499087	75864	75864.0	15936999	758763	758763.0	44223425	76435	76435.0	1344309357	1643647	1643647.0	21187215	101387	101387.0	95986367	252916	252916.0	176004635	1282099	1282099.0	22427490	573146	573146.0	97337365	1161826	1161826.0	173705276	1231671	1231671.0	3563392	0.8788824578124488	8.790249529910723	0.8854974778932632	19.041607549510413	1.174565745943145	2.9300252517675487	14.853083416098317	6.6398814347434065	13.459723853611807	14.268876353689716	41.28180321508512
SRR3622819_08.read_dist	9835731	9866293	5793694	38499087	86726	86726.0	15936999	866264	866264.0	44223425	87100	87100.0	1344309357	1878899	1878899.0	21187215	116027	116027.0	95986367	289027	289027.0	176004635	1466326	1466326.0	22427490	655764	655764.0	97337365	1328446	1328446.0	173705276	1408379	1408379.0	4072599	0.8790130193782001	8.78003521687426	0.8828037034780946	19.043616482908018	1.175993861118862	2.929438645294641	14.861975009256263	6.646508470810668	13.46448965178715	14.274652090709248	41.277904477395914
SRR3622819_09.read_dist	11063565	11097881	6516142	38499087	97318	97318.0	15936999	974935	974935.0	44223425	97897	97897.0	1344309357	2112666	2112666.0	21187215	130741	130741.0	95986367	325159	325159.0	176004635	1649046	1649046.0	22427490	737507	737507.0	97337365	1494205	1494205.0	173705276	1584280	1584280.0	4581739	0.8769061409110441	8.784875238795586	0.8821233530977671	19.03666114278933	1.178071741803683	2.929919684667731	14.859106887161614	6.645475834530934	13.463876572473609	14.275518002040211	41.28480923520445
SRR3622819_1.read_dist	12290110	12328170	7238766	38499087	108412	108412.0	15936999	1082345	1082345.0	44223425	108784	108784.0	1344309357	2346871	2346871.0	21187215	145333	145333.0	95986367	361144	361144.0	176004635	1831903	1831903.0	22427490	819412	819412.0	97337365	1660488	1660488.0	173705276	1760451	1760451.0	5089404	0.8793843692940639	8.77944577337918	0.8824018487739868	19.036653453026688	1.178869207676403	2.9294209927345256	14.859488472336121	6.64666369785621	13.469055017898032	14.279905290079551	41.282720793110414
SRR3622819_2.read_dist	24579464	24656026	14484735	38499087	217120	217120.0	15936999	2166088	2166088.0	44223425	217472	217472.0	1344309357	4700578	4700578.0	21187215	290211	290211.0	95986367	721689	721689.0	176004635	3665378	3665378.0	22427490	1636385	1636385.0	97337365	3318261	3318261.0	173705276	3518099	3518099.0	10171291	0.8805960863279427	8.785227595071484	0.8820237292092408	19.064621362745157	1.1770388301829338	2.9270288731849976	14.866053434564028	6.636856239525381	13.458215042440337	14.26871873026091	41.25275906182124
SRR3622819_3.read_dist	36869233	36983850	21727717	38499087	325569	325569.0	15936999	3247192	3247192.0	44223425	326317	326317.0	1344309357	7053414	7053414.0	21187215	435353	435353.0	95986367	1082251	1082251.0	176004635	5499515	5499515.0	22427490	2453237	2453237.0	97337365	4974855	4974855.0	173705276	5275710	5275710.0	15256133	0.8803004554690763	8.780026957712623	0.8823229598865451	19.071605579192	1.1771435369762748	2.926279984371557	14.870044627587447	6.6332656010664115	13.451425419473633	14.264902112678913	41.2507973074734
SRR3622819_4.read_dist	49158145	49310518	28968378	38499087	434263	434263.0	15936999	4328898	4328898.0	44223425	435307	435307.0	1344309357	9404527	9404527.0	21187215	580737	580737.0	95986367	1442584	1442584.0	176004635	7331883	7331883.0	22427490	3271209	3271209.0	97337365	6632505	6632505.0	173705276	7033500	7033500.0	20342140	0.8806701239682779	8.778853225593778	0.8827873193301274	19.07205071339952	1.1777142556076983	2.925509725937172	14.868801418796696	6.633897052146157	13.45048737877789	14.26369116625382	41.25314603265778
SRR5007258.read_dist	107029738	107225835	69172835	38499087	1982902	1982902.0	15936999	10588770	10588770.0	44223425	1400297	1400297.0	1344309357	25143720	25143720.0	21187215	4083528	4083528.0	95986367	6192306	6192306.0	176004635	16948185	16948185.0	22427490	5829728	5829728.0	97337365	12059782	12059782.0	173705276	13108961	13108961.0	38053000	1.8492763427769061	9.875204049471845	1.3059324742026956	23.449311446257333	3.8083433903778876	5.775013083367455	15.806064835027863	5.436868829233179	11.247086115020695	12.225562057875324	35.488648794388034
SRR5007258_001.read_dist	107214	107406	69372	38499087	1964	1964.0	15936999	10410	10410.0	44223425	1488	1488.0	1344309357	25186	25186.0	21187215	4150	4150.0	95986367	6335	6335.0	176004635	17070	17070.0	22427490	5873	5873.0	97337365	12185	12185.0	173705276	13254	13254.0	38034	1.8285756847848351	9.69219596670577	1.3853974638288362	23.449341749995344	3.8638437331247792	5.898180734782042	15.892966873359029	5.468037167383573	11.34480382846396	12.340092732249595	35.411429529076585
SRR5007258_002.read_dist	214842	215233	139125	38499087	3949	3949.0	15936999	21006	21006.0	44223425	2826	2826.0	1344309357	50650	50650.0	21187215	8273	8273.0	95986367	12562	12562.0	176004635	34219	34219.0	22427490	11837	11837.0	97337365	24378	24378.0	173705276	26475	26475.0	76108	1.834755822759521	9.759655814861103	1.3129956837473806	23.532636723922447	3.843741433702081	5.836465597747558	15.898584324894415	5.4996213405936825	11.326330070202989	12.300623045722544	35.36074858409259
SRR5007258_003.read_dist	321659	322253	208120	38499087	5924	5924.0	15936999	31559	31559.0	44223425	4274	4274.0	1344309357	75676	75676.0	21187215	12376	12376.0	95986367	18664	18664.0	176004635	51075	51075.0	22427490	17687	17687.0	97337365	36474	36474.0	173705276	39612	39612.0	114133	1.838307168591138	9.793236990811566	1.3262871098174416	23.483412101671668	3.8404607559898585	5.791722652698346	15.849348182949422	5.48854471486689	11.318436135582912	12.292205192814341	35.41720325334442
SRR5007258_004.read_dist	428255	429025	277185	38499087	7890	7890.0	15936999	42355	42355.0	44223425	5656	5656.0	1344309357	100549	100549.0	21187215	16422	16422.0	95986367	24794	24794.0	176004635	68059	68059.0	22427490	23593	23593.0	97337365	48588	48588.0	173705276	52676	52676.0	151840	1.8390536682011536	9.872385059145737	1.3183380921857701	23.436629567041546	3.8277489656779906	5.779150399160888	15.863644309772157	5.499213332556377	11.325214148359652	12.278072373404814	35.39187693024882
SRR5007258_005.read_dist	535310	536280	346267	38499087	9924	9924.0	15936999	52999	52999.0	44223425	7028	7028.0	1344309357	125516	125516.0	21187215	20470	20470.0	95986367	30911	30911.0	176004635	84871	84871.0	22427490	29506	29506.0	97337365	60823	60823.0	173705276	65929	65929.0	190013	1.8505258447079884	9.88271052435295	1.310509435369583	23.404937719101962	3.817035876780786	5.763966584619975	15.825874543149101	5.501976579398821	11.341649884388753	12.293764451405982	35.43167748191243
SRR5007258_006.read_dist	641743	642936	415054	38499087	11924	11924.0	15936999	63675	63675.0	44223425	8459	8459.0	1344309357	150752	150752.0	21187215	24529	24529.0	95986367	37043	37043.0	176004635	101564	101564.0	22427490	35247	35247.0	97337365	72549	72549.0	173705276	78680	78680.0	227882	1.8546169447658867	9.903785135690022	1.3156830539898219	23.447434892430973	3.815154229970012	5.761537695820424	15.79690669055707	5.482194184180074	11.28401582739184	12.237609964288824	35.443963318277405
SRR5007258_007.read_dist	748756	750135	484262	38499087	13889	13889.0	15936999	74211	74211.0	44223425	9820	9820.0	1344309357	175895	175895.0	21187215	28716	28716.0	95986367	43363	43363.0	176004635	118650	118650.0	22427490	41050	41050.0	97337365	84537	84537.0	173705276	91797	91797.0	265873	1.8515333906563485	9.893019256533824	1.3090976957480986	23.448445946396316	3.8281109400307947	5.780692808627781	15.817152912475754	5.472348310637418	11.269571477134116	12.237397268491671	35.44335352969799
SRR5007258_008.read_dist	855263	856860	553056	38499087	15884	15884.0	15936999	84737	84737.0	44223425	11105	11105.0	1344309357	200871	200871.0	21187215	32839	32839.0	95986367	49585	49585.0	176004635	135397	135397.0	22427490	47089	47089.0	97337365	96743	96743.0	173705276	105062	105062.0	303804	1.8537450692061714	9.889246784772308	1.2960110169689332	23.442686086408514	3.8324813855238893	5.786826319352053	15.801531171953412	5.495530191629905	11.290409168358892	12.261279555586677	35.45550031510398
SRR5007258_009.read_dist	961803	963566	621786	38499087	17849	17849.0	15936999	95130	95130.0	44223425	12479	12479.0	1344309357	226066	226066.0	21187215	36830	36830.0	95986367	55789	55789.0	176004635	152532	152532.0	22427490	52734	52734.0	97337365	108328	108328.0	173705276	117730	117730.0	341780	1.8523899764001637	9.872702025600736	1.2950851316879177	23.46139236959378	3.8222602291903205	5.789847296396926	15.829948337737115	5.472795843771989	11.24240581340562	12.21815630688505	35.470325852095236
SRR5007258_01.read_dist	1069167	1071133	691161	38499087	19816	19816.0	15936999	106052	106052.0	44223425	13892	13892.0	1344309357	251152	251152.0	21187215	40886	40886.0	95986367	61864	61864.0	176004635	169566	169566.0	22427490	58418	58418.0	97337365	120199	120199.0	173705276	130683	130683.0	379972	1.8500036876839758	9.900917999912243	1.2969444504090528	23.44732166780409	3.817079671712103	5.775566619644806	15.83052711474672	5.453851202418374	11.221669017759698	12.200445696286081	35.47383938315784
SRR5007258_02.read_dist	2140163	2144031	1383316	38499087	39638	39638.0	15936999	211702	211702.0	44223425	27843	27843.0	1344309357	502728	502728.0	21187215	81815	81815.0	95986367	123702	123702.0	176004635	339170	339170.0	22427490	117049	117049.0	97337365	241352	241352.0	173705276	262235	262235.0	760715	1.8487605822863569	9.874017679781682	1.298628611246759	23.4477952977359	3.815942959779966	5.769599413441317	15.819267538575701	5.459296064282652	11.256926788838408	12.230933228110974	35.480597062262625
SRR5007258_03.read_dist	3209968	3215825	2074882	38499087	59626	59626.0	15936999	318297	318297.0	44223425	41662	41662.0	1344309357	754228	754228.0	21187215	122163	122163.0	95986367	185372	185372.0	176004635	507537	507537.0	22427490	175249	175249.0	97337365	362134	362134.0	173705276	393532	393532.0	1140943	1.8541431825425825	9.897833370907932	1.2955306958556514	23.453639423787052	3.798807459983052	5.764368396912145	15.782481944757565	5.449581367145289	11.260998344126314	12.237357443268834	35.479013938880385
SRR5007258_04.read_dist	4282384	4290183	2769264	38499087	79853	79853.0	15936999	423821	423821.0	44223425	55982	55982.0	1344309357	1007142	1007142.0	21187215	163598	163598.0	95986367	247831	247831.0	176004635	677994	677994.0	22427490	233015	233015.0	97337365	482442	482442.0	173705276	524472	524472.0	1520919	1.8612958934385784	9.878855983532638	1.3048860619698506	23.47550209396662	3.8133105277793513	5.776699968276412	15.803381813782769	5.431353394482239	11.245254573056673	12.224933062295944	35.4511450910136
SRR5007258_05.read_dist	5351940	5361710	3459880	38499087	99863	99863.0	15936999	530103	530103.0	44223425	69878	69878.0	1344309357	1256325	1256325.0	21187215	204719	204719.0	95986367	309906	309906.0	176004635	847934	847934.0	22427490	291567	291567.0	97337365	603391	603391.0	173705276	655777	655777.0	1901830	1.8625214716946645	9.88682715029347	1.3032782451867035	23.431423930052166	3.8181662193591226	5.779984370657869	15.814618843615188	5.437947968092269	11.25370450844973	12.230743550098756	35.47058680905905
SRR5007258_06.read_dist	6422422	6434054	4150971	38499087	119649	119649.0	15936999	636709	636709.0	44223425	84086	84086.0	1344309357	1507523	1507523.0	21187215	245173	245173.0	95986367	371499	371499.0	176004635	1016637	1016637.0	22427490	349412	349412.0	97337365	723342	723342.0	173705276	786367	786367.0	2283083	1.8596206994843374	9.895922539661619	1.3068898706787353	23.43037531236138	3.8105524137658775	5.773949052961011	15.80087764261848	5.430666264224702	11.242398649436264	12.221952131579872	35.48436180361557
SRR5007258_07.read_dist	7493535	7507093	4843767	38499087	139645	139645.0	15936999	742519	742519.0	44223425	97985	97985.0	1344309357	1759459	1759459.0	21187215	286120	286120.0	95986367	433563	433563.0	176004635	1186730	1186730.0	22427490	408040	408040.0	97337365	843828	843828.0	173705276	917429	917429.0	2663326	1.8601741046767368	9.8908991802819	1.3052322650059085	23.437287908914943	3.8113288326120376	5.775378032482081	15.808116404046146	5.435392901087012	11.240409569989342	12.220829021300256	35.477461115774105
SRR5007258_08.read_dist	8565554	8581151	5537024	38499087	159620	159620.0	15936999	848655	848655.0	44223425	112149	112149.0	1344309357	2010499	2010499.0	21187215	327192	327192.0	95986367	495699	495699.0	176004635	1356882	1356882.0	22427490	466762	466762.0	97337365	965003	965003.0	173705276	1049219	1049219.0	3044127	1.860123426332901	9.88975721322233	1.306922579500116	23.42924626311785	3.8129150739801685	5.776602695838822	15.812354310045354	5.439386860806901	11.245612622362664	12.2270194289787	35.47457677880275
SRR5007258_09.read_dist	9635115	9652628	6228362	38499087	179238	179238.0	15936999	954214	954214.0	44223425	126213	126213.0	1344309357	2263284	2263284.0	21187215	367968	367968.0	95986367	557428	557428.0	176004635	1525600	1525600.0	22427490	524862	524862.0	97337365	1085424	1085424.0	173705276	1179813	1179813.0	3424266	1.8568829131299784	9.88553583542223	1.3075506483830104	23.44733475691801	3.812101740582979	5.774883275311138	15.805022217783593	5.437503651855225	11.244854769084647	12.222712819762659	35.47496080860052
SRR5007258_1.read_dist	10702975	10722485	6919494	38499087	199002	199002.0	15936999	1059856	1059856.0	44223425	140155	140155.0	1344309357	2514702	2514702.0	21187215	408800	408800.0	95986367	619365	619365.0	176004635	1694788	1694788.0	22427490	583110	583110.0	97337365	1206264	1206264.0	173705276	1310991	1310991.0	3802991	1.8559317173211247	9.884425112275744	1.3071130432917368	23.452604503526935	3.8125490499636974	5.776319575173106	15.805925585347053	5.438198328092788	11.249854861069986	12.22655942162661	35.467440616610794
SRR5007258_2.read_dist	21409985	21448945	13840025	38499087	397258	397258.0	15936999	2119727	2119727.0	44223425	280074	280074.0	1344309357	5027413	5027413.0	21187215	818099	818099.0	95986367	1238672	1238672.0	176004635	3391521	3391521.0	22427490	1166518	1166518.0	97337365	2414089	2414089.0	173705276	2624032	2624032.0	7608920	1.8521097424605268	9.882663226559627	1.3057705169181981	23.438975669898916	3.8141689486359356	5.77497867610738	15.812064416221869	5.438579846234862	11.25504774244141	12.233851128808434	35.47456529913243
SRR5007258_3.read_dist	32114965	32173762	20758394	38499087	594718	594718.0	15936999	3178732	3178732.0	44223425	419977	419977.0	1344309357	7542415	7542415.0	21187215	1225671	1225671.0	95986367	1856645	1856645.0	176004635	5084725	5084725.0	22427490	1750341	1750341.0	97337365	3623109	3623109.0	173705276	3937827	3937827.0	11415368	1.8484565155918045	9.879889084776595	1.3053400469612475	23.442751270429614	3.8095358571994162	5.770680469383717	15.803949193134455	5.4402745939377555	11.261067325605257	12.239249485341503	35.48036440376478
SRR5007258_4.read_dist	42816370	42895032	27677009	38499087	793574	793574.0	15936999	4241032	4241032.0	44223425	560006	560006.0	1344309357	10055420	10055420.0	21187215	1633900	1633900.0	95986367	2475268	2475268.0	176004635	6778129	6778129.0	22427490	2334456	2334456.0	97337365	4828882	4828882.0	173705276	5248848	5248848.0	15218023	1.8500370858797819	9.887000433989652	1.3055264768190404	23.441922132148076	3.8090658144281133	5.770523728715251	15.801664397872461	5.442252613309625	11.257438856788824	12.236493960419473	35.47735551287151
SRR5007258_5.read_dist	53510375	53608574	34588951	38499087	991529	991529.0	15936999	5296588	5296588.0	44223425	700910	700910.0	1344309357	12566946	12566946.0	21187215	2041027	2041027.0	95986367	3093900	3093900.0	176004635	8472110	8472110.0	22427490	2917790	2917790.0	97337365	6035458	6035458.0	173705276	6560868	6560868.0	19019623	1.8495716748593238	9.880113580338847	1.307458765831003	23.44204492363479	3.807277171744953	5.771278303354982	15.803647379241983	5.442767420002629	11.258381914803405	12.238467674965575	35.478696001128476
SRR5007258_6.read_dist	64209415	64327182	41503791	38499087	1189306	1189306.0	15936999	6354115	6354115.0	44223425	840136	840136.0	1344309357	15080820	15080820.0	21187215	2450256	2450256.0	95986367	3714183	3714183.0	176004635	10166460	10166460.0	22427490	3501147	3501147.0	97337365	7242787	7242787.0	173705276	7872954	7872954.0	22823391	1.8488389558243046	9.8778071764437	1.3060357595021028	23.443930747658122	3.809052291455889	5.77389353073169	15.804298717764443	5.442717823392295	11.259294709971906	12.238922575529578	35.48016606727774
SRR5007258_7.read_dist	74913728	75051092	48421257	38499087	1387820	1387820.0	15936999	7412570	7412570.0	44223425	980297	980297.0	1344309357	17595772	17595772.0	21187215	2857913	2857913.0	95986367	4333356	4333356.0	176004635	11862077	11862077.0	22427490	4083723	4083723.0	97337365	8447424	8447424.0	173705276	9182721	9182721.0	26629835	1.849166964819113	9.876698396340455	1.3061728668784724	23.445057934666693	3.8079565850953907	5.773874682596223	15.8053356505459	5.441257270447177	11.255564409375948	12.235292992139275	35.48227519461009
SRR5007258_8.read_dist	85623688	85780823	55343107	38499087	1586203	1586203.0	15936999	8472030	8472030.0	44223425	1120445	1120445.0	1344309357	20111758	20111758.0	21187215	3265766	3265766.0	95986367	4952670	4952670.0	176004635	13559636	13559636.0	22427490	4666218	4666218.0	97337365	9652773	9652773.0	173705276	10493035	10493035.0	30437716	1.849134741922446	9.87636828804965	1.3061718934545545	23.445517653753452	3.8071049982814924	5.773633111447299	15.807304623318895	5.439698334440088	11.25283328186301	12.232378558550318	35.48312424095069
SRR5007258_9.read_dist	96324761	96501247	62256839	38499087	1784684	1784684.0	15936999	9531479	9531479.0	44223425	1260114	1260114.0	1344309357	22624401	22624401.0	21187215	3675086	3675086.0	95986367	5573422	5573422.0	176004635	15253290	15253290.0	22427490	5248872	5248872.0	97337365	10858177	10858177.0	173705276	11802871	11802871.0	34244408	1.8493895731730805	9.877052676842611	1.3058007426577607	23.444672170920235	3.8083300623047904	5.775492206852	15.806313881104561	5.439175309309734	11.251851491618549	12.2307963543725	35.48597460092925
SRR5007259.read_dist	97319101	97504234	61841366	38499087	1412043	1412043.0	15936999	10605672	10605672.0	44223425	1073310	1073310.0	1344309357	17168553	17168553.0	21187215	3145266	3145266.0	95986367	4909129	4909129.0	176004635	17312328	17312328.0	22427490	6825939	6825939.0	97337365	13562138	13562138.0	173705276	14269460	14269460.0	35662868	1.4481863423489898	10.87713996091698	1.1007829670247962	17.60800766867211	3.2257737648603033	5.0347854637779115	17.755462803799883	7.000659068815411	13.909281108756774	14.634708068164507	36.57571218907273
SRR5007259_001.read_dist	97254	97421	61755	38499087	1363	1363.0	15936999	10497	10497.0	44223425	1087	1087.0	1344309357	17026	17026.0	21187215	3255	3255.0	95986367	5077	5077.0	176004635	17530	17530.0	22427490	6790	6790.0	97337365	13504	13504.0	173705276	14252	14252.0	35666	1.3990823333778137	10.774884265199496	1.1157758594142946	17.47672473080753	3.3411687418523726	5.2114020591043	17.994066987610474	6.969749848595272	13.861487769577401	14.62928937292781	36.61017645066259
SRR5007259_002.read_dist	195101	195439	124131	38499087	2821	2821.0	15936999	21126	21126.0	44223425	2171	2171.0	1344309357	34565	34565.0	21187215	6433	6433.0	95986367	9967	9967.0	176004635	34862	34862.0	22427490	13657	13657.0	97337365	27131	27131.0	173705276	28586	28586.0	71308	1.4434171275947993	10.80951089598289	1.1108325359830946	17.68582524470551	3.29156411975092	5.099800960913636	17.837790819641935	6.987858104063161	13.882080853872564	14.626558670480302	36.48606470561147
SRR5007259_003.read_dist	292152	292693	185956	38499087	4212	4212.0	15936999	31830	31830.0	44223425	3240	3240.0	1344309357	51824	51824.0	21187215	9461	9461.0	95986367	14772	14772.0	176004635	52126	52126.0	22427490	20504	20504.0	97337365	40559	40559.0	173705276	42724	42724.0	106737	1.4390504726795654	10.8748757230272	1.106961902061204	17.70592395445057	3.2323970850003247	5.046926301619785	17.80910373667973	7.005292234525595	13.857181415339623	14.596864291253976	36.46721991984776
SRR5007259_004.read_dist	389443	390150	247653	38499087	5576	5576.0	15936999	42535	42535.0	44223425	4297	4297.0	1344309357	69100	69100.0	21187215	12632	12632.0	95986367	19684	19684.0	176004635	69255	69255.0	22427490	27376	27376.0	97337365	53999	53999.0	173705276	56890	56890.0	142497	1.429193899782135	10.902217095988723	1.1013712674612328	17.71113674227861	3.2377290785595285	5.0452390106369345	17.750865051903116	7.016788414712289	13.840574138151993	14.581571190567729	36.523644752018456
SRR5007259_005.read_dist	487307	488190	309429	38499087	6940	6940.0	15936999	53214	53214.0	44223425	5363	5363.0	1344309357	86534	86534.0	21187215	15840	15840.0	95986367	24541	24541.0	176004635	86613	86613.0	22427490	34085	34085.0	97337365	67206	67206.0	173705276	70765	70765.0	178761	1.4215776644339295	10.90026424138143	1.0985476965935392	17.725475736905715	3.244638358016346	5.02693623384338	17.74165796103976	6.9819127798603	13.7663614576292	14.49538089678199	36.617095802863645
SRR5007259_006.read_dist	584421	585485	370845	38499087	8267	8267.0	15936999	63591	63591.0	44223425	6448	6448.0	1344309357	103703	103703.0	21187215	18956	18956.0	95986367	29336	29336.0	176004635	103920	103920.0	22427490	40846	40846.0	97337365	80662	80662.0	173705276	84916	84916.0	214640	1.4119917675089884	10.86125178271006	1.1013091710291467	17.712323970725123	3.2376576684287386	5.0105468116177185	17.74938726013476	6.976438337446732	13.77695414912423	14.503531260408037	36.66020478748388
SRR5007259_007.read_dist	681639	682895	432870	38499087	9662	9662.0	15936999	74272	74272.0	44223425	7516	7516.0	1344309357	121064	121064.0	21187215	22129	22129.0	95986367	34252	34252.0	176004635	121283	121283.0	22427490	47652	47652.0	97337365	94138	94138.0	173705276	99073	99073.0	250025	1.414858799669056	10.876049758747683	1.1006084390718924	17.7280548254124	3.2404688861391575	5.01570519626004	17.760124177216117	6.977939507537761	13.785135342915089	14.507794023971474	36.61250997591138
SRR5007259_008.read_dist	778526	779993	494392	38499087	11008	11008.0	15936999	84870	84870.0	44223425	8670	8670.0	1344309357	138179	138179.0	21187215	25157	25157.0	95986367	39192	39192.0	176004635	138684	138684.0	22427490	54498	54498.0	97337365	107331	107331.0	173705276	112981	112981.0	285601	1.411294716747458	10.88086687957456	1.1115484369731523	17.715415394753542	3.2252853551249823	5.024660477722236	17.78015956553456	6.9869857806416205	13.76050810712404	14.484873582198816	36.61584142421791
SRR5007259_009.read_dist	875584	877241	555934	38499087	12448	12448.0	15936999	95299	95299.0	44223425	9728	9728.0	1344309357	155036	155036.0	21187215	28295	28295.0	95986367	44111	44111.0	176004635	156030	156030.0	22427490	61434	61434.0	97337365	121025	121025.0	173705276	127393	127393.0	321307	1.4189943242506906	10.86349133248446	1.1089312971007967	17.67313657250402	3.2254534386787665	5.028378746547414	17.78644636992571	7.003092650708301	13.79609480177055	14.522007065333245	36.62699303840108
SRR5007259_01.read_dist	973161	974985	617603	38499087	13902	13902.0	15936999	105714	105714.0	44223425	10783	10783.0	1344309357	172170	172170.0	21187215	31343	31343.0	95986367	48827	48827.0	176004635	173230	173230.0	22427490	68416	68416.0	97337365	134743	134743.0	173705276	141804	141804.0	357382	1.425868090278312	10.842628348128432	1.1059657328061456	17.658733211280172	3.214716123837803	5.0079744816586915	17.76745283260768	7.017133596927132	13.820007487294678	14.544223757288574	36.65512802761069
SRR5007259_02.read_dist	1947816	1951447	1236981	38499087	28188	28188.0	15936999	211855	211855.0	44223425	21549	21549.0	1344309357	343774	343774.0	21187215	63352	63352.0	95986367	98366	98366.0	176004635	346888	346888.0	22427490	137031	137031.0	97337365	270641	270641.0	173705276	284727	284727.0	714466	1.4444665932510594	10.856303040769234	1.1042575073778587	17.6163636522027	3.246411508998195	5.040669820907255	17.77593754788114	7.022020070235062	13.868734328936425	14.590557673357257	36.612113985160754
SRR5007259_03.read_dist	2920217	2925686	1855520	38499087	42175	42175.0	15936999	318271	318271.0	44223425	32280	32280.0	1344309357	515995	515995.0	21187215	94895	94895.0	95986367	147299	147299.0	176004635	519924	519924.0	22427490	205114	205114.0	97337365	405650	405650.0	173705276	426875	426875.0	1070166	1.4415422570979934	10.87850849339266	1.1033309794694306	17.636718362804483	3.243512803492924	5.03468246421523	17.771011653335318	7.010800202072266	13.865124281963274	14.59059516298058	36.57829309091953
SRR5007259_04.read_dist	3894841	3902079	2473384	38499087	56137	56137.0	15936999	423850	423850.0	44223425	42943	42943.0	1344309357	688503	688503.0	21187215	126299	126299.0	95986367	195974	195974.0	176004635	691970	691970.0	22427490	272885	272885.0	97337365	541541	541541.0	173705276	569981	569981.0	1428695	1.4386433488404515	10.862158351996461	1.1005159044704118	17.64451719198919	3.236710481771384	5.022297088295752	17.733367263963647	6.993323302782953	13.878268482006643	14.60711072225857	36.61368721648127
SRR5007259_05.read_dist	4867801	4876888	3091765	38499087	70350	70350.0	15936999	529953	529953.0	44223425	53608	53608.0	1344309357	860040	860040.0	21187215	157763	157763.0	95986367	245248	245248.0	176004635	864876	864876.0	22427490	341170	341170.0	97337365	677291	677291.0	173705276	712938	712938.0	1785123	1.4425182616455412	10.866622321447613	1.0992255717170458	17.635016428509328	3.234911279488067	5.028780648643151	17.73417802500283	6.995649684798995	13.887770233804837	14.6187076676766	36.603731724001044
SRR5007259_06.read_dist	5840751	5851689	3710064	38499087	84525	84525.0	15936999	636655	636655.0	44223425	64054	64054.0	1344309357	1031787	1031787.0	21187215	189529	189529.0	95986367	294918	294918.0	176004635	1038256	1038256.0	22427490	408776	408776.0	97337365	812050	812050.0	173705276	854787	854787.0	2141625	1.4444547548579565	10.879850244946374	1.0946241333057858	17.632293855671413	3.238876843933435	5.039878230028972	17.742843134691537	6.9856070614825905	13.877189987369459	14.607526134762116	36.59840774176482
SRR5007259_07.read_dist	6813436	6826202	4328160	38499087	98642	98642.0	15936999	742612	742612.0	44223425	74820	74820.0	1344309357	1202740	1202740.0	21187215	220794	220794.0	95986367	343885	343885.0	176004635	1212036	1212036.0	22427490	477142	477142.0	97337365	947398	947398.0	173705276	997310	997310.0	2498042	1.4450495312034424	10.878845952698148	1.0960706993435	17.61946101214116	3.2345072706609033	5.037720829240038	17.755642156502255	6.989860540312168	13.878845073732068	14.610027655202703	36.59490299290879
SRR5007259_08.read_dist	7787880	7802528	4946643	38499087	112852	112852.0	15936999	848759	848759.0	44223425	85572	85572.0	1344309357	1373897	1373897.0	21187215	252304	252304.0	95986367	393021	393021.0	176004635	1384779	1384779.0	22427490	545682	545682.0	97337365	1083831	1083831.0	173705276	1140784	1140784.0	2855885	1.4463517465108744	10.878000053316054	1.0967214728354708	17.608357188849563	3.2336186425732785	5.03709823277789	17.747824807549552	6.993656414946541	13.890767197503168	14.620697291954606	36.602047438983874
SRR5007259_09.read_dist	8759964	8776446	5564388	38499087	126948	126948.0	15936999	954554	954554.0	44223425	96490	96490.0	1344309357	1545397	1545397.0	21187215	284048	284048.0	95986367	442504	442504.0	176004635	1558018	1558018.0	22427490	613829	613829.0	97337365	1219116	1219116.0	173705276	1282981	1282981.0	3212058	1.4464624974619567	10.8763159939684	1.0994199702248495	17.608460189921978	3.236480917218656	5.041949782406227	17.75226555259384	6.994049755447707	13.890770819987955	14.618457175034177	36.598618620794795
SRR5007259_1.read_dist	9731549	9749976	6181856	38499087	141105	141105.0	15936999	1061489	1061489.0	44223425	107082	107082.0	1344309357	1716924	1716924.0	21187215	315435	315435.0	95986367	491438	491438.0	176004635	1730325	1730325.0	22427490	681509	681509.0	97337365	1353970	1353970.0	173705276	1424931	1424931.0	3568120	1.4472343316537395	10.887093465665968	1.0982796265344654	17.609520269588355	3.2352387328953425	5.0404021507335	17.746966761764337	6.9898531032281515	13.886905978024972	14.614712897754826	36.596192647038315
SRR5007259_2.read_dist	19466847	19503666	12370721	38499087	282252	282252.0	15936999	2121990	2121990.0	44223425	213470	213470.0	1344309357	3437025	3437025.0	21187215	630483	630483.0	95986367	983537	983537.0	176004635	3463421	3463421.0	22427490	1364324	1364324.0	97337365	2711485	2711485.0	173705276	2852563	2852563.0	7132945	1.4471740851181516	10.879954568541114	1.0945121804280282	17.62245620900194	3.232638417823603	5.042831434869732	17.75779486789817	6.9952182323056595	13.902437623778011	14.625778558759158	36.57232953025344
SRR5007259_3.read_dist	29201153	29256337	18554880	38499087	423214	423214.0	15936999	3183150	3183150.0	44223425	321334	321334.0	1344309357	5152812	5152812.0	21187215	943854	943854.0	95986367	1473219	1473219.0	176004635	5194552	5194552.0	22427490	2048308	2048308.0	97337365	4068762	4068762.0	173705276	4279818	4279818.0	10701457	1.4465720708645105	10.880206910386628	1.0983398229245172	17.612635512094354	3.2261523375260546	5.035555202963379	17.755305457412526	7.001245576300273	13.907284428669248	14.62868711144529	36.57825311487217
SRR5007259_4.read_dist	38930738	39004385	24739544	38499087	564607	564607.0	15936999	4243226	4243226.0	44223425	429134	429134.0	1344309357	6868721	6868721.0	21187215	1258532	1258532.0	95986367	1964414	1964414.0	176004635	6927103	6927103.0	22427490	2731115	2731115.0	97337365	5424513	5424513.0	173705276	5706753	5706753.0	14264841	1.4475475001080007	10.878843494135339	1.100219885533383	17.61012511798353	3.226642337778175	5.03639270302557	17.759805724407656	7.002071690144583	13.907443996360922	14.631054944206914	36.57240333362518
SRR5007259_5.read_dist	48655858	48748230	30919886	38499087	705473	705473.0	15936999	5303038	5303038.0	44223425	536836	536836.0	1344309357	8582161	8582161.0	21187215	1572820	1572820.0	95986367	2454187	2454187.0	176004635	8659151	8659151.0	22427490	3413131	3413131.0	97337365	6780638	6780638.0	173705276	7133227	7133227.0	17828344	1.4471766462084878	10.87842163705226	1.1012420348390084	17.60507202005078	3.2264145795652475	5.0344125314908865	17.76300595939586	7.001548569045481	13.909506047706758	14.632791795722635	36.57228990673097
SRR5007259_6.read_dist	58384291	58495199	37101847	38499087	847373	847373.0	15936999	6363550	6363550.0	44223425	643042	643042.0	1344309357	10300613	10300613.0	21187215	1886908	1886908.0	95986367	2944703	2944703.0	176004635	10389191	10389191.0	22427490	4094539	4094539.0	97337365	8134850	8134850.0	173705276	8558078	8558078.0	21393352	1.448619740570504	10.878756049705892	1.0993073123830215	17.609330639254686	3.225748492624155	5.034093481757366	17.760758451304696	6.999786426916849	13.906867809783844	14.630393855058088	36.57283395172312
SRR5007259_7.read_dist	68116594	68246155	43283830	38499087	988584	988584.0	15936999	7423284	7423284.0	44223425	750550	750550.0	1344309357	12015376	12015376.0	21187215	2202614	2202614.0	95986367	3436757	3436757.0	176004635	12120871	12120871.0	22427490	4777028	4777028.0	97337365	9490783	9490783.0	173705276	9985165	9985165.0	24962325	1.4485563325875281	10.877219383275145	1.09976891738443	17.60593838583287	3.2274550851985726	5.035825095201334	17.76051852298492	6.9997027671375776	13.906692618800282	14.631102660655387	36.57689579727971
SRR5007259_8.read_dist	77855419	78003770	49473575	38499087	1129879	1129879.0	15936999	8485263	8485263.0	44223425	858310	858310.0	1344309357	13733377	13733377.0	21187215	2516002	2516002.0	95986367	3926847	3926847.0	176004635	13851159	13851159.0	22427490	5461530	5461530.0	97337365	10850095	10850095.0	173705276	11415587	11415587.0	28530195	1.4484928100270027	10.878016536893025	1.1003442525918938	17.606042631016425	3.22548769117185	5.034175912266805	17.757037897014467	7.0016231266770825	13.909705902676242	14.634660606788621	36.57540526566857
SRR5007259_9.read_dist	87584411	87751367	55654840	38499087	1270686	1270686.0	15936999	9544244	9544244.0	44223425	965942	965942.0	1344309357	15449111	15449111.0	21187215	2830855	2830855.0	95986367	4417124	4417124.0	176004635	15581730	15581730.0	22427490	6144653	6144653.0	97337365	12206410	12206410.0	173705276	12843127	12843127.0	32096527	1.448052655407636	10.876461901727412	1.1007714557882613	17.605550236043616	3.2259953283690725	5.033681127725338	17.756680645214338	7.002344476297447	13.910222048164789	14.635814163442035	36.576668942376706
SRR5063984.read_dist	64423903	65063898	42548906	38499087	1384733	1384733.0	15936999	4813751	4813751.0	44223425	964335	964335.0	1344309357	20132783	20132783.0	21187215	3351730	3351730.0	95986367	4621657	4621657.0	176004635	9667056	9667056.0	22427490	2135013	2135013.0	97337365	4781066	4781066.0	173705276	5586248	5586248.0	22514992	2.1282662775599457	7.398497704518103	1.482135300285882	30.9430938183261	5.151443585504207	7.103258707309544	14.857787954850169	3.2814096075215167	7.348262472684929	8.585787466960557	34.60443147749924
SRR5063984_001.read_dist	64347	65018	42722	38499087	1414	1414.0	15936999	4738	4738.0	44223425	987	987.0	1344309357	20450	20450.0	21187215	3377	3377.0	95986367	4626	4626.0	176004635	9562	9562.0	22427490	2125	2125.0	97337365	4787	4787.0	173705276	5571	5571.0	22296	2.174782367959642	7.287212771847797	1.5180411578332154	31.452828447506842	5.193946291796117	7.114952782306439	14.70669660709342	3.2683256944230825	7.3625765172721405	8.568396444061644	34.292042203697434
SRR5063984_002.read_dist	128945	130294	85354	38499087	2865	2865.0	15936999	9553	9553.0	44223425	1932	1932.0	1344309357	40781	40781.0	21187215	6578	6578.0	95986367	9145	9145.0	176004635	19234	19234.0	22427490	4180	4180.0	97337365	9437	9437.0	173705276	10989	10989.0	44940	2.1988733172671036	7.33188020937265	1.4828004359371882	31.29921562005925	5.048582436643283	7.018742229112622	14.761999785101388	3.2081293075659665	7.242850783612445	8.43400310068	34.49122753158242
SRR5063984_003.read_dist	193534	195476	127902	38499087	4310	4310.0	15936999	14308	14308.0	44223425	2880	2880.0	1344309357	60862	60862.0	21187215	9975	9975.0	95986367	13750	13750.0	176004635	28886	28886.0	22427490	6306	6306.0	97337365	14282	14282.0	173705276	16656	16656.0	67574	2.2048742556630994	7.319568642697825	1.4733266487957601	31.135280034377622	5.102928236714481	7.0341116044936465	14.777261658720253	3.2259714747590498	7.3062677771184195	8.520739118868812	34.56894964087663
SRR5063984_004.read_dist	258051	260627	170512	38499087	5653	5653.0	15936999	19140	19140.0	44223425	3894	3894.0	1344309357	80811	80811.0	21187215	13537	13537.0	95986367	18609	18609.0	176004635	38826	38826.0	22427490	8391	8391.0	97337365	19007	19007.0	173705276	22188	22188.0	90115	2.1690001419653373	7.343828536567585	1.4940892539913364	31.00638076638261	5.194012899661201	7.140089092841493	14.897151868378947	3.219543638993658	7.292797753110768	8.51331596496142	34.576233467752765
SRR5063984_005.read_dist	322719	325948	212775	38499087	6971	6971.0	15936999	23965	23965.0	44223425	4833	4833.0	1344309357	100946	100946.0	21187215	16820	16820.0	95986367	23095	23095.0	176004635	48248	48248.0	22427490	10540	10540.0	97337365	23801	23801.0	173705276	27812	27812.0	113173	2.1386846981727143	7.352399769288352	1.4827518499883416	30.969970670168244	5.160332322947219	7.0854860284462555	14.80236111281554	3.233644630431848	7.302084995152601	8.53264937965565	34.72118251991115
SRR5063984_006.read_dist	387280	391132	255253	38499087	8364	8364.0	15936999	28721	28721.0	44223425	5774	5774.0	1344309357	121191	121191.0	21187215	20154	20154.0	95986367	27749	27749.0	176004635	57877	57877.0	22427490	12669	12669.0	97337365	28532	28532.0	173705276	33326	33326.0	135879	2.1384085168178517	7.343045314625242	1.4762279741877422	30.9846803636624	5.152736160682327	7.094535860016567	14.79730628023276	3.2390599592976286	7.294724031784666	8.520397206058313	34.739934344415694
SRR5063984_007.read_dist	451607	456123	297938	38499087	9754	9754.0	15936999	33762	33762.0	44223425	6696	6696.0	1344309357	141112	141112.0	21187215	23476	23476.0	95986367	32372	32372.0	176004635	67498	67498.0	22427490	14778	14778.0	97337365	33492	33492.0	173705276	39116	39116.0	158185	2.138458266739454	7.401950789589651	1.4680250721844765	30.9372691138136	5.146857316995635	7.097208428428297	14.79820136235182	3.2399155490953095	7.342756230227374	8.575756977832734	34.680338417488265
SRR5063984_008.read_dist	515775	520971	340291	38499087	11119	11119.0	15936999	38658	38658.0	44223425	7681	7681.0	1344309357	161005	161005.0	21187215	26812	26812.0	95986367	37008	37008.0	176004635	77210	77210.0	22427490	16919	16919.0	97337365	38207	38207.0	173705276	44618	44618.0	180680	2.1342838660885155	7.420374646573418	1.4743622965577738	30.904791245577968	5.1465436655783146	7.103658361022015	14.820402671165958	3.24758959711769	7.333805528522701	8.56439225983788	34.681393014198484
SRR5063984_009.read_dist	579896	585704	382712	38499087	12599	12599.0	15936999	43410	43410.0	44223425	8656	8656.0	1344309357	181154	181154.0	21187215	30196	30196.0	95986367	41692	41692.0	176004635	86745	86745.0	22427490	19071	19071.0	97337365	42915	42915.0	173705276	50148	50148.0	202992	2.1510865556663434	7.4115935694480495	1.477879611544398	30.929274855558443	5.155505169846885	7.118271345252893	14.810382035977218	3.2560815702129404	7.327079890183437	8.562004015680277	34.65777935612528
SRR5063984_01.read_dist	644741	651250	425429	38499087	14027	14027.0	15936999	48336	48336.0	44223425	9606	9606.0	1344309357	201279	201279.0	21187215	33660	33660.0	95986367	46422	46422.0	176004635	96556	96556.0	22427490	21198	21198.0	97337365	47636	47636.0	173705276	55625	55625.0	225821	2.1538579654510555	7.422034548944338	1.4750095969289827	30.906564299424183	5.1685220729366605	7.1281381957773515	14.826257197696737	3.254971209213052	7.314548944337812	8.54126679462572	34.67500959692899
SRR5063984_02.read_dist	1290848	1303789	852231	38499087	28243	28243.0	15936999	96947	96947.0	44223425	19128	19128.0	1344309357	402830	402830.0	21187215	66900	66900.0	95986367	92342	92342.0	176004635	193123	193123.0	22427490	42594	42594.0	97337365	95659	95659.0	173705276	111960	111960.0	451558	2.1662247495568687	7.435789073231942	1.467108558209956	30.8968705825866	5.131198376424406	7.082587750011697	14.812442810914956	3.2669396658508396	7.337000082068494	8.587279076599051	34.63428514890063
SRR5063984_03.read_dist	1934993	1954323	1277528	38499087	42062	42062.0	15936999	144500	144500.0	44223425	28648	28648.0	1344309357	604116	604116.0	21187215	100379	100379.0	95986367	138670	138670.0	176004635	290328	290328.0	22427490	63997	63997.0	97337365	143565	143565.0	173705276	167874	167874.0	676795	2.152254258891698	7.393864780796214	1.4658784653304495	30.911778656854572	5.1362543448549705	7.095551758844366	14.855681481515596	3.2746378157551237	7.3460221263322385	8.589879973781201	34.630662382830266
SRR5063984_04.read_dist	2579458	2605027	1701924	38499087	55862	55862.0	15936999	193135	193135.0	44223425	38354	38354.0	1344309357	804226	804226.0	21187215	133725	133725.0	95986367	184846	184846.0	176004635	386911	386911.0	22427490	85582	85582.0	97337365	191167	191167.0	173705276	223436	223436.0	903103	2.1443923613843543	7.413934673229875	1.4723071968160024	30.87207925292137	5.133344107373935	7.095742193842905	14.852475617335253	3.2852634540832018	7.33838843129073	8.577108797720715	34.66770210059243
SRR5063984_05.read_dist	3223790	3255822	2128770	38499087	69677	69677.0	15936999	241911	241911.0	44223425	47875	47875.0	1344309357	1005688	1005688.0	21187215	167033	167033.0	95986367	231123	231123.0	176004635	484055	484055.0	22427490	107033	107033.0	97337365	239248	239248.0	173705276	279564	279564.0	1127052	2.1400739966742655	7.43010520845427	1.4704427944770937	30.88891223168834	5.130286606577386	7.098760313063798	14.86736682779341	3.2874340181987836	7.348313267740067	8.586587350291262	34.61651159062136
SRR5063984_06.read_dist	3868174	3906499	2554130	38499087	83351	83351.0	15936999	290269	290269.0	44223425	57165	57165.0	1344309357	1206852	1206852.0	21187215	200849	200849.0	95986367	277744	277744.0	176004635	581181	581181.0	22427490	128267	128267.0	97337365	286903	286903.0	173705276	335312	335312.0	1352369	2.1336495926403667	7.430412755769296	1.4633307214464921	30.893441928437714	5.141406666173472	7.109793193342684	14.877285262328238	3.283425901299348	7.344248648214169	8.583440057196993	34.6184396821809
SRR5063984_07.read_dist	4513447	4558230	2980601	38499087	97244	97244.0	15936999	338594	338594.0	44223425	66953	66953.0	1344309357	1408189	1408189.0	21187215	234316	234316.0	95986367	324127	324127.0	176004635	678103	678103.0	22427490	149827	149827.0	97337365	334943	334943.0	173705276	391518	391518.0	1577629	2.1333719448119117	7.4281903282633825	1.4688376848030924	30.893329208925397	5.140504099178847	7.110808362017713	14.876454237719466	3.2869556823591615	7.348093448553496	8.58925503978518	34.61056155569157
SRR5063984_08.read_dist	5159643	5210812	3406554	38499087	111095	111095.0	15936999	386844	386844.0	44223425	76670	76670.0	1344309357	1610020	1610020.0	21187215	267886	267886.0	95986367	370371	370371.0	176004635	774520	774520.0	22427490	171016	171016.0	97337365	382674	382674.0	173705276	447405	447405.0	1804258	2.13200936821363	7.4238717497388125	1.4713637720954047	30.897679670654014	5.140964594385673	7.107740597818537	14.863710300813002	3.2819453090996182	7.343845834392029	8.586089845498169	34.62527529298697
SRR5063984_09.read_dist	5803030	5860624	3830977	38499087	125104	125104.0	15936999	434673	434673.0	44223425	86361	86361.0	1344309357	1810787	1810787.0	21187215	301269	301269.0	95986367	416434	416434.0	176004635	871257	871257.0	22427490	192267	192267.0	97337365	430127	430127.0	173705276	502795	502795.0	2029647	2.1346532382899843	7.416838206989562	1.4735802876963273	30.897511937295413	5.140561824133403	7.105625612562758	14.866283863288277	3.2806574863018003	7.339269675038016	8.579205900259085	34.63192656618135
SRR5063984_1.read_dist	6445677	6509627	4256543	38499087	138965	138965.0	15936999	482833	482833.0	44223425	96263	96263.0	1344309357	2011992	2011992.0	21187215	334560	334560.0	95986367	462491	462491.0	176004635	967657	967657.0	22427490	213535	213535.0	97337365	478198	478198.0	173705276	558833	558833.0	2253084	2.1347613311791904	7.417214534719117	1.47877904525098	30.907946031316385	5.139464980097938	7.104723511807973	14.865014539235505	3.2802954762231384	7.346012298400508	8.584716144258342	34.61156837404048
SRR5063984_2.read_dist	12892432	13020293	8514539	38499087	277347	277347.0	15936999	966096	966096.0	44223425	192949	192949.0	1344309357	4024865	4024865.0	21187215	669735	669735.0	95986367	925010	925010.0	176004635	1935447	1935447.0	22427490	426971	426971.0	97337365	956197	956197.0	173705276	1117835	1117835.0	4505754	2.1301133545919435	7.419925189087527	1.481909815700768	30.91224598401895	5.143778254452492	7.104371614371504	14.864849815591707	3.2792733619742656	7.343897714129782	8.585329070551637	34.60562677045747
SRR5063984_3.read_dist	19333884	19526347	12768186	38499087	415955	415955.0	15936999	1447850	1447850.0	44223425	289594	289594.0	1344309357	6038537	6038537.0	21187215	1003887	1003887.0	95986367	1385902	1385902.0	176004635	2899871	2899871.0	22427490	640467	640467.0	97337365	1434414	1434414.0	173705276	1676379	1676379.0	6758161	2.1302243578893685	7.414853377336785	1.4830935863221115	30.925072672323196	5.141192051949092	7.097599976073353	14.851067636972754	3.280014433831377	7.34604378381681	8.585215657593302	34.61047271156249
SRR5063984_4.read_dist	25777261	26033911	17025688	38499087	554746	554746.0	15936999	1929230	1929230.0	44223425	385980	385980.0	1344309357	8052505	8052505.0	21187215	1339802	1339802.0	95986367	1848270	1848270.0	176004635	3868470	3868470.0	22427490	855170	855170.0	97337365	1912293	1912293.0	173705276	2234757	2234757.0	9008223	2.1308592473869945	7.41045016248231	1.482604745787139	30.930830945838295	5.14637236026504	7.099471147458406	14.859350176006977	3.2848310805088023	7.3453927072271235	8.584023353233404	34.60188136926488
SRR5063984_5.read_dist	32216325	32537132	21278060	38499087	693242	693242.0	15936999	2409874	2409874.0	44223425	481651	481651.0	1344309357	10064048	10064048.0	21187215	1675030	1675030.0	95986367	2310121	2310121.0	176004635	4835342	4835342.0	22427490	1069315	1069315.0	97337365	2390912	2390912.0	173705276	2793903	2793903.0	11259072	2.130618027427863	7.406534786163697	1.480311786545907	30.930962200356195	5.148056687971146	7.099952755516374	14.86099635333563	3.2864451605630145	7.348256754774822	8.586813982252647	34.603762863918064
SRR5063984_6.read_dist	38654607	39039155	25529948	38499087	831637	831637.0	15936999	2890146	2890146.0	44223425	578631	578631.0	1344309357	12075300	12075300.0	21187215	2010776	2010776.0	95986367	2772033	2772033.0	176004635	5801722	5801722.0	22427490	1283064	1283064.0	97337365	2868975	2868975.0	173705276	3352512	3352512.0	13509207	2.130263833835543	7.403198148115655	1.48218115889035	30.931253506895835	5.150664762083093	7.100648054498106	14.861289902406954	3.286608022125479	7.348967978430886	8.587562922404443	34.60425052745122
SRR5063984_7.read_dist	45094897	45543429	29782713	38499087	970238	970238.0	15936999	3369959	3369959.0	44223425	675694	675694.0	1344309357	14086341	14086341.0	21187215	2345992	2345992.0	95986367	3234553	3234553.0	176004635	6768879	6768879.0	22427490	1496135	1496135.0	97337365	3347349	3347349.0	173705276	3911602	3911602.0	15760716	2.130357817370317	7.399440652569221	1.4836256620027446	30.929469539941756	5.151109724302929	7.102128827409987	14.862471159121549	3.2850732429479566	7.3497957301370525	8.58872967162837	34.60590549736604
SRR5063984_8.read_dist	51540561	52053092	34041596	38499087	1108438	1108438.0	15936999	3851880	3851880.0	44223425	772144	772144.0	1344309357	16102057	16102057.0	21187215	2681560	2681560.0	95986367	3697088	3697088.0	176004635	7736542	7736542.0	22427490	1709401	1709401.0	97337365	3825380	3825380.0	173705276	4470535	4470535.0	18011496	2.129437382893604	7.399906234196424	1.4833777789799691	30.93391070793643	5.151586384147939	7.102532929263837	14.862790475539859	3.283956695598409	7.348996674395441	8.588413921693643	34.60216349876008
SRR5063984_9.read_dist	57978871	58555337	38295196	38499087	1246314	1246314.0	15936999	4333229	4333229.0	44223425	868469	868469.0	1344309357	18116751	18116751.0	21187215	3016730	3016730.0	95986367	4159264	4159264.0	176004635	8702404	8702404.0	22427490	1922501	1922501.0	97337365	4303091	4303091.0	173705276	5028029	5028029.0	20260141	2.1284379253081576	7.400228949241638	1.4831594257582361	30.93953844036454	5.151930045249334	7.103133912456178	14.861845983398576	3.283220793349716	7.348759686926573	8.586798842947484	34.59999043298137
SRR5063985.read_dist	57333462	57942355	35546607	38499087	869082	869082.0	15936999	3432394	3432394.0	44223425	715215	715215.0	1344309357	16995885	16995885.0	21187215	1232623	1232623.0	95986367	2295937	2295937.0	176004635	7951879	7951879.0	22427490	2204511	2204511.0	97337365	4844653	4844653.0	173705276	5582152	5582152.0	22395748	1.4999079688769985	5.923808240103461	1.2343561113454915	29.332402868333535	2.1273263746356186	3.962450266303467	13.723775983906764	3.8046624097346404	8.3611599839185	9.633975008437265	38.65177381899648
SRR5063985_001.read_dist	57086	57635	35349	38499087	864	864.0	15936999	3454	3454.0	44223425	653	653.0	1344309357	16739	16739.0	21187215	1191	1191.0	95986367	2283	2283.0	176004635	8074	8074.0	22427490	2174	2174.0	97337365	4840	4840.0	173705276	5565	5565.0	22286	1.4990890951678668	5.992886267025245	1.132992105491455	29.043116162054304	2.0664526763251496	3.9611347271623147	14.008848789797865	3.7720135334432205	8.397675023857031	9.655591220612475	38.66747635985078
SRR5063985_002.read_dist	114710	115892	70856	38499087	1749	1749.0	15936999	6958	6958.0	44223425	1296	1296.0	1344309357	33766	33766.0	21187215	2351	2351.0	95986367	4509	4509.0	176004635	15861	15861.0	22427490	4396	4396.0	97337365	9730	9730.0	173705276	11226	11226.0	45036	1.5091637041383357	6.003865668035758	1.118282538915542	29.135747074862806	2.0286128464432402	3.8906913333103232	13.686018016774238	3.7931867600869777	8.395747765160667	9.686604769958237	38.86031822731509
SRR5063985_003.read_dist	172059	173852	106517	38499087	2636	2636.0	15936999	10473	10473.0	44223425	1984	1984.0	1344309357	50691	50691.0	21187215	3620	3620.0	95986367	6896	6896.0	176004635	23717	23717.0	22427490	6659	6659.0	97337365	14751	14751.0	173705276	17016	17016.0	67335	1.5162321975013229	6.024089455398845	1.1412005613970504	29.157559303315463	2.0822308630329243	3.9665922738881343	13.642063364240848	3.8302694245680233	8.484803165911234	9.787635460046475	38.73121965809999
SRR5063985_004.read_dist	229616	232046	142402	38499087	3516	3516.0	15936999	13939	13939.0	44223425	2655	2655.0	1344309357	68007	68007.0	21187215	4875	4875.0	95986367	9240	9240.0	176004635	31691	31691.0	22427490	8800	8800.0	97337365	19562	19562.0	173705276	22594	22594.0	89644	1.515216810459995	6.006998612344104	1.1441696904924024	29.307551089008214	2.100876550339157	3.9819690923351407	13.657205898830405	3.7923515165096573	8.430225041586583	9.736862518638546	38.631995380226336
SRR5063985_005.read_dist	287282	290370	178200	38499087	4432	4432.0	15936999	17438	17438.0	44223425	3346	3346.0	1344309357	85340	85340.0	21187215	6080	6080.0	95986367	11455	11455.0	176004635	39601	39601.0	22427490	10982	10982.0	97337365	24298	24298.0	173705276	28043	28043.0	112170	1.5263284774597925	6.005441333471088	1.1523228983710438	29.390088507765956	2.093880221785997	3.9449667665392427	13.638116885353172	3.7820711506009577	8.36794434686779	9.657678134793539	38.630023762785406
SRR5063985_006.read_dist	344595	348347	213860	38499087	5329	5329.0	15936999	21013	21013.0	44223425	4103	4103.0	1344309357	102124	102124.0	21187215	7323	7323.0	95986367	13779	13779.0	176004635	47675	47675.0	22427490	13189	13189.0	97337365	29138	29138.0	173705276	33616	33616.0	134487	1.5297964386086287	6.03220352120156	1.177848524603341	29.316744510502456	2.102214171501405	3.9555385865243564	13.686065905548203	3.7861672412852703	8.364647894197452	9.65014769755445	38.60719340198136
SRR5063985_007.read_dist	401750	406113	249353	38499087	6232	6232.0	15936999	24510	24510.0	44223425	4800	4800.0	1344309357	119156	119156.0	21187215	8488	8488.0	95986367	15991	15991.0	176004635	55600	55600.0	22427490	15305	15305.0	97337365	33787	33787.0	173705276	39055	39055.0	156760	1.5345482661229755	6.0352660466421915	1.18193704707803	29.340602246172864	2.0900586782496497	3.937574024963495	13.690770795320514	3.7686555219852607	8.319605627005291	9.61678153617343	38.60009406249
SRR5063985_008.read_dist	458746	463705	284969	38499087	7089	7089.0	15936999	28054	28054.0	44223425	5488	5488.0	1344309357	136182	136182.0	21187215	9753	9753.0	95986367	18228	18228.0	176004635	63491	63491.0	22427490	17454	17454.0	97337365	38653	38653.0	173705276	44665	44665.0	178736	1.5287736815432225	6.049967112711745	1.1835110684594732	29.368240583991977	2.1032768678362324	3.93094747738325	13.692110285634184	3.7640310110954167	8.335687559978865	9.632201507423902	38.545195760235494
SRR5063985_009.read_dist	515816	521366	320841	38499087	7962	7962.0	15936999	31563	31563.0	44223425	6174	6174.0	1344309357	153186	153186.0	21187215	11031	11031.0	95986367	20527	20527.0	176004635	71584	71584.0	22427490	19729	19729.0	97337365	43561	43561.0	173705276	50372	50372.0	200525	1.5271421611689293	6.05390455073787	1.1841968981483257	29.381662785835672	2.1157881411522808	3.9371573903936965	13.73008596648036	3.784097927367722	8.355167003602077	9.66154294679745	38.46146469083139
SRR5063985_01.read_dist	573606	579790	356472	38499087	8864	8864.0	15936999	35033	35033.0	44223425	6907	6907.0	1344309357	170092	170092.0	21187215	12359	12359.0	95986367	22950	22950.0	176004635	79665	79665.0	22427490	21995	21995.0	97337365	48369	48369.0	173705276	55911	55911.0	223318	1.5288294037496335	6.0423601648872864	1.1912933993342418	29.336828851825665	2.131633867434761	3.9583297400783044	13.740319770951551	3.7936149295434554	8.342503320167646	9.64331913278946	38.51704927646217
SRR5063985_02.read_dist	1148797	1161092	713700	38499087	17517	17517.0	15936999	69487	69487.0	44223425	13934	13934.0	1344309357	340797	340797.0	21187215	24656	24656.0	95986367	45845	45845.0	176004635	160361	160361.0	22427490	44056	44056.0	97337365	96783	96783.0	173705276	111604	111604.0	447392	1.5086659799567992	5.98462481870515	1.2000771687342604	29.3514209037699	2.123518205275723	3.9484381943894196	13.811222538782456	3.794359103326868	8.335515187427008	9.611985958046391	38.53200263200504
SRR5063985_03.read_dist	1722342	1740707	1070396	38499087	26153	26153.0	15936999	103940	103940.0	44223425	20901	20901.0	1344309357	511507	511507.0	21187215	37058	37058.0	95986367	68899	68899.0	176004635	240508	240508.0	22427490	66163	66163.0	97337365	145241	145241.0	173705276	167387	167387.0	670311	1.5024355046541433	5.971137015017462	1.2007190181920333	29.38501424995706	2.1289050943093812	3.9581043794274393	13.816684829784679	3.800926864773911	8.343793642468261	9.616035323578293	38.50797405881633
SRR5063985_04.read_dist	2297013	2321487	1424631	38499087	34623	34623.0	15936999	138342	138342.0	44223425	28094	28094.0	1344309357	680855	680855.0	21187215	49496	49496.0	95986367	91968	91968.0	176004635	319819	319819.0	22427490	88127	88127.0	97337365	193392	193392.0	173705276	222898	222898.0	896856	1.4914147699297906	5.959197703885484	1.2101726178091887	29.328400288263513	2.132081721758511	3.961598751145279	13.776471718342599	3.796144453964205	8.330522634845682	9.601518337169237	38.632824564600185
SRR5063985_05.read_dist	2870510	2901043	1779498	38499087	43161	43161.0	15936999	172997	172997.0	44223425	35130	35130.0	1344309357	850011	850011.0	21187215	61770	61770.0	95986367	114995	114995.0	176004635	399041	399041.0	22427490	110486	110486.0	97337365	242559	242559.0	173705276	279158	279158.0	1121545	1.4877752587603839	5.963269072537015	1.210943788147918	29.300186174420716	2.129234209903128	3.9639191835488132	13.755087394430209	3.808492325001732	8.361096336731306	9.622677085448233	38.66006122625552
SRR5063985_06.read_dist	3444098	3480819	2135307	38499087	51866	51866.0	15936999	206969	206969.0	44223425	42223	42223.0	1344309357	1020442	1020442.0	21187215	74063	74063.0	95986367	137943	137943.0	176004635	478602	478602.0	22427490	132878	132878.0	97337365	291277	291277.0	173705276	335205	335205.0	1345512	1.4900516229082867	5.945985700491752	1.2130191199255118	29.31614657355065	2.127746372333638	3.9629466513484326	13.74969511485659	3.817434919770318	8.36805935614578	9.630061201113877	38.65504066715334
SRR5063985_07.read_dist	4018869	4061696	2491957	38499087	60702	60702.0	15936999	241031	241031.0	44223425	49305	49305.0	1344309357	1190141	1190141.0	21187215	86395	86395.0	95986367	160982	160982.0	176004635	559615	559615.0	22427490	154990	154990.0	97337365	339884	339884.0	173705276	391163	391163.0	1569739	1.4944988497415859	5.934245202004286	1.213901778961301	29.301577469116353	2.1270671167906214	3.963418237110803	13.777865207046514	3.815893656246061	8.368031482415228	9.630533648997858	38.64737784413211
SRR5063985_08.read_dist	4593829	4642719	2849168	38499087	69661	69661.0	15936999	275843	275843.0	44223425	56365	56365.0	1344309357	1361161	1361161.0	21187215	98580	98580.0	95986367	183889	183889.0	176004635	639356	639356.0	22427490	176996	176996.0	97337365	388025	388025.0	173705276	446782	446782.0	1793551	1.50043541295521	5.941410625971548	1.2140515073171563	29.318186174954807	2.123324715538459	3.960804002999105	13.771154360192808	3.8123349700897258	8.357710212485399	9.62328325276632	38.63147866584215
SRR5063985_09.read_dist	5166166	5221126	3203353	38499087	78048	78048.0	15936999	310126	310126.0	44223425	63423	63423.0	1344309357	1530711	1530711.0	21187215	110817	110817.0	95986367	206750	206750.0	176004635	718170	718170.0	22427490	199134	199134.0	97337365	436771	436771.0	173705276	502875	502875.0	2017773	1.494849961483404	5.939829837471841	1.2147379703152157	29.317641443627295	2.122473198310096	3.959873789676786	13.7550788852826	3.8140048717460564	8.365456033813395	9.631543080936947	38.6463188208827
SRR5063985_1.read_dist	5737614	5798872	3557126	38499087	86682	86682.0	15936999	344760	344760.0	44223425	70672	70672.0	1344309357	1699006	1699006.0	21187215	123224	123224.0	95986367	229738	229738.0	176004635	797163	797163.0	22427490	220968	220968.0	97337365	485209	485209.0	173705276	558843	558843.0	2241746	1.4948079557541536	5.945294188249025	1.2187197786052184	29.29890502842622	2.1249649931917793	3.961770496055095	13.746863183046635	3.810534186648714	8.36729970932278	9.637098387410518	38.65831147850823
SRR5063985_2.read_dist	11474408	11596548	7112332	38499087	173440	173440.0	15936999	687252	687252.0	44223425	141306	141306.0	1344309357	3399139	3399139.0	21187215	246256	246256.0	95986367	458776	458776.0	176004635	1592177	1592177.0	22427490	441780	441780.0	97337365	971006	971006.0	173705276	1119018	1119018.0	4484216	1.4956174889286018	5.926349806856316	1.2185177864999137	29.3116451550927	2.1235284845110804	3.956142810774379	13.729749577201765	3.8095819549058914	8.373233137999343	9.649578478009145	38.66854170741155
SRR5063985_3.read_dist	17205285	17388516	10665476	38499087	260160	260160.0	15936999	1030266	1030266.0	44223425	213496	213496.0	1344309357	5096133	5096133.0	21187215	370440	370440.0	95986367	689533	689533.0	176004635	2387440	2387440.0	22427490	662699	662699.0	97337365	1456124	1456124.0	173705276	1677981	1677981.0	6723040	1.4961598793134503	5.924979451955532	1.2277988529900998	29.307463615641495	2.1303715624726114	3.9654505306835848	13.729981327906305	3.811130288519158	8.374055612336326	9.649937924547443	38.66367894764567
SRR5063985_4.read_dist	22938774	23182749	14219883	38499087	347041	347041.0	15936999	1374136	1374136.0	44223425	285355	285355.0	1344309357	6797198	6797198.0	21187215	493937	493937.0	95986367	919235	919235.0	176004635	3181546	3181546.0	22427490	882822	882822.0	97337365	1939420	1939420.0	173705276	2234607	2234607.0	8962866	1.496979499713343	5.9274074873519105	1.2308937132520392	29.32006898750446	2.1306230766679137	3.9651682378133843	13.723765028901447	3.8080988583364292	8.365789579139213	9.63909413849065	38.66179114478615
SRR5063985_5.read_dist	28669236	28974194	17774076	38499087	433548	433548.0	15936999	1716932	1716932.0	44223425	357818	357818.0	1344309357	8495725	8495725.0	21187215	616750	616750.0	95986367	1148297	1148297.0	176004635	3977132	3977132.0	22427490	1102478	1102478.0	97337365	2423593	2423593.0	173705276	2792921	2792921.0	11200118	1.4963246259757907	5.925728253217328	1.2349541112342937	29.32169571308869	2.1286183146285276	3.963171503580048	13.726462934568604	3.8050342314957923	8.3646606355987	9.639339751780499	38.6554946101348
SRR5063985_6.read_dist	34397667	34763943	21325560	38499087	519993	519993.0	15936999	2058523	2058523.0	44223425	428916	428916.0	1344309357	10194773	10194773.0	21187215	739549	739549.0	95986367	1377431	1377431.0	176004635	4772685	4772685.0	22427490	1323034	1323034.0	97337365	2907814	2907814.0	173705276	3350670	3350670.0	13438383	1.4957825698885767	5.921431294488086	1.2337956025298973	29.325709687189395	2.1273449907566584	3.962240416744441	13.728836800819746	3.8057650710105007	8.364453940106852	9.638348561324014	38.65609548376028
SRR5063985_7.read_dist	40129381	40556254	24882106	38499087	606850	606850.0	15936999	2403033	2403033.0	44223425	500557	500557.0	1344309357	11894730	11894730.0	21187215	862952	862952.0	95986367	1607119	1607119.0	176004635	5567644	5567644.0	22427490	1542954	1542954.0	97337365	3392488	3392488.0	173705276	3909292	3909292.0	15674148	1.4963166963102656	5.925184806269336	1.234228881197953	29.32896613183259	2.12779020468705	3.962690932944645	13.72820083432755	3.8044785891714756	8.364894844578101	9.639184131749447	38.64791851831286
SRR5063985_8.read_dist	45866377	46353689	28437266	38499087	694362	694362.0	15936999	2746451	2746451.0	44223425	572170	572170.0	1344309357	13595089	13595089.0	21187215	985731	985731.0	95986367	1836064	1836064.0	176004635	6361295	6361295.0	22427490	1764222	1764222.0	97337365	3877279	3877279.0	173705276	4467899	4467899.0	17916423	1.4979649192537838	5.9249890553478926	1.2343569893649673	29.32903355329497	2.126542722414175	3.96098787304717	13.723384561690441	3.8060012871898934	8.36455325055143	9.63871289726261	38.651558023785334
SRR5063985_9.read_dist	51597479	52145421	31990626	38499087	781884	781884.0	15936999	3089645	3089645.0	44223425	643607	643607.0	1344309357	15294074	15294074.0	21187215	1109513	1109513.0	95986367	2066180	2066180.0	176004635	7156938	7156938.0	22427490	1984403	1984403.0	97337365	4360750	4360750.0	173705276	5024478	5024478.0	20154795	1.4994298348842556	5.925055241187907	1.2342541064152115	29.32965868661795	2.1277285305645535	3.962342158480224	13.72495966616129	3.805517266798939	8.362671000393304	9.635511428702435	38.65113103603095
SRR5063986.read_dist	91888753	92786548	57615133	38499087	1387002	1387002.0	15936999	6105534	6105534.0	44223425	1163848	1163848.0	1344309357	25727832	25727832.0	21187215	2493254	2493254.0	95986367	4206716	4206716.0	176004635	13902193	13902193.0	22427490	3779207	3779207.0	97337365	8244498	8244498.0	173705276	9328724	9328724.0	35171415	1.4948309101875414	6.580193068503852	1.2543283752726742	27.727976257937737	2.68708563228368	4.533756337179394	14.982983309175376	4.073011747349411	8.885445334166327	10.053961701431117	37.9057263774917
SRR5128074.read_dist	64516621	64630839	37908752	38499087	275410	275410.0	15936999	7498532	7498532.0	44223425	428266	428266.0	1344309357	6737658	6737658.0	21187215	730482	730482.0	95986367	1928788	1928788.0	176004635	11366023	11366023.0	22427490	5732955	5732955.0	97337365	11335237	11335237.0	173705276	11602863	11602863.0	26722087	0.4261278427779655	11.602096021065114	0.6626341335287323	10.424834497351954	1.1302375325810021	2.9843152740133854	17.586067542771648	8.87030880103537	17.538433935539658	17.952517992223495	41.34572197028109
SRR5128074_001.read_dist	64316	64423	37904	38499087	268	268.0	15936999	7498	7498.0	44223425	421	421.0	1344309357	6650	6650.0	21187215	728	728.0	95986367	1961	1961.0	176004635	11357	11357.0	22427490	5901	5901.0	97337365	11432	11432.0	173705276	11710	11710.0	26519	0.416000496717011	11.638700464119957	0.6534933176039613	10.322400384955683	1.1300312000372537	3.0439439330673825	17.628797168713035	9.159772131071202	17.745215218167424	18.17673812147835	41.16387004641199
SRR5128074_002.read_dist	128992	129214	75565	38499087	552	552.0	15936999	14935	14935.0	44223425	864	864.0	1344309357	13397	13397.0	21187215	1391	1391.0	95986367	3785	3785.0	176004635	22541	22541.0	22427490	11573	11573.0	97337365	22742	22742.0	173705276	23276	23276.0	53649	0.42719829120683517	11.558345070967542	0.6686581949324376	10.368071571191976	1.076508737443311	2.929249152568607	17.44470413422694	8.956459826334608	17.600260033742472	18.013527945888217	41.519494791586055
SRR5128074_003.read_dist	193640	193962	113441	38499087	841	841.0	15936999	22231	22231.0	44223425	1260	1260.0	1344309357	20208	20208.0	21187215	2157	2157.0	95986367	5757	5757.0	176004635	33995	33995.0	22427490	17271	17271.0	97337365	34083	34083.0	173705276	34906	34906.0	80521	0.4335900846557573	11.461523391179716	0.6496117796269373	10.418535589445355	1.1120734989327805	2.9681071550097444	17.52662892731566	8.904321465029232	17.571998638908653	17.996308555284024	41.51380167249255
SRR5128074_004.read_dist	258230	258670	151302	38499087	1133	1133.0	15936999	29926	29926.0	44223425	1703	1703.0	1344309357	26937	26937.0	21187215	2848	2848.0	95986367	7658	7658.0	176004635	45060	45060.0	22427490	23081	23081.0	97337365	45475	45475.0	173705276	46543	46543.0	107368	0.4380098194610894	11.569180809525651	0.6583678045386013	10.41365446321568	1.1010167394750068	2.960528859164186	17.41987860981173	8.922952023814126	17.58031468666641	17.993195963969537	41.507712529477715
SRR5128074_005.read_dist	323255	323821	189636	38499087	1393	1393.0	15936999	37451	37451.0	44223425	2152	2152.0	1344309357	33973	33973.0	21187215	3627	3627.0	95986367	9656	9656.0	176004635	56396	56396.0	22427490	28835	28835.0	97337365	56887	56887.0	173705276	58271	58271.0	134185	0.43017593052952097	11.565340110740193	0.6645646823399347	10.491289941047679	1.1200632448173529	2.9818943181572535	17.415794528458623	8.90461088070261	17.567421507561278	17.994818124828225	41.43801668205583
SRR5128074_006.read_dist	387875	388547	227837	38499087	1644	1644.0	15936999	45167	45167.0	44223425	2590	2590.0	1344309357	40705	40705.0	21187215	4293	4293.0	95986367	11577	11577.0	176004635	67872	67872.0	22427490	34557	34557.0	97337365	68209	68209.0	173705276	69859	69859.0	160710	0.423114835528263	11.624591104808427	0.6665860243419715	10.47621008526639	1.1048856380309204	2.9795623180722024	17.4681570054588	8.893904727098652	17.554890399359664	17.979549449616133	41.36179149498002
SRR5128074_007.read_dist	452299	453086	265600	38499087	1933	1933.0	15936999	52561	52561.0	44223425	3039	3039.0	1344309357	47454	47454.0	21187215	4996	4996.0	95986367	13495	13495.0	176004635	79214	79214.0	22427490	40250	40250.0	97337365	79465	79465.0	173705276	81399	81399.0	187486	0.4266298230358034	11.600667422961646	0.6707335914153163	10.473508340579935	1.1026604220832248	2.978463249802466	17.483215107065767	8.883523216343034	17.538612978551534	17.965463510238674	41.379782204702856
SRR5128074_008.read_dist	516531	517428	303320	38499087	2183	2183.0	15936999	60122	60122.0	44223425	3514	3514.0	1344309357	54018	54018.0	21187215	5785	5785.0	95986367	15489	15489.0	176004635	90694	90694.0	22427490	45923	45923.0	97337365	90591	90591.0	173705276	92789	92789.0	214108	0.4218944471501349	11.619394389171052	0.6791283038413074	10.439713351422807	1.1180299481280487	2.9934599596465596	17.52784928531119	8.87524447845884	17.50794313411721	17.93273653532472	41.37928368777878
SRR5128074_009.read_dist	580720	581743	340694	38499087	2407	2407.0	15936999	67320	67320.0	44223425	3923	3923.0	1344309357	60780	60780.0	21187215	6477	6477.0	95986367	17317	17317.0	176004635	101871	101871.0	22427490	51617	51617.0	97337365	101932	101932.0	173705276	104393	104393.0	241049	0.4137565901093782	11.572120334924527	0.6743527640212259	10.447912566201914	1.1133782443450115	2.976744026142128	17.511340918584324	8.872818409503854	17.521826648537242	17.944865688113136	41.43565113804549
SRR5128074_01.read_dist	645731	646865	379076	38499087	2698	2698.0	15936999	75110	75110.0	44223425	4347	4347.0	1344309357	67484	67484.0	21187215	7233	7233.0	95986367	19298	19298.0	176004635	113216	113216.0	22427490	57471	57471.0	97337365	113471	113471.0	173705276	116221	116221.0	267789	0.4170885733499262	11.611387229174557	0.6720103885663933	10.432470453649525	1.118162213135662	2.983311819313149	17.502260904516397	8.884543142695927	17.541681803776676	17.966809148740463	41.39797330200274
SRR5128074_02.read_dist	1292319	1294585	759760	38499087	5442	5442.0	15936999	150378	150378.0	44223425	8539	8539.0	1344309357	135118	135118.0	21187215	14470	14470.0	95986367	38819	38819.0	176004635	227694	227694.0	22427490	115121	115121.0	97337365	227091	227091.0	173705276	232589	232589.0	534825	0.4203663722351178	11.615923249535566	0.6595936149422401	10.437167123054879	1.1177327097100616	2.9985671083783605	17.588184630595904	8.892502230444506	17.541605997288706	17.966298080079717	41.31246692955657
SRR5128074_03.read_dist	1936505	1939911	1138503	38499087	8214	8214.0	15936999	224613	224613.0	44223425	12798	12798.0	1344309357	202341	202341.0	21187215	21771	21771.0	95986367	58264	58264.0	176004635	341537	341537.0	22427490	172640	172640.0	97337365	340798	340798.0	173705276	349000	349000.0	801408	0.4234214868620262	11.578520870287349	0.6597209871999282	10.430426962886443	1.1222679803351803	3.0034367556037367	17.605807689115636	8.899377342568808	17.567713157974772	17.99051605975738	41.31158594389124
SRR5128074_04.read_dist	2582779	2587265	1518962	38499087	11037	11037.0	15936999	300123	300123.0	44223425	17223	17223.0	1344309357	269353	269353.0	21187215	28902	28902.0	95986367	77483	77483.0	176004635	455303	455303.0	22427490	230029	230029.0	97337365	454941	454941.0	173705276	465923	465923.0	1068303	0.4265894680289804	11.600010049221861	0.6656836466307086	10.410723292743496	1.1170869624874145	2.994784067345247	17.5978494665216	8.890817137015343	17.58385785762185	18.00832152871855	41.29082254813481
SRR5128074_05.read_dist	3227414	3233146	1898083	38499087	13734	13734.0	15936999	375159	375159.0	44223425	21546	21546.0	1344309357	336064	336064.0	21187215	36216	36216.0	95986367	96773	96773.0	176004635	569542	569542.0	22427490	287110	287110.0	97337365	568363	568363.0	173705276	582038	582038.0	1335063	0.42478749799730664	11.6035279569806	0.666409744564582	10.394334187197238	1.120147373487	2.9931527991621785	17.61572165315145	8.880205224261447	17.57925562285155	18.00221827285251	41.29300068725632
SRR5128074_06.read_dist	3872551	3879450	2277092	38499087	16596	16596.0	15936999	450239	450239.0	44223425	25767	25767.0	1344309357	403186	403186.0	21187215	43404	43404.0	95986367	116142	116142.0	176004635	682960	682960.0	22427490	344156	344156.0	97337365	681947	681947.0	173705276	698344	698344.0	1602358	0.42779259946641923	11.60574308213793	0.6641920890847929	10.392864967972264	1.1188183892046555	2.993774890770599	17.60455734704662	8.871257523618038	17.578445398187885	18.00110840454188	41.30374150975009
SRR5128074_07.read_dist	4518695	4526723	2657711	38499087	19394	19394.0	15936999	526200	526200.0	44223425	30100	30100.0	1344309357	470408	470408.0	21187215	50770	50770.0	95986367	135396	135396.0	176004635	796855	796855.0	22427490	401662	401662.0	97337365	795779	795779.0	173705276	814754	814754.0	1869012	0.42843354894920677	11.624303055433257	0.6649401785795155	10.391799984227	1.1215618892518937	2.9910378876728263	17.603352358869763	8.873129634837387	17.57958240431323	17.998759809248323	41.28841106469294
SRR5128074_08.read_dist	5165973	5175161	3037877	38499087	22029	22029.0	15936999	601607	601607.0	44223425	34470	34470.0	1344309357	537735	537735.0	21187215	58078	58078.0	95986367	154644	154644.0	176004635	911002	911002.0	22427490	459015	459015.0	97337365	909236	909236.0	173705276	931034	931034.0	2137284	0.4256679164184457	11.624894375266779	0.6660662344611115	10.390691226804345	1.122245278939148	2.9881968889470296	17.603355721686725	8.869579130001947	17.569231179474418	17.990435466645387	41.29888905871721
SRR5128074_09.read_dist	5810259	5820565	3416120	38499087	24819	24819.0	15936999	676301	676301.0	44223425	38746	38746.0	1344309357	605000	605000.0	21187215	65336	65336.0	95986367	173938	173938.0	176004635	1024405	1024405.0	22427490	516360	516360.0	97337365	1022393	1022393.0	173705276	1046849	1046849.0	2404445	0.4264019042824881	11.619164118947216	0.6656742086034604	10.394179946448498	1.1225027123655522	2.9883353248353037	17.599751914118304	8.871303730823382	17.56518482312284	17.98535021943746	41.30947768816257
SRR5128074_1.read_dist	6453983	6465411	3794395	38499087	27593	27593.0	15936999	751114	751114.0	44223425	42845	42845.0	1344309357	672472	672472.0	21187215	72428	72428.0	95986367	193011	193011.0	176004635	1137723	1137723.0	22427490	573499	573499.0	97337365	1135562	1135562.0	173705276	1162648	1162648.0	2671016	0.4267787461616903	11.617420764124663	0.6626802224947494	10.401071177068248	1.1202381410864677	2.9852858542171563	17.597071555079793	8.870263622838518	17.5636475391897	17.982584556496096	41.312392978574756
SRR5128074_2.read_dist	12911261	12934171	7586510	38499087	54672	54672.0	15936999	1501128	1501128.0	44223425	85797	85797.0	1344309357	1346714	1346714.0	21187215	145642	145642.0	95986367	386359	386359.0	176004635	2275636	2275636.0	22427490	1146475	1146475.0	97337365	2268808	2268808.0	173705276	2322563	2322563.0	5347661	0.4226942724044703	11.605908101879896	0.6633359030122611	10.412062744492863	1.1260250077101965	2.9871183858633072	17.593984183447088	8.86392332372906	17.5411937881446	17.95679831355253	41.3452164812109
SRR5128074_3.read_dist	19363645	19397988	11379338	38499087	82139	82139.0	15936999	2249959	2249959.0	44223425	128521	128521.0	1344309357	2019150	2019150.0	21187215	218982	218982.0	95986367	579059	579059.0	176004635	3414369	3414369.0	22427490	1721019	1721019.0	97337365	3404833	3404833.0	173705276	3485200	3485200.0	8018650	0.42344082283172874	11.598929744672489	0.6625480951942027	10.409069229241712	1.1288902745996132	2.985149800072049	17.601665698525025	8.872152101547853	17.552505960927494	17.96681181574089	41.337534593793954
SRR5128074_4.read_dist	25815595	25861433	15170003	38499087	109588	109588.0	15936999	2998880	2998880.0	44223425	170955	170955.0	1344309357	2693556	2693556.0	21187215	291495	291495.0	95986367	771720	771720.0	176004635	4550614	4550614.0	22427490	2295987	2295987.0	97337365	4539382	4539382.0	173705276	4646410	4646410.0	10691430	0.42375068697856	11.59595448558477	0.6610422554697568	10.415339320137441	1.1271417171662528	2.984057379960345	17.596140167484144	8.878034716792376	17.552708699475392	17.96656047636649	41.34121260797884
SRR5128074_5.read_dist	32265501	32322742	18958022	38499087	137592	137592.0	15936999	3748124	3748124.0	44223425	213713	213713.0	1344309357	3366718	3366718.0	21187215	364805	364805.0	95986367	965372	965372.0	176004635	5686689	5686689.0	22427490	2868895	2868895.0	97337365	5671518	5671518.0	173705276	5805186	5805186.0	13364720	0.4256817073254491	11.595934528079333	0.6611846235074982	10.415941815827383	1.1286325894009859	2.9866649308403352	17.593460975557086	8.875778546263186	17.546524982317404	17.960066630485745	41.347729719217504
SRR5128074_6.read_dist	38710945	38779615	22745713	38499087	165256	165256.0	15936999	4497911	4497911.0	44223425	256369	256369.0	1344309357	4039591	4039591.0	21187215	437590	437590.0	95986367	1158132	1158132.0	176004635	6821916	6821916.0	22427490	3441712	3441712.0	97337365	6804256	6804256.0	173705276	6964670	6964670.0	16033902	0.4261414147613379	11.598647897871086	0.6610921743292192	10.416789852091105	1.1284021257044454	2.9864453270100797	17.591500070333343	8.875054587313464	17.54596068063079	17.95961615400256	41.346212436611346
SRR5128074_7.read_dist	45158838	45238967	26530376	38499087	192635	192635.0	15936999	5245528	5245528.0	44223425	299229	299229.0	1344309357	4713087	4713087.0	21187215	510342	510342.0	95986367	1350101	1350101.0	176004635	7956767	7956767.0	22427490	4013955	4013955.0	97337365	7936028	7936028.0	173705276	8123130	8123130.0	18708591	0.4258165311334363	11.595154239485618	0.6614408326343968	10.418202077867958	1.1281026819202127	2.984376278972064	17.58830390623199	8.872782174712345	17.54246068439184	17.95604660911024	41.35503580353636
SRR5128074_8.read_dist	51613165	51704700	30324092	38499087	220358	220358.0	15936999	5997416	5997416.0	44223425	342327	342327.0	1344309357	5387994	5387994.0	21187215	583552	583552.0	95986367	1543228	1543228.0	176004635	9094265	9094265.0	22427490	4585721	4585721.0	97337365	9067567	9067567.0	173705276	9281732	9281732.0	21380608	0.426185627225378	11.599363307397587	0.6620810100435743	10.420704500751382	1.1286246704845013	2.9846957820082123	17.588855558585585	8.869060259512192	17.53722002061708	17.951428013314068	41.351381982682426
SRR5128074_9.read_dist	58062415	58165083	34115873	38499087	247700	247700.0	15936999	6748074	6748074.0	44223425	385101	385101.0	1344309357	6063564	6063564.0	21187215	656979	656979.0	95986367	1736575	1736575.0	176004635	10229737	10229737.0	22427490	5158418	5158418.0	97337365	10200829	10200829.0	173705276	10441697	10441697.0	24049210	0.4258568667391053	11.601589221492215	0.6620827825518619	10.42474915749712	1.1295075432111048	2.985597046255397	17.587419242572043	8.868581860357699	17.537719322088822	17.951830310291143	41.346472418856514
SRR5876158.read_dist	84222090	84451855	48830148	38499087	364127	364127.0	15936999	9194647	9194647.0	44223425	623587	623587.0	1344309357	10224649	10224649.0	21187215	1281571	1281571.0	95986367	2807199	2807199.0	176004635	14456501	14456501.0	22427490	6799384	6799384.0	97337365	13548332	13548332.0	173705276	13966637	13966637.0	35621707	0.431165188733865	10.887442318466539	0.7383934905870333	12.107074498245183	1.5175166963472857	3.324022900385078	17.11803843740318	8.051195559884386	16.042669518626916	16.53798723544912	42.179898831115075
SRR5876158_001.read_dist	84452	84671	48900	38499087	322	322.0	15936999	9280	9280.0	44223425	689	689.0	1344309357	10218	10218.0	21187215	1276	1276.0	95986367	2720	2720.0	176004635	14323	14323.0	22427490	6915	6915.0	97337365	13611	13611.0	173705276	14068	14068.0	35771	0.38029549668717744	10.960068972847846	0.8137378795573456	12.067886289284406	1.5070094837665788	3.21243400928299	16.916063351088333	8.166904843452894	16.0751615074819	16.61489766271805	42.247050347816845
SRR5876158_002.read_dist	169285	169733	97732	38499087	704	704.0	15936999	18371	18371.0	44223425	1320	1320.0	1344309357	20527	20527.0	21187215	2532	2532.0	95986367	5584	5584.0	176004635	28780	28780.0	22427490	13642	13642.0	97337365	27169	27169.0	173705276	28030	28030.0	72001	0.4147690784938698	10.823469802572275	0.7776920221760059	12.093700105459751	1.4917546970830657	3.289872918053649	16.95604272592837	8.037329217064448	16.006904962499927	16.51417225878291	42.42015400658681
SRR5876158_003.read_dist	253550	254226	146976	38499087	1068	1068.0	15936999	27552	27552.0	44223425	1993	1993.0	1344309357	30760	30760.0	21187215	3790	3790.0	95986367	8431	8431.0	176004635	43166	43166.0	22427490	20645	20645.0	97337365	41145	41145.0	173705276	42437	42437.0	107250	0.4200986523801657	10.837601189492814	0.7839481406307772	12.099470549825746	1.4907995248322359	3.3163405788550344	16.97938055116314	8.120727226955543	16.184418588185316	16.692627819341848	42.18687309716551
SRR5876158_004.read_dist	338014	338910	195475	38499087	1445	1445.0	15936999	36608	36608.0	44223425	2621	2621.0	1344309357	40782	40782.0	21187215	5022	5022.0	95986367	11214	11214.0	176004635	57867	57867.0	22427490	27401	27401.0	97337365	54493	54493.0	173705276	56152	56152.0	143435	0.4263668820630846	10.80168776371308	0.7733616594376088	12.033283172523678	1.4818093299105959	3.3088430556784987	17.07444454279897	8.085037325543656	16.078900002950636	16.568410492461126	42.32244548700245
SRR5876158_005.read_dist	422803	423919	244266	38499087	1812	1812.0	15936999	45848	45848.0	44223425	3229	3229.0	1344309357	50976	50976.0	21187215	6342	6342.0	95986367	14121	14121.0	176004635	72433	72433.0	22427490	33992	33992.0	97337365	67893	67893.0	173705276	69968	69968.0	179653	0.42744014776407757	10.815273672564805	0.7617021176215268	12.024938726501997	1.4960405171742714	3.331060886631644	17.08651888686282	8.018512970638259	16.015559576239802	16.505039877901204	42.37908657078357
SRR5876158_006.read_dist	506634	507970	293307	38499087	2190	2190.0	15936999	54866	54866.0	44223425	3823	3823.0	1344309357	61267	61267.0	21187215	7696	7696.0	95986367	17093	17093.0	176004635	87137	87137.0	22427490	40925	40925.0	97337365	81476	81476.0	173705276	84024	84024.0	214663	0.4311278225092033	10.801031556981712	0.7526035002067051	12.061145343228931	1.5150501013839401	3.3649624977853025	17.153965785381025	8.056578144378605	16.039529893497647	16.541134318955844	42.25899167273658
SRR5876158_007.read_dist	590708	592261	342376	38499087	2576	2576.0	15936999	63859	63859.0	44223425	4454	4454.0	1344309357	71710	71710.0	21187215	8979	8979.0	95986367	19927	19927.0	176004635	101665	101665.0	22427490	47738	47738.0	97337365	95155	95155.0	173705276	98112	98112.0	249885	0.43494337800395433	10.782239586938866	0.7520333096388248	12.107837591872501	1.5160545772894045	3.3645639338062105	17.165573961479822	8.060297740354336	16.06639640293722	16.565669527454958	42.19170264461107
SRR5876158_008.read_dist	674459	676229	391187	38499087	2964	2964.0	15936999	72950	72950.0	44223425	5031	5031.0	1344309357	82023	82023.0	21187215	10322	10322.0	95986367	22828	22828.0	176004635	116327	116327.0	22427490	54458	54458.0	97337365	108561	108561.0	173705276	111892	111892.0	285042	0.43831305667163045	10.787765682926938	0.743978740929478	12.129470933663004	1.5264059956020817	3.3757795066464173	17.202308685371374	8.053189082396644	16.05388115564402	16.546465768253064	42.15169713218451
SRR5876158_009.read_dist	758479	760475	440255	38499087	3358	3358.0	15936999	82306	82306.0	44223425	5689	5689.0	1344309357	92471	92471.0	21187215	11545	11545.0	95986367	25597	25597.0	176004635	130632	130632.0	22427490	61197	61197.0	97337365	122084	122084.0	173705276	125799	125799.0	320220	0.4415661264341365	10.822972484302575	0.7480850784049442	12.159637068937178	1.5181301160458924	3.3659226141556267	17.177684999506887	8.047207337519314	16.053650678852033	16.542161149281696	42.10789309313258
SRR5876158_01.read_dist	843184	845381	489496	38499087	3742	3742.0	15936999	91411	91411.0	44223425	6309	6309.0	1344309357	102914	102914.0	21187215	12837	12837.0	95986367	28379	28379.0	176004635	145189	145189.0	22427490	68089	68089.0	97337365	135752	135752.0	173705276	139931	139931.0	355885	0.4426406555150873	10.812994377682962	0.7462907257201191	12.173682635403445	1.5184869307448357	3.356947932352395	17.17438646006948	8.054238266533078	16.05808505277502	16.552418377039466	42.09758676856944
SRR5876158_02.read_dist	1686357	1690882	977762	38499087	7333	7333.0	15936999	182852	182852.0	44223425	12551	12551.0	1344309357	204545	204545.0	21187215	25759	25759.0	95986367	56846	56846.0	176004635	290236	290236.0	22427490	135906	135906.0	97337365	271926	271926.0	173705276	280245	280245.0	713120	0.4336789912010418	10.814001213567831	0.7422753332284571	12.096941123035197	1.5234061276895727	3.361914077978238	17.16476962910481	8.03758038704061	16.081902817582776	16.57389457099904	42.174439138863626
SRR5876158_03.read_dist	2527702	2534468	1464787	38499087	10865	10865.0	15936999	273756	273756.0	44223425	18674	18674.0	1344309357	307552	307552.0	21187215	39046	39046.0	95986367	85500	85500.0	176004635	435260	435260.0	22427490	203291	203291.0	97337365	406424	406424.0	173705276	418680	418680.0	1069681	0.4286895711447136	10.801320040339826	0.7368015694023361	12.134775424270499	1.540599447300183	3.3734890320177646	17.173623813754997	8.021052149800274	16.035870249693428	16.51944313362804	42.20534644745958
SRR5876158_04.read_dist	3369967	3379006	1953742	38499087	14430	14430.0	15936999	365591	365591.0	44223425	24856	24856.0	1344309357	409973	409973.0	21187215	52019	52019.0	95986367	113730	113730.0	176004635	579966	579966.0	22427490	271650	271650.0	97337365	542470	542470.0	173705276	558926	558926.0	1425264	0.4270486646072839	10.819483599614797	0.7356009429992134	12.132946789677202	1.539476402231899	3.3657827183497155	17.1638049769666	8.039346482367892	16.054129528032803	16.541136653797004	42.1799783723379
SRR5876158_05.read_dist	4212446	4223815	2441374	38499087	18086	18086.0	15936999	457730	457730.0	44223425	31041	31041.0	1344309357	512301	512301.0	21187215	64864	64864.0	95986367	141703	141703.0	176004635	724076	724076.0	22427490	339721	339721.0	97337365	677483	677483.0	173705276	698140	698140.0	1782441	0.4281911021197661	10.836885611704112	0.7349043459526517	12.128869280496424	1.535673319025573	3.3548581081321034	17.14270156245006	8.042989572223215	16.039599272221913	16.528659517521483	42.199788579755506
SRR5876158_06.read_dist	5054226	5067910	2929753	38499087	21775	21775.0	15936999	548728	548728.0	44223425	37290	37290.0	1344309357	614418	614418.0	21187215	77597	77597.0	95986367	170074	170074.0	176004635	869664	869664.0	22427490	407777	407777.0	97337365	813047	813047.0	173705276	837878	837878.0	2138157	0.4296642994844028	10.827500883007	0.7358062791170324	12.123695961451565	1.5311440021626272	3.35590016397292	17.16021002740775	8.046255754344493	16.043043384748348	16.533008676160392	42.190113873371864
SRR5876158_07.read_dist	5896460	5912409	3418889	38499087	25478	25478.0	15936999	641029	641029.0	44223425	43562	43562.0	1344309357	716435	716435.0	21187215	90353	90353.0	95986367	198138	198138.0	176004635	1014164	1014164.0	22427490	476419	476419.0	97337365	949122	949122.0	173705276	978221	978221.0	2493520	0.4309241799746939	10.842094990383783	0.7367893526987054	12.117480370522404	1.528192653789682	3.351222826431663	17.15314349869909	8.057950659367442	16.053050457097946	16.545218708651582	42.174348899069734
SRR5876158_08.read_dist	6740786	6759056	3907989	38499087	29194	29194.0	15936999	732882	732882.0	44223425	49888	49888.0	1344309357	819093	819093.0	21187215	103192	103192.0	95986367	226219	226219.0	176004635	1159053	1159053.0	22427490	544145	544145.0	97337365	1084443	1084443.0	173705276	1117879	1117879.0	2851067	0.4319242213705583	10.842963869510772	0.7380912364093447	12.118452635989405	1.5267220747986108	3.346902289313774	17.148149090642242	8.05060647522376	16.044296718358304	16.538981183171142	42.18143776290654
SRR5876158_09.read_dist	7582852	7603403	4397048	38499087	32843	32843.0	15936999	825490	825490.0	44223425	56016	56016.0	1344309357	921172	921172.0	21187215	116120	116120.0	95986367	254184	254184.0	176004635	1303133	1303133.0	22427490	612443	612443.0	97337365	1220818	1220818.0	173705276	1258394	1258394.0	3206355	0.43195132495278754	10.856849229220126	0.7367227542720016	12.11525944369909	1.5272109080631395	3.343029430374794	17.138812713202235	8.054853859515273	16.05620535962647	16.55040512780922	42.16999940684454
SRR5876158_1.read_dist	8423925	8446819	4884408	38499087	36401	36401.0	15936999	916891	916891.0	44223425	62283	62283.0	1344309357	1023474	1023474.0	21187215	129053	129053.0	95986367	282300	282300.0	176004635	1446926	1446926.0	22427490	680500	680500.0	97337365	1356684	1356684.0	173705276	1398433	1398433.0	3562411	0.4309432935641216	10.854867376701218	0.7373544999602809	12.116679663669839	1.5278295888665308	3.3420865298522435	17.129833136000666	8.056287224812086	16.061478291413607	16.555735360258105	42.17458666984577
SRR5876158_2.read_dist	16851569	16897502	9771001	38499087	73149	73149.0	15936999	1838438	1838438.0	44223425	124384	124384.0	1344309357	2045840	2045840.0	21187215	256751	256751.0	95986367	562345	562345.0	176004635	2893927	2893927.0	22427490	1361330	1361330.0	97337365	2711654	2711654.0	173705276	2795263	2795263.0	7126501	0.43289830650708017	10.879939531890571	0.7361088047215499	12.107351725716619	1.5194612789511728	3.3279771175644774	17.12635986076522	8.056397922012378	16.04766195618737	16.542462903688367	42.1748788667106
SRR5876158_3.read_dist	25274602	25343732	14652695	38499087	109745	109745.0	15936999	2757213	2757213.0	44223425	186716	186716.0	1344309357	3068826	3068826.0	21187215	384693	384693.0	95986367	842862	842862.0	176004635	4338993	4338993.0	22427490	2040845	2040845.0	97337365	4065807	4065807.0	173705276	4191202	4191202.0	10691037	0.4330262015081283	10.879269872329774	0.7367344320086718	12.10881649158853	1.5179019411979262	3.325721720857844	17.12057640129717	8.052661699547643	16.042653070984176	16.537430241134178	42.184146360133546
SRR5876158_4.read_dist	33694873	33786760	19534992	38499087	145968	145968.0	15936999	3676831	3676831.0	44223425	249245	249245.0	1344309357	4091685	4091685.0	21187215	512067	512067.0	95986367	1123512	1123512.0	176004635	5784166	5784166.0	22427490	2719802	2719802.0	97337365	5419791	5419791.0	173705276	5587097	5587097.0	14251768	0.43202722013001543	10.882461058710572	0.7377002115621623	12.110320729185043	1.5155848030411911	3.3253025741444278	17.11962318967548	8.049904755590651	16.041168197246495	16.536350333681003	42.181517257055724
SRR5876158_5.read_dist	42109940	42225053	24414833	38499087	182741	182741.0	15936999	4596032	4596032.0	44223425	311421	311421.0	1344309357	5115217	5115217.0	21187215	639882	639882.0	95986367	1403210	1403210.0	176004635	7227441	7227441.0	22427490	3399030	3399030.0	97337365	6772654	6772654.0	173705276	6981981	6981981.0	17810220	0.4327786160505233	10.88460919160954	0.737526605354409	12.114175439874522	1.5154083998426242	3.323169304251673	17.116475851433506	8.04979451417148	16.03942095703231	16.535162193875756	42.17927210180174
SRR5876158_6.read_dist	50527351	50665484	29294348	38499087	219333	219333.0	15936999	5514134	5514134.0	44223425	373984	373984.0	1344309357	6136414	6136414.0	21187215	768098	768098.0	95986367	1683777	1683777.0	176004635	8672690	8672690.0	22427490	4078224	4078224.0	97337365	8126366	8126366.0	173705276	8377793	8377793.0	21371136	0.43290418384239654	10.883413252304074	0.7381435456138148	12.11162613190471	1.5160182817951566	3.323321652271199	17.117550875463856	8.049314203728914	16.039254653128353	16.535503736626694	42.18085827424446
SRR5876158_7.read_dist	58947247	59108167	34174331	38499087	255407	255407.0	15936999	6433417	6433417.0	44223425	436289	436289.0	1344309357	7158829	7158829.0	21187215	895640	895640.0	95986367	1964198	1964198.0	176004635	10116877	10116877.0	22427490	4757287	4757287.0	97337365	9480287	9480287.0	173705276	9773512	9773512.0	24933836	0.43210103267117045	10.884142287816166	0.7381196578131073	12.111404165180762	1.5152559205566296	3.32305686285281	17.1158699609142	8.048442781181151	16.038878349924133	16.534960388807185	42.183402506797414
SRR5876158_8.read_dist	67376888	67560587	39063292	38499087	291286	291286.0	15936999	7354072	7354072.0	44223425	499092	499092.0	1344309357	8183431	8183431.0	21187215	1024226	1024226.0	95986367	2245675	2245675.0	176004635	11564016	11564016.0	22427490	5438086	5438086.0	97337365	10836406	10836406.0	173705276	11171395	11171395.0	28497295	0.43114782291634024	10.885151131087715	0.73873248022549	12.112729275131965	1.5160111027454513	3.3239424044672674	17.116512027937237	8.049198862052515	16.039537963161866	16.53537290906013	42.18035435364113
SRR5876158_9.read_dist	75796633	76003524	43942769	38499087	327515	327515.0	15936999	8272433	8272433.0	44223425	561503	561503.0	1344309357	9202884	9202884.0	21187215	1153181	1153181.0	95986367	2526425	2526425.0	176004635	13010381	13010381.0	22427490	6118408	6118408.0	97337365	12191556	12191556.0	173705276	12568053	12568053.0	32060755	0.43092080835620206	10.884275576485111	0.7387854805258767	12.108496442875465	1.517273067496186	3.324089288280896	17.118128627825204	8.050163568731366	16.040777267117246	16.536145087167274	42.18324797676487
SRR5876159.read_dist	61123536	61320284	35590737	38499087	218954	218954.0	15936999	6845143	6845143.0	44223425	420397	420397.0	1344309357	5895618	5895618.0	21187215	1156935	1156935.0	95986367	2322883	2322883.0	176004635	11688558	11688558.0	22427490	5153063	5153063.0	97337365	10287528	10287528.0	173705276	10522067	10522067.0	25729547	0.35706618710376486	11.162934274733626	0.6855757549981341	9.614466234370344	1.8867084829548408	3.788115201814786	19.061487060301285	8.40352109262899	16.77671290628726	17.159194826951552	41.9592756615413
SRR5876159_001.read_dist	60971	61176	35854	38499087	193	193.0	15936999	6701	6701.0	44223425	423	423.0	1344309357	5919	5919.0	21187215	1151	1151.0	95986367	2402	2402.0	176004635	12006	12006.0	22427490	5242	5242.0	97337365	10367	10367.0	173705276	10612	10612.0	25322	0.3154831960245848	10.953641951091932	0.691447626520204	9.675362887406825	1.8814567804367726	3.9263763567412053	19.625343271871323	8.568719759382764	16.946188047600366	17.346671897476135	41.392049169608995
SRR5876159_002.read_dist	122304	122709	71358	38499087	436	436.0	15936999	13464	13464.0	44223425	859	859.0	1344309357	11787	11787.0	21187215	2316	2316.0	95986367	4767	4767.0	176004635	23885	23885.0	22427490	10353	10353.0	97337365	20491	20491.0	173705276	20927	20927.0	51351	0.35531216129216275	10.972300320269907	0.7000301526375408	9.605652397134683	1.8873921228271764	3.884800625870963	19.46474993684245	8.43703395838936	16.698856644581898	17.05416880587406	41.84778622594919
SRR5876159_003.read_dist	183555	184163	107113	38499087	659	659.0	15936999	20373	20373.0	44223425	1251	1251.0	1344309357	17695	17695.0	21187215	3475	3475.0	95986367	7076	7076.0	176004635	35476	35476.0	22427490	15642	15642.0	97337365	30958	30958.0	173705276	31659	31659.0	77050	0.3578351786189408	11.062482691963098	0.6792895424162292	9.608336093569283	1.8869153956006364	3.8422484429554253	19.263369949446957	8.493562767765512	16.810108436548056	17.19074949908505	41.83793704490044
SRR5876159_004.read_dist	244894	245740	142799	38499087	870	870.0	15936999	27306	27306.0	44223425	1713	1713.0	1344309357	23711	23711.0	21187215	4560	4560.0	95986367	9306	9306.0	176004635	47140	47140.0	22427490	20706	20706.0	97337365	41149	41149.0	173705276	42059	42059.0	102941	0.3540327175063075	11.111744119801417	0.6970782127451778	9.648815821600065	1.855619760722715	3.78692927484333	19.18287621062912	8.425978676650118	16.744933669732237	17.115243753560673	41.89020916415724
SRR5876159_005.read_dist	306329	307367	178552	38499087	1103	1103.0	15936999	34152	34152.0	44223425	2132	2132.0	1344309357	29582	29582.0	21187215	5725	5725.0	95986367	11644	11644.0	176004635	58891	58891.0	22427490	25918	25918.0	97337365	51553	51553.0	173705276	52692	52692.0	128815	0.35885439881314524	11.1111472604411	0.6936333438527884	9.624325317942395	1.8625942277472856	3.7883051856575367	19.159831732098763	8.432265012184132	16.772457680883115	17.1430244626131	41.90918348423871
SRR5876159_006.read_dist	367673	368925	214443	38499087	1309	1309.0	15936999	41085	41085.0	44223425	2571	2571.0	1344309357	35446	35446.0	21187215	6948	6948.0	95986367	13991	13991.0	176004635	70819	70819.0	22427490	31120	31120.0	97337365	61847	61847.0	173705276	63213	63213.0	154482	0.35481466422714647	11.136409839398253	0.6968896117096971	9.607914887849835	1.8833096157755642	3.7923697228433966	19.19604255607508	8.435318831740869	16.76411194687267	17.13437690587518	41.87355153486481
SRR5876159_007.read_dist	428691	430144	249981	38499087	1520	1520.0	15936999	47812	47812.0	44223425	3027	3027.0	1344309357	41319	41319.0	21187215	8082	8082.0	95986367	16240	16240.0	176004635	82468	82468.0	22427490	36180	36180.0	97337365	72242	72242.0	173705276	73835	73835.0	180163	0.35337003422109803	11.115347418538908	0.703717824728463	9.605852923672073	1.878905668799286	3.7754798393096265	19.17218419877994	8.41113673560482	16.79484079750037	17.16518189257551	41.884345707484
SRR5876159_008.read_dist	489459	491115	285017	38499087	1746	1746.0	15936999	54387	54387.0	44223425	3442	3442.0	1344309357	47303	47303.0	21187215	9189	9189.0	95986367	18447	18447.0	176004635	94023	94023.0	22427490	41116	41116.0	97337365	82324	82324.0	173705276	84116	84116.0	206098	0.35551754680675607	11.074188326563025	0.700854178756503	9.631756309621982	1.8710485324211232	3.7561467273449196	19.14480315201124	8.371969905215684	16.762672693768263	17.127556682243466	41.96532380399703
SRR5876159_009.read_dist	550290	552145	320369	38499087	1981	1981.0	15936999	61176	61176.0	44223425	3851	3851.0	1344309357	52991	52991.0	21187215	10397	10397.0	95986367	20775	20775.0	176004635	105809	105809.0	22427490	46320	46320.0	97337365	92539	92539.0	173705276	94561	94561.0	231776	0.3587825661737406	11.079698267665197	0.6974617174836321	9.597297811263346	1.8830198589138722	3.7625985927609595	19.163263273234385	8.389100689130572	16.7599090818535	17.12611723369767	41.97737913048203
SRR5876159_01.read_dist	611879	613924	356218	38499087	2208	2208.0	15936999	68023	68023.0	44223425	4239	4239.0	1344309357	59118	59118.0	21187215	11618	11618.0	95986367	23106	23106.0	176004635	117441	117441.0	22427490	51495	51495.0	97337365	102920	102920.0	173705276	105189	105189.0	257706	0.3596536379095784	11.080035965363791	0.6904763456062966	9.629530691095315	1.8924166509209608	3.76365804236355	19.129566526149816	8.38784605260586	16.764290042415674	17.13387976361895	41.97685707025625
SRR5876159_02.read_dist	1224872	1228785	712368	38499087	4446	4446.0	15936999	136018	136018.0	44223425	8433	8433.0	1344309357	118009	118009.0	21187215	23575	23575.0	95986367	46663	46663.0	176004635	235126	235126.0	22427490	103089	103089.0	97337365	205815	205815.0	173705276	210336	210336.0	516417	0.3618208230080933	11.069308300475674	0.686287674410088	9.603714238048152	1.9185618314025643	3.797491017549856	19.13483644412977	8.389506707845555	16.749472039453607	17.117396452593415	42.026636067334806
SRR5876159_03.read_dist	1836486	1842377	1068375	38499087	6672	6672.0	15936999	204420	204420.0	44223425	12733	12733.0	1344309357	176734	176734.0	21187215	35062	35062.0	95986367	69903	69903.0	176004635	351893	351893.0	22427490	154760	154760.0	97337365	308974	308974.0	173705276	315923	315923.0	774002	0.3621408647632922	11.095448977055185	0.6911180502144784	9.592716365868657	1.9030849820639315	3.7941745907596545	19.099945342348498	8.400018020198905	16.770400412076356	17.14757620183057	42.011054197919314
SRR5876159_04.read_dist	2448536	2456411	1424682	38499087	8827	8827.0	15936999	273551	273551.0	44223425	16894	16894.0	1344309357	235289	235289.0	21187215	46561	46561.0	95986367	92971	92971.0	176004635	468897	468897.0	22427490	206568	206568.0	97337365	411852	411852.0	173705276	421224	421224.0	1031729	0.35934540270337495	11.136206441023102	0.6877513575700483	9.578568081644317	1.8954889877956091	3.7848307958236633	19.088702989849825	8.409341922015495	16.766412461106874	17.147944704693145	42.00148102251619
SRR5876159_05.read_dist	3059789	3069571	1780316	38499087	11003	11003.0	15936999	341679	341679.0	44223425	21051	21051.0	1344309357	294630	294630.0	21187215	58100	58100.0	95986367	115984	115984.0	176004635	585463	585463.0	22427490	258602	258602.0	97337365	514856	514856.0	173705276	526490	526490.0	1289255	0.3584539989464326	11.131164582933577	0.6857961584859904	9.598409680049754	1.8927726382611771	3.7785084625832077	19.07312129284516	8.424695177273959	16.772897580802006	17.151908198246595	42.0011460884925
SRR5876159_06.read_dist	3671332	3683139	2136607	38499087	13201	13201.0	15936999	410198	410198.0	44223425	25248	25248.0	1344309357	353422	353422.0	21187215	69656	69656.0	95986367	139540	139540.0	176004635	702491	702491.0	22427490	309808	309808.0	97337365	617999	617999.0	173705276	632047	632047.0	1546532	0.3584171001963271	11.137184884958183	0.685502230570174	9.595673690295154	1.8912129029070042	3.7886161776680165	19.073160149535493	8.411520716432369	16.77913866405802	17.160552452676914	41.989509491767755
SRR5876159_07.read_dist	4283887	4297618	2492557	38499087	15305	15305.0	15936999	479091	479091.0	44223425	29455	29455.0	1344309357	412551	412551.0	21187215	81178	81178.0	95986367	162711	162711.0	176004635	819028	819028.0	22427490	361554	361554.0	97337365	720775	720775.0	173705276	737127	737127.0	1805061	0.35612751063496106	11.147826540190403	0.6853796684582018	9.599526993790514	1.8889068316448785	3.7860740531150046	19.05771988110623	8.412892909514062	16.77149993321882	17.151989776662326	42.00142962915736
SRR5876159_08.read_dist	4897272	4912887	2850736	38499087	17544	17544.0	15936999	547872	547872.0	44223425	33660	33660.0	1344309357	471800	471800.0	21187215	92891	92891.0	95986367	186230	186230.0	176004635	937027	937027.0	22427490	413235	413235.0	97337365	824144	824144.0	173705276	842833	842833.0	2062151	0.35710163901591874	11.151732168885626	0.6851368655537976	9.60331471088181	1.8907619898442605	3.790642854191436	19.07283843491617	8.411245770562196	16.77514667037935	17.155554361417227	41.97432181932945
SRR5876159_09.read_dist	5507178	5524816	3205694	38499087	19743	19743.0	15936999	616005	616005.0	44223425	37913	37913.0	1344309357	530675	530675.0	21187215	104522	104522.0	95986367	209738	209738.0	176004635	1053773	1053773.0	22427490	464938	464938.0	97337365	926570	926570.0	173705276	947585	947585.0	2319122	0.35735126744492485	11.149783087798761	0.6862309984622113	9.605297262388467	1.8918639100379089	3.7962893243865494	19.073449685926192	8.41544768187755	16.77105626685124	17.151430925482405	41.97645677249704
SRR5876159_1.read_dist	6117304	6136993	3561750	38499087	21998	21998.0	15936999	684344	684344.0	44223425	42134	42134.0	1344309357	589206	589206.0	21187215	116146	116146.0	95986367	233058	233058.0	176004635	1171025	1171025.0	22427490	516877	516877.0	97337365	1029660	1029660.0	173705276	1053043	1053043.0	2575243	0.358449162317767	11.15112889977225	0.6865577327528319	9.600890859741897	1.8925555235275646	3.797592729859721	19.08141332408233	8.422316922962109	16.777923650882443	17.158940868923917	41.962619152409005
SRR5876159_2.read_dist	12233626	12273085	7123283	38499087	44020	44020.0	15936999	1369339	1369339.0	44223425	83861	83861.0	1344309357	1178751	1178751.0	21187215	231977	231977.0	95986367	465164	465164.0	176004635	2340093	2340093.0	22427490	1031615	1031615.0	97337365	2060086	2060086.0	173705276	2107219	2107219.0	5149802	0.3586710268852534	11.15725182380795	0.6832919351572975	9.604357828532924	1.8901278692358117	3.790114710360109	19.066868680531424	8.405506846893019	16.785396662697277	17.16943213544109	41.96012656964406
SRR5876159_3.read_dist	18343775	18402914	10684931	38499087	65822	65822.0	15936999	2055878	2055878.0	44223425	125478	125478.0	1344309357	1768129	1768129.0	21187215	347481	347481.0	95986367	697144	697144.0	176004635	3510382	3510382.0	22427490	1546448	1546448.0	97337365	3088804	3088804.0	173705276	3159242	3159242.0	7717983	0.3576716165711582	11.17148077744644	0.6818376698385918	9.607875144121197	1.8881846646677802	3.78822614722864	19.075142121514016	8.403277872189156	16.784320135387254	17.167074736098858	41.93891793440974
SRR5876159_4.read_dist	24456164	24534998	14241907	38499087	87784	87784.0	15936999	2739838	2739838.0	44223425	168005	168005.0	1344309357	2357971	2357971.0	21187215	463719	463719.0	95986367	930023	930023.0	176004635	4679796	4679796.0	22427490	2060532	2060532.0	97337365	4114749	4114749.0	173705276	4208513	4208513.0	10293091	0.35779094010930834	11.167060213332809	0.6847565261672326	9.610642723508679	1.8900307226436293	3.7905974151699544	19.073961204317197	8.398337754093154	16.770936765513493	17.153101051811785	41.952687340752995
SRR5876159_5.read_dist	30565100	30663486	17797269	38499087	110004	110004.0	15936999	3422253	3422253.0	44223425	210199	210199.0	1344309357	2949189	2949189.0	21187215	578333	578333.0	95986367	1161066	1161066.0	176004635	5846023	5846023.0	22427490	2577198	2577198.0	97337365	5142607	5142607.0	173705276	5259601	5259601.0	12866217	0.3587459038414615	11.160678208602896	0.6855026202826384	9.617918197559144	1.88606409590873	3.786477506177869	19.065095860268464	8.404778243413029	16.771110107963587	17.152651854391245	41.959407355054154
SRR5876159_6.read_dist	36670617	36788926	21353252	38499087	131919	131919.0	15936999	4106299	4106299.0	44223425	252056	252056.0	1344309357	3538657	3538657.0	21187215	693193	693193.0	95986367	1392867	1392867.0	176004635	7014525	7014525.0	22427490	3091497	3091497.0	97337365	6169726	6169726.0	173705276	6309796	6309796.0	15435674	0.3585834498131313	11.161780042178997	0.6851409579067353	9.618810290901127	1.8842436444053843	3.7861040031448594	19.066946939413235	8.40333582991795	16.77060645912849	17.15134603277084	41.957392287015935
SRR5876159_7.read_dist	42782143	42919740	24911956	38499087	153420	153420.0	15936999	4791623	4791623.0	44223425	293921	293921.0	1344309357	4128127	4128127.0	21187215	808669	808669.0	95986367	1624546	1624546.0	176004635	8181052	8181052.0	22427490	3607359	3607359.0	97337365	7200270	7200270.0	173705276	7363813	7363813.0	18007784	0.35745789699564817	11.164147313101152	0.684815425256537	9.618247920420767	1.8841423550096061	3.785078847169158	19.06128042714145	8.404894810639579	16.776126789211677	17.15717056999879	41.95688044708565
SRR5876159_8.read_dist	48898502	49055577	28474865	38499087	175269	175269.0	15936999	5475886	5475886.0	44223425	336076	336076.0	1344309357	4717989	4717989.0	21187215	925445	925445.0	95986367	1857943	1857943.0	176004635	9351893	9351893.0	22427490	4123206	4123206.0	97337365	8230199	8230199.0	173705276	8417752	8417752.0	20580712	0.3572865935304359	11.162616637859545	0.6850923392461574	9.61764041629762	1.8865235241244844	3.7874246184078113	19.063873206506162	8.405172769652673	16.777295270627434	17.159622849813793	41.95386795674628
SRR5876159_9.read_dist	55007268	55184011	32031245	38499087	197035	197035.0	15936999	6159942	6159942.0	44223425	378240	378240.0	1344309357	5308069	5308069.0	21187215	1040779	1040779.0	95986367	2089806	2089806.0	176004635	10517747	10517747.0	22427490	4638296	4638296.0	97337365	9259054	9259054.0	173705276	9470212	9470212.0	23152766	0.35705088562699805	11.162548514278892	0.6854159260007396	9.618853185572176	1.8860154982210338	3.7869773547268974	19.059410161396208	8.405144743828062	16.77850854299083	17.16115198657814	41.95556934054685
SRR891275.read_dist	15585643	15633706	9014792	38499087	86110	86110.0	15936999	1525010	1525010.0	44223425	108238	108238.0	1344309357	2228309	2228309.0	21187215	265537	265537.0	95986367	513684	513684.0	176004635	2748318	2748318.0	22427490	1097090	1097090.0	97337365	2235203	2235203.0	173705276	2318807	2318807.0	6618914	0.5507971046660337	9.754628876863872	0.6923374406554659	14.253235924994367	1.698490428309193	3.2857468344358014	17.57944021718203	7.017465980235269	14.297332954834893	14.83210059086438	42.33745984477385
SRR891275_001.read_dist	15451	15494	8844	38499087	74	74.0	15936999	1527	1527.0	44223425	110	110.0	1344309357	2164	2164.0	21187215	284	284.0	95986367	498	498.0	176004635	2682	2682.0	22427490	1018	1018.0	97337365	2199	2199.0	173705276	2287	2287.0	6650	0.47760423389699236	9.855427907577127	0.7099522395766102	13.966696785852589	1.8329676003614304	3.214147411901381	17.309926423131536	6.570285271718085	14.19259068026333	14.760552471924616	42.91983993804053
SRR891275_002.read_dist	31132	31227	17838	38499087	167	167.0	15936999	3041	3041.0	44223425	220	220.0	1344309357	4497	4497.0	21187215	523	523.0	95986367	1009	1009.0	176004635	5357	5357.0	22427490	2042	2042.0	97337365	4364	4364.0	173705276	4556	4556.0	13389	0.5347936080955583	9.738367438434688	0.7045185256348673	14.400999135363627	1.6748326768501618	3.2311781471162773	17.155026099209017	6.53921286066545	13.975085663048004	14.58993819451116	42.87635699875108
SRR891275_003.read_dist	46705	46845	26776	38499087	234	234.0	15936999	4507	4507.0	44223425	296	296.0	1344309357	6719	6719.0	21187215	820	820.0	95986367	1561	1561.0	176004635	8096	8096.0	22427490	3188	3188.0	97337365	6662	6662.0	173705276	6924	6924.0	20069	0.49951969260326606	9.621090831465471	0.6318710641477212	14.343046216245064	1.750453623652471	3.3322659835628134	17.28252748425659	6.805422136834241	14.221368342405807	14.780659622158183	42.8412850891237
SRR891275_004.read_dist	62003	62199	35658	38499087	324	324.0	15936999	5980	5980.0	44223425	418	418.0	1344309357	8948	8948.0	21187215	1107	1107.0	95986367	2073	2073.0	176004635	10796	10796.0	22427490	4307	4307.0	97337365	8874	8874.0	173705276	9192	9192.0	26541	0.5209086962812907	9.614302480747279	0.6720365279184553	14.386083377546264	1.7797713789610765	3.332851010466406	17.35719223781733	6.9245486261837	14.267110403704239	14.778372642646989	42.6711040370424
SRR891275_005.read_dist	77624	77883	44778	38499087	421	421.0	15936999	7565	7565.0	44223425	503	503.0	1344309357	11214	11214.0	21187215	1382	1382.0	95986367	2627	2627.0	176004635	13565	13565.0	22427490	5380	5380.0	97337365	11093	11093.0	173705276	11510	11510.0	33105	0.5405544213756532	9.713287880538758	0.6458405557053528	14.398520858210393	1.7744565566298165	3.373008230294159	17.417151368077757	6.907797593826636	14.24315961121169	14.77857812359565	42.50606679249644
SRR891275_006.read_dist	93317	93640	53766	38499087	486	486.0	15936999	9083	9083.0	44223425	606	606.0	1344309357	13507	13507.0	21187215	1613	1613.0	95986367	3144	3144.0	176004635	16177	16177.0	22427490	6567	6567.0	97337365	13402	13402.0	173705276	13907	13907.0	39874	0.5190089705254165	9.699914566424605	0.6471593336181118	14.42439128577531	1.7225544639043144	3.35753951302862	17.27573686458778	7.013028620247757	14.312259718069201	14.85155916275096	42.58222981631781
SRR891275_007.read_dist	109014	109377	62879	38499087	592	592.0	15936999	10644	10644.0	44223425	710	710.0	1344309357	15754	15754.0	21187215	1845	1845.0	95986367	3652	3652.0	176004635	18955	18955.0	22427490	7687	7687.0	97337365	15649	15649.0	173705276	16224	16224.0	46498	0.5412472457646489	9.73147919580899	0.649130987319089	14.403393766513982	1.6868262980334072	3.3389103742103	17.329968823427226	7.027985773974418	14.307395521910458	14.833100194739297	42.51167978642677
SRR891275_008.read_dist	124331	124744	71723	38499087	683	683.0	15936999	12112	12112.0	44223425	809	809.0	1344309357	17949	17949.0	21187215	2157	2157.0	95986367	4192	4192.0	176004635	21702	21702.0	22427490	8778	8778.0	97337365	17824	17824.0	173705276	18468	18468.0	53021	0.547521323670878	9.70948502533188	0.6485281857243635	14.388667992047713	1.7291412813441926	3.360482267684217	17.397229526069392	7.036811389726159	14.288462771756558	14.804720066696595	42.503847880459176
SRR891275_009.read_dist	139858	140320	80644	38499087	767	767.0	15936999	13603	13603.0	44223425	932	932.0	1344309357	20198	20198.0	21187215	2418	2418.0	95986367	4676	4676.0	176004635	24427	24427.0	22427490	9880	9880.0	97337365	20011	20011.0	173705276	20717	20717.0	59676	0.5466077537058153	9.69427023945268	0.6641961231470923	14.394241733181302	1.7232041049030786	3.3323831242873436	17.408067274800455	7.041049030786774	14.260974914481187	14.764110604332952	42.528506271379705
SRR891275_01.read_dist	155408	155923	89614	38499087	861	861.0	15936999	15110	15110.0	44223425	1062	1062.0	1344309357	22407	22407.0	21187215	2653	2653.0	95986367	5160	5160.0	176004635	27162	27162.0	22427490	10937	10937.0	97337365	22228	22228.0	173705276	23012	23012.0	66309	0.5521956350249803	9.690680656477877	0.6811054174175715	14.370554696869608	1.7014808591420123	3.309325756944133	17.420136862425682	7.014359651879454	14.255754442898096	14.7585667284493	42.52676000333498
SRR891275_02.read_dist	311833	312792	180394	38499087	1731	1731.0	15936999	30586	30586.0	44223425	2119	2119.0	1344309357	44911	44911.0	21187215	5302	5302.0	95986367	10337	10337.0	176004635	54942	54942.0	22427490	21819	21819.0	97337365	44442	44442.0	173705276	46105	46105.0	132398	0.5534029003299317	9.778383078851121	0.6774469935292462	14.358103787820662	1.6950561395432107	3.3047520396941095	17.5650272385483	6.975562034834651	14.208163891659634	14.739827105552571	42.32780889536817
SRR891275_03.read_dist	467179	468611	270185	38499087	2570	2570.0	15936999	46139	46139.0	44223425	3179	3179.0	1344309357	66768	66768.0	21187215	7866	7866.0	95986367	15414	15414.0	176004635	82282	82282.0	22427490	32823	32823.0	97337365	66693	66693.0	173705276	69247	69247.0	198426	0.5484292942333834	9.845906306083299	0.6783878312715664	14.248065026215773	1.6785777542567288	3.2892953857250466	17.558700073195038	7.004317013471728	14.23206028027511	14.77707522870782	42.34343624029312
SRR891275_04.read_dist	622692	624606	359990	38499087	3444	3444.0	15936999	61387	61387.0	44223425	4206	4206.0	1344309357	88961	88961.0	21187215	10616	10616.0	95986367	20583	20583.0	176004635	109560	109560.0	22427490	43738	43738.0	97337365	89018	89018.0	173705276	92432	92432.0	264616	0.551387594739724	9.828115644102041	0.6733845015898022	14.242738622427579	1.699631447664608	3.2953573933007365	17.540657630570312	7.002494372452393	14.251864375302189	14.798448942213172	42.36526706435737
SRR891275_05.read_dist	778373	780747	449953	38499087	4309	4309.0	15936999	76475	76475.0	44223425	5249	5249.0	1344309357	111200	111200.0	21187215	13362	13362.0	95986367	25838	25838.0	176004635	137104	137104.0	22427490	54586	54586.0	97337365	111385	111385.0	173705276	115616	115616.0	330794	0.5519073400217996	9.795106481356957	0.6723048567589757	14.2427700650787	1.7114378921724964	3.309394720696974	17.5606182284402	6.9915094134207365	14.266465321032292	14.8083822288142	42.36891079952917
SRR891275_06.read_dist	933555	936380	539675	38499087	5112	5112.0	15936999	91535	91535.0	44223425	6326	6326.0	1344309357	133548	133548.0	21187215	16170	16170.0	95986367	31033	31033.0	176004635	164734	164734.0	22427490	65403	65403.0	97337365	133396	133396.0	173705276	138420	138420.0	396705	0.5459322070099746	9.775411691834512	0.6755804267498238	14.262158525384994	1.7268630256946966	3.3141459663811697	17.592644012046392	6.984664345671629	14.245925799354964	14.78246011234755	42.36581302462675
SRR891275_07.read_dist	1089816	1093150	629327	38499087	5949	5949.0	15936999	106646	106646.0	44223425	7439	7439.0	1344309357	155831	155831.0	21187215	18873	18873.0	95986367	36310	36310.0	176004635	192351	192351.0	22427490	76024	76024.0	97337365	155168	155168.0	173705276	161111	161111.0	463823	0.5442071078991904	9.755843205415541	0.6805104514476513	14.25522572382564	1.7264785253624844	3.3215935598957143	17.596029822073824	6.954580798609523	14.19457530988428	14.738233545259114	42.42995014407904
SRR891275_08.read_dist	1246011	1249841	719337	38499087	6779	6779.0	15936999	121716	121716.0	44223425	8598	8598.0	1344309357	177892	177892.0	21187215	21471	21471.0	95986367	41470	41470.0	176004635	219820	219820.0	22427490	87052	87052.0	97337365	177799	177799.0	173705276	184532	184532.0	530504	0.5423889918797671	9.738518739583675	0.687927504378557	14.233170459282421	1.717898516691323	3.318022052405066	17.587837172888392	6.96504595384533	14.225729512794027	14.764438036518246	42.445719095468945
SRR891275_09.read_dist	1401630	1405941	809449	38499087	7594	7594.0	15936999	136888	136888.0	44223425	9708	9708.0	1344309357	200239	200239.0	21187215	24115	24115.0	95986367	46498	46498.0	176004635	247199	247199.0	22427490	98053	98053.0	97337365	200228	200228.0	173705276	207821	207821.0	596492	0.5401364637634154	9.736397188786727	0.6904983921800417	14.242347296223667	1.7152213357459523	3.307251157765511	17.582459007881553	6.97419023984648	14.241564902083374	14.781630239106763	42.426531412057834
SRR891275_1.read_dist	1557252	1562003	899555	38499087	8433	8433.0	15936999	151944	151944.0	44223425	10740	10740.0	1344309357	222441	222441.0	21187215	26671	26671.0	95986367	51553	51553.0	176004635	274727	274727.0	22427490	109103	109103.0	97337365	222861	222861.0	173705276	231270	231270.0	662448	0.5398837262156347	9.727510126421011	0.6875787050344974	14.240753698936558	1.7074871175023352	3.300441804529185	17.588122429982526	6.984813729551095	14.267642251647402	14.805989489136703	42.41016182427306
SRR891275_2.read_dist	3116543	3126237	1801734	38499087	17149	17149.0	15936999	304404	304404.0	44223425	21655	21655.0	1344309357	445143	445143.0	21187215	53088	53088.0	95986367	102727	102727.0	176004635	549747	549747.0	22427490	219119	219119.0	97337365	446872	446872.0	173705276	463636	463636.0	1324503	0.5485508616269336	9.737073676755793	0.6926858072500581	14.238939658125727	1.698143806755534	3.285963284293545	17.584943176093176	7.009033544161879	14.294245765756083	14.83048150220217	42.36732531794614
SRR891275_3.read_dist	4673032	4687512	2701018	38499087	25707	25707.0	15936999	457103	457103.0	44223425	32398	32398.0	1344309357	667464	667464.0	21187215	79442	79442.0	95986367	153775	153775.0	176004635	823761	823761.0	22427490	328340	328340.0	97337365	669339	669339.0	173705276	694585	694585.0	1986494	0.5484145960586341	9.751505702812068	0.6911555639750895	14.239195547659397	1.6947583280853467	3.2805249351894994	17.573523011781088	7.004568734970705	14.27919544525966	14.817775399828308	42.37843017788541
SRR891275_4.read_dist	6232885	6252165	3603095	38499087	34256	34256.0	15936999	609364	609364.0	44223425	43147	43147.0	1344309357	890707	890707.0	21187215	106167	106167.0	95986367	205060	205060.0	176004635	1098467	1098467.0	22427490	438742	438742.0	97337365	893402	893402.0	173705276	927154	927154.0	2649070	0.5479062052904874	9.746447830471524	0.690112944875895	14.246377054988152	1.6980837837772995	3.279823869011774	17.569385964701826	7.017441158382737	14.289482123392458	14.829327121085257	42.37044287858686
SRR891275_5.read_dist	7791964	7815961	4504594	38499087	42827	42827.0	15936999	762418	762418.0	44223425	54241	54241.0	1344309357	1113662	1113662.0	21187215	132331	132331.0	95986367	256030	256030.0	176004635	1372672	1372672.0	22427490	548313	548313.0	97337365	1116667	1116667.0	173705276	1158774	1158774.0	3311367	0.5479428569308368	9.75462902130653	0.693977362476604	14.248561373323126	1.6930867490254877	3.2757328241530375	17.56242130686169	7.015298566612602	14.287008341008868	14.825739278893534	42.366728800207675
SRR891275_6.read_dist	9346102	9374913	5404843	38499087	51557	51557.0	15936999	913868	913868.0	44223425	65055	65055.0	1344309357	1336856	1336856.0	21187215	158868	158868.0	95986367	307479	307479.0	176004635	1646792	1646792.0	22427490	657767	657767.0	97337365	1340343	1340343.0	173705276	1390715	1390715.0	3970070	0.5499464368362672	9.74801579491991	0.6939264396373599	14.259929665480628	1.694607725959697	3.279806436603732	17.565944345296856	7.016246444100335	14.297124677317004	14.834430996852985	42.347806320976
SRR891275_7.read_dist	10903962	10937605	6304824	38499087	60074	60074.0	15936999	1065977	1065977.0	44223425	75630	75630.0	1344309357	1558788	1558788.0	21187215	185337	185337.0	95986367	358937	358937.0	176004635	1921722	1921722.0	22427490	767601	767601.0	97337365	1563959	1563959.0	173705276	1622633	1622633.0	4632781	0.5492427272698182	9.745981867145503	0.6914676476248686	14.251639184263832	1.6944934471486217	3.2816782101748965	17.569861043619696	7.017998912924722	14.298916444687846	14.835359294836485	42.356448235239796
SRR891275_8.read_dist	12465637	12504042	7209276	38499087	68725	68725.0	15936999	1219607	1219607.0	44223425	86584	86584.0	1344309357	1782380	1782380.0	21187215	211791	211791.0	95986367	410056	410056.0	176004635	2197010	2197010.0	22427490	877404	877404.0	97337365	1787822	1787822.0	173705276	1854970	1854970.0	5294766	0.5496222741414336	9.753702042907406	0.6924480899856222	14.254430687292958	1.69378029920245	3.279387577233026	17.57039843596175	7.016962994845986	14.297952614042723	14.834962966375192	42.344435503335646
SRR891275_9.read_dist	14023846	14067064	8111181	38499087	77425	77425.0	15936999	1372396	1372396.0	44223425	97457	97457.0	1344309357	2004682	2004682.0	21187215	238620	238620.0	95986367	461905	461905.0	176004635	2473274	2473274.0	22427490	986417	986417.0	97337365	2010579	2010579.0	173705276	2085947	2085947.0	5955883	0.5503991451236733	9.756094093266372	0.6928027056676503	14.25089130183811	1.6963027963759887	3.2835920843183763	17.582019958109242	7.012245056964268	14.29281191867756	14.828588254094813	42.339204541900145
SRR891276.read_dist	21552266	21619306	12412686	38499087	110675	110675.0	15936999	2151650	2151650.0	44223425	144843	144843.0	1344309357	2935061	2935061.0	21187215	367808	367808.0	95986367	708427	708427.0	176004635	3826924	3826924.0	22427490	1547786	1547786.0	97337365	3135035	3135035.0	173705276	3243533	3243533.0	9206620	0.5119267010698678	9.952447132206741	0.6699706271792444	13.576111092557735	1.7012942043560508	3.276825814852706	17.7014192777511	7.159276990667508	14.501089905476153	15.002946903105954	42.58517826612936
SRR891276_001.read_dist	21348	21414	12396	38499087	99	99.0	15936999	2093	2093.0	44223425	125	125.0	1344309357	2919	2919.0	21187215	355	355.0	95986367	713	713.0	176004635	3920	3920.0	22427490	1585	1585.0	97337365	3139	3139.0	173705276	3240	3240.0	9018	0.46231437377416645	9.773979639488186	0.5837302699168768	13.631269263098908	1.65779396656393	3.329597459605865	18.305781264593257	7.401699822545998	14.65863453815261	15.130288596245448	42.11263659288316
SRR891276_002.read_dist	43105	43240	24890	38499087	207	207.0	15936999	4169	4169.0	44223425	283	283.0	1344309357	5949	5949.0	21187215	745	745.0	95986367	1433	1433.0	176004635	7728	7728.0	22427490	3110	3110.0	97337365	6328	6328.0	173705276	6554	6554.0	18350	0.4787234042553191	9.641535615171136	0.654486586493987	13.75809435707678	1.7229417206290472	3.3140610545790934	17.872340425531917	7.192414431082331	14.634597594819612	15.157261794634596	42.43755781683626
SRR891276_003.read_dist	64583	64789	37443	38499087	317	317.0	15936999	6234	6234.0	44223425	418	418.0	1344309357	8933	8933.0	21187215	1146	1146.0	95986367	2197	2197.0	176004635	11630	11630.0	22427490	4664	4664.0	97337365	9582	9582.0	173705276	9911	9911.0	27346	0.489280587754094	9.622003735201963	0.6451712482057139	13.787834354597232	1.7688187809659046	3.391007732794147	17.95057803022118	7.198752874716387	14.789547608390313	15.297349858772321	42.207782185247495
SRR891276_004.read_dist	85976	86245	49646	38499087	402	402.0	15936999	8338	8338.0	44223425	585	585.0	1344309357	11929	11929.0	21187215	1508	1508.0	95986367	2904	2904.0	176004635	15359	15359.0	22427490	6147	6147.0	97337365	12588	12588.0	173705276	13033	13033.0	36599	0.4661139776218911	9.667806829381414	0.6783001913154386	13.831526465302336	1.7485071598353528	3.3671517189402285	17.8085686126732	7.127369702591454	14.595628732100414	15.111600672502753	42.436083251202966
SRR891276_005.read_dist	107680	108024	62291	38499087	515	515.0	15936999	10627	10627.0	44223425	704	704.0	1344309357	14951	14951.0	21187215	1853	1853.0	95986367	3565	3565.0	176004635	19215	19215.0	22427490	7673	7673.0	97337365	15729	15729.0	173705276	16279	16279.0	45733	0.47674590831667035	9.837628675109235	0.6517070280678368	13.840442864548619	1.7153595497296896	3.3001925498037474	17.787713841368586	7.103051173813227	14.560653188180403	15.069799303858403	42.33596237873065
SRR891276_006.read_dist	129189	129613	74821	38499087	618	618.0	15936999	12779	12779.0	44223425	841	841.0	1344309357	17800	17800.0	21187215	2219	2219.0	95986367	4273	4273.0	176004635	23188	23188.0	22427490	9201	9201.0	97337365	18928	18928.0	173705276	19595	19595.0	54792	0.47680402428768714	9.859350528110607	0.648854667355898	13.733190343561215	1.7120196276608057	3.2967372100020835	17.890180768904354	7.098824963545323	14.603473417018353	15.118082291128204	42.27353737665203
SRR891276_007.read_dist	150753	151254	87040	38499087	727	727.0	15936999	14892	14892.0	44223425	994	994.0	1344309357	20703	20703.0	21187215	2559	2559.0	95986367	4936	4936.0	176004635	26841	26841.0	22427490	10798	10798.0	97337365	22104	22104.0	173705276	22883	22883.0	64214	0.4806484456609412	9.845690031338014	0.6571727028706679	13.687571898924988	1.6918560831449085	3.2633847699895537	17.745646396128368	7.1389847541222045	14.613828394620967	15.128856096367699	42.45441442870933
SRR891276_008.read_dist	172268	172833	99623	38499087	829	829.0	15936999	17118	17118.0	44223425	1141	1141.0	1344309357	23702	23702.0	21187215	2928	2928.0	95986367	5642	5642.0	176004635	30716	30716.0	22427490	12370	12370.0	97337365	25237	25237.0	173705276	26117	26117.0	73210	0.47965376982404984	9.904358542639427	0.6601748508676005	13.713816227225125	1.6941209144087068	3.2644228822042085	17.77206899145418	7.157197988810007	14.601956802231056	15.111118825687225	42.35880879230239
SRR891276_009.read_dist	193709	194341	111893	38499087	920	920.0	15936999	19263	19263.0	44223425	1296	1296.0	1344309357	26573	26573.0	21187215	3259	3259.0	95986367	6278	6278.0	176004635	34460	34460.0	22427490	13868	13868.0	97337365	28401	28401.0	173705276	29381	29381.0	82448	0.47339470312491955	9.911958876407963	0.6668690600542345	13.673388528411401	1.676949279874036	3.2304042893676583	17.731718988787748	7.135910590148245	14.61400322114222	15.118271491862242	42.42439835135149
SRR891276_01.read_dist	215146	215840	124281	38499087	1008	1008.0	15936999	21480	21480.0	44223425	1421	1421.0	1344309357	29461	29461.0	21187215	3599	3599.0	95986367	6955	6955.0	176004635	38273	38273.0	22427490	15441	15441.0	97337365	31542	31542.0	173705276	32638	32638.0	91559	0.4670126019273536	9.951816160118607	0.6583580429948109	13.64946256486286	1.667438843587843	3.2222942920681987	17.73211638250556	7.153910303928836	14.613602668643438	15.121386212008895	42.419848035581914
SRR891276_02.read_dist	432154	433487	249027	38499087	2101	2101.0	15936999	43159	43159.0	44223425	2855	2855.0	1344309357	58917	58917.0	21187215	7209	7209.0	95986367	13993	13993.0	176004635	76793	76793.0	22427490	31116	31116.0	97337365	63027	63027.0	173705276	65202	65202.0	184460	0.484674280889623	9.956238595390404	0.6586125996858037	13.591411045775306	1.6630256501348368	3.228009144449545	17.715179463282634	7.178069930586154	14.539536364412312	15.041281514785911	42.55260250019032
SRR891276_03.read_dist	647538	649584	372731	38499087	3209	3209.0	15936999	64442	64442.0	44223425	4355	4355.0	1344309357	88485	88485.0	21187215	10858	10858.0	95986367	21092	21092.0	176004635	114799	114799.0	22427490	46407	46407.0	97337365	94210	94210.0	173705276	97441	97441.0	276853	0.4940084731151014	9.9205029680534	0.6704290746077489	13.62179487179487	1.671531318505382	3.247001157663982	17.672695140274392	7.144110692381586	14.503128155865907	15.000523411906697	42.62004606024779
SRR891276_04.read_dist	863123	865848	496388	38499087	4282	4282.0	15936999	85456	85456.0	44223425	5866	5866.0	1344309357	117911	117911.0	21187215	14521	14521.0	95986367	28263	28263.0	176004635	153068	153068.0	22427490	61951	61951.0	97337365	125484	125484.0	173705276	129805	129805.0	369460	0.494544077020447	9.869630697304839	0.6774861176557548	13.61797913721577	1.6770841995361774	3.26419879701749	17.67839158836193	7.154950984468406	14.492613022147074	14.991661353955891	42.67030702848537
SRR891276_05.read_dist	1078101	1081443	620366	38499087	5344	5344.0	15936999	106650	106650.0	44223425	7352	7352.0	1344309357	147280	147280.0	21187215	18160	18160.0	95986367	35294	35294.0	176004635	191175	191175.0	22427490	77485	77485.0	97337365	157110	157110.0	173705276	162565	162565.0	461077	0.4941545694040278	9.861823508035098	0.6798324091052418	13.618840752587053	1.6792378331544056	3.263602427497335	17.677769424740834	7.164963849227375	14.527811451921183	15.032230085173238	42.63534925095451
SRR891276_06.read_dist	1293247	1297215	744295	38499087	6443	6443.0	15936999	127999	127999.0	44223425	8779	8779.0	1344309357	176505	176505.0	21187215	21852	21852.0	95986367	42372	42372.0	176004635	229416	229416.0	22427490	93147	93147.0	97337365	188540	188540.0	173705276	195153	195153.0	552920	0.49667942476767535	9.867215534818824	0.6767575151381999	13.606456909610204	1.6845318624900267	3.2663822111215177	17.685271909436757	7.180536765301049	14.534213680847044	15.043998103629699	42.62362060259864
SRR891276_07.read_dist	1509037	1513729	869215	38499087	7623	7623.0	15936999	149985	149985.0	44223425	10226	10226.0	1344309357	205885	205885.0	21187215	25675	25675.0	95986367	49528	49528.0	176004635	267922	267922.0	22427490	108666	108666.0	97337365	219879	219879.0	173705276	227574	227574.0	644514	0.5035908012596706	9.908312518290922	0.675550247104997	13.601179603482525	1.696142440291492	3.2719198746935545	17.699469323769314	7.178695790329709	14.525651553217253	15.033998820132268	42.5778986859603
SRR891276_08.read_dist	1725264	1730599	993963	38499087	8720	8720.0	15936999	171609	171609.0	44223425	11731	11731.0	1344309357	235351	235351.0	21187215	29334	29334.0	95986367	56606	56606.0	176004635	306207	306207.0	22427490	124351	124351.0	97337365	251541	251541.0	173705276	260345	260345.0	736636	0.5038717808111526	9.916161976286823	0.677857782189866	13.599395353863027	1.6950200479718296	3.2708905991509303	17.693700273720257	7.185431171519226	14.534909589107587	15.043635180651323	42.56537765247755
SRR891276_09.read_dist	1941134	1947168	1117684	38499087	9774	9774.0	15936999	193031	193031.0	44223425	13213	13213.0	1344309357	264731	264731.0	21187215	32982	32982.0	95986367	63527	63527.0	176004635	344124	344124.0	22427490	139624	139624.0	97337365	282897	282897.0	173705276	292811	292811.0	829484	0.5019597692649016	9.913422981478742	0.6785752436358855	13.595693848707457	1.6938445989252082	3.2625330736741773	17.673051323768675	7.1706190734441	14.52863851501257	15.037788213446401	42.59950861969794
SRR891276_1.read_dist	2156122	2162854	1241708	38499087	10939	10939.0	15936999	214756	214756.0	44223425	14664	14664.0	1344309357	293990	293990.0	21187215	36657	36657.0	95986367	70688	70688.0	176004635	382125	382125.0	22427490	155271	155271.0	97337365	314277	314277.0	173705276	325234	325234.0	921146	0.5057669172306591	9.929287876111841	0.6779930591708918	13.592688179599733	1.6948439423095596	3.2682742339519915	17.667628050714473	7.178986653745467	14.53066180149007	15.037260952426749	42.58937496474566
SRR891276_2.read_dist	4312340	4325909	2482688	38499087	21810	21810.0	15936999	430993	430993.0	44223425	28976	28976.0	1344309357	586024	586024.0	21187215	73816	73816.0	95986367	141711	141711.0	176004635	765049	765049.0	22427490	310562	310562.0	97337365	628032	628032.0	173705276	649836	649836.0	1843221	0.5041714932052431	9.963062098624821	0.6698245386114225	13.546840675566685	1.7063696901622294	3.275866413278689	17.685277244620725	7.179115418285498	14.51791981754586	15.021952611578282	42.60887133779282
SRR891276_3.read_dist	6467225	6487507	3725377	38499087	33176	33176.0	15936999	645818	645818.0	44223425	43427	43427.0	1344309357	880603	880603.0	21187215	110529	110529.0	95986367	212232	212232.0	176004635	1147112	1147112.0	22427490	465419	465419.0	97337365	942543	942543.0	173705276	975241	975241.0	2762130	0.5113828778913071	9.954794653786116	0.6693942680909631	13.57382735772	1.703720705041243	3.2713953141013956	17.68186146080459	7.1740808911651275	14.528585479753625	15.032600350180738	42.57613903152628
SRR891276_4.read_dist	8625254	8652272	4968287	38499087	44200	44200.0	15936999	860676	860676.0	44223425	57923	57923.0	1344309357	1174332	1174332.0	21187215	147758	147758.0	95986367	283548	283548.0	176004635	1530813	1530813.0	22427490	621520	621520.0	97337365	1256670	1256670.0	173705276	1300343	1300343.0	3683985	0.5108484800292917	9.94739878727807	0.6694542196546757	13.57252753958729	1.707736418827332	3.2771507876775026	17.692612992286882	7.183315549950349	14.524161977339595	15.02891957164546	42.578238409518335
SRR891276_5.read_dist	10779422	10813092	6207766	38499087	55271	55271.0	15936999	1075448	1075448.0	44223425	72820	72820.0	1344309357	1468030	1468030.0	21187215	184361	184361.0	95986367	354128	354128.0	176004635	1912617	1912617.0	22427490	775694	775694.0	97337365	1569311	1569311.0	173705276	1623580	1623580.0	4605326	0.5111488924721994	9.945795337725787	0.6734428968143432	13.57641274114749	1.7049794822794444	3.2749929437389413	17.68797491041415	7.173655786892407	14.513064348291868	15.014946696097656	42.590278525328365
SRR891276_6.read_dist	12931069	12971425	7447198	38499087	66084	66084.0	15936999	1290606	1290606.0	44223425	87137	87137.0	1344309357	1761976	1761976.0	21187215	220939	220939.0	95986367	424852	424852.0	176004635	2294815	2294815.0	22427490	929690	929690.0	97337365	1881685	1881685.0	173705276	1946580	1946580.0	5524227	0.5094582900490887	9.94960846630189	0.6717611981721361	13.583519158457918	1.7032746980381879	3.275291650686027	17.691309937034674	7.167215629739985	14.506386152639358	15.006678140605215	42.58766480937908
SRR891276_7.read_dist	15084039	15131154	8685686	38499087	77104	77104.0	15936999	1506259	1506259.0	44223425	101560	101560.0	1344309357	2054349	2054349.0	21187215	257409	257409.0	95986367	495715	495715.0	176004635	2676375	2676375.0	22427490	1083683	1083683.0	97337365	2194124	2194124.0	173705276	2270039	2270039.0	6445468	0.509571180096376	9.954686866580037	0.6711979800086629	13.576948592288465	1.7011855143368444	3.2761215701062856	17.687844562285203	7.161932262403779	14.500704969363209	15.002418189650307	42.59733262909094
SRR891276_8.read_dist	17238778	17292581	9924251	38499087	88039	88039.0	15936999	1720722	1720722.0	44223425	116068	116068.0	1344309357	2346984	2346984.0	21187215	293804	293804.0	95986367	566400	566400.0	176004635	3058840	3058840.0	22427490	1237664	1237664.0	97337365	2506689	2506689.0	173705276	2593598	2593598.0	7368330	0.5091142843280595	9.950637212571102	0.6712011353308104	13.572201859282892	1.6990176307400269	3.2753930717456234	17.688741778916633	7.1571964879042635	14.495748205545489	14.998327895644959	42.609775833925546
SRR891276_9.read_dist	19393082	19453362	11167608	38499087	99376	99376.0	15936999	1935997	1935997.0	44223425	130493	130493.0	1344309357	2640689	2640689.0	21187215	330777	330777.0	95986367	637176	637176.0	176004635	3441989	3441989.0	22427490	1392631	1392631.0	97337365	2821388	2821388.0	173705276	2919064	2919064.0	8285754	0.510842290396899	9.95199184593388	0.6707992171224696	13.57446080528394	1.7003590433365707	3.275402986897586	17.693543152078288	7.158819128539324	14.503343946408853	15.005447387449017	42.59291530173551
