# Supplementary material for: Combining signal and sequence to detect RNA polymerase initiation in ATAC-seq data
Source: PLoS One. 2020 Apr 30;15(4):e0232332. doi: 10.1371/journal.pone.0232332 (PMC7192442; doi:10.1371/journal.pone.0232332)
Supplement: S1 File — (ZIP) [file pone.0232332.s011.zip › multiqc_reports/all_other_ATAC_samples_MultiQC/multiqc_data/mqc_picard_deduplication_1.txt]

Sample	Read Pair Unique	Unpaired Read Unique	Read Pair Not Optical Duplicates	Unpaired Read Duplicates	Unmapped Reads
SRR1822165	51020483.0	689416.0	134037988.0	2047362.0	9027802.0
SRR1822165_001	163269.0	1546.0	21893.0	1271.0	8969.0
SRR1822165_002	305708.0	2982.0	64876.0	2549.0	18021.0
SRR1822165_003	437508.0	4442.0	118073.0	3834.0	27084.0
SRR1822165_004	562493.0	5788.0	177811.0	5168.0	36202.0
SRR1822165_005	682904.0	7164.0	242636.0	6555.0	45181.0
SRR1822165_006	798825.0	8556.0	311626.0	7930.0	54190.0
SRR1822165_007	912049.0	9957.0	383460.0	9307.0	63258.0
SRR1822165_008	1022042.0	11341.0	458491.0	10742.0	72565.0
SRR1822165_009	1130225.0	12671.0	534979.0	12096.0	81571.0
SRR1822165_01	1235989.0	14018.0	614265.0	13568.0	90732.0
SRR1822165_02	2227182.0	26960.0	1476098.0	27990.0	181022.0
SRR1822165_03	3138055.0	39517.0	2414802.0	42722.0	270673.0
SRR1822165_04	4004783.0	51704.0	3400771.0	57748.0	360410.0
SRR1822165_05	4839571.0	63714.0	4417970.0	73052.0	451310.0
SRR1822165_06	5649119.0	75524.0	5459470.0	88648.0	541360.0
SRR1822165_07	6438275.0	87074.0	6520065.0	104387.0	631669.0
SRR1822165_08	7210403.0	98351.0	7600590.0	120686.0	722231.0
SRR1822165_09	7967466.0	109367.0	8695086.0	137002.0	812519.0
SRR1822165_1	8709741.0	120133.0	9802571.0	153605.0	902962.0
SRR1822165_2	15562186.0	219841.0	21453641.0	328180.0	1806459.0
SRR1822165_3	21634073.0	305778.0	33887987.0	515866.0	2709288.0
SRR1822165_4	27095923.0	380650.0	46934374.0	713907.0	3609061.0
SRR1822165_5	32042119.0	447374.0	60488702.0	920676.0	4511384.0
SRR1822165_6	36544616.0	506370.0	74489433.0	1135424.0	5412746.0
SRR1822165_7	40650220.0	559604.0	88887054.0	1356863.0	6317945.0
SRR1822165_8	44406934.0	606937.0	103637754.0	1583628.0	7223171.0
SRR1822165_9	47853702.0	650159.0	118692816.0	1813577.0	8126288.0
SRR1822166	16241068.0	209887.0	38244460.0	548044.0	1848337.0
SRR1822166_001	51159.0	402.0	3385.0	363.0	1771.0
SRR1822166_002	98263.0	708.0	11076.0	808.0	3620.0
SRR1822166_003	142433.0	1060.0	21274.0	1211.0	5445.0
SRR1822166_004	184522.0	1370.0	33484.0	1629.0	7313.0
SRR1822166_005	225292.0	1634.0	47409.0	2025.0	9099.0
SRR1822166_006	264536.0	2002.0	62429.0	2432.0	10982.0
SRR1822166_007	302524.0	2313.0	78924.0	2876.0	12849.0
SRR1822166_008	339534.0	2628.0	96205.0	3305.0	14679.0
SRR1822166_009	375739.0	2972.0	114224.0	3766.0	16556.0
SRR1822166_01	411498.0	3291.0	133194.0	4187.0	18298.0
SRR1822166_02	738880.0	6527.0	351103.0	8473.0	36564.0
SRR1822166_03	1032729.0	9664.0	601969.0	12816.0	54694.0
SRR1822166_04	1308322.0	12775.0	872064.0	17284.0	73087.0
SRR1822166_05	1569685.0	15777.0	1155442.0	21745.0	91574.0
SRR1822166_06	1819974.0	18777.0	1450078.0	26362.0	109997.0
SRR1822166_07	2062505.0	21790.0	1752415.0	30975.0	128527.0
SRR1822166_08	2299487.0	24802.0	2060831.0	35587.0	147223.0
SRR1822166_09	2528955.0	27678.0	2375973.0	40204.0	165614.0
SRR1822166_1	2753027.0	30601.0	2695610.0	44859.0	183886.0
SRR1822166_2	4810220.0	57798.0	6087371.0	93944.0	369224.0
SRR1822166_3	6638645.0	82273.0	9709455.0	145325.0	552852.0
SRR1822166_4	8310897.0	104932.0	13485056.0	198718.0	738354.0
SRR1822166_5	9858240.0	125808.0	17382543.0	253235.0	922807.0
SRR1822166_6	11302106.0	144997.0	21385180.0	309797.0	1108040.0
SRR1822166_7	12653844.0	162943.0	25482743.0	367841.0	1293636.0
SRR1822166_8	13922725.0	179526.0	29667104.0	426836.0	1478162.0
SRR1822166_9	15115594.0	195293.0	33920533.0	486693.0	1663138.0
SRR1822167	18672537.0	316879.0	63240668.0	1372245.0	2824544.0
SRR1822168	14995954.0	192436.0	45647170.0	698735.0	1709947.0
SRR1822168_001	55790.0	323.0	4795.0	606.0	1809.0
SRR1822168_002	106024.0	581.0	15569.0	1252.0	3559.0
SRR1822168_003	152127.0	817.0	29964.0	1907.0	5246.0
SRR1822168_004	195685.0	1081.0	46887.0	2549.0	6906.0
SRR1822168_005	237133.0	1349.0	66167.0	3180.0	8567.0
SRR1822168_006	276819.0	1589.0	86838.0	3833.0	10248.0
SRR1822168_007	314968.0	1825.0	109300.0	4479.0	11898.0
SRR1822168_008	351828.0	2079.0	132828.0	5102.0	13635.0
SRR1822168_009	387811.0	2325.0	157341.0	5715.0	15268.0
SRR1822168_01	422666.0	2555.0	183401.0	6318.0	16799.0
SRR1822168_02	736343.0	4955.0	476476.0	12860.0	33877.0
SRR1822168_03	1009269.0	7335.0	809790.0	19303.0	50926.0
SRR1822168_04	1258754.0	9709.0	1167425.0	25863.0	68094.0
SRR1822168_05	1491687.0	12093.0	1540610.0	32482.0	85293.0
SRR1822168_06	1714126.0	14445.0	1925033.0	38990.0	102155.0
SRR1822168_07	1926784.0	16718.0	2319125.0	45576.0	119346.0
SRR1822168_08	2131949.0	19006.0	2721228.0	52089.0	136595.0
SRR1822168_09	2329894.0	21343.0	3129194.0	58793.0	153712.0
SRR1822168_1	2522930.0	23591.0	3541306.0	65468.0	170865.0
SRR1822168_2	4275678.0	45527.0	7854181.0	132257.0	341348.0
SRR1822168_3	5842118.0	66191.0	12351975.0	200694.0	512861.0
SRR1822168_4	7305815.0	86066.0	16951814.0	270068.0	684474.0
SRR1822168_5	8697381.0	105284.0	21621652.0	340164.0	855152.0
SRR1822168_6	10035875.0	123457.0	26345633.0	410642.0	1026143.0
SRR1822168_7	11327840.0	141710.0	31118880.0	481633.0	1196349.0
SRR1822168_8	12584938.0	158882.0	35930984.0	553334.0	1366940.0
SRR1822168_9	13806788.0	175844.0	40771767.0	625627.0	1538037.0
SRR3622817	22269405.0	589705.0	40686607.0	1293005.0	5816300.0
SRR3622817_001	60190.0	1211.0	2809.0	648.0	5743.0
SRR3622817_002	116805.0	2310.0	9489.0	1465.0	11497.0
SRR3622817_003	170504.0	3321.0	18792.0	2254.0	17225.0
SRR3622817_004	221888.0	4425.0	30132.0	3057.0	23022.0
SRR3622817_005	272033.0	5436.0	43016.0	3879.0	28817.0
SRR3622817_006	320631.0	6480.0	57083.0	4691.0	34477.0
SRR3622817_007	368539.0	7522.0	72224.0	5509.0	40355.0
SRR3622817_008	415400.0	8559.0	88190.0	6299.0	46036.0
SRR3622817_009	461109.0	9572.0	105361.0	7104.0	51740.0
SRR3622817_01	506263.0	10623.0	123402.0	7882.0	57473.0
SRR3622817_02	927857.0	20776.0	332014.0	16519.0	116117.0
SRR3622817_03	1315059.0	30922.0	573924.0	25444.0	174364.0
SRR3622817_04	1681154.0	40765.0	838034.0	34436.0	233007.0
SRR3622817_05	2031254.0	50441.0	1117618.0	43735.0	290816.0
SRR3622817_06	2370302.0	59947.0	1408398.0	52923.0	348520.0
SRR3622817_07	2700412.0	69307.0	1708045.0	62512.0	406893.0
SRR3622817_08	3022470.0	78545.0	2016435.0	72243.0	464918.0
SRR3622817_09	3337267.0	87798.0	2330530.0	82033.0	523699.0
SRR3622817_1	3644402.0	96838.0	2651776.0	91825.0	581413.0
SRR3622817_2	6493404.0	180141.0	6096875.0	197199.0	1163518.0
SRR3622817_3	9040491.0	252722.0	9846260.0	312183.0	1744249.0
SRR3622817_4	11370281.0	317729.0	13811854.0	435510.0	2325809.0
SRR3622817_5	13518486.0	375893.0	17955626.0	565954.0	2908869.0
SRR3622817_6	15513720.0	428158.0	22253356.0	701771.0	3490289.0
SRR3622817_7	17374610.0	474761.0	26689411.0	842914.0	4071645.0
SRR3622817_8	19114124.0	516621.0	31250423.0	989636.0	4653021.0
SRR3622817_9	20740499.0	555075.0	35917940.0	1139301.0	5235546.0
SRR3622818	14997503.0	586864.0	17376303.0	879172.0	4092340.0
SRR3622818_001	31697.0	958.0	664.0	463.0	4147.0
SRR3622818_002	62542.0	1815.0	2316.0	1024.0	8245.0
SRR3622818_003	92389.0	2634.0	4898.0	1693.0	12297.0
SRR3622818_004	121517.0	3469.0	8172.0	2339.0	16492.0
SRR3622818_005	150056.0	4343.0	12112.0	2990.0	20733.0
SRR3622818_006	178180.0	5177.0	16432.0	3621.0	24808.0
SRR3622818_007	205612.0	5989.0	21283.0	4237.0	28908.0
SRR3622818_008	232588.0	6777.0	26586.0	4911.0	33042.0
SRR3622818_009	259207.0	7596.0	32251.0	5581.0	37085.0
SRR3622818_01	285877.0	8434.0	38173.0	6225.0	41237.0
SRR3622818_02	536423.0	16734.0	112095.0	12717.0	82193.0
SRR3622818_03	768214.0	24888.0	203763.0	19271.0	123535.0
SRR3622818_04	989484.0	32819.0	306534.0	25987.0	164780.0
SRR3622818_05	1201966.0	40546.0	417889.0	32742.0	205806.0
SRR3622818_06	1407682.0	48184.0	535938.0	39703.0	246835.0
SRR3622818_07	1608776.0	55813.0	659056.0	46645.0	287960.0
SRR3622818_08	1806047.0	63342.0	786725.0	53607.0	328823.0
SRR3622818_09	1998416.0	70805.0	917768.0	60756.0	369487.0
SRR3622818_1	2187448.0	78206.0	1051901.0	67837.0	410013.0
SRR3622818_2	3957380.0	149625.0	2521668.0	142649.0	819698.0
SRR3622818_3	5578246.0	216779.0	4136853.0	222443.0	1229666.0
SRR3622818_4	7104460.0	279541.0	5848139.0	306485.0	1638942.0
SRR3622818_5	8554151.0	338636.0	7634125.0	394063.0	2047957.0
SRR3622818_6	9942672.0	393855.0	9481154.0	485319.0	2455976.0
SRR3622818_7	11276494.0	446390.0	11383507.0	579943.0	2865597.0
SRR3622818_8	12560812.0	495903.0	13338343.0	676902.0	3274263.0
SRR3622818_9	13800249.0	542403.0	15334965.0	776985.0	3683236.0
SRR3622819	22846889.0	557008.0	37814704.0	1013256.0	4872870.0
SRR3622819_001	58320.0	1008.0	2425.0	517.0	4771.0
SRR3622819_002	113268.0	1944.0	8511.0	1155.0	9613.0
SRR3622819_003	165427.0	2913.0	16933.0	1762.0	14485.0
SRR3622819_004	215632.0	3830.0	27267.0	2409.0	19233.0
SRR3622819_005	264266.0	4778.0	39290.0	3046.0	24046.0
SRR3622819_006	311693.0	5639.0	52272.0	3705.0	28766.0
SRR3622819_007	358117.0	6547.0	66440.0	4387.0	33818.0
SRR3622819_008	403702.0	7478.0	81259.0	5024.0	38650.0
SRR3622819_009	448326.0	8400.0	97072.0	5645.0	43517.0
SRR3622819_01	492407.0	9333.0	113822.0	6298.0	48339.0
SRR3622819_02	904392.0	18186.0	309032.0	13195.0	97059.0
SRR3622819_03	1282376.0	26906.0	537402.0	20133.0	145469.0
SRR3622819_04	1641317.0	35387.0	785921.0	27209.0	194216.0
SRR3622819_05	1985672.0	43651.0	1048213.0	34458.0	242843.0
SRR3622819_06	2318774.0	51924.0	1322206.0	41774.0	291034.0
SRR3622819_07	2643998.0	60370.0	1603717.0	49288.0	340196.0
SRR3622819_08	2961349.0	68368.0	1893866.0	56933.0	389289.0
SRR3622819_09	3271141.0	76645.0	2189972.0	64694.0	438201.0
SRR3622819_1	3574975.0	84622.0	2491565.0	72408.0	486954.0
SRR3622819_2	6404883.0	158504.0	5727913.0	155368.0	973334.0
SRR3622819_3	8967693.0	224566.0	9231695.0	245891.0	1461375.0
SRR3622819_4	11336966.0	285406.0	12928271.0	342265.0	1948029.0
SRR5007258	28264557.0	1314814.0	23741716.0	1702378.0	6711938.0
SRR5007258_001	50630.0	2252.0	1463.0	776.0	6664.0
SRR5007258_002	99133.0	4412.0	5236.0	1692.0	13456.0
SRR5007258_003	145874.0	6421.0	10458.0	2574.0	20091.0
SRR5007258_004	191203.0	8502.0	16891.0	3565.0	26885.0
SRR5007258_005	235868.0	10598.0	24210.0	4556.0	33774.0
SRR5007258_006	279456.0	12622.0	32330.0	5549.0	40585.0
SRR5007258_007	322575.0	14762.0	41168.0	6508.0	47214.0
SRR5007258_008	364755.0	16818.0	50707.0	7521.0	54021.0
SRR5007258_009	406559.0	18895.0	60644.0	8502.0	60789.0
SRR5007258_01	448264.0	20870.0	71118.0	9533.0	67547.0
SRR5007258_02	845104.0	40767.0	194783.0	19622.0	134401.0
SRR5007258_03	1218928.0	60293.0	340717.0	30385.0	201114.0
SRR5007258_04	1580617.0	79421.0	500151.0	41427.0	267958.0
SRR5007258_05	1931005.0	97879.0	669508.0	53035.0	335140.0
SRR5007258_06	2274846.0	116434.0	845695.0	64906.0	402312.0
SRR5007258_07	2612370.0	134398.0	1028762.0	76873.0	468951.0
SRR5007258_08	2945437.0	151857.0	1216725.0	89373.0	535710.0
SRR5007258_09	3274250.0	169417.0	1407679.0	101840.0	602617.0
SRR5007258_1	3598992.0	186890.0	1601816.0	114469.0	669581.0
SRR5007258_2	6711619.0	349521.0	3692206.0	252814.0	1339491.0
SRR5007258_3	9668401.0	498356.0	5936989.0	405829.0	2010931.0
SRR5007258_4	12522856.0	636605.0	8282345.0	569363.0	2683010.0
SRR5007258_5	15294997.0	764703.0	10706914.0	741850.0	3354693.0
SRR5007258_6	17998799.0	885826.0	13201501.0	922989.0	4025315.0
SRR5007258_7	20644797.0	1000723.0	15756555.0	1110301.0	4697948.0
SRR5007258_8	23237955.0	1110828.0	18366818.0	1303314.0	5370568.0
SRR5007258_9	25775591.0	1214856.0	21029481.0	1499761.0	6040647.0
SRR5007259	20764721.0	965338.0	26484775.0	1854771.0	5501883.0
SRR5007259_001	45542.0	1658.0	1661.0	1190.0	5502.0
SRR5007259_002	89022.0	3131.0	5698.0	2530.0	11181.0
SRR5007259_003	130343.0	4620.0	11487.0	3872.0	16614.0
SRR5007259_004	170425.0	6010.0	18673.0	5237.0	22083.0
SRR5007259_005	209563.0	7524.0	27022.0	6613.0	27655.0
SRR5007259_006	247406.0	8982.0	36322.0	7983.0	32973.0
SRR5007259_007	284711.0	10441.0	46204.0	9368.0	38457.0
SRR5007259_008	321044.0	11893.0	56930.0	10685.0	44008.0
SRR5007259_009	356793.0	13353.0	68307.0	12031.0	49554.0
SRR5007259_01	392134.0	14826.0	80300.0	13467.0	55163.0
SRR5007259_02	723135.0	28731.0	222792.0	27231.0	109794.0
SRR5007259_03	1026617.0	42561.0	391493.0	41436.0	165051.0
SRR5007259_04	1314980.0	56252.0	576345.0	55939.0	219555.0
SRR5007259_05	1591433.0	69709.0	772262.0	70702.0	274417.0
SRR5007259_06	1859276.0	82918.0	976757.0	85767.0	329467.0
SRR5007259_07	2119734.0	95906.0	1188572.0	100918.0	384440.0
SRR5007259_08	2374489.0	108853.0	1406855.0	116339.0	439884.0
SRR5007259_09	2624941.0	121522.0	1628406.0	131748.0	495218.0
SRR5007259_1	2871067.0	134147.0	1853871.0	147526.0	550429.0
SRR5007259_2	5191618.0	252200.0	4259728.0	311955.0	1100371.0
SRR5007259_3	7356890.0	359659.0	6820682.0	486350.0	1650325.0
SRR5007259_4	9427765.0	460524.0	9473315.0	668054.0	2201746.0
SRR5007259_5	11429637.0	555199.0	12193294.0	854797.0	2751208.0
SRR5007259_6	13380937.0	644625.0	14965738.0	1046316.0	3300395.0
SRR5007259_7	15284669.0	730515.0	17786882.0	1242977.0	3851252.0
SRR5007259_8	17150396.0	811826.0	20649467.0	1443867.0	4402193.0
SRR5007259_9	18973207.0	890627.0	23550009.0	1647352.0	4952481.0
SRR5063984	24141976.0	232416.0	7851753.0	204029.0	1530105.0
SRR5063984_001	31740.0	339.0	227.0	74.0	1615.0
SRR5063984_002	63222.0	655.0	829.0	188.0	3189.0
SRR5063984_003	94286.0	990.0	1830.0	312.0	4734.0
SRR5063984_004	125170.0	1333.0	2971.0	436.0	6319.0
SRR5063984_005	155810.0	1696.0	4422.0	559.0	7867.0
SRR5063984_006	186252.0	2014.0	6047.0	668.0	9376.0
SRR5063984_007	216383.0	2286.0	7885.0	785.0	10829.0
SRR5063984_008	246276.0	2592.0	9866.0	899.0	12359.0
SRR5063984_009	275939.0	2939.0	12035.0	1009.0	13908.0
SRR5063984_01	305719.0	3237.0	14469.0	1128.0	15467.0
SRR5063984_02	596522.0	6406.0	44516.0	2366.0	30894.0
SRR5063984_03	877696.0	9536.0	83173.0	3719.0	46179.0
SRR5063984_04	1153452.0	12610.0	127437.0	5070.0	61724.0
SRR5063984_05	1424570.0	15571.0	176316.0	6447.0	76888.0
SRR5063984_06	1692537.0	18545.0	228328.0	7899.0	92080.0
SRR5063984_07	1958347.0	21585.0	282926.0	9316.0	107691.0
SRR5063984_08	2222028.0	24508.0	340121.0	10837.0	122969.0
SRR5063984_09	2482741.0	27284.0	398952.0	12360.0	138164.0
SRR5063984_1	2741732.0	30103.0	459111.0	13888.0	153531.0
SRR5063984_2	5271673.0	56650.0	1130850.0	30736.0	306944.0
SRR5063984_3	7728569.0	81482.0	1872881.0	49502.0	459794.0
SRR5063984_4	10143467.0	105332.0	2657882.0	69231.0	612597.0
SRR5063984_5	12525917.0	128351.0	3473003.0	90134.0	765841.0
SRR5063984_6	14884550.0	150140.0	4311890.0	111587.0	918219.0
SRR5063984_7	17222484.0	171563.0	5172340.0	133686.0	1070727.0
SRR5063984_8	19545628.0	192571.0	6050164.0	156406.0	1223527.0
SRR5063984_9	21848951.0	212624.0	6944195.0	179955.0	1376905.0
SRR5063985	20772703.0	210541.0	7707324.0	162867.0	1944002.0
SRR5063985_001	28180.0	295.0	179.0	73.0	1974.0
SRR5063985_002	56344.0	566.0	634.0	188.0	3926.0
SRR5063985_003	84150.0	831.0	1306.0	316.0	5923.0
SRR5063985_004	111881.0	1090.0	2167.0	430.0	7840.0
SRR5063985_005	139400.0	1342.0	3296.0	548.0	9782.0
SRR5063985_006	166513.0	1606.0	4651.0	661.0	11757.0
SRR5063985_007	193444.0	1856.0	6112.0	782.0	13694.0
SRR5063985_008	220227.0	2095.0	7650.0	897.0	15580.0
SRR5063985_009	246884.0	2348.0	9342.0	1016.0	17472.0
SRR5063985_01	273683.0	2617.0	11243.0	1137.0	19398.0
SRR5063985_02	534491.0	5041.0	36237.0	2300.0	38961.0
SRR5063985_03	786404.0	7572.0	69191.0	3580.0	58510.0
SRR5063985_04	1033180.0	9978.0	107923.0	4829.0	77769.0
SRR5063985_05	1274659.0	12430.0	151321.0	6120.0	97060.0
SRR5063985_06	1512778.0	14873.0	198140.0	7389.0	116564.0
SRR5063985_07	1747829.0	17353.0	248551.0	8756.0	135925.0
SRR5063985_08	1980838.0	19772.0	301130.0	10121.0	155409.0
SRR5063985_09	2210527.0	22121.0	355763.0	11465.0	174878.0
SRR5063985_1	2437499.0	24479.0	412633.0	12871.0	194306.0
SRR5063985_2	4644197.0	47501.0	1055565.0	27383.0	389086.0
SRR5063985_3	6766342.0	69539.0	1780198.0	42666.0	584039.0
SRR5063985_4	8839238.0	91184.0	2555242.0	58630.0	779202.0
SRR5063985_5	10878343.0	112127.0	3362768.0	74887.0	973222.0
SRR5063985_6	12891059.0	132507.0	4195627.0	91788.0	1167289.0
SRR5063985_7	14885161.0	152691.0	5048608.0	109152.0	1362215.0
SRR5063985_8	16861957.0	172222.0	5921722.0	126797.0	1555761.0
SRR5063985_9	18822554.0	191574.0	6808039.0	144719.0	1749901.0
SRR5063986	30641485.0	290535.0	15016085.0	283078.0	2336057.0
SRR5128074	8715820.0	349533.0	22845870.0	1043708.0	8759327.0
SRR5128074_001	29435.0	566.0	2017.0	846.0	8958.0
SRR5128074_002	56157.0	1009.0	6912.0	1845.0	17850.0
SRR5128074_003	81121.0	1417.0	13604.0	2773.0	26494.0
SRR5128074_004	104734.0	1808.0	21595.0	3764.0	35344.0
SRR5128074_005	127343.0	2240.0	30790.0	4749.0	44135.0
SRR5128074_006	148921.0	2655.0	40809.0	5760.0	52861.0
SRR5128074_007	169697.0	3073.0	51567.0	6698.0	61545.0
SRR5128074_008	189695.0	3484.0	62982.0	7693.0	70359.0
SRR5128074_009	209404.0	3932.0	74663.0	8654.0	79246.0
SRR5128074_01	228536.0	4355.0	87338.0	9628.0	87921.0
SRR5128074_02	401909.0	8618.0	230236.0	19411.0	175673.0
SRR5128074_03	553273.0	12721.0	393922.0	29394.0	263663.0
SRR5128074_04	692484.0	16828.0	570799.0	39385.0	351321.0
SRR5128074_05	822291.0	20959.0	756263.0	49347.0	439430.0
SRR5128074_06	946420.0	24905.0	947798.0	59210.0	526985.0
SRR5128074_07	1065510.0	28875.0	1144815.0	69170.0	614755.0
SRR5128074_08	1180921.0	32652.0	1346257.0	78965.0	702279.0
SRR5128074_09	1292533.0	36473.0	1549951.0	88818.0	789935.0
SRR5128074_1	1401027.0	40524.0	1756219.0	98967.0	877331.0
SRR5128074_2	2394145.0	78465.0	3922214.0	200078.0	1752727.0
SRR5128074_3	3288295.0	115446.0	6184865.0	301879.0	2626827.0
SRR5128074_4	4133777.0	151342.0	8495748.0	405203.0	3501871.0
SRR5128074_5	4945461.0	186302.0	10839368.0	509541.0	4375429.0
SRR5128074_6	5731471.0	220194.0	13206305.0	615199.0	5252029.0
SRR5128074_7	6497734.0	253475.0	15594356.0	721183.0	6129716.0
SRR5128074_8	7251028.0	285917.0	17998535.0	828122.0	7007061.0
SRR5128074_9	7989377.0	318026.0	20414852.0	935931.0	7883169.0
SRR5876158	11821722.0	524879.0	29215759.0	1622249.0	4969040.0
SRR5876158_001	38462.0	930.0	2751.0	1096.0	4756.0
SRR5876158_002	73547.0	1696.0	9028.0	2439.0	9693.0
SRR5876158_003	106101.0	2393.0	17570.0	3815.0	14508.0
SRR5876158_004	136876.0	3064.0	28007.0	5184.0	19484.0
SRR5876158_005	166547.0	3837.0	39630.0	6612.0	24483.0
SRR5876158_006	194691.0	4625.0	52318.0	7991.0	29468.0
SRR5876158_007	222284.0	5329.0	65705.0	9401.0	34390.0
SRR5876158_008	248758.0	6106.0	80032.0	10773.0	39399.0
SRR5876158_009	274629.0	6875.0	95073.0	12200.0	44383.0
SRR5876158_01	300288.0	7599.0	110714.0	13581.0	49292.0
SRR5876158_02	531127.0	14914.0	290785.0	27619.0	99465.0
SRR5876158_03	734931.0	22167.0	496831.0	42011.0	149180.0
SRR5876158_04	924409.0	29390.0	717640.0	56479.0	199105.0
SRR5876158_05	1102658.0	36517.0	949846.0	70921.0	248596.0
SRR5876158_06	1273367.0	43391.0	1189344.0	85413.0	298158.0
SRR5876158_07	1437754.0	50247.0	1435319.0	100067.0	348010.0
SRR5876158_08	1597618.0	57140.0	1686903.0	114604.0	397712.0
SRR5876158_09	1752914.0	63855.0	1942020.0	129129.0	447070.0
SRR5876158_1	1905226.0	70590.0	2199420.0	144043.0	496987.0
SRR5876158_2	3301329.0	134045.0	4909941.0	294984.0	994127.0
SRR5876158_3	4564451.0	193522.0	7750957.0	450264.0	1490500.0
SRR5876158_4	5746208.0	248909.0	10671929.0	609690.0	1987255.0
SRR5876158_5	6866621.0	301263.0	13651979.0	771477.0	2484208.0
SRR5876158_6	7936354.0	351326.0	16683230.0	936857.0	2981739.0
SRR5876158_7	8960952.0	398463.0	19761058.0	1104764.0	3479231.0
SRR5876158_8	9950491.0	442521.0	22879101.0	1275183.0	3975990.0
SRR5876158_9	10903173.0	484705.0	26028964.0	1447654.0	4472237.0
SRR5876159	8165033.0	170907.0	21979932.0	662699.0	2131996.0
SRR5876159_001	28142.0	369.0	1910.0	498.0	2133.0
SRR5876159_002	53840.0	619.0	6459.0	1087.0	4288.0
SRR5876159_003	77798.0	848.0	12708.0	1695.0	6469.0
SRR5876159_004	100500.0	1091.0	20255.0	2293.0	8654.0
SRR5876159_005	122133.0	1336.0	28917.0	2893.0	10807.0
SRR5876159_006	142883.0	1575.0	38427.0	3478.0	12803.0
SRR5876159_007	162895.0	1794.0	48526.0	4055.0	14819.0
SRR5876159_008	182286.0	2001.0	59109.0	4668.0	16949.0
SRR5876159_009	201038.0	2249.0	70341.0	5283.0	19102.0
SRR5876159_01	219611.0	2464.0	82152.0	5889.0	21189.0
SRR5876159_02	385332.0	4812.0	218655.0	12086.0	42544.0
SRR5876159_03	530586.0	7082.0	375009.0	18214.0	63752.0
SRR5876159_04	663852.0	9425.0	543502.0	24403.0	85074.0
SRR5876159_05	788795.0	11674.0	719999.0	30527.0	106441.0
SRR5876159_06	907503.0	13800.0	902936.0	36654.0	127544.0
SRR5876159_07	1021814.0	16046.0	1090679.0	42855.0	148831.0
SRR5876159_08	1132244.0	18174.0	1282786.0	49038.0	170038.0
SRR5876159_09	1239039.0	20264.0	1476717.0	55402.0	191460.0
SRR5876159_1	1343202.0	22372.0	1673449.0	61630.0	212492.0
SRR5876159_2	2290763.0	42448.0	3742355.0	124942.0	425362.0
SRR5876159_3	3138699.0	61415.0	5907734.0	189494.0	639459.0
SRR5876159_4	3935478.0	79076.0	8125450.0	255232.0	853524.0
SRR5876159_5	4696432.0	95877.0	10377425.0	321509.0	1066286.0
SRR5876159_6	5427854.0	112005.0	12657098.0	388708.0	1280497.0
SRR5876159_7	6138383.0	127545.0	14960763.0	456306.0	1493057.0
SRR5876159_8	6830012.0	142403.0	17285711.0	524653.0	1705834.0
SRR5876159_9	7505060.0	156858.0	19623339.0	593612.0	1919528.0
SRR891275	3948176.0	55286.0	3758887.0	116231.0	458203.0
SRR891275_001	7563.0	133.0	71.0	50.0	473.0
SRR891275_002	15160.0	224.0	232.0	124.0	926.0
SRR891275_003	22623.0	301.0	473.0	212.0	1389.0
SRR891275_004	29837.0	364.0	829.0	307.0	1811.0
SRR891275_005	37099.0	442.0	1282.0	420.0	2284.0
SRR891275_006	44319.0	522.0	1817.0	523.0	2733.0
SRR891275_007	51486.0	573.0	2412.0	645.0	3180.0
SRR891275_008	58389.0	641.0	3084.0	744.0	3623.0
SRR891275_009	65344.0	695.0	3802.0	871.0	4070.0
SRR891275_01	72258.0	766.0	4568.0	990.0	4508.0
SRR891275_02	138954.0	1414.0	15205.0	2101.0	9151.0
SRR891275_03	201031.0	2046.0	29961.0	3149.0	13615.0
SRR891275_04	260329.0	2663.0	47581.0	4209.0	18126.0
SRR891275_05	317559.0	3312.0	67346.0	5251.0	22691.0
SRR891275_06	372569.0	3934.0	89065.0	6353.0	27245.0
SRR891275_07	426759.0	4543.0	112156.0	7443.0	31764.0
SRR891275_08	479205.0	5086.0	136993.0	8529.0	36401.0
SRR891275_09	530335.0	5705.0	162793.0	9669.0	40920.0
SRR891275_1	580427.0	6316.0	189650.0	10782.0	45492.0
SRR891275_2	1042411.0	12153.0	498724.0	22120.0	91395.0
SRR891275_3	1459837.0	17841.0	850932.0	33653.0	137024.0
SRR891275_4	1852642.0	23377.0	1229484.0	45256.0	182857.0
SRR891275_5	2227368.0	28937.0	1625751.0	56789.0	228716.0
SRR891275_6	2588173.0	34400.0	2033410.0	68536.0	274714.0
SRR891275_7	2938839.0	39750.0	2453044.0	80446.0	320586.0
SRR891275_8	3282439.0	44945.0	2881728.0	92358.0	366635.0
SRR891275_9	3617802.0	50105.0	3316931.0	104275.0	412650.0
SRR891276	5043519.0	74476.0	5610867.0	169018.0	777160.0
SRR891276_001	10426.0	166.0	118.0	94.0	752.0
SRR891276_002	20854.0	309.0	432.0	224.0	1507.0
SRR891276_003	30982.0	397.0	929.0	364.0	2307.0
SRR891276_004	40884.0	478.0	1609.0	512.0	3016.0
SRR891276_005	50751.0	570.0	2468.0	672.0	3796.0
SRR891276_006	60398.0	663.0	3454.0	822.0	4535.0
SRR891276_007	70020.0	729.0	4491.0	1002.0	5307.0
SRR891276_008	79376.0	821.0	5770.0	1155.0	6056.0
SRR891276_009	88628.0	903.0	7112.0	1326.0	6875.0
SRR891276_01	97799.0	1008.0	8521.0	1498.0	7714.0
SRR891276_02	185999.0	1899.0	27614.0	3029.0	15356.0
SRR891276_03	267636.0	2769.0	52446.0	4605.0	23086.0
SRR891276_04	344751.0	3631.0	81900.0	6190.0	30707.0
SRR891276_05	418376.0	4515.0	114508.0	7818.0	38611.0
SRR891276_06	489495.0	5344.0	149728.0	9457.0	46275.0
SRR891276_07	558766.0	6158.0	187150.0	11047.0	54025.0
SRR891276_08	625963.0	7035.0	226797.0	12709.0	61786.0
SRR891276_09	691707.0	7857.0	267830.0	14203.0	69336.0
SRR891276_1	756045.0	8663.0	309771.0	15827.0	77112.0
SRR891276_2	1344166.0	16696.0	787572.0	32168.0	154992.0
SRR891276_3	1875615.0	24327.0	1321417.0	48834.0	232899.0
SRR891276_4	2375098.0	31772.0	1888834.0	65618.0	310350.0
SRR891276_5	2851383.0	39173.0	2477452.0	82579.0	388168.0
SRR891276_6	3311078.0	46378.0	3081563.0	99409.0	465261.0
SRR891276_7	3757527.0	53644.0	3699416.0	116509.0	543123.0
SRR891276_8	4194387.0	60667.0	4327661.0	134015.0	621888.0
SRR891276_9	4621856.0	67688.0	4965113.0	151456.0	699718.0
