# Supplementary material for: Combining signal and sequence to detect RNA polymerase initiation in ATAC-seq data
Source: PLoS One. 2020 Apr 30;15(4):e0232332. doi: 10.1371/journal.pone.0232332 (PMC7192442; doi:10.1371/journal.pone.0232332)
Supplement: S1 File — (ZIP) [file pone.0232332.s011.zip › multiqc_reports/all_other_ATAC_samples_MultiQC/multiqc_data/multiqc_picard_gcbias.txt]

Sample	ACCUMULATION_LEVEL	READS_USED	WINDOW_SIZE	TOTAL_CLUSTERS	ALIGNED_READS	AT_DROPOUT	GC_DROPOUT	GC_NC_0_19	GC_NC_20_39	GC_NC_40_59	GC_NC_60_79	GC_NC_80_100	SAMPLE	LIBRARY	READ_GROUP
SRR1822165	All Reads	ALL	100.0	219479211.0	429821214.0	25.949747	0.968361	0.287355	0.473397	1.529624	1.182279	5.516338
SRR1822165_001	All Reads	ALL	100.0	219858.0	430599.0	25.917893	0.931286	0.283512	0.47411	1.526927	1.198234	5.721929
SRR1822165_002	All Reads	ALL	100.0	439783.0	861283.0	25.945946	0.942898	0.279453	0.473616	1.527541	1.197402	5.743852
SRR1822165_003	All Reads	ALL	100.0	659057.0	1290475.0	25.953727	0.948782	0.283068	0.473405	1.527773	1.194599	5.848383
SRR1822165_004	All Reads	ALL	100.0	878094.0	1719217.0	25.983913	0.928318	0.284624	0.472785	1.528856	1.193416	5.677951
SRR1822165_005	All Reads	ALL	100.0	1097935.0	2149856.0	25.974621	0.92002	0.284202	0.472966	1.528675	1.19381	5.658503
SRR1822165_006	All Reads	ALL	100.0	1317001.0	2578897.0	25.972092	0.938804	0.280586	0.473042	1.528645	1.193443	5.679554
SRR1822165_007	All Reads	ALL	100.0	1536339.0	3008467.0	25.954678	0.935056	0.284023	0.473354	1.527931	1.196598	5.690462
SRR1822165_008	All Reads	ALL	100.0	1755825.0	3438000.0	25.969227	0.931521	0.283401	0.473071	1.528103	1.196891	5.740396
SRR1822165_009	All Reads	ALL	100.0	1974704.0	3866695.0	25.958358	0.93133	0.283878	0.4733	1.52799	1.196225	5.708768
SRR1822165_01	All Reads	ALL	100.0	2194448.0	4296918.0	25.952636	0.939835	0.283512	0.473411	1.527922	1.196138	5.692605
SRR1822165_02	All Reads	ALL	100.0	4391701.0	8599753.0	25.954647	0.945318	0.28576	0.473337	1.528752	1.190507	5.582154
SRR1822165_03	All Reads	ALL	100.0	6584446.0	12894710.0	25.942423	0.95924	0.285462	0.473574	1.529021	1.186312	5.538043
SRR1822165_04	All Reads	ALL	100.0	8781416.0	17197308.0	25.935126	0.971474	0.285358	0.473737	1.529168	1.182551	5.568763
SRR1822165_05	All Reads	ALL	100.0	10977142.0	21497039.0	25.952771	0.966602	0.286416	0.473358	1.529596	1.182026	5.569206
SRR1822165_06	All Reads	ALL	100.0	13172406.0	25796089.0	25.951877	0.965978	0.286242	0.473373	1.529567	1.182643	5.547106
SRR1822165_07	All Reads	ALL	100.0	15365289.0	30090357.0	25.94872	0.970999	0.285996	0.473441	1.529579	1.181799	5.549739
SRR1822165_08	All Reads	ALL	100.0	17562680.0	34393251.0	25.947043	0.969572	0.286216	0.47347	1.529556	1.18183	5.54276
SRR1822165_09	All Reads	ALL	100.0	19758275.0	38693327.0	25.946964	0.967229	0.285847	0.473469	1.529584	1.18163	5.542142
SRR1822165_1	All Reads	ALL	100.0	21952406.0	42989755.0	25.946656	0.968683	0.286459	0.473472	1.529526	1.181931	5.550143
SRR1822165_2	All Reads	ALL	100.0	43896157.0	85963529.0	25.947002	0.971293	0.28712	0.473454	1.529647	1.181441	5.518821
SRR1822165_3	All Reads	ALL	100.0	65843679.0	128945881.0	25.947532	0.971124	0.286594	0.473448	1.529641	1.181509	5.525205
SRR1822165_4	All Reads	ALL	100.0	87792305.0	171931993.0	25.943491	0.970765	0.286886	0.473532	1.529558	1.181272	5.532933
SRR1822165_5	All Reads	ALL	100.0	109735111.0	214905016.0	25.947042	0.97107	0.286555	0.473462	1.5296	1.181726	5.528247
SRR1822165_6	All Reads	ALL	100.0	131678973.0	257880353.0	25.948021	0.969785	0.286821	0.473439	1.529567	1.182327	5.524507
SRR1822165_7	All Reads	ALL	100.0	153626225.0	300857544.0	25.949357	0.971088	0.287326	0.473405	1.52962	1.182182	5.518752
SRR1822165_8	All Reads	ALL	100.0	175578856.0	343847269.0	25.950609	0.969752	0.287488	0.473377	1.529654	1.182161	5.516171
SRR1822165_9	All Reads	ALL	100.0	197525143.0	386824563.0	25.949457	0.969292	0.287567	0.4734	1.529622	1.182213	5.517358
SRR1822166	All Reads	ALL	100.0	63688464.0	125503727.0	27.218074	1.782273	0.257851	0.447669	1.576932	0.993972	4.874783
SRR1822166_001	All Reads	ALL	100.0	63637.0	125520.0	27.061711	1.938213	0.23652	0.45091	1.575523	0.957233	5.88959
SRR1822166_002	All Reads	ALL	100.0	127459.0	251228.0	27.144026	1.795889	0.254648	0.449151	1.57756	0.968411	5.094508
SRR1822166_003	All Reads	ALL	100.0	190974.0	376503.0	27.151222	1.777501	0.25062	0.449116	1.576537	0.977257	5.210525
SRR1822166_004	All Reads	ALL	100.0	254449.0	501637.0	27.234379	1.757877	0.254519	0.447383	1.577169	0.985995	5.323262
SRR1822166_005	All Reads	ALL	100.0	318262.0	627440.0	27.232887	1.733398	0.251908	0.447422	1.577735	0.98437	5.124244
SRR1822166_006	All Reads	ALL	100.0	381785.0	752583.0	27.214721	1.761633	0.247984	0.447834	1.577464	0.984303	5.080819
SRR1822166_007	All Reads	ALL	100.0	445436.0	878041.0	27.222054	1.758718	0.250974	0.447665	1.577915	0.982982	4.987662
SRR1822166_008	All Reads	ALL	100.0	509006.0	1003357.0	27.255097	1.771372	0.249495	0.447006	1.578846	0.982087	4.9205
SRR1822166_009	All Reads	ALL	100.0	572427.0	1128274.0	27.240699	1.754834	0.255721	0.447264	1.578335	0.984352	4.881273
SRR1822166_01	All Reads	ALL	100.0	636351.0	1254265.0	27.244664	1.760188	0.260366	0.447132	1.578244	0.985847	4.884555
SRR1822166_02	All Reads	ALL	100.0	1273689.0	2510537.0	27.254886	1.734979	0.255551	0.446963	1.577795	0.993893	4.831596
SRR1822166_03	All Reads	ALL	100.0	1910939.0	3766223.0	27.220048	1.769506	0.254872	0.447702	1.577224	0.991313	4.868226
SRR1822166_04	All Reads	ALL	100.0	2548477.0	5022524.0	27.2139	1.778993	0.256807	0.447791	1.577399	0.990037	4.784693
SRR1822166_05	All Reads	ALL	100.0	3184996.0	6276914.0	27.21575	1.776639	0.258603	0.447756	1.577459	0.98973	4.774455
SRR1822166_06	All Reads	ALL	100.0	3821730.0	7531396.0	27.199117	1.781172	0.260592	0.448079	1.57717	0.988968	4.77433
SRR1822166_07	All Reads	ALL	100.0	4458646.0	8786361.0	27.200023	1.775668	0.259365	0.448059	1.577147	0.989453	4.78109
SRR1822166_08	All Reads	ALL	100.0	5095959.0	10041985.0	27.193372	1.783881	0.259843	0.448193	1.57702	0.989545	4.767027
SRR1822166_09	All Reads	ALL	100.0	5732715.0	11296747.0	27.199957	1.784697	0.258852	0.44806	1.577096	0.989923	4.786615
SRR1822166_1	All Reads	ALL	100.0	6368013.0	12548660.0	27.20087	1.783933	0.258641	0.448039	1.577038	0.990449	4.801619
SRR1822166_2	All Reads	ALL	100.0	12737604.0	25099441.0	27.207086	1.78928	0.258605	0.4479	1.576915	0.992597	4.827485
SRR1822166_3	All Reads	ALL	100.0	19109650.0	37658252.0	27.21991	1.784371	0.258439	0.447635	1.577094	0.993219	4.844563
SRR1822166_4	All Reads	ALL	100.0	25478823.0	50209005.0	27.21915	1.781213	0.258423	0.44765	1.576964	0.994008	4.862577
SRR1822166_5	All Reads	ALL	100.0	31843239.0	62750624.0	27.217963	1.779634	0.258304	0.447671	1.576892	0.994248	4.876386
SRR1822166_6	All Reads	ALL	100.0	38208488.0	75293747.0	27.219424	1.777905	0.258368	0.447639	1.576916	0.994517	4.866927
SRR1822166_7	All Reads	ALL	100.0	44579906.0	87848335.0	27.219139	1.777784	0.258257	0.447642	1.576917	0.994463	4.86869
SRR1822166_8	All Reads	ALL	100.0	50954710.0	100411444.0	27.219344	1.780152	0.257993	0.447641	1.576972	0.994031	4.864951
SRR1822166_9	All Reads	ALL	100.0	57318710.0	112951543.0	27.215582	1.780672	0.257969	0.44772	1.576879	0.994134	4.865665
SRR1822167	All Reads	ALL	100.0	97098336.0	191203269.0	28.86348	3.607583	0.257155	0.414182	1.642653	0.701861	4.031263
SRR1822168	All Reads	ALL	100.0	71435573.0	141124919.0	28.907323	3.360624	0.257016	0.413245	1.637287	0.758017	4.38193
SRR1822168_001	All Reads	ALL	100.0	71503.0	141153.0	28.779037	3.436663	0.262689	0.415917	1.635077	0.73619	5.140072
SRR1822168_002	All Reads	ALL	100.0	143475.0	283350.0	28.807377	3.35187	0.260259	0.415353	1.633972	0.752507	5.185138
SRR1822168_003	All Reads	ALL	100.0	214738.0	424195.0	28.811423	3.356163	0.259618	0.41528	1.634203	0.759001	4.793323
SRR1822168_004	All Reads	ALL	100.0	286089.0	565141.0	28.846975	3.356141	0.25851	0.414561	1.635137	0.758846	4.716323
SRR1822168_005	All Reads	ALL	100.0	357548.0	706418.0	28.842525	3.34084	0.255346	0.41466	1.63559	0.757487	4.533878
SRR1822168_006	All Reads	ALL	100.0	428521.0	846662.0	28.863611	3.342871	0.254867	0.414198	1.636472	0.75454	4.484192
SRR1822168_007	All Reads	ALL	100.0	499922.0	987821.0	28.85414	3.352458	0.252881	0.414392	1.635881	0.757	4.570414
SRR1822168_008	All Reads	ALL	100.0	571167.0	1128514.0	28.843937	3.365755	0.251372	0.414579	1.636019	0.755682	4.483532
SRR1822168_009	All Reads	ALL	100.0	642346.0	1269171.0	28.829006	3.382442	0.251742	0.414915	1.635791	0.754425	4.483003
SRR1822168_01	All Reads	ALL	100.0	713985.0	1410865.0	28.845696	3.365178	0.250864	0.414556	1.636306	0.752954	4.492066
SRR1822168_02	All Reads	ALL	100.0	1428995.0	2823401.0	28.882284	3.356907	0.251503	0.413799	1.636694	0.755877	4.53827
SRR1822168_03	All Reads	ALL	100.0	2143367.0	4234551.0	28.90869	3.351129	0.254204	0.413255	1.637191	0.756656	4.513066
SRR1822168_04	All Reads	ALL	100.0	2858535.0	5647197.0	28.92745	3.356312	0.255833	0.412841	1.637666	0.756834	4.468985
SRR1822168_05	All Reads	ALL	100.0	3572962.0	7058571.0	28.918994	3.36117	0.256441	0.413016	1.637299	0.758023	4.496758
SRR1822168_06	All Reads	ALL	100.0	4287764.0	8471094.0	28.920487	3.361764	0.256087	0.412998	1.637449	0.757796	4.446177
SRR1822168_07	All Reads	ALL	100.0	5002670.0	9883464.0	28.918356	3.364099	0.255853	0.413051	1.637356	0.757943	4.459373
SRR1822168_08	All Reads	ALL	100.0	5718046.0	11296588.0	28.91775	3.368789	0.255722	0.413061	1.637461	0.757168	4.44179
SRR1822168_09	All Reads	ALL	100.0	6432092.0	12707117.0	28.915245	3.366789	0.255749	0.413108	1.637557	0.756391	4.408864
SRR1822168_1	All Reads	ALL	100.0	7145081.0	14115826.0	28.914372	3.370178	0.256999	0.413118	1.637658	0.755309	4.397694
SRR1822168_2	All Reads	ALL	100.0	14291206.0	28233848.0	28.910991	3.367315	0.255897	0.413181	1.637537	0.756559	4.372057
SRR1822168_3	All Reads	ALL	100.0	21434103.0	42344530.0	28.916778	3.363324	0.255915	0.413059	1.637562	0.757079	4.395706
SRR1822168_4	All Reads	ALL	100.0	28577420.0	56455431.0	28.917227	3.359648	0.255705	0.413046	1.637529	0.757784	4.385815
SRR1822168_5	All Reads	ALL	100.0	35718039.0	70561849.0	28.910853	3.36081	0.256358	0.413175	1.637378	0.757873	4.384997
SRR1822168_6	All Reads	ALL	100.0	42855602.0	84662653.0	28.911199	3.360197	0.256307	0.413167	1.637391	0.757874	4.383115
SRR1822168_7	All Reads	ALL	100.0	50000425.0	98778403.0	28.911186	3.360064	0.256397	0.413166	1.637366	0.758068	4.385425
SRR1822168_8	All Reads	ALL	100.0	57149980.0	112903248.0	28.908879	3.36098	0.256728	0.413213	1.637317	0.758062	4.38349
SRR1822168_9	All Reads	ALL	100.0	64291783.0	127012860.0	28.90849	3.360507	0.256974	0.41322	1.637299	0.758049	4.387448
SRR3622817	All Reads	ALL	100.0	77706842.0	149415841.0	25.408716	0.29436	0.24408	0.484983	1.517818	1.20525	4.609985
SRR3622817_001	All Reads	ALL	100.0	77594.0	149299.0	25.449181	0.167827	0.247366	0.484128	1.518109	1.214445	4.424585
SRR3622817_002	All Reads	ALL	100.0	155707.0	299579.0	25.449179	0.158991	0.234438	0.484301	1.518966	1.206688	4.395492
SRR3622817_003	All Reads	ALL	100.0	233545.0	449354.0	25.509111	0.178638	0.241887	0.482966	1.518088	1.223454	4.624838
SRR3622817_004	All Reads	ALL	100.0	311017.0	598314.0	25.519137	0.206107	0.237329	0.482775	1.518058	1.221612	4.863109
SRR3622817_005	All Reads	ALL	100.0	388690.0	747595.0	25.495837	0.234314	0.24213	0.483231	1.51774	1.218919	4.883516
SRR3622817_006	All Reads	ALL	100.0	466039.0	896405.0	25.460728	0.238219	0.24313	0.483966	1.517668	1.216372	4.661596
SRR3622817_007	All Reads	ALL	100.0	543526.0	1045404.0	25.405269	0.258444	0.243402	0.485115	1.516749	1.214455	4.61989
SRR3622817_008	All Reads	ALL	100.0	621033.0	1194474.0	25.359753	0.269967	0.243357	0.486065	1.515557	1.216215	4.635403
SRR3622817_009	All Reads	ALL	100.0	698489.0	1343569.0	25.38076	0.277147	0.242281	0.485596	1.516225	1.21518	4.604728
SRR3622817_01	All Reads	ALL	100.0	776540.0	1493791.0	25.38382	0.271255	0.240676	0.485532	1.516389	1.215386	4.558917
SRR3622817_02	All Reads	ALL	100.0	1554200.0	2988768.0	25.393017	0.271361	0.239557	0.485367	1.516858	1.211713	4.602279
SRR3622817_03	All Reads	ALL	100.0	2330576.0	4481646.0	25.377531	0.271535	0.240819	0.485682	1.516448	1.210674	4.684734
SRR3622817_04	All Reads	ALL	100.0	3108198.0	5976424.0	25.376678	0.264936	0.242401	0.48567	1.516631	1.209129	4.664994
SRR3622817_05	All Reads	ALL	100.0	3884970.0	7470269.0	25.381479	0.26479	0.243267	0.485561	1.51665	1.210605	4.631821
SRR3622817_06	All Reads	ALL	100.0	4662354.0	8965651.0	25.402391	0.273089	0.24368	0.485124	1.517343	1.207906	4.643516
SRR3622817_07	All Reads	ALL	100.0	5440222.0	10461153.0	25.39777	0.273969	0.244143	0.48521	1.517344	1.207186	4.631383
SRR3622817_08	All Reads	ALL	100.0	6218276.0	11957542.0	25.402543	0.276338	0.245009	0.485103	1.517394	1.20719	4.654272
SRR3622817_09	All Reads	ALL	100.0	6995072.0	13450537.0	25.402176	0.280972	0.244936	0.485107	1.517442	1.206789	4.649415
SRR3622817_1	All Reads	ALL	100.0	7770803.0	14942390.0	25.403086	0.282902	0.244085	0.485096	1.517536	1.206214	4.643104
SRR3622817_2	All Reads	ALL	100.0	15538951.0	29878358.0	25.403039	0.290997	0.244127	0.485112	1.517589	1.205956	4.62204
SRR3622817_3	All Reads	ALL	100.0	23309835.0	44821418.0	25.40971	0.297859	0.244485	0.484963	1.517747	1.205485	4.640255
SRR3622817_4	All Reads	ALL	100.0	31081573.0	59765941.0	25.412934	0.302285	0.244747	0.484889	1.517891	1.204825	4.638275
SRR3622817_5	All Reads	ALL	100.0	38848856.0	74699220.0	25.409539	0.299703	0.245065	0.484959	1.517893	1.204442	4.617407
SRR3622817_6	All Reads	ALL	100.0	46615779.0	89633093.0	25.409419	0.297849	0.244763	0.484965	1.517889	1.204556	4.613217
SRR3622817_7	All Reads	ALL	100.0	54389786.0	104582339.0	25.409989	0.295828	0.244421	0.484955	1.517907	1.204543	4.612699
SRR3622817_8	All Reads	ALL	100.0	62164468.0	119531951.0	25.410522	0.293816	0.2442	0.484945	1.517902	1.204729	4.612672
SRR3622817_9	All Reads	ALL	100.0	69933156.0	134467644.0	25.409665	0.29494	0.244251	0.484961	1.517876	1.205024	4.602685
SRR3622818	All Reads	ALL	100.0	40624037.0	77013123.0	24.979128	0.066476	0.243623	0.493805	1.497275	1.309947	5.058203
SRR3622818_001	All Reads	ALL	100.0	40413.0	76540.0	25.064629	0.190916	0.267582	0.491663	1.499839	1.300191	5.187989
SRR3622818_002	All Reads	ALL	100.0	81106.0	153734.0	25.1247	0.095903	0.267358	0.490371	1.499632	1.312891	5.324923
SRR3622818_003	All Reads	ALL	100.0	121943.0	231171.0	25.115388	0.061284	0.24773	0.490768	1.498285	1.324909	5.341997
SRR3622818_004	All Reads	ALL	100.0	162832.0	308645.0	25.067382	0.058432	0.24919	0.491813	1.496288	1.334123	5.325382
SRR3622818_005	All Reads	ALL	100.0	203875.0	386309.0	25.078319	0.06663	0.246346	0.491589	1.497119	1.328068	5.351533
SRR3622818_006	All Reads	ALL	100.0	244719.0	463785.0	25.101194	0.073165	0.244851	0.491105	1.497136	1.333935	5.311536
SRR3622818_007	All Reads	ALL	100.0	285194.0	540495.0	25.054892	0.059938	0.237425	0.492166	1.495566	1.33925	5.337571
SRR3622818_008	All Reads	ALL	100.0	325713.0	617278.0	25.047189	0.068903	0.235661	0.492337	1.496379	1.330716	5.284408
SRR3622818_009	All Reads	ALL	100.0	366112.0	693971.0	25.026332	0.070214	0.240539	0.492748	1.496937	1.322765	5.154867
SRR3622818_01	All Reads	ALL	100.0	407171.0	771713.0	25.010448	0.076819	0.238694	0.493112	1.496593	1.319886	5.29459
SRR3622818_02	All Reads	ALL	100.0	814754.0	1544652.0	24.993846	0.089167	0.243831	0.493428	1.496029	1.318641	5.433477
SRR3622818_03	All Reads	ALL	100.0	1221044.0	2314608.0	24.996256	0.07471	0.242729	0.493405	1.496391	1.318219	5.296416
SRR3622818_04	All Reads	ALL	100.0	1626903.0	3083640.0	24.980257	0.068663	0.243833	0.493731	1.496531	1.315485	5.187384
SRR3622818_05	All Reads	ALL	100.0	2033906.0	3854966.0	24.982511	0.079354	0.243193	0.493682	1.496342	1.317158	5.227894
SRR3622818_06	All Reads	ALL	100.0	2440351.0	4625451.0	24.998891	0.075037	0.244439	0.493335	1.496958	1.315689	5.1645
SRR3622818_07	All Reads	ALL	100.0	2847315.0	5396972.0	25.002464	0.070887	0.245229	0.49325	1.49714	1.314771	5.157956
SRR3622818_08	All Reads	ALL	100.0	3254916.0	6169806.0	24.996962	0.075808	0.24543	0.493367	1.497019	1.315016	5.143853
SRR3622818_09	All Reads	ALL	100.0	3660148.0	6938306.0	24.998003	0.068571	0.244935	0.493367	1.497108	1.313839	5.161931
SRR3622818_1	All Reads	ALL	100.0	4065304.0	7706585.0	25.001345	0.072219	0.244602	0.493317	1.497159	1.31391	5.161703
SRR3622818_2	All Reads	ALL	100.0	8132395.0	15416578.0	24.989747	0.062443	0.242245	0.493574	1.497306	1.311778	5.08091
SRR3622818_3	All Reads	ALL	100.0	12193116.0	23113452.0	24.988825	0.062068	0.242404	0.493603	1.497294	1.31224	5.048027
SRR3622818_4	All Reads	ALL	100.0	16254606.0	30812252.0	24.984934	0.066369	0.242821	0.493687	1.497265	1.311753	5.04001
SRR3622818_5	All Reads	ALL	100.0	20313982.0	38507913.0	24.981212	0.065303	0.243554	0.493757	1.497221	1.311287	5.043579
SRR3622818_6	All Reads	ALL	100.0	24373545.0	46204296.0	24.975617	0.065045	0.243276	0.49388	1.497164	1.310399	5.054552
SRR3622818_7	All Reads	ALL	100.0	28435630.0	53905120.0	24.97573	0.068062	0.243228	0.493877	1.497131	1.310611	5.062663
SRR3622818_8	All Reads	ALL	100.0	32500112.0	61611354.0	24.979185	0.066492	0.242875	0.493808	1.497245	1.310543	5.047366
SRR3622818_9	All Reads	ALL	100.0	36560547.0	69309515.0	24.979632	0.067518	0.243376	0.493797	1.497249	1.310271	5.06083
SRR3622819	All Reads	ALL	100.0	73896111.0	142802002.0	25.969569	0.092319	0.23855	0.473408	1.520247	1.295112	4.931183
SRR3622819_001	All Reads	ALL	100.0	73902.0	142896.0	25.970313	0.197775	0.254513	0.474199	1.519529	1.293225	4.852556
SRR3622819_002	All Reads	ALL	100.0	148247.0	286693.0	25.879547	0.178101	0.238667	0.475899	1.517685	1.289425	5.200749
SRR3622819_003	All Reads	ALL	100.0	222250.0	429739.0	25.927557	0.135301	0.235747	0.474763	1.51757	1.300308	5.322871
SRR3622819_004	All Reads	ALL	100.0	295755.0	571879.0	25.964753	0.114062	0.233446	0.473535	1.519314	1.300753	5.086287
SRR3622819_005	All Reads	ALL	100.0	369724.0	714841.0	25.969303	0.114529	0.233934	0.473438	1.520263	1.29447	4.97524
SRR3622819_006	All Reads	ALL	100.0	443219.0	857057.0	25.966283	0.114383	0.235597	0.473475	1.519889	1.296082	5.0479
SRR3622819_007	All Reads	ALL	100.0	517211.0	999840.0	25.959923	0.125952	0.235263	0.473628	1.519707	1.29583	5.074759
SRR3622819_008	All Reads	ALL	100.0	590969.0	1142353.0	25.97435	0.122819	0.235311	0.473346	1.520317	1.292779	5.068205
SRR3622819_009	All Reads	ALL	100.0	664403.0	1284255.0	25.98079	0.109587	0.23318	0.47322	1.52046	1.292614	5.086959
SRR3622819_01	All Reads	ALL	100.0	738470.0	1427530.0	25.988451	0.110987	0.236327	0.473033	1.520762	1.29215	5.032384
SRR3622819_02	All Reads	ALL	100.0	1477628.0	2855961.0	25.945869	0.122563	0.231814	0.473963	1.520215	1.28965	4.984727
SRR3622819_03	All Reads	ALL	100.0	2216933.0	4284726.0	25.978482	0.103395	0.233055	0.473279	1.520783	1.291902	4.933731
SRR3622819_04	All Reads	ALL	100.0	2956134.0	5713530.0	26.000766	0.092065	0.234041	0.472804	1.521293	1.291758	4.924394
SRR3622819_05	All Reads	ALL	100.0	3694568.0	7140534.0	25.993342	0.090048	0.235061	0.472949	1.521153	1.291523	4.923437
SRR3622819_06	All Reads	ALL	100.0	4433732.0	8569501.0	25.990871	0.097795	0.235234	0.472992	1.52116	1.29017	4.963214
SRR3622819_07	All Reads	ALL	100.0	5173360.0	9998276.0	25.982481	0.09276	0.236058	0.473155	1.520781	1.291729	4.983321
SRR3622819_08	All Reads	ALL	100.0	5913119.0	11427696.0	25.982439	0.094195	0.236431	0.473155	1.520889	1.290937	4.966416
SRR3622819_09	All Reads	ALL	100.0	6651189.0	12853656.0	25.967589	0.097223	0.23558	0.473463	1.520667	1.29022	4.960284
SRR3622819_1	All Reads	ALL	100.0	7388986.0	14279315.0	25.965346	0.097652	0.235402	0.473513	1.520623	1.290265	4.95579
SRR3622819_2	All Reads	ALL	100.0	14780686.0	28564953.0	25.958085	0.099249	0.236734	0.473659	1.520051	1.293835	4.976372
SRR3622819_3	All Reads	ALL	100.0	22169610.0	42842706.0	25.962711	0.095184	0.237946	0.473551	1.520056	1.295179	4.953959
SRR3622819_4	All Reads	ALL	100.0	29557650.0	57119961.0	25.964897	0.093748	0.238528	0.4735	1.520119	1.295065	4.949944
SRR5007258	All Reads	ALL	100.0	67308796.0	127413538.0	35.805224	0.0	0.156647	0.297759	1.353605	4.317364	28.15315
SRR5007258_001	All Reads	ALL	100.0	67295.0	127576.0	35.483163	5e-05	0.158378	0.302487	1.359556	4.246792	26.277766
SRR5007258_002	All Reads	ALL	100.0	134910.0	255527.0	35.562358	5e-05	0.15106	0.302629	1.354854	4.258775	27.985339
SRR5007258_003	All Reads	ALL	100.0	201928.0	382553.0	35.728782	1.6e-05	0.155178	0.29987	1.353763	4.293157	28.20337
SRR5007258_004	All Reads	ALL	100.0	269371.0	510121.0	35.723022	1.6e-05	0.157894	0.299687	1.352815	4.290764	28.861094
SRR5007258_005	All Reads	ALL	100.0	336886.0	637693.0	35.79224	1.6e-05	0.156241	0.298122	1.354473	4.290139	28.886958
SRR5007258_006	All Reads	ALL	100.0	403941.0	764458.0	35.848006	1.6e-05	0.156034	0.297273	1.354502	4.303098	28.668254
SRR5007258_007	All Reads	ALL	100.0	471147.0	891738.0	35.897758	1.6e-05	0.153138	0.296504	1.354942	4.312116	28.421265
SRR5007258_008	All Reads	ALL	100.0	538262.0	1018604.0	35.893805	1.6e-05	0.151167	0.296517	1.354997	4.311645	28.426317
SRR5007258_009	All Reads	ALL	100.0	605266.0	1145387.0	35.887862	1.6e-05	0.149155	0.296524	1.354884	4.31144	28.503328
SRR5007258_01	All Reads	ALL	100.0	672743.0	1273156.0	35.865443	1.6e-05	0.150717	0.296845	1.35451	4.312832	28.443409
SRR5007258_02	All Reads	ALL	100.0	1345671.0	2547318.0	35.797312	1.6e-05	0.15317	0.297561	1.354193	4.308947	28.406946
SRR5007258_03	All Reads	ALL	100.0	2018882.0	3821590.0	35.793659	1.6e-05	0.15329	0.297823	1.35336	4.313857	28.439596
SRR5007258_04	All Reads	ALL	100.0	2692777.0	5097460.0	35.80159	1.2e-05	0.154751	0.297717	1.352596	4.319913	28.560106
SRR5007258_05	All Reads	ALL	100.0	3365456.0	6370971.0	35.79872	1.2e-05	0.155817	0.29771	1.35253	4.320332	28.567804
SRR5007258_06	All Reads	ALL	100.0	4039198.0	7646271.0	35.798519	1.2e-05	0.155925	0.297679	1.352696	4.320377	28.498625
SRR5007258_07	All Reads	ALL	100.0	4712450.0	8921191.0	35.787732	1.2e-05	0.155947	0.297752	1.352879	4.318549	28.461407
SRR5007258_08	All Reads	ALL	100.0	5385787.0	10196276.0	35.781151	1.2e-05	0.156603	0.297988	1.352816	4.317551	28.415852
SRR5007258_09	All Reads	ALL	100.0	6058641.0	11470283.0	35.782434	1.2e-05	0.157359	0.298026	1.352683	4.319029	28.383725
SRR5007258_1	All Reads	ALL	100.0	6729627.0	12740235.0	35.784309	1.2e-05	0.156637	0.298003	1.352675	4.32161	28.277135
SRR5007258_2	All Reads	ALL	100.0	13464769.0	25490091.0	35.79594	0.0	0.155506	0.297799	1.353189	4.320932	28.170696
SRR5007258_3	All Reads	ALL	100.0	20195962.0	38233003.0	35.796687	0.0	0.155854	0.297892	1.353404	4.317003	28.207955
SRR5007258_4	All Reads	ALL	100.0	26925752.0	50972038.0	35.804444	0.0	0.155933	0.297794	1.353472	4.317569	28.196074
SRR5007258_5	All Reads	ALL	100.0	33651481.0	63703279.0	35.807637	0.0	0.156358	0.297709	1.3536	4.317859	28.158866
SRR5007258_6	All Reads	ALL	100.0	40382030.0	76444349.0	35.803647	0.0	0.156651	0.297764	1.353571	4.317657	28.152884
SRR5007258_7	All Reads	ALL	100.0	47115826.0	89189953.0	35.807277	0.0	0.156468	0.29771	1.353583	4.318148	28.152069
SRR5007258_8	All Reads	ALL	100.0	53849888.0	101936243.0	35.809221	0.0	0.156727	0.297663	1.353643	4.318133	28.144719
SRR5007258_9	All Reads	ALL	100.0	60578488.0	114674178.0	35.8069	0.0	0.156472	0.297722	1.3536	4.318062	28.141772
SRR5007259	All Reads	ALL	100.0	60124957.0	114239243.0	35.445344	4e-06	0.199485	0.295252	1.446818	3.508533	23.121707
SRR5007259_001	All Reads	ALL	100.0	59928.0	113875.0	35.344158	0.000229	0.176249	0.298006	1.437905	3.545348	24.465279
SRR5007259_002	All Reads	ALL	100.0	120579.0	229006.0	35.514694	1.6e-05	0.189901	0.294382	1.442396	3.552242	23.660006
SRR5007259_003	All Reads	ALL	100.0	180459.0	342827.0	35.444832	1.6e-05	0.191091	0.295079	1.443585	3.532683	23.674487
SRR5007259_004	All Reads	ALL	100.0	240516.0	456957.0	35.392114	1.6e-05	0.201929	0.296034	1.444773	3.512239	23.528521
SRR5007259_005	All Reads	ALL	100.0	300933.0	571699.0	35.373205	1.6e-05	0.20261	0.296181	1.444079	3.518526	23.479606
SRR5007259_006	All Reads	ALL	100.0	360821.0	685693.0	35.383586	1.6e-05	0.203076	0.296163	1.444631	3.516793	23.298498
SRR5007259_007	All Reads	ALL	100.0	420885.0	799810.0	35.386531	1.6e-05	0.198669	0.296176	1.444067	3.521983	23.347053
SRR5007259_008	All Reads	ALL	100.0	480819.0	913631.0	35.396401	1.6e-05	0.198324	0.296219	1.443944	3.521701	23.402562
SRR5007259_009	All Reads	ALL	100.0	540745.0	1027397.0	35.382481	1.6e-05	0.197663	0.296223	1.444628	3.519934	23.155918
SRR5007259_01	All Reads	ALL	100.0	601347.0	1142453.0	35.399189	1.6e-05	0.198009	0.296021	1.444608	3.51905	23.310009
SRR5007259_02	All Reads	ALL	100.0	1203453.0	2286742.0	35.417374	1.2e-05	0.196939	0.295531	1.444246	3.529737	23.218727
SRR5007259_03	All Reads	ALL	100.0	1804028.0	3427832.0	35.438411	1.2e-05	0.196606	0.295175	1.445753	3.522716	23.007674
SRR5007259_04	All Reads	ALL	100.0	2405523.0	4571400.0	35.420682	1.2e-05	0.197398	0.295441	1.44557	3.520639	23.058719
SRR5007259_05	All Reads	ALL	100.0	3006177.0	5712899.0	35.420313	1.2e-05	0.1988	0.295622	1.445636	3.51969	22.969406
SRR5007259_06	All Reads	ALL	100.0	3607452.0	6855234.0	35.425207	1.2e-05	0.199221	0.295475	1.445704	3.519745	23.005602
SRR5007259_07	All Reads	ALL	100.0	4208900.0	7998055.0	35.436221	1.2e-05	0.200261	0.295304	1.446308	3.516951	22.925036
SRR5007259_08	All Reads	ALL	100.0	4811131.0	9142051.0	35.434958	1.2e-05	0.200923	0.295331	1.446566	3.514104	22.919844
SRR5007259_09	All Reads	ALL	100.0	5412023.0	10283447.0	35.432007	1.2e-05	0.200541	0.295388	1.4465	3.51279	22.990878
SRR5007259_1	All Reads	ALL	100.0	6013237.0	11425563.0	35.433492	1.2e-05	0.200258	0.295338	1.446277	3.513794	23.078799
SRR5007259_2	All Reads	ALL	100.0	12027636.0	22853849.0	35.43622	1.2e-05	0.201675	0.295439	1.446552	3.509434	23.096336
SRR5007259_3	All Reads	ALL	100.0	18042173.0	34281862.0	35.443025	1.2e-05	0.200762	0.295264	1.446827	3.50913	23.072296
SRR5007259_4	All Reads	ALL	100.0	24053023.0	45701044.0	35.444656	1.2e-05	0.200374	0.29521	1.446908	3.508452	23.096385
SRR5007259_5	All Reads	ALL	100.0	30060673.0	57116099.0	35.444337	8e-06	0.1999	0.295211	1.447016	3.507588	23.089309
SRR5007259_6	All Reads	ALL	100.0	36071296.0	68538193.0	35.444182	0.0	0.199661	0.295256	1.447029	3.506345	23.122378
SRR5007259_7	All Reads	ALL	100.0	42082868.0	79958622.0	35.442147	0.0	0.199887	0.295304	1.446923	3.507299	23.101649
SRR5007259_8	All Reads	ALL	100.0	48100010.0	91391386.0	35.444516	2e-06	0.199742	0.295266	1.446872	3.507702	23.127185
SRR5007259_9	All Reads	ALL	100.0	54108418.0	102806761.0	35.442763	3e-06	0.199612	0.295294	1.446872	3.507467	23.125234
SRR5063984	All Reads	ALL	100.0	36049790.0	70545931.0	32.31289	1.1e-05	0.06258	0.35755	1.374787	3.765237	15.156864
SRR5063984_001	All Reads	ALL	100.0	36156.0	70684.0	32.12508	0.000475	0.059115	0.360852	1.374364	3.729859	15.451781
SRR5063984_002	All Reads	ALL	100.0	72311.0	141373.0	32.224031	0.000417	0.058128	0.359371	1.379143	3.698872	15.39128
SRR5063984_003	All Reads	ALL	100.0	108368.0	211880.0	32.199085	0.000171	0.059165	0.3589	1.375841	3.737071	15.364646
SRR5063984_004	All Reads	ALL	100.0	144460.0	282425.0	32.26136	0.000171	0.063127	0.357985	1.374899	3.75419	15.420437
SRR5063984_005	All Reads	ALL	100.0	180695.0	353377.0	32.193765	0.000171	0.062276	0.358658	1.374897	3.744464	15.564928
SRR5063984_006	All Reads	ALL	100.0	216869.0	424207.0	32.260567	0.000171	0.061401	0.358015	1.375852	3.741175	15.59109
SRR5063984_007	All Reads	ALL	100.0	252868.0	494739.0	32.28731	5e-05	0.059403	0.358064	1.375301	3.750357	15.399864
SRR5063984_008	All Reads	ALL	100.0	288863.0	565206.0	32.258708	5e-05	0.059389	0.358702	1.374814	3.747114	15.474134
SRR5063984_009	All Reads	ALL	100.0	324841.0	635621.0	32.266586	5e-05	0.059164	0.357911	1.37504	3.753975	15.429578
SRR5063984_01	All Reads	ALL	100.0	361226.0	706815.0	32.263359	5e-05	0.058328	0.357914	1.374695	3.755451	15.531763
SRR5063984_02	All Reads	ALL	100.0	722817.0	1414337.0	32.259098	5e-05	0.059579	0.358083	1.374593	3.757031	15.408263
SRR5063984_03	All Reads	ALL	100.0	1083169.0	2119483.0	32.288722	6e-05	0.059078	0.35746	1.374975	3.762524	15.270939
SRR5063984_04	All Reads	ALL	100.0	1443724.0	2824676.0	32.287909	5e-05	0.059417	0.357575	1.374781	3.762195	15.321658
SRR5063984_05	All Reads	ALL	100.0	1804076.0	3530093.0	32.277914	5.5e-05	0.060327	0.357737	1.37478	3.760299	15.325845
SRR5063984_06	All Reads	ALL	100.0	2164778.0	4236181.0	32.296002	6e-05	0.061319	0.357425	1.374497	3.766346	15.318551
SRR5063984_07	All Reads	ALL	100.0	2525997.0	4942741.0	32.292374	5e-05	0.061289	0.357535	1.374643	3.76461	15.276347
SRR5063984_08	All Reads	ALL	100.0	2887147.0	5649463.0	32.281649	5e-05	0.061437	0.35772	1.374623	3.762723	15.28388
SRR5063984_09	All Reads	ALL	100.0	3247229.0	6354223.0	32.293074	4.1e-05	0.061615	0.357487	1.374701	3.764677	15.266921
SRR5063984_1	All Reads	ALL	100.0	3607044.0	7058350.0	32.303484	4.4e-05	0.061388	0.357301	1.374768	3.765946	15.267494
SRR5063984_2	All Reads	ALL	100.0	7214632.0	14117896.0	32.312273	3.1e-05	0.062597	0.357367	1.374865	3.766051	15.171411
SRR5063984_3	All Reads	ALL	100.0	10819080.0	21172005.0	32.316743	2e-05	0.062989	0.357368	1.374899	3.765598	15.1736
SRR5063984_4	All Reads	ALL	100.0	14424050.0	28227047.0	32.31961	2.4e-05	0.063114	0.357444	1.374743	3.766857	15.148702
SRR5063984_5	All Reads	ALL	100.0	18027055.0	35277078.0	32.310266	1.9e-05	0.062906	0.357564	1.374719	3.76542	15.171607
SRR5063984_6	All Reads	ALL	100.0	21629495.0	42327141.0	32.311263	2.3e-05	0.062692	0.357551	1.374686	3.766093	15.162806
SRR5063984_7	All Reads	ALL	100.0	25233123.0	49378951.0	32.307013	1.8e-05	0.062706	0.357621	1.374776	3.764599	15.156268
SRR5063984_8	All Reads	ALL	100.0	28839070.0	56435683.0	32.31133	1.3e-05	0.062895	0.357569	1.374777	3.765005	15.16148
SRR5063984_9	All Reads	ALL	100.0	32442530.0	63486762.0	32.314221	1e-05	0.062731	0.357529	1.374844	3.764927	15.153641
SRR5063985	All Reads	ALL	100.0	32964651.0	63998366.0	27.378139	7.4e-05	0.087487	0.449149	1.442434	2.289853	7.696102
SRR5063985_001	All Reads	ALL	100.0	32829.0	63701.0	27.564056	0.0006	0.08527	0.443168	1.448257	2.314873	6.664672
SRR5063985_002	All Reads	ALL	100.0	66043.0	128116.0	27.483637	0.000262	0.081533	0.445204	1.451174	2.255119	7.165949
SRR5063985_003	All Reads	ALL	100.0	98996.0	192066.0	27.409165	0.000262	0.084841	0.446395	1.447341	2.271889	7.592699
SRR5063985_004	All Reads	ALL	100.0	132043.0	256328.0	27.274213	0.000262	0.080419	0.449322	1.442789	2.288518	7.552807
SRR5063985_005	All Reads	ALL	100.0	165074.0	320439.0	27.228924	0.000204	0.084322	0.450757	1.441334	2.286049	7.628205
SRR5063985_006	All Reads	ALL	100.0	198011.0	384379.0	27.200512	0.000204	0.082252	0.451627	1.440531	2.285805	7.607305
SRR5063985_007	All Reads	ALL	100.0	230776.0	448027.0	27.179592	0.000204	0.083935	0.452327	1.440034	2.284512	7.5453
SRR5063985_008	All Reads	ALL	100.0	263663.0	511909.0	27.19392	0.000204	0.08244	0.452214	1.439529	2.286921	7.744143
SRR5063985_009	All Reads	ALL	100.0	296518.0	575725.0	27.187088	0.000204	0.081769	0.452127	1.438667	2.295761	7.781716
SRR5063985_01	All Reads	ALL	100.0	329690.0	640139.0	27.212635	0.000204	0.081374	0.451663	1.439046	2.294176	7.913947
SRR5063985_02	All Reads	ALL	100.0	660374.0	1282096.0	27.266528	8.3e-05	0.084409	0.450553	1.440568	2.293242	7.753726
SRR5063985_03	All Reads	ALL	100.0	989841.0	1921723.0	27.311744	8.9e-05	0.085812	0.450171	1.441186	2.292171	7.687098
SRR5063985_04	All Reads	ALL	100.0	1319848.0	2562613.0	27.302171	0.000102	0.088539	0.450407	1.441381	2.287069	7.701489
SRR5063985_05	All Reads	ALL	100.0	1649405.0	3202575.0	27.352144	0.00011	0.088417	0.449439	1.44255	2.286452	7.651292
SRR5063985_06	All Reads	ALL	100.0	1979786.0	3843816.0	27.360125	0.000115	0.088342	0.449202	1.442317	2.290392	7.693107
SRR5063985_07	All Reads	ALL	100.0	2309839.0	4484715.0	27.367869	6.3e-05	0.087923	0.449136	1.442638	2.289297	7.626322
SRR5063985_08	All Reads	ALL	100.0	2640324.0	5126518.0	27.374437	5.3e-05	0.088136	0.449047	1.442673	2.289924	7.622114
SRR5063985_09	All Reads	ALL	100.0	2969547.0	5765655.0	27.366986	5.5e-05	0.087087	0.449247	1.442549	2.288536	7.657125
SRR5063985_1	All Reads	ALL	100.0	3298614.0	6404516.0	27.356998	5.6e-05	0.087338	0.449399	1.442502	2.286721	7.690471
SRR5063985_2	All Reads	ALL	100.0	6597906.0	12809896.0	27.353995	6.8e-05	0.087767	0.449449	1.442602	2.285389	7.677726
SRR5063985_3	All Reads	ALL	100.0	9893191.0	19206725.0	27.360953	7.3e-05	0.088428	0.449296	1.442362	2.289102	7.68645
SRR5063985_4	All Reads	ALL	100.0	13190588.0	25608007.0	27.377449	7.5e-05	0.088476	0.449053	1.44242	2.290434	7.715652
SRR5063985_5	All Reads	ALL	100.0	16484187.0	32002044.0	27.37074	7.4e-05	0.088008	0.449179	1.442417	2.289425	7.70631
SRR5063985_6	All Reads	ALL	100.0	19777998.0	38396835.0	27.37281	7.3e-05	0.088125	0.449166	1.442439	2.289224	7.710597
SRR5063985_7	All Reads	ALL	100.0	23073875.0	44794776.0	27.381996	7.2e-05	0.08787	0.448997	1.442516	2.290158	7.715061
SRR5063985_8	All Reads	ALL	100.0	26370121.0	51195157.0	27.377707	7.4e-05	0.087715	0.449112	1.442488	2.289514	7.703046
SRR5063985_9	All Reads	ALL	100.0	29665185.0	57592351.0	27.377774	7.3e-05	0.087738	0.449151	1.442406	2.289941	7.70179
SRR5063986	All Reads	ALL	100.0	51920308.0	101521017.0	28.090593	6.8e-05	0.094776	0.433855	1.449943	2.380138	7.296073
SRR5128074	All Reads	ALL	100.0	43426793.0	77848785.0	29.044953	3.041304	0.183969	0.410761	1.612278	0.897074	11.660093
SRR5128074_001	All Reads	ALL	100.0	43348.0	77561.0	29.421535	3.304401	0.204909	0.402794	1.622677	0.865909	11.985375
SRR5128074_002	All Reads	ALL	100.0	86844.0	155439.0	29.091067	3.128139	0.191938	0.40977	1.615453	0.865958	12.077327
SRR5128074_003	All Reads	ALL	100.0	130230.0	233361.0	29.154774	3.059028	0.18699	0.408545	1.61688	0.874282	11.627377
SRR5128074_004	All Reads	ALL	100.0	173716.0	311172.0	29.099248	3.056558	0.189957	0.409634	1.616005	0.875689	11.409928
SRR5128074_005	All Reads	ALL	100.0	217516.0	389741.0	29.09391	3.081438	0.180635	0.409803	1.616058	0.876605	11.323082
SRR5128074_006	All Reads	ALL	100.0	260815.0	467414.0	29.112996	3.075788	0.184023	0.409418	1.616475	0.875908	11.323412
SRR5128074_007	All Reads	ALL	100.0	304099.0	545064.0	29.112001	3.052816	0.186199	0.409416	1.616011	0.878891	11.388572
SRR5128074_008	All Reads	ALL	100.0	347404.0	622620.0	29.089969	3.043086	0.184277	0.40986	1.615051	0.882189	11.486877
SRR5128074_009	All Reads	ALL	100.0	390626.0	699922.0	29.047154	3.03963	0.181054	0.41076	1.614435	0.88268	11.330837
SRR5128074_01	All Reads	ALL	100.0	434269.0	778330.0	29.040291	3.059882	0.184488	0.410882	1.614055	0.884445	11.342767
SRR5128074_02	All Reads	ALL	100.0	869573.0	1558656.0	29.095763	3.022035	0.188724	0.409667	1.614315	0.894305	11.315976
SRR5128074_03	All Reads	ALL	100.0	1303188.0	2335595.0	29.105441	3.014786	0.187603	0.409462	1.613783	0.900353	11.392589
SRR5128074_04	All Reads	ALL	100.0	1738349.0	3116007.0	29.078197	3.036379	0.185849	0.410032	1.612965	0.902714	11.401434
SRR5128074_05	All Reads	ALL	100.0	2172501.0	3893982.0	29.070674	3.044934	0.185773	0.41019	1.613067	0.900523	11.379043
SRR5128074_06	All Reads	ALL	100.0	2607027.0	4673015.0	29.070643	3.046854	0.185113	0.410197	1.612787	0.900708	11.509047
SRR5128074_07	All Reads	ALL	100.0	3041921.0	5452444.0	29.073615	3.047336	0.184653	0.410145	1.612765	0.900384	11.566138
SRR5128074_08	All Reads	ALL	100.0	3477680.0	6233965.0	29.068697	3.038286	0.183509	0.410242	1.612626	0.901468	11.540293
SRR5128074_09	All Reads	ALL	100.0	3911445.0	7011419.0	29.067262	3.037238	0.182467	0.410279	1.61279	0.900064	11.517507
SRR5128074_1	All Reads	ALL	100.0	4344631.0	7787838.0	29.058572	3.032613	0.183894	0.410462	1.61259	0.900391	11.495882
SRR5128074_2	All Reads	ALL	100.0	8691257.0	15580726.0	29.052252	3.033382	0.182804	0.410598	1.612367	0.89923	11.601894
SRR5128074_3	All Reads	ALL	100.0	13033604.0	23367336.0	29.061752	3.037629	0.182818	0.410409	1.612653	0.897949	11.620336
SRR5128074_4	All Reads	ALL	100.0	17375562.0	31151344.0	29.057917	3.036272	0.182145	0.410494	1.612597	0.897705	11.62242
SRR5128074_5	All Reads	ALL	100.0	21714751.0	38931718.0	29.053953	3.041079	0.182461	0.410578	1.612518	0.896947	11.65315
SRR5128074_6	All Reads	ALL	100.0	26052566.0	46706366.0	29.052628	3.038659	0.182485	0.410604	1.61255	0.8968	11.631226
SRR5128074_7	All Reads	ALL	100.0	30394390.0	54488225.0	29.050234	3.038878	0.182662	0.41065	1.612573	0.896344	11.617465
SRR5128074_8	All Reads	ALL	100.0	34738894.0	62274994.0	29.049061	3.041187	0.183148	0.410675	1.612501	0.896429	11.632375
SRR5128074_9	All Reads	ALL	100.0	39081385.0	70058920.0	29.047365	3.041705	0.183699	0.410709	1.612447	0.896356	11.640977
SRR5876158	All Reads	ALL	100.0	51747631.0	98439005.0	26.716972	2.648225	0.23975	0.458243	1.581954	0.870927	3.212891
SRR5876158_001	All Reads	ALL	100.0	51657.0	98462.0	26.993031	2.668438	0.233518	0.452661	1.587015	0.876062	3.364955
SRR5876158_002	All Reads	ALL	100.0	103741.0	197633.0	26.856418	2.55606	0.235504	0.455462	1.583087	0.892091	3.062768
SRR5876158_003	All Reads	ALL	100.0	155362.0	296036.0	26.898717	2.581038	0.231129	0.454574	1.583496	0.892698	3.318203
SRR5876158_004	All Reads	ALL	100.0	207375.0	395086.0	26.909033	2.547269	0.24056	0.45431	1.583872	0.889977	3.330406
SRR5876158_005	All Reads	ALL	100.0	259681.0	494564.0	26.843045	2.61357	0.247406	0.455632	1.583642	0.878574	3.279008
SRR5876158_006	All Reads	ALL	100.0	311315.0	592754.0	26.788447	2.602674	0.24851	0.456765	1.582548	0.878255	3.246495
SRR5876158_007	All Reads	ALL	100.0	363136.0	691348.0	26.792446	2.604297	0.248749	0.456703	1.582947	0.875824	3.199802
SRR5876158_008	All Reads	ALL	100.0	414442.0	788873.0	26.803473	2.612835	0.248914	0.456493	1.583239	0.874154	3.244468
SRR5876158_009	All Reads	ALL	100.0	466191.0	887380.0	26.818971	2.622898	0.246879	0.456181	1.583346	0.87614	3.268445
SRR5876158_01	All Reads	ALL	100.0	518146.0	986258.0	26.806392	2.605961	0.243602	0.456452	1.582895	0.878961	3.237903
SRR5876158_02	All Reads	ALL	100.0	1036917.0	1972553.0	26.75869	2.628422	0.238936	0.457409	1.582742	0.871337	3.23679
SRR5876158_03	All Reads	ALL	100.0	1554207.0	2956494.0	26.750348	2.615442	0.236296	0.457607	1.582163	0.874329	3.293216
SRR5876158_04	All Reads	ALL	100.0	2072021.0	3941291.0	26.731381	2.628465	0.236619	0.457971	1.582145	0.871745	3.240697
SRR5876158_05	All Reads	ALL	100.0	2589937.0	4926698.0	26.72646	2.623609	0.237183	0.45807	1.581811	0.87476	3.201931
SRR5876158_06	All Reads	ALL	100.0	3106818.0	5909748.0	26.725145	2.624765	0.236733	0.4581	1.581976	0.873103	3.190455
SRR5876158_07	All Reads	ALL	100.0	3624977.0	6895339.0	26.732692	2.632391	0.23685	0.457946	1.58222	0.872457	3.179843
SRR5876158_08	All Reads	ALL	100.0	4143546.0	7881931.0	26.721139	2.635556	0.237649	0.458182	1.581926	0.872669	3.187918
SRR5876158_09	All Reads	ALL	100.0	4661020.0	8866615.0	26.717472	2.635321	0.23782	0.458254	1.581897	0.871758	3.208908
SRR5876158_1	All Reads	ALL	100.0	5177207.0	9848561.0	26.721338	2.629695	0.237654	0.458179	1.582029	0.871558	3.193587
SRR5876158_2	All Reads	ALL	100.0	10354267.0	19697338.0	26.717842	2.640294	0.239199	0.458241	1.58209	0.869843	3.204636
SRR5876158_3	All Reads	ALL	100.0	15528575.0	29540424.0	26.716376	2.645374	0.239956	0.458258	1.581976	0.87048	3.214974
SRR5876158_4	All Reads	ALL	100.0	20702486.0	39382977.0	26.713454	2.64637	0.239969	0.458316	1.581902	0.870594	3.215992
SRR5876158_5	All Reads	ALL	100.0	25873179.0	49218086.0	26.709079	2.648486	0.239849	0.458403	1.581816	0.870763	3.206265
SRR5876158_6	All Reads	ALL	100.0	31047421.0	59060227.0	26.717205	2.646294	0.240317	0.458228	1.581962	0.870899	3.213498
SRR5876158_7	All Reads	ALL	100.0	36222165.0	68903121.0	26.715007	2.645587	0.240395	0.458276	1.581946	0.870759	3.202998
SRR5876158_8	All Reads	ALL	100.0	41399733.0	78753377.0	26.719942	2.64403	0.240254	0.458176	1.582036	0.870839	3.207147
SRR5876158_9	All Reads	ALL	100.0	46572275.0	88593306.0	26.717201	2.645864	0.240092	0.458235	1.581947	0.871067	3.211221
SRR5876159	All Reads	ALL	100.0	37158599.0	72108546.0	28.9349	2.879167	0.214925	0.412789	1.630118	0.866212	3.126228
SRR5876159_001	All Reads	ALL	100.0	37178.0	72155.0	28.981739	2.969323	0.214369	0.411797	1.631343	0.865958	3.046465
SRR5876159_002	All Reads	ALL	100.0	74365.0	144307.0	28.997442	2.919419	0.213443	0.411427	1.632784	0.858216	2.914556
SRR5876159_003	All Reads	ALL	100.0	111509.0	216379.0	29.027057	2.887709	0.209331	0.410883	1.633225	0.857173	3.057917
SRR5876159_004	All Reads	ALL	100.0	149011.0	289052.0	28.973507	2.878136	0.203947	0.412055	1.631633	0.862156	3.038582
SRR5876159_005	All Reads	ALL	100.0	186280.0	361353.0	28.957926	2.902	0.204407	0.412304	1.630721	0.865201	3.206504
SRR5876159_006	All Reads	ALL	100.0	223471.0	433703.0	28.973237	2.903641	0.204691	0.411989	1.631115	0.864556	3.202979
SRR5876159_007	All Reads	ALL	100.0	260700.0	506031.0	28.939515	2.890663	0.205179	0.412676	1.630537	0.864605	3.131355
SRR5876159_008	All Reads	ALL	100.0	297590.0	577614.0	28.909058	2.90765	0.200987	0.413336	1.630651	0.859659	3.013624
SRR5876159_009	All Reads	ALL	100.0	334786.0	649772.0	28.915684	2.915771	0.199045	0.413195	1.630795	0.858817	3.071266
SRR5876159_01	All Reads	ALL	100.0	372271.0	722602.0	28.952736	2.904007	0.196917	0.412423	1.631714	0.858338	3.052681
SRR5876159_02	All Reads	ALL	100.0	745130.0	1446293.0	28.966854	2.867731	0.206795	0.412096	1.631349	0.863305	3.07909
SRR5876159_03	All Reads	ALL	100.0	1117392.0	2168870.0	28.946028	2.859864	0.207106	0.412557	1.630529	0.866457	3.089442
SRR5876159_04	All Reads	ALL	100.0	1489371.0	2890717.0	28.942244	2.848837	0.209632	0.412632	1.630085	0.86911	3.119706
SRR5876159_05	All Reads	ALL	100.0	1861052.0	3611719.0	28.940415	2.852434	0.211195	0.412662	1.630089	0.867671	3.161797
SRR5876159_06	All Reads	ALL	100.0	2232965.0	4333736.0	28.947537	2.861265	0.211287	0.412501	1.630204	0.867458	3.196721
SRR5876159_07	All Reads	ALL	100.0	2605601.0	5056893.0	28.925862	2.868824	0.212656	0.412953	1.629754	0.867333	3.183577
SRR5876159_08	All Reads	ALL	100.0	2978366.0	5780591.0	28.931346	2.863088	0.213976	0.412838	1.62975	0.868351	3.183891
SRR5876159_09	All Reads	ALL	100.0	3349177.0	6500058.0	28.934998	2.859098	0.214649	0.412765	1.629821	0.868278	3.184574
SRR5876159_1	All Reads	ALL	100.0	3719865.0	7219719.0	28.936694	2.858298	0.21443	0.412737	1.629938	0.867359	3.188134
SRR5876159_2	All Reads	ALL	100.0	7438803.0	14436865.0	28.951757	2.855015	0.216192	0.412418	1.630214	0.867977	3.171134
SRR5876159_3	All Reads	ALL	100.0	11154764.0	21647316.0	28.960394	2.862565	0.215103	0.412251	1.630428	0.868197	3.149134
SRR5876159_4	All Reads	ALL	100.0	14871920.0	28859769.0	28.94386	2.870706	0.215302	0.412589	1.63016	0.867314	3.150507
SRR5876159_5	All Reads	ALL	100.0	18584292.0	36064097.0	28.934797	2.873592	0.21567	0.41278	1.629979	0.867188	3.1457
SRR5876159_6	All Reads	ALL	100.0	22296500.0	43266762.0	28.934164	2.876367	0.215625	0.412793	1.630024	0.866966	3.128019
SRR5876159_7	All Reads	ALL	100.0	26011172.0	50476093.0	28.934534	2.87751	0.215376	0.412791	1.630067	0.866488	3.13342
SRR5876159_8	All Reads	ALL	100.0	29728452.0	57690230.0	28.935727	2.877476	0.215266	0.412767	1.630103	0.866596	3.123478
SRR5876159_9	All Reads	ALL	100.0	33441890.0	64895532.0	28.935283	2.879274	0.215328	0.412781	1.630137	0.866132	3.121673
SRR891275	All Reads	ALL	100.0	9181443.0	17902524.0	23.897034	2.64597	0.371283	0.515474	1.519428	0.886986	2.985577
SRR891275_001	All Reads	ALL	100.0	9186.0	17866.0	23.892689	2.685454	0.319947	0.51544	1.516797	0.926578	2.735515
SRR891275_002	All Reads	ALL	100.0	18478.0	35953.0	23.473225	2.655447	0.376134	0.523711	1.51276	0.869957	2.866353
SRR891275_003	All Reads	ALL	100.0	27637.0	53809.0	23.616157	2.729036	0.352353	0.521237	1.51629	0.869283	2.60616
SRR891275_004	All Reads	ALL	100.0	36673.0	71425.0	23.784426	2.640298	0.345487	0.517834	1.51852	0.877028	2.915429
SRR891275_005	All Reads	ALL	100.0	45864.0	89309.0	23.779472	2.70597	0.363696	0.517932	1.519103	0.862833	3.140318
SRR891275_006	All Reads	ALL	100.0	55114.0	107370.0	23.829653	2.744365	0.363562	0.516871	1.522236	0.84685	2.928871
SRR891275_007	All Reads	ALL	100.0	64387.0	125459.0	23.868373	2.755182	0.355599	0.516137	1.522388	0.854479	2.913107
SRR891275_008	All Reads	ALL	100.0	73382.0	143014.0	23.821068	2.730708	0.36167	0.517105	1.521078	0.857224	2.882427
SRR891275_009	All Reads	ALL	100.0	82493.0	160789.0	23.87432	2.7245	0.362437	0.515951	1.522183	0.85764	2.900739
SRR891275_01	All Reads	ALL	100.0	91578.0	178528.0	23.877585	2.730383	0.352967	0.515985	1.52248	0.856927	2.844533
SRR891275_02	All Reads	ALL	100.0	183839.0	358404.0	23.892588	2.587265	0.36756	0.515608	1.519999	0.881927	2.913653
SRR891275_03	All Reads	ALL	100.0	275596.0	537302.0	23.994843	2.57936	0.358552	0.51358	1.521647	0.88788	2.912291
SRR891275_04	All Reads	ALL	100.0	367149.0	715841.0	23.94088	2.584907	0.357548	0.514676	1.520144	0.889902	3.000757
SRR891275_05	All Reads	ALL	100.0	458689.0	894404.0	23.938039	2.592225	0.364732	0.514716	1.520199	0.887466	3.019402
SRR891275_06	All Reads	ALL	100.0	550052.0	1072475.0	23.976727	2.587333	0.366177	0.513886	1.520763	0.890525	3.003458
SRR891275_07	All Reads	ALL	100.0	642037.0	1251890.0	23.95781	2.603179	0.368595	0.514263	1.520302	0.891797	2.956564
SRR891275_08	All Reads	ALL	100.0	734133.0	1431433.0	23.962582	2.593395	0.366868	0.514152	1.520424	0.892974	2.907815
SRR891275_09	All Reads	ALL	100.0	825583.0	1609672.0	23.959834	2.60389	0.367992	0.514198	1.520639	0.890449	2.894725
SRR891275_1	All Reads	ALL	100.0	917137.0	1788257.0	23.94476	2.623516	0.367337	0.514525	1.520746	0.886219	2.889026
SRR891275_2	All Reads	ALL	100.0	1835550.0	3579253.0	23.890062	2.640252	0.373718	0.515583	1.519965	0.880319	2.975578
SRR891275_3	All Reads	ALL	100.0	2752166.0	5366770.0	23.888683	2.643464	0.371746	0.515629	1.519775	0.882787	2.939416
SRR891275_4	All Reads	ALL	100.0	3670435.0	7157303.0	23.89362	2.645757	0.370547	0.515536	1.519717	0.884248	2.952322
SRR891275_5	All Reads	ALL	100.0	4588347.0	8946941.0	23.905621	2.645479	0.370176	0.515291	1.519947	0.88463	2.94777
SRR891275_6	All Reads	ALL	100.0	5504162.0	10732367.0	23.899576	2.64069	0.370983	0.515413	1.51966	0.885663	2.969846
SRR891275_7	All Reads	ALL	100.0	6422021.0	12521922.0	23.893469	2.645898	0.371741	0.515544	1.519454	0.886264	2.969217
SRR891275_8	All Reads	ALL	100.0	7342160.0	14315828.0	23.8885	2.645096	0.372066	0.515642	1.51938	0.886105	2.960844
SRR891275_9	All Reads	ALL	100.0	8261169.0	16107601.0	23.899634	2.643032	0.370663	0.51543	1.519556	0.886542	2.971808
SRR891276	All Reads	ALL	100.0	12754039.0	24726608.0	23.663493	3.033088	0.38173	0.52023	1.519842	0.833709	2.90264
SRR891276_001	All Reads	ALL	100.0	12571.0	24418.0	23.660756	3.282054	0.473739	0.520019	1.524001	0.786117	2.609754
SRR891276_002	All Reads	ALL	100.0	25539.0	49604.0	23.757823	3.079463	0.446811	0.518218	1.523008	0.824842	2.312799
SRR891276_003	All Reads	ALL	100.0	38224.0	74160.0	23.678759	3.007886	0.411628	0.519964	1.520888	0.83002	2.47796
SRR891276_004	All Reads	ALL	100.0	50919.0	98839.0	23.640534	3.023117	0.406175	0.520813	1.519898	0.829239	2.61165
SRR891276_005	All Reads	ALL	100.0	63706.0	123651.0	23.722272	2.992164	0.393427	0.519218	1.520932	0.837579	2.602966
SRR891276_006	All Reads	ALL	100.0	76395.0	148281.0	23.77931	3.013493	0.400458	0.517818	1.521357	0.841856	2.843976
SRR891276_007	All Reads	ALL	100.0	89105.0	172910.0	23.803598	2.94872	0.401461	0.517315	1.521915	0.840692	2.875063
SRR891276_008	All Reads	ALL	100.0	101836.0	197621.0	23.74458	2.968241	0.404179	0.518513	1.520956	0.838741	2.811306
SRR891276_009	All Reads	ALL	100.0	114576.0	222295.0	23.651033	2.965281	0.40823	0.520434	1.51886	0.841407	2.699979
SRR891276_01	All Reads	ALL	100.0	127258.0	246806.0	23.668789	2.967178	0.41006	0.520096	1.518966	0.842636	2.746119
SRR891276_02	All Reads	ALL	100.0	255747.0	496069.0	23.666843	3.041125	0.397374	0.520096	1.519146	0.838164	2.974679
SRR891276_03	All Reads	ALL	100.0	383410.0	743630.0	23.58435	3.023823	0.398566	0.521751	1.51804	0.833288	2.905866
SRR891276_04	All Reads	ALL	100.0	511169.0	991413.0	23.591929	3.026697	0.389236	0.521653	1.518289	0.832999	2.919054
SRR891276_05	All Reads	ALL	100.0	638365.0	1237894.0	23.617175	3.024801	0.387753	0.52114	1.519231	0.828125	2.968628
SRR891276_06	All Reads	ALL	100.0	765498.0	1484416.0	23.625155	3.007729	0.382057	0.521022	1.519275	0.830783	2.919366
SRR891276_07	All Reads	ALL	100.0	893020.0	1731647.0	23.635312	3.01782	0.382901	0.520805	1.519659	0.830032	2.871914
SRR891276_08	All Reads	ALL	100.0	1021032.0	1979815.0	23.664758	3.030962	0.380114	0.520259	1.52075	0.825465	2.860193
SRR891276_09	All Reads	ALL	100.0	1148722.0	2227583.0	23.650122	3.022128	0.378947	0.520581	1.520239	0.827054	2.877777
SRR891276_1	All Reads	ALL	100.0	1275879.0	2474040.0	23.637335	3.015874	0.379181	0.520845	1.519826	0.828383	2.879271
SRR891276_2	All Reads	ALL	100.0	2551350.0	4946835.0	23.636889	3.02402	0.383026	0.520805	1.519694	0.829034	2.902771
SRR891276_3	All Reads	ALL	100.0	3826566.0	7418798.0	23.64715	3.028106	0.383393	0.520592	1.519784	0.830726	2.881149
SRR891276_4	All Reads	ALL	100.0	5104165.0	9896177.0	23.658739	3.026938	0.38242	0.520336	1.519863	0.832831	2.876149
SRR891276_5	All Reads	ALL	100.0	6380007.0	12369544.0	23.676625	3.033723	0.382976	0.51996	1.520059	0.834349	2.892729
SRR891276_6	All Reads	ALL	100.0	7653269.0	14838194.0	23.673044	3.030592	0.383176	0.520031	1.520001	0.834061	2.897967
SRR891276_7	All Reads	ALL	100.0	8927252.0	17308050.0	23.675886	3.033082	0.383929	0.519962	1.520102	0.833696	2.895684
SRR891276_8	All Reads	ALL	100.0	10203118.0	19780428.0	23.672127	3.03557	0.383974	0.520034	1.520094	0.83292	2.900589
SRR891276_9	All Reads	ALL	100.0	11476638.0	22249524.0	23.668316	3.032858	0.382706	0.52012	1.519885	0.834166	2.907652
