# Supplementary material for: Combining signal and sequence to detect RNA polymerase initiation in ATAC-seq data
Source: PLoS One. 2020 Apr 30;15(4):e0232332. doi: 10.1371/journal.pone.0232332 (PMC7192442; doi:10.1371/journal.pone.0232332)
Supplement: S1 File — (ZIP) [file pone.0232332.s011.zip › multiqc_reports/GM12878_Nascent_MultiQC/multiqc_data/multiqc.log]

[2019-11-10 20:04:56	972] multiqc [DEBUG ] No MultiQC config found: /Users/magr0763/.local/lib/python3.7/site-packages/multiqc_config.yaml
[2019-11-10 20:04:56	973] multiqc [DEBUG ] No MultiQC config found: /Users/magr0763/.multiqc_config.yaml
[2019-11-10 20:04:56	983] multiqc [DEBUG ] Loading config settings from: multiqc_config.yaml
[2019-11-10 20:04:56	983] multiqc [DEBUG ] New config 'report_comment': This report has been generated by the <a href="https://github.com/Dowell-Lab/Nascent-Flow" target="_blank">Nascent-Flow</a> analysis pipeline. For information about how to interpret these results	please see the <a href="https://github.com/Dowell-Lab/Nascent-Flow" target="_blank">documentation</a>.
[2019-11-10 20:04:56	983] multiqc [DEBUG ] New config 'report_section_order': {'nascentflow-software-versions': {'order': -1000}}
[2019-11-10 20:04:56	988] multiqc [DEBUG ] Loading config settings from: multiqc_config.yaml
[2019-11-10 20:04:56	988] multiqc [DEBUG ] New config 'report_comment': This report has been generated by the <a href="https://github.com/Dowell-Lab/Nascent-Flow" target="_blank">Nascent-Flow</a> analysis pipeline. For information about how to interpret these results	please see the <a href="https://github.com/Dowell-Lab/Nascent-Flow" target="_blank">documentation</a>.
[2019-11-10 20:04:56	988] multiqc [DEBUG ] New config 'report_section_order': {'nascentflow-software-versions': {'order': -1000}}
[2019-11-10 20:04:56	988] multiqc [DEBUG ] Command used: /Users/magr0763/.local/bin/multiqc . -f --config multiqc_config.yaml
[2019-11-10 20:04:57	898] multiqc [DEBUG ] Latest MultiQC version is v1.7
[2019-11-10 20:04:57	899] multiqc [INFO ] This is MultiQC v1.7
[2019-11-10 20:04:57	899] multiqc [DEBUG ] Command : /Users/magr0763/.local/bin/multiqc . -f --config multiqc_config.yaml
[2019-11-10 20:04:57	899] multiqc [DEBUG ] Working dir : /scratch/Shares/dowell/itripodi/Nascent/GM12878/temp/18/10748d06a4e02731df5709bedaef9a
[2019-11-10 20:04:57	899] multiqc [INFO ] Template : default
[2019-11-10 20:04:57	899] multiqc [INFO ] Searching '.'
[2019-11-10 20:04:57	900] multiqc [DEBUG ] Analysing modules: custom_content	conpair	peddy	methylQA	phantompeakqualtools	qualimap	preseq	quast	qorts	rna_seqc	rsem	rseqc	busco	goleft_indexcov	disambiguate	supernova	deeptools	sargasso	verifybamid	mirtrace	happy	homer	macs2	theta2	snpeff	gatk	htseq	bcftools	featureCounts	dedup	damageprofiler	picard	prokka	samblaster	samtools	bamtools	jellyfish	vcftools	longranger	stacks	bbmap	bismark	biscuit	hicexplorer	hicup	hicpro	salmon	kallisto	slamdunk
[2019-11-10 20:04:57	900] multiqc [DEBUG ] Using temporary directory for creating report: /tmp/tmpc2mahlkg
[2019-11-10 20:05:00	485] multiqc [DEBUG ] Ignoring file as matched an ignore pattern: SRR1552483.gc_bias_metrics.pdf
[2019-11-10 20:05:00	905] multiqc [DEBUG ] Ignoring file as matched an ignore pattern: SRR1552485.gc_bias_metrics.pdf
[2019-11-10 20:05:03	500] multiqc [DEBUG ] Ignoring file as matched an ignore pattern: SRR1552482.gc_bias_metrics.pdf
[2019-11-10 20:05:04	792] multiqc [DEBUG ] Ignoring file as matched an ignore pattern: SRR1552485.read_duplication.DupRate_plot.pdf
[2019-11-10 20:05:07	547] multiqc [DEBUG ] Ignoring file as matched an ignore pattern: SRR1552482.read_duplication.DupRate_plot.pdf
[2019-11-10 20:05:08	797] multiqc [DEBUG ] Ignoring file as matched an ignore pattern: SRR1552483.read_duplication.DupRate_plot.pdf
[2019-11-10 20:05:09	285] multiqc [DEBUG ] Ignoring file as matched an ignore pattern: SRR1552483.trim_fastqc.html
[2019-11-10 20:05:09	287] multiqc [DEBUG ] Ignoring file as matched an ignore pattern: SRR1552483_fastqc.html
[2019-11-10 20:05:09	290] multiqc [DEBUG ] Ignoring file as matched an ignore pattern: SRR1552485.trim_fastqc.html
[2019-11-10 20:05:09	296] multiqc [DEBUG ] Ignoring file as matched an ignore pattern: SRR1552482.trim_fastqc.html
[2019-11-10 20:05:09	299] multiqc [DEBUG ] Ignoring file as matched an ignore pattern: SRR1552482_fastqc.html
[2019-11-10 20:05:09	305] multiqc [DEBUG ] Ignoring file as matched an ignore pattern: SRR1552485_fastqc.html
[2019-11-10 20:05:15	967] multiqc.modules.custom_content.custom_content [INFO ] nascentflow-software-versions: Found 1 sample (html)
[2019-11-10 20:05:15	967] multiqc.modules.custom_content.custom_content [INFO ] nascentflow-software-versions: Found 402 samples (html)
[2019-11-10 20:05:16	000] multiqc [DEBUG ] No samples found: conpair
[2019-11-10 20:05:16	036] multiqc [DEBUG ] No samples found: peddy
[2019-11-10 20:05:16	078] multiqc [DEBUG ] No samples found: methylQA
[2019-11-10 20:05:16	115] multiqc [DEBUG ] No samples found: phantompeakqualtools
[2019-11-10 20:05:16	171] multiqc [DEBUG ] No samples found: qualimap
[2019-11-10 20:05:16	563] multiqc.modules.preseq.preseq [INFO ] Found 6 reports
[2019-11-10 20:05:16	656] multiqc [DEBUG ] No samples found: quast
[2019-11-10 20:05:16	690] multiqc [DEBUG ] No samples found: qorts
[2019-11-10 20:05:16	727] multiqc [DEBUG ] No samples found: rna_seqc
[2019-11-10 20:05:16	741] multiqc [DEBUG ] No samples found: rsem
[2019-11-10 20:05:16	793] multiqc.modules.rseqc.rseqc [INFO ] Found 3 read_distribution reports
[2019-11-10 20:05:16	973] multiqc.modules.rseqc.rseqc [INFO ] Found 3 read_duplication reports
[2019-11-10 20:05:17	036] multiqc.modules.rseqc.rseqc [INFO ] Found 3 infer_experiment reports
[2019-11-10 20:05:17	068] multiqc [DEBUG ] No samples found: busco
[2019-11-10 20:05:17	095] multiqc [DEBUG ] No samples found: goleft_indexcov
[2019-11-10 20:05:17	124] multiqc [DEBUG ] No samples found: disambiguate
[2019-11-10 20:05:17	151] multiqc [DEBUG ] No samples found: supernova
[2019-11-10 20:05:17	309] multiqc [DEBUG ] No samples found: deeptools
[2019-11-10 20:05:17	340] multiqc [DEBUG ] No samples found: sargasso
[2019-11-10 20:05:17	385] multiqc [DEBUG ] No samples found: verifybamid
[2019-11-10 20:05:17	417] multiqc [DEBUG ] No samples found: mirtrace
[2019-11-10 20:05:17	446] multiqc [DEBUG ] No samples found: happy
[2019-11-10 20:05:17	489] multiqc [DEBUG ] No samples found: homer
[2019-11-10 20:05:17	516] multiqc [DEBUG ] No samples found: macs2
[2019-11-10 20:05:17	535] multiqc [DEBUG ] No samples found: theta2
[2019-11-10 20:05:17	555] multiqc [DEBUG ] No samples found: snpeff
[2019-11-10 20:05:17	604] multiqc [DEBUG ] No samples found: gatk
[2019-11-10 20:05:17	624] multiqc [DEBUG ] No samples found: htseq
[2019-11-10 20:05:17	661] multiqc [DEBUG ] No samples found: bcftools
[2019-11-10 20:05:17	675] multiqc [DEBUG ] No samples found: featureCounts
[2019-11-10 20:05:17	707] multiqc [DEBUG ] No samples found: dedup
[2019-11-10 20:05:17	726] multiqc [DEBUG ] No samples found: damageprofiler
[2019-11-10 20:05:17	877] multiqc.modules.picard.GcBiasMetrics [DEBUG ] Duplicate sample name found in SRR1552483.summary_metrics.txt! Overwriting: SRR1552483
[2019-11-10 20:05:17	884] multiqc.modules.picard.picard [INFO ] Found 3 GcBiasMetrics reports
[2019-11-10 20:05:17	895] multiqc.modules.picard.picard [INFO ] Found 3 MarkDuplicates reports
[2019-11-10 20:05:17	916] multiqc [DEBUG ] No samples found: prokka
[2019-11-10 20:05:17	952] multiqc [DEBUG ] No samples found: samblaster
[2019-11-10 20:05:18	049] multiqc.modules.samtools.samtools [INFO ] Found 3 flagstat reports
[2019-11-10 20:05:18	085] multiqc [DEBUG ] No samples found: bamtools
[2019-11-10 20:05:18	099] multiqc [DEBUG ] No samples found: jellyfish
[2019-11-10 20:05:18	198] multiqc [DEBUG ] No samples found: vcftools
[2019-11-10 20:05:18	224] multiqc [DEBUG ] No samples found: longranger
[2019-11-10 20:05:18	264] multiqc [DEBUG ] No samples found: stacks
[2019-11-10 20:05:18	439] multiqc.modules.bbmap.bbmap [DEBUG ] Parsing ./qc/trimstats/SRR1552485.trimstats.txt
[2019-11-10 20:05:18	441] multiqc.modules.bbmap.bbmap [DEBUG ] Found stats output for sample SRR1552485.trimstats with 119 rows
[2019-11-10 20:05:18	444] multiqc.modules.bbmap.bbmap [DEBUG ] Parsing ./qc/trimstats/SRR1552483.trimstats.txt
[2019-11-10 20:05:18	445] multiqc.modules.bbmap.bbmap [DEBUG ] Found stats output for sample SRR1552483.trimstats with 98 rows
[2019-11-10 20:05:18	448] multiqc.modules.bbmap.bbmap [DEBUG ] Parsing ./qc/trimstats/SRR1552482.trimstats.txt
[2019-11-10 20:05:18	449] multiqc.modules.bbmap.bbmap [DEBUG ] Found stats output for sample SRR1552482.trimstats with 100 rows
[2019-11-10 20:05:18	452] multiqc.modules.bbmap.bbmap [DEBUG ] Parsing ./qc/trimstats/SRR1552483.refstats.txt
[2019-11-10 20:05:18	452] multiqc.modules.bbmap.bbmap [DEBUG ] Can't parse 'rpkm' -- implementation missing
[2019-11-10 20:05:18	455] multiqc.modules.bbmap.bbmap [DEBUG ] Parsing ./qc/trimstats/SRR1552485.refstats.txt
[2019-11-10 20:05:18	455] multiqc.modules.bbmap.bbmap [DEBUG ] Can't parse 'rpkm' -- implementation missing
[2019-11-10 20:05:18	457] multiqc.modules.bbmap.bbmap [DEBUG ] Parsing ./qc/trimstats/SRR1552482.refstats.txt
[2019-11-10 20:05:18	457] multiqc.modules.bbmap.bbmap [DEBUG ] Can't parse 'rpkm' -- implementation missing
[2019-11-10 20:05:18	458] multiqc.modules.bbmap.bbmap [INFO ] Found 3 reports
[2019-11-10 20:05:18	458] multiqc.modules.bbmap.bbmap [DEBUG ] section stats has 3 entries
[2019-11-10 20:05:18	504] multiqc [DEBUG ] No samples found: bismark
[2019-11-10 20:05:18	524] multiqc [DEBUG ] No samples found: biscuit
[2019-11-10 20:05:18	544] multiqc [DEBUG ] No samples found: hicexplorer
[2019-11-10 20:05:18	550] multiqc [DEBUG ] No samples found: hicup
[2019-11-10 20:05:18	576] multiqc [DEBUG ] No samples found: hicpro
[2019-11-10 20:05:18	600] multiqc [DEBUG ] No samples found: salmon
[2019-11-10 20:05:18	619] multiqc [DEBUG ] No samples found: kallisto
[2019-11-10 20:05:18	632] multiqc [DEBUG ] No samples found: slamdunk
[2019-11-10 20:05:18	676] multiqc [DEBUG ] No samples found: star
[2019-11-10 20:05:18	711] multiqc.modules.hisat2.hisat2 [INFO ] Found 3 reports
[2019-11-10 20:05:18	732] multiqc [DEBUG ] No samples found: tophat
[2019-11-10 20:05:18	747] multiqc [DEBUG ] No samples found: bowtie2
[2019-11-10 20:05:18	771] multiqc [DEBUG ] No samples found: bowtie1
[2019-11-10 20:05:18	855] multiqc [DEBUG ] No samples found: kat
[2019-11-10 20:05:18	874] multiqc [DEBUG ] No samples found: leehom
[2019-11-10 20:05:18	904] multiqc [DEBUG ] No samples found: adapterRemoval
[2019-11-10 20:05:18	957] multiqc [DEBUG ] No samples found: clipandmerge
[2019-11-10 20:05:18	974] multiqc [DEBUG ] No samples found: cutadapt
[2019-11-10 20:05:19	004] multiqc [DEBUG ] No samples found: flexbar
[2019-11-10 20:05:19	021] multiqc [DEBUG ] No samples found: trimmomatic
[2019-11-10 20:05:19	051] multiqc [DEBUG ] No samples found: skewer
[2019-11-10 20:05:19	073] multiqc [DEBUG ] No samples found: sortmerna
[2019-11-10 20:05:19	094] multiqc [DEBUG ] No samples found: biobloomtools
[2019-11-10 20:05:19	126] multiqc [DEBUG ] No samples found: fastq_screen
[2019-11-10 20:05:19	151] multiqc [DEBUG ] No samples found: afterqc
[2019-11-10 20:05:19	184] multiqc [DEBUG ] No samples found: fastp
[2019-11-10 20:05:19	667] multiqc.modules.fastqc.fastqc [INFO ] Found 6 reports
[2019-11-10 20:05:19	827] multiqc [DEBUG ] No samples found: minionqc
[2019-11-10 20:05:19	842] multiqc [DEBUG ] No samples found: clusterflow
[2019-11-10 20:05:19	867] multiqc [DEBUG ] No samples found: bcl2fastq
[2019-11-10 20:05:19	894] multiqc [DEBUG ] No samples found: interop
[2019-11-10 20:05:19	918] multiqc [DEBUG ] No samples found: flash
[2019-11-10 20:05:19	935] multiqc [INFO ] Compressing plot data
[2019-11-10 20:05:20	358] multiqc [INFO ] Report : multiqc_report.html
[2019-11-10 20:05:20	359] multiqc [INFO ] Data : multiqc_data
[2019-11-10 20:05:20	361] multiqc [DEBUG ] Moving data file from '/tmp/tmpc2mahlkg/multiqc_data/multiqc_rseqc_read_distribution.txt' to '/scratch/Shares/dowell/itripodi/Nascent/GM12878/temp/18/10748d06a4e02731df5709bedaef9a/multiqc_data'
[2019-11-10 20:05:20	367] multiqc [DEBUG ] Moving data file from '/tmp/tmpc2mahlkg/multiqc_data/multiqc_rseqc_infer_experiment.txt' to '/scratch/Shares/dowell/itripodi/Nascent/GM12878/temp/18/10748d06a4e02731df5709bedaef9a/multiqc_data'
[2019-11-10 20:05:20	553] multiqc [DEBUG ] Moving data file from '/tmp/tmpc2mahlkg/multiqc_data/multiqc_picard_gcbias.txt' to '/scratch/Shares/dowell/itripodi/Nascent/GM12878/temp/18/10748d06a4e02731df5709bedaef9a/multiqc_data'
[2019-11-10 20:05:20	560] multiqc [DEBUG ] Moving data file from '/tmp/tmpc2mahlkg/multiqc_data/multiqc_picard_dups.txt' to '/scratch/Shares/dowell/itripodi/Nascent/GM12878/temp/18/10748d06a4e02731df5709bedaef9a/multiqc_data'
[2019-11-10 20:05:20	592] multiqc [DEBUG ] Moving data file from '/tmp/tmpc2mahlkg/multiqc_data/multiqc_samtools_flagstat.txt' to '/scratch/Shares/dowell/itripodi/Nascent/GM12878/temp/18/10748d06a4e02731df5709bedaef9a/multiqc_data'
[2019-11-10 20:05:20	597] multiqc [DEBUG ] Moving data file from '/tmp/tmpc2mahlkg/multiqc_data/multiqc_hisat2.txt' to '/scratch/Shares/dowell/itripodi/Nascent/GM12878/temp/18/10748d06a4e02731df5709bedaef9a/multiqc_data'
[2019-11-10 20:05:20	707] multiqc [DEBUG ] Moving data file from '/tmp/tmpc2mahlkg/multiqc_data/multiqc_fastqc.txt' to '/scratch/Shares/dowell/itripodi/Nascent/GM12878/temp/18/10748d06a4e02731df5709bedaef9a/multiqc_data'
[2019-11-10 20:05:20	712] multiqc [DEBUG ] Moving data file from '/tmp/tmpc2mahlkg/multiqc_data/multiqc_general_stats.txt' to '/scratch/Shares/dowell/itripodi/Nascent/GM12878/temp/18/10748d06a4e02731df5709bedaef9a/multiqc_data'
[2019-11-10 20:05:20	716] multiqc [DEBUG ] Moving data file from '/tmp/tmpc2mahlkg/multiqc_data/multiqc_sources.txt' to '/scratch/Shares/dowell/itripodi/Nascent/GM12878/temp/18/10748d06a4e02731df5709bedaef9a/multiqc_data'
[2019-11-10 20:05:20	722] multiqc [DEBUG ] Moving data file from '/tmp/tmpc2mahlkg/multiqc_data/multiqc_data.json' to '/scratch/Shares/dowell/itripodi/Nascent/GM12878/temp/18/10748d06a4e02731df5709bedaef9a/multiqc_data'
[2019-11-10 20:05:21	392] multiqc [INFO ] MultiQC complete
[truncated: 24 more columns]
