# Supplementary material for: Combining signal and sequence to detect RNA polymerase initiation in ATAC-seq data
Source: PLoS One. 2020 Apr 30;15(4):e0232332. doi: 10.1371/journal.pone.0232332 (PMC7192442; doi:10.1371/journal.pone.0232332)
Supplement: S1 File — (ZIP) [file pone.0232332.s011.zip › multiqc_reports/GM12878_Nascent_MultiQC/multiqc_data/multiqc_hisat2.txt]

Sample	unpaired_total	unpaired_aligned_none	unpaired_aligned_one	unpaired_aligned_multi	overall_alignment_rate
SRR1552482.hisat2_mapstats	35970457	2431913	30715087	2823457	93.24
SRR1552483.hisat2_mapstats	11319993	1352542	7653715	2313736	88.05
SRR1552485.hisat2_mapstats	165042326	16091260	125237580	23713486	90.25
