# Supplementary material for: Combining signal and sequence to detect RNA polymerase initiation in ATAC-seq data
Source: PLoS One. 2020 Apr 30;15(4):e0232332. doi: 10.1371/journal.pone.0232332 (PMC7192442; doi:10.1371/journal.pone.0232332)
Supplement: S1 File — (ZIP) [file pone.0232332.s011.zip › multiqc_reports/GM12878_Nascent_MultiQC/multiqc_data/multiqc_picard_gcbias.txt]

Sample	ACCUMULATION_LEVEL	READS_USED	WINDOW_SIZE	TOTAL_CLUSTERS	ALIGNED_READS	AT_DROPOUT	GC_DROPOUT	GC_NC_0_19	GC_NC_20_39	GC_NC_40_59	GC_NC_60_79	GC_NC_80_100	SAMPLE	LIBRARY	READ_GROUP
SRR1552482	All Reads	ALL	100.0	44197102.0	41765189.0	61.730489	6.3e-05	0.013067	0.066902	1.031659	9.362843	56.663202
SRR1552483	All Reads	ALL	100.0	19243129.0	17890587.0	61.064086	8.3e-05	0.057338	0.103816	0.851329	8.254087	181.005208
SRR1552485	All Reads	ALL	100.0	246313381.0	230222121.0	40.498158	7.5e-05	0.224291	0.311515	1.270965	4.891949	32.952554
