# Supplementary material for: Combining signal and sequence to detect RNA polymerase initiation in ATAC-seq data
Source: PLoS One. 2020 Apr 30;15(4):e0232332. doi: 10.1371/journal.pone.0232332 (PMC7192442; doi:10.1371/journal.pone.0232332)
Supplement: S1 File — (ZIP) [file pone.0232332.s011.zip › multiqc_reports/GM12878_Nascent_MultiQC/multiqc_data/multiqc_data.json]

{
    "report_data_sources": {
        "Preseq": {
            "all_sections": {
                "SRR1552483.c_curve": "/scratch/Shares/dowell/itripodi/Nascent/GM12878/temp/18/10748d06a4e02731df5709bedaef9a/qc/preseq/SRR1552483.c_curve.txt",
                "SRR1552485.c_curve": "/scratch/Shares/dowell/itripodi/Nascent/GM12878/temp/18/10748d06a4e02731df5709bedaef9a/qc/preseq/SRR1552485.c_curve.txt",
                "SRR1552485.lc_extrap": "/scratch/Shares/dowell/itripodi/Nascent/GM12878/temp/18/10748d06a4e02731df5709bedaef9a/qc/preseq/SRR1552485.lc_extrap.txt",
                "SRR1552482.c_curve": "/scratch/Shares/dowell/itripodi/Nascent/GM12878/temp/18/10748d06a4e02731df5709bedaef9a/qc/preseq/SRR1552482.c_curve.txt",
                "SRR1552482.lc_extrap": "/scratch/Shares/dowell/itripodi/Nascent/GM12878/temp/18/10748d06a4e02731df5709bedaef9a/qc/preseq/SRR1552482.lc_extrap.txt",
                "SRR1552483.lc_extrap": "/scratch/Shares/dowell/itripodi/Nascent/GM12878/temp/18/10748d06a4e02731df5709bedaef9a/qc/preseq/SRR1552483.lc_extrap.txt"
            }
        },
        "RSeQC": {
            "read_distribution": {
                "SRR1552482.read_dist": "/scratch/Shares/dowell/itripodi/Nascent/GM12878/temp/18/10748d06a4e02731df5709bedaef9a/qc/rseqc/SRR1552482.read_dist.txt",
                "SRR1552485.read_dist": "/scratch/Shares/dowell/itripodi/Nascent/GM12878/temp/18/10748d06a4e02731df5709bedaef9a/qc/rseqc/SRR1552485.read_dist.txt",
                "SRR1552483.read_dist": "/scratch/Shares/dowell/itripodi/Nascent/GM12878/temp/18/10748d06a4e02731df5709bedaef9a/qc/rseqc/SRR1552483.read_dist.txt"
            },
            "read_duplication": {
                "SRR1552483.read_duplication": "/scratch/Shares/dowell/itripodi/Nascent/GM12878/temp/18/10748d06a4e02731df5709bedaef9a/qc/rseqc/SRR1552483.read_duplication.pos.DupRate.xls",
                "SRR1552482.read_duplication": "/scratch/Shares/dowell/itripodi/Nascent/GM12878/temp/18/10748d06a4e02731df5709bedaef9a/qc/rseqc/SRR1552482.read_duplication.pos.DupRate.xls",
                "SRR1552485.read_duplication": "/scratch/Shares/dowell/itripodi/Nascent/GM12878/temp/18/10748d06a4e02731df5709bedaef9a/qc/rseqc/SRR1552485.read_duplication.pos.DupRate.xls"
            },
            "infer_experiment": {
                "SRR1552483.infer_experiment": "/scratch/Shares/dowell/itripodi/Nascent/GM12878/temp/18/10748d06a4e02731df5709bedaef9a/qc/rseqc/SRR1552483.infer_experiment.txt",
                "SRR1552485.infer_experiment": "/scratch/Shares/dowell/itripodi/Nascent/GM12878/temp/18/10748d06a4e02731df5709bedaef9a/qc/rseqc/SRR1552485.infer_experiment.txt",
                "SRR1552482.infer_experiment": "/scratch/Shares/dowell/itripodi/Nascent/GM12878/temp/18/10748d06a4e02731df5709bedaef9a/qc/rseqc/SRR1552482.infer_experiment.txt"
            }
        },
        "Picard": {
            "GcBiasSummaryMetrics": {
                "SRR1552485": "/scratch/Shares/dowell/itripodi/Nascent/GM12878/temp/18/10748d06a4e02731df5709bedaef9a/qc/picard/SRR1552485.summary_metrics.txt",
                "SRR1552482": "/scratch/Shares/dowell/itripodi/Nascent/GM12878/temp/18/10748d06a4e02731df5709bedaef9a/qc/picard/SRR1552482.summary_metrics.txt",
                "SRR1552483": "/scratch/Shares/dowell/itripodi/Nascent/GM12878/temp/18/10748d06a4e02731df5709bedaef9a/qc/picard/SRR1552483.summary_metrics.txt"
            },
            "GcBiasDetailMetrics": {
                "SRR1552483": "/scratch/Shares/dowell/itripodi/Nascent/GM12878/temp/18/10748d06a4e02731df5709bedaef9a/qc/picard/SRR1552483.gc_bias_metrics.txt",
                "SRR1552485": "/scratch/Shares/dowell/itripodi/Nascent/GM12878/temp/18/10748d06a4e02731df5709bedaef9a/qc/picard/SRR1552485.gc_bias_metrics.txt",
                "SRR1552482": "/scratch/Shares/dowell/itripodi/Nascent/GM12878/temp/18/10748d06a4e02731df5709bedaef9a/qc/picard/SRR1552482.gc_bias_metrics.txt"
            },
            "DuplicationMetrics": {
                "SRR1552485": "/scratch/Shares/dowell/itripodi/Nascent/GM12878/temp/18/10748d06a4e02731df5709bedaef9a/qc/picard/SRR1552485.marked_dup_metrics.txt",
                "SRR1552482": "/scratch/Shares/dowell/itripodi/Nascent/GM12878/temp/18/10748d06a4e02731df5709bedaef9a/qc/picard/SRR1552482.marked_dup_metrics.txt",
                "SRR1552483": "/scratch/Shares/dowell/itripodi/Nascent/GM12878/temp/18/10748d06a4e02731df5709bedaef9a/qc/picard/SRR1552483.marked_dup_metrics.txt"
            }
        },
        "Samtools": {
            "flagstat": {
                "SRR1552483": "/scratch/Shares/dowell/itripodi/Nascent/GM12878/temp/18/10748d06a4e02731df5709bedaef9a/qc/mapstats/SRR1552483.flagstat",
                "SRR1552482": "/scratch/Shares/dowell/itripodi/Nascent/GM12878/temp/18/10748d06a4e02731df5709bedaef9a/qc/mapstats/SRR1552482.flagstat",
                "SRR1552485": "/scratch/Shares/dowell/itripodi/Nascent/GM12878/temp/18/10748d06a4e02731df5709bedaef9a/qc/mapstats/SRR1552485.flagstat"
            }
        },
        "BBTools": {
            "all_sections": {
                "SRR1552485.trimstats": "/scratch/Shares/dowell/itripodi/Nascent/GM12878/temp/18/10748d06a4e02731df5709bedaef9a/qc/trimstats/SRR1552485.trimstats.txt",
                "SRR1552483.trimstats": "/scratch/Shares/dowell/itripodi/Nascent/GM12878/temp/18/10748d06a4e02731df5709bedaef9a/qc/trimstats/SRR1552483.trimstats.txt",
                "SRR1552482.trimstats": "/scratch/Shares/dowell/itripodi/Nascent/GM12878/temp/18/10748d06a4e02731df5709bedaef9a/qc/trimstats/SRR1552482.trimstats.txt"
            }
        },
        "HISAT2": {
            "all_sections": {
                "SRR1552483.hisat2_mapstats": "/scratch/Shares/dowell/itripodi/Nascent/GM12878/temp/18/10748d06a4e02731df5709bedaef9a/qc/hisat2_mapstats/SRR1552483.hisat2_mapstats.txt",
                "SRR1552485.hisat2_mapstats": "/scratch/Shares/dowell/itripodi/Nascent/GM12878/temp/18/10748d06a4e02731df5709bedaef9a/qc/hisat2_mapstats/SRR1552485.hisat2_mapstats.txt",
                "SRR1552482.hisat2_mapstats": "/scratch/Shares/dowell/itripodi/Nascent/GM12878/temp/18/10748d06a4e02731df5709bedaef9a/qc/hisat2_mapstats/SRR1552482.hisat2_mapstats.txt"
            }
        },
        "FastQC": {
            "all_sections": {
                "SRR1552482.trim": "/scratch/Shares/dowell/itripodi/Nascent/GM12878/temp/18/10748d06a4e02731df5709bedaef9a/qc/fastqc/SRR1552482.trim_fastqc.zip",
                "SRR1552485": "/scratch/Shares/dowell/itripodi/Nascent/GM12878/temp/18/10748d06a4e02731df5709bedaef9a/qc/fastqc/SRR1552485_fastqc.zip",
                "SRR1552483.trim": "/scratch/Shares/dowell/itripodi/Nascent/GM12878/temp/18/10748d06a4e02731df5709bedaef9a/qc/fastqc/SRR1552483.trim_fastqc.zip",
                "SRR1552483": "/scratch/Shares/dowell/itripodi/Nascent/GM12878/temp/18/10748d06a4e02731df5709bedaef9a/qc/fastqc/SRR1552483_fastqc.zip",
                "SRR1552482": "/scratch/Shares/dowell/itripodi/Nascent/GM12878/temp/18/10748d06a4e02731df5709bedaef9a/qc/fastqc/SRR1552482_fastqc.zip",
                "SRR1552485.trim": "/scratch/Shares/dowell/itripodi/Nascent/GM12878/temp/18/10748d06a4e02731df5709bedaef9a/qc/fastqc/SRR1552485.trim_fastqc.zip"
            }
        }
    },
    "report_general_stats_data": [
        {
            "SRR1552485": {
                "LIBRARY": "Unknown Library",
                "UNPAIRED_READS_EXAMINED": 148951066.0,
                "READ_PAIRS_EXAMINED": 0.0,
                "SECONDARY_OR_SUPPLEMENTARY_RDS": 81271055.0,
                "UNMAPPED_READS": 16091260.0,
                "UNPAIRED_READ_DUPLICATES": 90126131.0,
                "READ_PAIR_DUPLICATES": 0.0,
                "READ_PAIR_OPTICAL_DUPLICATES": 0.0,
                "PERCENT_DUPLICATION": 0.605072,
                "ESTIMATED_LIBRARY_SIZE": ""
            },
            "SRR1552482": {
                "LIBRARY": "Unknown Library",
                "UNPAIRED_READS_EXAMINED": 33538544.0,
                "READ_PAIRS_EXAMINED": 0.0,
                "SECONDARY_OR_SUPPLEMENTARY_RDS": 8226645.0,
                "UNMAPPED_READS": 2431913.0,
                "UNPAIRED_READ_DUPLICATES": 29181552.0,
                "READ_PAIR_DUPLICATES": 0.0,
                "READ_PAIR_OPTICAL_DUPLICATES": 0.0,
                "PERCENT_DUPLICATION": 0.87009,
                "ESTIMATED_LIBRARY_SIZE": ""
            },
            "SRR1552483": {
                "LIBRARY": "Unknown Library",
                "UNPAIRED_READS_EXAMINED": 9967451.0,
                "READ_PAIRS_EXAMINED": 0.0,
                "SECONDARY_OR_SUPPLEMENTARY_RDS": 7923136.0,
                "UNMAPPED_READS": 1352542.0,
                "UNPAIRED_READ_DUPLICATES": 8420574.0,
                "READ_PAIR_DUPLICATES": 0.0,
                "READ_PAIR_OPTICAL_DUPLICATES": 0.0,
                "PERCENT_DUPLICATION": 0.844807,
                "ESTIMATED_LIBRARY_SIZE": ""
            }
        },
        {
            "SRR1552483": {
                "total_passed": 19243129,
                "total_failed": 0,
                "secondary_passed": 7923136,
                "secondary_failed": 0,
                "supplementary_passed": 0,
                "supplementary_failed": 0,
                "duplicates_passed": 0,
                "duplicates_failed": 0,
                "mapped_passed": 17890587,
                "mapped_failed": 0,
                "mapped_passed_pct": 92.97,
                "mapped_failed_pct": NaN,
                "paired in sequencing_passed": 0,
                "paired in sequencing_failed": 0,
                "read1_passed": 0,
                "read1_failed": 0,
                "read2_passed": 0,
                "read2_failed": 0,
                "properly paired_passed": 0,
                "properly paired_failed": 0,
                "properly paired_passed_pct": NaN,
                "properly paired_failed_pct": NaN,
                "with itself and mate mapped_passed": 0,
                "with itself and mate mapped_failed": 0,
                "singletons_passed": 0,
                "singletons_failed": 0,
                "singletons_passed_pct": NaN,
                "singletons_failed_pct": NaN,
                "with mate mapped to a different chr_passed": 0,
                "with mate mapped to a different chr_failed": 0,
                "with mate mapped to a different chr (mapQ >= 5)_passed": 0,
                "with mate mapped to a different chr (mapQ >= 5)_failed": 0,
                "flagstat_total": 19243129
            },
            "SRR1552482": {
                "total_passed": 44197102,
                "total_failed": 0,
                "secondary_passed": 8226645,
                "secondary_failed": 0,
                "supplementary_passed": 0,
                "supplementary_failed": 0,
                "duplicates_passed": 0,
                "duplicates_failed": 0,
                "mapped_passed": 41765189,
                "mapped_failed": 0,
                "mapped_passed_pct": 94.5,
                "mapped_failed_pct": NaN,
                "paired in sequencing_passed": 0,
                "paired in sequencing_failed": 0,
                "read1_passed": 0,
                "read1_failed": 0,
                "read2_passed": 0,
                "read2_failed": 0,
                "properly paired_passed": 0,
                "properly paired_failed": 0,
                "properly paired_passed_pct": NaN,
                "properly paired_failed_pct": NaN,
                "with itself and mate mapped_passed": 0,
                "with itself and mate mapped_failed": 0,
                "singletons_passed": 0,
                "singletons_failed": 0,
                "singletons_passed_pct": NaN,
                "singletons_failed_pct": NaN,
                "with mate mapped to a different chr_passed": 0,
                "with mate mapped to a different chr_failed": 0,
                "with mate mapped to a different chr (mapQ >= 5)_passed": 0,
                "with mate mapped to a different chr (mapQ >= 5)_failed": 0,
                "flagstat_total": 44197102
            },
            "SRR1552485": {
                "total_passed": 246313381,
                "total_failed": 0,
                "secondary_passed": 81271055,
                "secondary_failed": 0,
                "supplementary_passed": 0,
                "supplementary_failed": 0,
                "duplicates_passed": 0,
                "duplicates_failed": 0,
                "mapped_passed": 230222121,
                "mapped_failed": 0,
                "mapped_passed_pct": 93.47,
                "mapped_failed_pct": NaN,
                "paired in sequencing_passed": 0,
                "paired in sequencing_failed": 0,
                "read1_passed": 0,
                "read1_failed": 0,
                "read2_passed": 0,
                "read2_failed": 0,
                "properly paired_passed": 0,
                "properly paired_failed": 0,
                "properly paired_passed_pct": NaN,
                "properly paired_failed_pct": NaN,
                "with itself and mate mapped_passed": 0,
                "with itself and mate mapped_failed": 0,
                "singletons_passed": 0,
                "singletons_failed": 0,
                "singletons_passed_pct": NaN,
                "singletons_failed_pct": NaN,
                "with mate mapped to a different chr_passed": 0,
                "with mate mapped to a different chr_failed": 0,
                "with mate mapped to a different chr (mapQ >= 5)_passed": 0,
                "with mate mapped to a different chr (mapQ >= 5)_failed": 0,
                "flagstat_total": 246313381
            }
        },
        {
            "SRR1552483.hisat2_mapstats": {
                "unpaired_total": 11319993,
                "unpaired_aligned_none": 1352542,
                "unpaired_aligned_one": 7653715,
                "unpaired_aligned_multi": 2313736,
                "overall_alignment_rate": 88.05
            },
            "SRR1552485.hisat2_mapstats": {
                "unpaired_total": 165042326,
                "unpaired_aligned_none": 16091260,
                "unpaired_aligned_one": 125237580,
                "unpaired_aligned_multi": 23713486,
                "overall_alignment_rate": 90.25
            },
            "SRR1552482.hisat2_mapstats": {
                "unpaired_total": 35970457,
                "unpaired_aligned_none": 2431913,
                "unpaired_aligned_one": 30715087,
                "unpaired_aligned_multi": 2823457,
                "overall_alignment_rate": 93.24
            }
        },
        {
            "SRR1552482.trim": {
                "percent_gc": 59.0,
                "avg_sequence_length": 47.80701771456504,
                "total_sequences": 35970457.0,
                "percent_duplicates": 78.96550761082085,
                "percent_fails": 18.181818181818183
            },
            "SRR1552485": {
                "percent_gc": 48.0,
                "avg_sequence_length": 100.0,
                "total_sequences": 205581746.0,
                "percent_duplicates": 50.338874764325375,
                "percent_fails": 54.54545454545454
            },
            "SRR1552483.trim": {
                "percent_gc": 58.0,
                "avg_sequence_length": 43.460544366061,
                "total_sequences": 11319993.0,
                "percent_duplicates": 77.06631965944325,
                "percent_fails": 9.090909090909092
            },
            "SRR1552483": {
                "percent_gc": 55.0,
                "avg_sequence_length": 50.0,
                "total_sequences": 23647870.0,
                "percent_duplicates": 83.03831868515174,
                "percent_fails": 54.54545454545454
            },
            "SRR1552482": {
                "percent_gc": 56.0,
                "avg_sequence_length": 50.0,
                "total_sequences": 52887249.0,
                "percent_duplicates": 82.57252623537148,
                "percent_fails": 54.54545454545454
            },
            "SRR1552485.trim": {
                "percent_gc": 49.0,
                "avg_sequence_length": 52.50949227412124,
                "total_sequences": 165042326.0,
                "percent_duplicates": 41.85397575908316,
                "percent_fails": 9.090909090909092
            }
        }
    ],
    "report_general_stats_headers": [
        {
            "PERCENT_DUPLICATION": {
                "title": "% Dups",
                "description": "MarkDuplicates - Percent Duplication",
                "max": 100,
                "min": 0,
                "suffix": "%",
                "scale": "OrRd",
                "modify": 100.0,
                "namespace": "Picard",
                "rid": "mqc-generalstats-picard-PERCENT_DUPLICATION",
                "format": "{:,.1f}",
                "colour": "55,126,184",
                "hidden": null,
                "ceiling": null,
                "floor": null,
                "minRange": null,
                "shared_key": null,
                "placement": 1000.0,
                "dmax": 100.0,
                "dmin": 0.0
            }
        },
        {
            "mapped_passed": {
                "title": "M Reads Mapped",
                "description": "Reads Mapped in the bam file (millions)",
                "min": 0,
                "modify": 1e-06,
                "shared_key": "read_count",
                "placement": 100.0,
                "namespace": "Samtools Flagstat",
                "rid": "mqc-generalstats-samtools_flagstat-mapped_passed",
                "scale": "GnBu",
                "format": "{:,.1f}",
                "colour": "77,175,74",
                "hidden": null,
                "max": null,
                "ceiling": null,
                "floor": null,
                "minRange": null,
                "dmax": 230.222121,
                "dmin": 0.0
            }
        },
        {
            "overall_alignment_rate": {
                "title": "% Aligned",
                "description": "overall alignment rate",
                "max": 100,
                "min": 0,
                "suffix": "%",
                "scale": "YlGn",
                "namespace": "HISAT2",
                "rid": "mqc-generalstats-hisat2-overall_alignment_rate",
                "format": "{:,.1f}",
                "colour": "152,78,163",
                "hidden": null,
                "ceiling": null,
                "floor": null,
                "minRange": null,
                "shared_key": null,
                "modify": null,
                "placement": 1000.0,
                "dmax": 100.0,
                "dmin": 0.0
            }
        },
        {
            "percent_duplicates": {
                "title": "% Dups",
                "description": "% Duplicate Reads",
                "max": 100,
                "min": 0,
                "suffix": "%",
                "scale": "RdYlGn-rev",
                "namespace": "FastQC",
                "rid": "mqc-generalstats-fastqc-percent_duplicates",
                "format": "{:,.1f}",
                "colour": "255,127,0",
                "hidden": null,
                "ceiling": null,
                "floor": null,
                "minRange": null,
                "shared_key": null,
                "modify": null,
                "placement": 1000.0,
                "dmax": 100.0,
                "dmin": 0.0
            },
            "percent_gc": {
                "title": "% GC",
                "description": "Average % GC Content",
                "max": 100,
                "min": 0,
                "suffix": "%",
                "scale": "Set1",
                "format": "{:,.0f}",
                "namespace": "FastQC",
                "rid": "mqc-generalstats-fastqc-percent_gc",
                "colour": "255,127,0",
                "hidden": null,
                "ceiling": null,
                "floor": null,
                "minRange": null,
                "shared_key": null,
                "modify": null,
                "placement": 1000.0,
                "dmax": 100.0,
                "dmin": 0.0
            },
            "avg_sequence_length": {
                "title": "Length",
                "description": "Average Sequence Length (bp)",
                "min": 0,
                "suffix": " bp",
                "scale": "RdYlGn",
                "format": "{:,.0f}",
                "hidden": false,
                "namespace": "FastQC",
                "rid": "mqc-generalstats-fastqc-avg_sequence_length",
                "colour": "255,127,0",
                "max": null,
                "ceiling": null,
                "floor": null,
                "minRange": null,
                "shared_key": null,
                "modify": null,
                "placement": 1000.0,
                "dmax": 100.0,
                "dmin": 0.0
            },
            "percent_fails": {
                "title": "% Failed",
                "description": "Percentage of modules failed in FastQC report (includes those not plotted here)",
                "max": 100,
                "min": 0,
                "suffix": "%",
                "scale": "Reds",
                "format": "{:,.0f}",
                "hidden": true,
                "namespace": "FastQC",
                "rid": "mqc-generalstats-fastqc-percent_fails",
                "colour": "255,127,0",
                "ceiling": null,
                "floor": null,
                "minRange": null,
                "shared_key": null,
                "modify": null,
                "placement": 1000.0,
                "dmax": 100.0,
                "dmin": 0.0
            },
            "total_sequences": {
                "title": "M Seqs",
                "description": "Total Sequences (millions)",
                "min": 0,
                "scale": "Blues",
                "modify": 1e-06,
                "shared_key": "read_count",
                "namespace": "FastQC",
                "rid": "mqc-generalstats-fastqc-total_sequences",
                "format": "{:,.1f}",
                "colour": "255,127,0",
                "hidden": null,
                "max": null,
                "ceiling": null,
                "floor": null,
                "minRange": null,
                "placement": 1000.0,
                "dmax": 230.222121,
                "dmin": 0.0
            }
        }
    ],
    "report_multiqc_command": "/Users/magr0763/.local/bin/multiqc . -f --config multiqc_config.yaml",
    "report_plot_data": {
        "preseq_plot": {
            "plot_type": "xy_line",
            "datasets": [
                [
                    {
                        "name": "SRR1552482.c_curve",
                        "data": [
                            [
                                0.0,
                                0.0
                            ],
                            [
                                1.0,
                                0.5562
                            ],
                            [
                                2.0,
                                0.9450719999999999
                            ],
                            [
                                3.0,
                                1.26725
                            ],
                            [
                                4.0,
                                1.5465499999999999
                            ],
                            [
                                5.0,
                                1.7944
                            ],
                            [
                                6.0,
                                2.01755
                            ],
                            [
                                7.0,
                                2.22049
                            ],
                            [
                                8.0,
                                2.40645
                            ],
                            [
                                9.0,
                                2.57782
                            ],
                            [
                                10.0,
                                2.73652
                            ],
                            [
                                11.0,
                                2.88406
                            ],
                            [
                                12.0,
                                3.02169
                            ],
                            [
                                13.0,
                                3.1504499999999998
                            ],
                            [
                                14.0,
                                3.2712299999999996
                            ],
                            [
                                15.0,
                                3.3847799999999997
                            ],
                            [
                                16.0,
                                3.4917599999999998
                            ],
                            [
                                17.0,
                                3.5927499999999997
                            ],
                            [
                                18.0,
                                3.68824
                            ],
                            [
                                19.0,
                                3.7786999999999997
                            ],
                            [
                                20.0,
                                3.8645199999999997
                            ],
                            [
                                21.0,
                                3.9460499999999996
                            ],
                            [
                                22.0,
                                4.02361
                            ],
                            [
                                23.0,
                                4.09749
                            ],
                            [
                                24.0,
                                4.16796
                            ],
                            [
                                25.0,
                                4.23525
                            ],
                            [
                                26.0,
                                4.29958
                            ],
                            [
                                27.0,
                                4.36114
                            ],
                            [
                                28.0,
                                4.42012
                            ],
                            [
                                29.0,
                                4.47668
                            ],
                            [
                                30.0,
                                4.53097
                            ],
                            [
                                31.0,
                                4.58314
                            ],
                            [
                                32.0,
                                4.63331
                            ],
                            [
                                33.0,
                                4.6815999999999995
                            ]
                        ]
                    },
                    {
                        "name": "SRR1552482.lc_extrap",
                        "data": [
                            [
                                0.0,
                                0.0
                            ],
                            [
                                1.0,
                                0.5563975
                            ],
                            [
                                2.0,
                                0.9452995
                            ],
                            [
                                3.0,
                                1.267528
                            ],
                            [
                                4.0,
                                1.546878
                            ],
                            [
                                5.0,
                                1.794773
                            ],
                            [
                                6.0,
                                2.017921
                            ],
                            [
                                7.0,
                                2.2208579999999998
                            ],
                            [
                                8.0,
                                2.4068069999999997
                            ],
                            [
                                9.0,
                                2.5781834999999997
                            ],
                            [
                                10.0,
                                2.7368764999999997
                            ],
                            [
                                11.0,
                                2.884411
                            ],
                            [
                                12.0,
                                3.0220335
                            ],
                            [
                                13.0,
                                3.1507825
                            ],
                            [
                                14.0,
                                3.271549
                            ],
                            [
                                15.0,
                                3.3850879999999997
                            ],
                            [
                                16.0,
                                3.49206
                            ],
                            [
                                17.0,
                                3.5930355
                            ],
                            [
                                18.0,
                                3.688522
                            ],
                            [
                                19.0,
                                3.7789655
                            ],
                            [
                                20.0,
                                3.8647665
                            ],
                            [
                                21.0,
                                3.946281
                            ],
                            [
                                22.0,
                                4.0238565
                            ],
                            [
                                23.0,
                                4.0977749999999995
                            ],
                            [
                                24.0,
                                4.1682749999999995
                            ],
                            [
                                25.0,
                                4.2355955
                            ],
                            [
                                26.0,
                                4.299951
                            ],
                            [
                                27.0,
                                4.36154
                            ],
                            [
                                28.0,
                                4.4205435
                            ],
                            [
                                29.0,
                                4.4771255
                            ],
                            [
                                30.0,
                                4.531439
                            ],
                            [
                                31.0,
                                4.5836245
                            ],
                            [
                                32.0,
                                4.633811
                            ],
                            [
                                33.0,
                                4.6821174999999995
                            ],
                            [
                                34.0,
                                4.7286545
                            ],
                            [
                                35.0,
                                4.7735262999999994
                            ],
                            [
                                36.0,
                                4.8168147
                            ],
                            [
                                37.0,
                                4.8586157
                            ],
                            [
                                38.0,
                                4.8990162999999995
                            ],
                            [
                                39.0,
                                4.9380932
                            ],
                            [
                                40.0,
                                4.9759174999999995
                            ],
                            [
                                41.0,
                                5.0125395
                            ],
                            [
                                42.0,
                                5.0480355
                            ],
                            [
                                43.0,
                                5.0824649
                            ],
                            [
                                44.0,
                                5.1158824
                            ],
                            [
                                45.0,
                                5.148338799999999
                            ],
                            [
                                46.0,
                                5.1798820999999995
                            ],
                            [
                                47.0,
                                5.2105572
                            ],
                            [
                                48.0,
                                5.240406299999999
                            ],
                            [
                                49.0,
                                5.269469
                            ],
                            [
                                50.0,
                                5.2977827
                            ],
                            [
                                51.0,
                                5.325382599999999
                            ],
                            [
                                52.0,
                                5.352301799999999
                            ],
                            [
                                53.0,
                                5.3785715
                            ],
                            [
                                54.0,
                                5.404221
                            ],
                            [
                                55.0,
                                5.4292782
                            ],
                            [
                                56.0,
                                5.4537692
                            ],
                            [
                                57.0,
                                5.4777187
                            ],
                            [
                                58.0,
                                5.5011664
                            ],
                            [
                                59.0,
                                5.5241409
                            ],
                            [
                                60.0,
                                5.5466374
                            ],
                            [
                                61.0,
                                5.5686747
                            ],
                            [
                                62.0,
                                5.5902818
                            ],
                            [
                                63.0,
                                5.6115017
                            ],
                            [
                                64.0,
                                5.6323154
                            ],
                            [
                                65.0,
                                5.652737599999999
                            ],
                            [
                                66.0,
                                5.6727819
                            ],
                            [
                                67.0,
                                5.692460799999999
                            ],
                            [
                                68.0,
                                5.7117565
                            ],
                            [
                                69.0,
                                5.7306325
                            ],
                            [
                                70.0,
                                5.7493886
                            ],
                            [
                                71.0,
                                5.767828099999999
                            ],
                            [
                                72.0,
                                5.7859646
                            ],
                            [
                                73.0,
                                5.8036965
                            ],
                            [
                                74.0,
                                5.8213194999999995
                            ],
                            [
                                75.0,
                                5.8385169999999995
                            ],
                            [
                                76.0,
                                5.8556032
                            ],
                            [
                                77.0,
                                5.8724242
                            ],
                            [
                                78.0,
                                5.8888299
                            ],
                            [
                                79.0,
                                5.9050207
                            ],
                            [
                                80.0,
                                5.921263099999999
                            ],
                            [
                                81.0,
                                5.9372514
                            ],
                            [
                                82.0,
                                5.9522849
                            ],
                            [
                                83.0,
                                5.9673472
                            ],
                            [
                                84.0,
                                5.982589599999999
                            ],
                            [
                                85.0,
                                5.9973504
                            ],
                            [
                                86.0,
                                6.011167599999999
                            ],
                            [
                                87.0,
                                6.0258959
                            ],
                            [
                                88.0,
                                6.0403483
                            ],
                            [
                                89.0,
                                6.0545805999999995
                            ],
                            [
                                90.0,
                                6.068503099999999
                            ],
                            [
                                91.0,
                                6.0821895
                            ],
                            [
                                92.0,
                                6.0954149
                            ],
                            [
                                93.0,
                                6.108645
                            ],
                            [
                                94.0,
                                6.1221752
                            ],
                            [
                                95.0,
                                6.1353953
                            ],
                            [
                                96.0,
                                6.1484385999999995
                            ],
                            [
                                97.0,
                                6.161399299999999
                            ],
                            [
                                98.0,
                                6.1741898
                            ],
                            [
                                99.0,
                                6.1868435
                            ],
                            [
                                100.0,
                                6.1993633
                            ],
                            [
                                101.0,
                                6.2115675
                            ],
                            [
                                102.0,
                                6.2238470999999995
                            ],
                            [
                                103.0,
                                6.2359969
                            ],
                            [
                                104.0,
                                6.2481596999999995
                            ],
                            [
                                105.0,
                                6.2600509
                            ],
                            [
                                106.0,
                                6.2718239
                            ],
                            [
                                107.0,
                                6.2834807
                            ],
                            [
                                108.0,
                                6.2950235999999995
                            ],
                            [
                                109.0,
                                6.306454799999999
                            ],
                            [
                                110.0,
                                6.3177761
                            ],
                            [
                                111.0,
                                6.328989599999999
                            ],
                            [
                                112.0,
                                6.3399814
                            ],
                            [
                                113.0,
                                6.3507344
                            ],
                            [
                                114.0,
                                6.3613737
                            ],
                            [
                                115.0,
                                6.3718505
                            ],
                            [
                                116.0,
                                6.3823175999999995
                            ],
                            [
                                117.0,
                                6.3926252
                            ],
                            [
                                118.0,
                                6.402825099999999
                            ],
                            [
                                119.0,
                                6.4129188
                            ],
                            [
                                120.0,
                                6.422748599999999
                            ],
                            [
                                121.0,
                                6.4321637
                            ],
                            [
                                122.0,
                                6.4414777999999995
                            ],
                            [
                                123.0,
                                6.4509896
                            ],
                            [
                                124.0,
                                6.4606895
                            ],
                            [
                                125.0,
                                6.4703042
                            ],
                            [
                                126.0,
                                6.479835
                            ],
                            [
                                127.0,
                                6.4892831
                            ],
                            [
                                128.0,
                                6.4986904
                            ],
                            [
                                129.0,
                                6.5082652
                            ],
                            [
                                130.0,
                                6.5177664
                            ],
                            [
                                131.0,
                                6.5271464
                            ],
                            [
                                132.0,
                                6.5362779
                            ],
                            [
                                133.0,
                                6.545325299999999
                            ],
                            [
                                134.0,
                                6.5542896
                            ],
                            [
                                135.0,
                                6.563171799999999
                            ],
                            [
                                136.0,
                                6.5719727
                            ],
                            [
                                137.0,
                                6.5806935
                            ],
                            [
                                138.0,
                                6.5892897
                            ],
                            [
                                139.0,
                                6.5977463
                            ],
                            [
                                140.0,
                                6.6061273
                            ],
                            [
                                141.0,
                                6.6142898
                            ],
                            [
                                142.0,
                                6.6223037
                            ],
                            [
                                143.0,
                                6.630238599999999
                            ],
                            [
                                144.0,
                                6.6380953
                            ],
                            [
                                145.0,
                                6.646162599999999
                            ],
                            [
                                146.0,
                                6.6541797
                            ],
                            [
                                147.0,
                                6.6621263
                            ],
                            [
                                148.0,
                                6.6700034
                            ],
                            [
                                149.0,
                                6.6778116999999995
                            ],
                            [
                                150.0,
                                6.6855518
                            ],
                            [
                                151.0,
                                6.6932246
                            ],
                            [
                                152.0,
                                6.7008307
                            ],
                            [
                                153.0,
                                6.7071639
                            ],
                            [
                                154.0,
                                6.7132079000000004
                            ],
                            [
                                155.0,
                                6.719606799999999
                            ],
                            [
                                156.0,
                                6.726591599999999
                            ],
                            [
                                157.0,
                                6.733508799999999
                            ],
                            [
                                158.0,
                                6.7403594
                            ],
                            [
                                159.0,
                                6.7471439
                            ],
                            [
                                160.0,
                                6.7538632
                            ],
                            [
                                161.0,
                                6.7605179
                            ],
                            [
                                162.0,
                                6.7671089
                            ],
                            [
                                163.0,
                                6.7736367
                            ],
                            [
                                164.0,
                                6.7801021
                            ],
                            [
                                165.0,
                                6.7865059
                            ],
                            [
                                166.0,
                                6.792848599999999
                            ],
                            [
                                167.0,
                                6.799131
                            ],
                            [
                                168.0,
                                6.8053538
                            ],
                            [
                                169.0,
                                6.811517599999999
                            ],
                            [
                                170.0,
                                6.817622999999999
                            ],
                            [
                                171.0,
                                6.8236707999999995
                            ],
                            [
                                172.0,
                                6.829661499999999
                            ],
                            [
                                173.0,
                                6.8355959
                            ],
                            [
                                174.0,
                                6.8414744999999995
                            ],
                            [
                                175.0,
                                6.847297999999999
                            ],
                            [
                                176.0,
                                6.8530669
                            ],
                            [
                                177.0,
                                6.858782
                            ],
                            [
                                178.0,
                                6.8644437
                            ],
                            [
                                179.0,
                                6.8700528
                            ],
                            [
                                180.0,
                                6.8756299
                            ],
                            [
                                181.0,
                                6.8813309
                            ],
                            [
                                182.0,
                                6.886982099999999
                            ],
                            [
                                183.0,
                                6.8925842
                            ],
                            [
                                184.0,
                                6.898137599999999
                            ],
                            [
                                185.0,
                                6.9036429
                            ],
                            [
                                186.0,
                                6.9091007
                            ],
                            [
                                187.0,
                                6.914511299999999
                            ],
                            [
                                188.0,
                                6.919875299999999
                            ],
                            [
                                189.0,
                                6.925193299999999
                            ],
                            [
                                190.0,
                                6.9304657
                            ],
                            [
                                191.0,
                                6.935693
                            ],
                            [
                                192.0,
                                6.9408757
                            ],
                            [
                                193.0,
                                6.9460143
                            ],
                            [
                                194.0,
                                6.9511093
                            ],
                            [
                                195.0,
                                6.956161099999999
                            ],
                            [
                                196.0,
                                6.9611700999999995
                            ],
                            [
                                197.0,
                                6.966105799999999
                            ],
                            [
                                198.0,
                                6.970629499999999
                            ],
                            [
                                199.0,
                                6.975111
                            ],
                            [
                                200.0,
                                6.979550799999999
                            ],
                            [
                                201.0,
                                6.9839494
                            ],
                            [
                                202.0,
                                6.9883073
                            ],
                            [
                                203.0,
                                6.992624999999999
                            ],
                            [
                                204.0,
                                6.996903
                            ],
                            [
                                205.0,
                                7.0011417
                            ],
                            [
                                206.0,
                                7.0053417
                            ],
                            [
                                207.0,
                                7.0095032999999995
                            ],
                            [
                                208.0,
                                7.013627
                            ],
                            [
                                209.0,
                                7.0177134
                            ],
                            [
                                210.0,
                                7.0217627
                            ],
                            [
                                211.0,
                                7.0257755
                            ],
                            [
                                212.0,
                                7.0297522
                            ],
                            [
                                213.0,
                                7.0336932999999995
                            ],
                            [
                                214.0,
                                7.037598999999999
                            ],
                            [
                                215.0,
                                7.0414699999999995
                            ],
                            [
                                216.0,
                                7.0454379000000005
                            ],
                            [
                                217.0,
                                7.0494272
                            ],
                            [
                                218.0,
                                7.053382599999999
                            ],
                            [
                                219.0,
                                7.0573044000000005
                            ],
                            [
                                220.0,
                                7.0611929
                            ],
                            [
                                221.0,
                                7.065124
                            ],
                            [
                                222.0,
                                7.0690379
                            ],
                            [
                                223.0,
                                7.0729194
                            ],
                            [
                                224.0,
                                7.076769
                            ],
                            [
                                225.0,
                                7.0805869999999995
                            ],
                            [
                                226.0,
                                7.0843736999999996
                            ],
                            [
                                227.0,
                                7.0881294
                            ],
                            [
                                228.0,
                                7.091854499999999
                            ],
                            [
                                229.0,
                                7.095549299999999
                            ],
                            [
                                230.0,
                                7.0992142
                            ],
                            [
                                231.0,
                                7.1028494
                            ],
                            [
                                232.0,
                                7.1064552
                            ],
                            [
                                233.0,
                                7.1100319999999995
                            ],
                            [
                                234.0,
                                7.1136915
                            ],
                            [
                                235.0,
                                7.1176444
                            ],
                            [
                                236.0,
                                7.121571599999999
                            ],
                            [
                                237.0,
                                7.125473099999999
                            ],
                            [
                                238.0,
                                7.1293494
                            ],
                            [
                                239.0,
                                7.1332005
                            ],
                            [
                                240.0,
                                7.137026799999999
                            ],
                            [
                                241.0,
                                7.1408284
                            ],
                            [
                                242.0,
                                7.144605599999999
                            ],
                            [
                                243.0,
                                7.148358599999999
                            ],
                            [
                                244.0,
                                7.1520877
                            ],
                            [
                                245.0,
                                7.1557929
                            ],
                            [
                                246.0,
                                7.1594747
                            ],
                            [
                                247.0,
                                7.1631331
                            ],
                            [
                                248.0,
                                7.1667684000000005
                            ],
                            [
                                249.0,
                                7.170380799999999
                            ],
                            [
                                250.0,
                                7.1739704
                            ],
                            [
                                251.0,
                                7.177537599999999
                            ],
                            [
                                252.0,
                                7.1810825
                            ],
                            [
                                253.0,
                                7.1846052
                            ],
                            [
                                254.0,
                                7.1881061
                            ],
                            [
                                255.0,
                                7.1915853
                            ],
                            [
                                256.0,
                                7.1950429
                            ],
                            [
                                257.0,
                                7.1984791999999995
                            ],
                            [
                                258.0,
                                7.201894299999999
                            ],
                            [
                                259.0,
                                7.205288599999999
                            ],
                            [
                                260.0,
                                7.2086619999999995
                            ],
                            [
                                261.0,
                                7.2120147999999995
                            ],
                            [
                                262.0,
                                7.2153472
                            ],
                            [
                                263.0,
                                7.2186594
                            ],
                            [
                                264.0,
                                7.2219516
                            ],
                            [
                                265.0,
                                7.225223799999999
                            ],
                            [
                                266.0,
                                7.2284764
                            ],
                            [
                                267.0,
                                7.2317094
                            ],
                            [
                                268.0,
                                7.234922999999999
                            ],
                            [
                                269.0,
                                7.2381174
                            ],
                            [
                                270.0,
                                7.241292799999999
                            ],
                            [
                                271.0,
                                7.244449299999999
                            ],
                            [
                                272.0,
                                7.2475871
                            ],
                            [
                                273.0,
                                7.250706299999999
                            ],
                            [
                                274.0,
                                7.2538072
                            ],
                            [
                                275.0,
                                7.2568898
                            ],
                            [
                                276.0,
                                7.2599542999999995
                            ],
                            [
                                277.0,
                                7.2630007999999995
                            ],
                            [
                                278.0,
                                7.2660295999999995
                            ],
                            [
                                279.0,
                                7.269070699999999
                            ],
                            [
                                280.0,
                                7.2721718
                            ],
                            [
                                281.0,
                                7.2752563
                            ],
                            [
                                282.0,
                                7.2783242
                            ],
                            [
                                283.0,
                                7.281375799999999
                            ],
                            [
                                284.0,
                                7.284411099999999
                            ],
                            [
                                285.0,
                                7.2874303
                            ],
                            [
                                286.0,
                                7.2904335
                            ],
                            [
                                287.0,
                                7.2934208
                            ],
                            [
                                288.0,
                                7.2963924
                            ],
                            [
                                289.0,
                                7.2993484
                            ],
                            [
                                290.0,
                                7.3022887999999995
                            ],
                            [
                                291.0,
                                7.3051787
                            ],
                            [
                                292.0,
                                7.3078812
                            ],
                            [
                                293.0,
                                7.3105682
                            ],
                            [
                                294.0,
                                7.313239599999999
                            ],
                            [
                                295.0,
                                7.315895599999999
                            ],
                            [
                                296.0,
                                7.3185364
                            ],
                            [
                                297.0,
                                7.321161999999999
                            ],
                            [
                                298.0,
                                7.323772599999999
                            ],
                            [
                                299.0,
                                7.3263684
                            ],
                            [
                                300.0,
                                7.3289493
                            ],
                            [
                                301.0,
                                7.3315155999999995
                            ],
                            [
                                302.0,
                                7.3340674
                            ],
                            [
                                303.0,
                                7.3366047
                            ],
                            [
                                304.0,
                                7.339127799999999
                            ],
                            [
                                305.0,
                                7.3416367
                            ],
                            [
                                306.0,
                                7.3441315
                            ],
                            [
                                307.0,
                                7.346612299999999
                            ],
                            [
                                308.0,
                                7.3490793
                            ],
                            [
                                309.0,
                                7.3515326
                            ],
                            [
                                310.0,
                                7.3539723
                            ],
                            [
                                311.0,
                                7.3563984
                            ],
                            [
                                312.0,
                                7.3588111
                            ],
                            [
                                313.0,
                                7.361210499999999
                            ],
                            [
                                314.0,
                                7.3635966999999996
                            ],
                            [
                                315.0,
                                7.3659699
                            ],
                            [
                                316.0,
                                7.368329999999999
                            ],
                            [
                                317.0,
                                7.3706772
                            ],
                            [
                                318.0,
                                7.3730117
                            ],
                            [
                                319.0,
                                7.3753335
                            ],
                            [
                                320.0,
                                7.3776426
                            ],
                            [
                                321.0,
                                7.379939299999999
                            ],
                            [
                                322.0,
                                7.3822236
                            ],
                            [
                                323.0,
                                7.384495599999999
                            ],
                            [
                                324.0,
                                7.3867554
                            ],
                            [
                                325.0,
                                7.389003099999999
                            ],
                            [
                                326.0,
                                7.3912387
                            ],
                            [
                                327.0,
                                7.3934624
                            ],
                            [
                                328.0,
                                7.3956744
                            ],
                            [
                                329.0,
                                7.3978744999999995
                            ],
                            [
                                330.0,
                                7.400062999999999
                            ],
                            [
                                331.0,
                                7.40224
                            ],
                            [
                                332.0,
                                7.4044054
                            ],
                            [
                                333.0,
                                7.406559499999999
                            ],
                            [
                                334.0,
                                7.4087023
                            ],
                            [
                                335.0,
                                7.4108339
                            ],
                            [
                                336.0,
                                7.412954299999999
                            ],
                            [
                                337.0,
                                7.4150637
                            ],
                            [
                                338.0,
                                7.4171621
                            ],
                            [
                                339.0,
                                7.4192496
                            ],
                            [
                                340.0,
                                7.4213263
                            ],
                            [
                                341.0,
                                7.4233923
                            ],
                            [
                                342.0,
                                7.425447699999999
                            ],
                            [
                                343.0,
                                7.4274925
                            ],
                            [
                                344.0,
                                7.4295268
                            ],
                            [
                                345.0,
                                7.4315507
                            ],
                            [
                                346.0,
                                7.4335643
                            ],
                            [
                                347.0,
                                7.4355676
                            ],
                            [
                                348.0,
                                7.4375607
                            ],
                            [
                                349.0,
                                7.439543799999999
                            ],
                            [
                                350.0,
                                7.4415168
                            ],
                            [
                                351.0,
                                7.4434797999999995
                            ],
                            [
                                352.0,
                                7.4454329999999995
                            ],
                            [
                                353.0,
                                7.447376299999999
                            ],
                            [
                                354.0,
                                7.44931
                            ],
                            [
                                355.0,
                                7.4512339
                            ],
                            [
                                356.0,
                                7.4531482
                            ],
                            [
                                357.0,
                                7.4550529999999995
                            ],
                            [
                                358.0,
                                7.4569484
                            ],
                            [
                                359.0,
                                7.4588342999999995
                            ],
                            [
                                360.0,
                                7.460711
                            ],
                            [
                                361.0,
                                7.4625783
                            ],
                            [
                                362.0,
                                7.4644365
                            ],
                            [
                                363.0,
                                7.4662855
                            ],
                            [
                                364.0,
                                7.468125499999999
                            ],
                            [
                                365.0,
                                7.4699564999999994
                            ],
                            [
                                366.0,
                                7.4717785
                            ],
                            [
                                367.0,
                                7.4735917
                            ],
                            [
                                368.0,
                                7.475396
                            ],
                            [
                                369.0,
                                7.477191599999999
                            ],
                            [
                                370.0,
                                7.478978499999999
                            ],
                            [
                                371.0,
                                7.480756799999999
                            ],
                            [
                                372.0,
                                7.482526599999999
                            ],
                            [
                                373.0,
                                7.4842878
                            ],
                            [
                                374.0,
                                7.486040599999999
                            ],
                            [
                                375.0,
                                7.4877849
                            ],
                            [
                                376.0,
                                7.489521
                            ],
                            [
                                377.0,
                                7.491248799999999
                            ],
                            [
                                378.0,
                                7.4929684
                            ],
                            [
                                379.0,
                                7.494679799999999
                            ],
                            [
                                380.0,
                                7.496383099999999
                            ],
                            [
                                381.0,
                                7.4980784
                            ],
                            [
                                382.0,
                                7.499765599999999
                            ],
                            [
                                383.0,
                                7.5014449999999995
                            ],
                            [
                                384.0,
                                7.5031164
                            ],
                            [
                                385.0,
                                7.5047801
                            ],
                            [
                                386.0,
                                7.5064359
                            ],
                            [
                                387.0,
                                7.5080841
                            ],
                            [
                                388.0,
                                7.5097245
                            ],
                            [
                                389.0,
                                7.5113574
                            ],
                            [
                                390.0,
                                7.5129827
                            ],
                            [
                                391.0,
                                7.5146004
                            ],
                            [
                                392.0,
                                7.5162107
                            ],
                            [
                                393.0,
                                7.517813599999999
                            ],
                            [
                                394.0,
                                7.519409099999999
                            ],
                            [
                                395.0,
                                7.520997299999999
                            ],
                            [
                                396.0,
                                7.522578299999999
                            ],
                            [
                                397.0,
                                7.524152
                            ],
                            [
                                398.0,
                                7.525718599999999
                            ],
                            [
                                399.0,
                                7.527278
                            ],
                            [
                                400.0,
                                7.528830299999999
                            ],
                            [
                                401.0,
                                7.5303757
                            ],
                            [
                                402.0,
                                7.5319139999999996
                            ],
                            [
                                403.0,
                                7.5334454
                            ],
                            [
                                404.0,
                                7.5349699
                            ],
                            [
                                405.0,
                                7.536487599999999
                            ],
                            [
                                406.0,
                                7.5379985
                            ],
                            [
                                407.0,
                                7.5395026
                            ],
                            [
                                408.0,
                                7.5409999999999995
                            ],
                            [
                                409.0,
                                7.5424907
                            ],
                            [
                                410.0,
                                7.543974799999999
                            ],
                            [
                                411.0,
                                7.5454524
                            ],
                            [
                                412.0,
                                7.5469233
                            ],
                            [
                                413.0,
                                7.5483877999999995
                            ],
                            [
                                414.0,
                                7.5498459
                            ],
                            [
                                415.0,
                                7.5512974999999996
                            ],
                            [
                                416.0,
                                7.5527427
                            ],
                            [
                                417.0,
                                7.5541816
                            ],
                            [
                                418.0,
                                7.555614299999999
                            ],
                            [
                                419.0,
                                7.557045099999999
                            ],
                            [
                                420.0,
                                7.5584727
                            ],
                            [
                                421.0,
                                7.559894
                            ],
                            [
                                422.0,
                                7.561309099999999
                            ],
                            [
                                423.0,
                                7.5627181
                            ],
                            [
                                424.0,
                                7.5641209
                            ],
                            [
                                425.0,
                                7.565517799999999
                            ],
                            [
                                426.0,
                                7.5669086
                            ],
                            [
                                427.0,
                                7.5682934
                            ],
                            [
                                428.0,
                                7.569672199999999
                            ],
                            [
                                429.0,
                                7.5710451999999995
                            ],
                            [
                                430.0,
                                7.5724122
                            ],
                            [
                                431.0,
                                7.5737734
                            ],
                            [
                                432.0,
                                7.5751289
                            ],
                            [
                                433.0,
                                7.5764784999999994
                            ],
                            [
                                434.0,
                                7.5778225
                            ],
                            [
                                435.0,
                                7.5791607
                            ],
                            [
                                436.0,
                                7.5804933
                            ],
                            [
                                437.0,
                                7.5818202
                            ],
                            [
                                438.0,
                                7.583141599999999
                            ],
                            [
                                439.0,
                                7.5844574
                            ],
                            [
                                440.0,
                                7.5857677
                            ],
                            [
                                441.0,
                                7.5870725
                            ],
                            [
                                442.0,
                                7.588371799999999
                            ],
                            [
                                443.0,
                                7.5896658
                            ],
                            [
                                444.0,
                                7.590954299999999
                            ],
                            [
                                445.0,
                                7.5922374999999995
                            ],
                            [
                                446.0,
                                7.5935154
                            ],
                            [
                                447.0,
                                7.5947879
                            ],
                            [
                                448.0,
                                7.5960553
                            ],
                            [
                                449.0,
                                7.597317299999999
                            ],
                            [
                                450.0,
                                7.5985742
                            ],
                            [
                                451.0,
                                7.599825999999999
                            ],
                            [
                                452.0,
                                7.601072599999999
                            ],
                            [
                                453.0,
                                7.602314099999999
                            ],
                            [
                                454.0,
                                7.6035505
                            ],
                            [
                                455.0,
                                7.6047819
                            ],
                            [
                                456.0,
                                7.606008299999999
                            ],
                            [
                                457.0,
                                7.6072296999999995
                            ],
                            [
                                458.0,
                                7.6084461999999995
                            ],
                            [
                                459.0,
                                7.6096577
                            ],
                            [
                                460.0,
                                7.610864299999999
                            ],
                            [
                                461.0,
                                7.612066099999999
                            ],
                            [
                                462.0,
                                7.613263099999999
                            ],
                            [
                                463.0,
                                7.6144552
                            ],
                            [
                                464.0,
                                7.615642599999999
                            ],
                            [
                                465.0,
                                7.6168252
                            ],
                            [
                                466.0,
                                7.618003099999999
                            ],
                            [
                                467.0,
                                7.6191762999999995
                            ],
                            [
                                468.0,
                                7.6203448
                            ],
                            [
                                469.0,
                                7.6215087
                            ],
                            [
                                470.0,
                                7.622668
                            ],
                            [
                                471.0,
                                7.6238227
                            ],
                            [
                                472.0,
                                7.624972799999999
                            ],
                            [
                                473.0,
                                7.6261184
                            ],
                            [
                                474.0,
                                7.6272595
                            ],
                            [
                                475.0,
                                7.628396099999999
                            ],
                            [
                                476.0,
                                7.6295283
                            ],
                            [
                                477.0,
                                7.630655999999999
                            ],
                            [
                                478.0,
                                7.6317794
                            ],
                            [
                                479.0,
                                7.632898299999999
                            ],
                            [
                                480.0,
                                7.6340129
                            ],
                            [
                                481.0,
                                7.6351232
                            ],
                            [
                                482.0,
                                7.6362292
                            ],
                            [
                                483.0,
                                7.637330799999999
                            ],
                            [
                                484.0,
                                7.638428299999999
                            ],
                            [
                                485.0,
                                7.6395215
                            ],
                            [
                                486.0,
                                7.640610499999999
                            ],
                            [
                                487.0,
                                7.641695299999999
                            ],
                            [
                                488.0,
                                7.642776
                            ],
                            [
                                489.0,
                                7.6438524999999995
                            ],
                            [
                                490.0,
                                7.6449249
                            ],
                            [
                                491.0,
                                7.6459931999999995
                            ],
                            [
                                492.0,
                                7.6470575
                            ],
                            [
                                493.0,
                                7.6481177
                            ],
                            [
                                494.0,
                                7.6491739
                            ],
                            [
                                495.0,
                                7.650226099999999
                            ],
                            [
                                496.0,
                                7.6512743
                            ],
                            [
                                497.0,
                                7.652318599999999
                            ],
                            [
                                498.0,
                                7.6533589
                            ],
                            [
                                499.0,
                                7.654395299999999
                            ],
                            [
                                500.0,
                                7.655427799999999
                            ],
                            [
                                501.0,
                                7.6564565
                            ],
                            [
                                502.0,
                                7.6574813
                            ],
                            [
                                503.0,
                                7.6584772
                            ],
                            [
                                504.0,
                                7.6594215
                            ],
                            [
                                505.0,
                                7.6603622
                            ],
                            [
                                506.0,
                                7.6612992
                            ],
                            [
                                507.0,
                                7.6622327
                            ],
                            [
                                508.0,
                                7.6631626
                            ],
                            [
                                509.0,
                                7.6640889
                            ],
                            [
                                510.0,
                                7.6650117
                            ],
                            [
                                511.0,
                                7.665931
                            ],
                            [
                                512.0,
                                7.666846799999999
                            ],
                            [
                                513.0,
                                7.6677591
                            ],
                            [
                                514.0,
                                7.6686679
                            ],
                            [
                                515.0,
                                7.6695733
                            ],
                            [
                                516.0,
                                7.6704753
                            ],
                            [
                                517.0,
                                7.6713738
                            ],
                            [
                                518.0,
                                7.672269
                            ],
                            [
                                519.0,
                                7.6731608
                            ],
                            [
                                520.0,
                                7.674049299999999
                            ],
                            [
                                521.0,
                                7.6749345
                            ],
                            [
                                522.0,
                                7.675816299999999
                            ],
                            [
                                523.0,
                                7.676694799999999
                            ],
                            [
                                524.0,
                                7.6775701
                            ],
                            [
                                525.0,
                                7.678442099999999
                            ],
                            [
                                526.0,
                                7.6793109
                            ],
                            [
                                527.0,
                                7.6801765
                            ],
                            [
                                528.0,
                                7.6810388
                            ],
                            [
                                529.0,
                                7.6818979999999994
                            ],
                            [
                                530.0,
                                7.682754
                            ],
                            [
                                531.0,
                                7.6836069
                            ],
                            [
                                532.0,
                                7.684456599999999
                            ],
                            [
                                533.0,
                                7.685303299999999
                            ],
                            [
                                534.0,
                                7.6861467999999995
                            ],
                            [
                                535.0,
                                7.6869872
                            ],
                            [
                                536.0,
                                7.687824599999999
                            ],
                            [
                                537.0,
                                7.6886589
                            ],
                            [
                                538.0,
                                7.6894902
                            ],
                            [
                                539.0,
                                7.6903185
                            ],
                            [
                                540.0,
                                7.6911438
                            ],
                            [
                                541.0,
                                7.691966099999999
                            ],
                            [
                                542.0,
                                7.6927854
                            ],
                            [
                                543.0,
                                7.6936018
                            ],
                            [
                                544.0,
                                7.6944152
                            ],
                            [
                                545.0,
                                7.6952257
                            ],
                            [
                                546.0,
                                7.6960333
                            ],
                            [
                                547.0,
                                7.696838099999999
                            ],
                            [
                                548.0,
                                7.6976399
                            ],
                            [
                                549.0,
                                7.6984389
                            ],
                            [
                                550.0,
                                7.699235099999999
                            ],
                            [
                                551.0,
                                7.7000284
                            ],
                            [
                                552.0,
                                7.7008189
                            ],
                            [
                                553.0,
                                7.701606599999999
                            ],
                            [
                                554.0,
                                7.7023915
                            ],
                            [
                                555.0,
                                7.7031737
                            ],
                            [
                                556.0,
                                7.7039531
                            ],
                            [
                                557.0,
                                7.7047297
                            ],
                            [
                                558.0,
                                7.7055036999999995
                            ],
                            [
                                559.0,
                                7.7062749
                            ],
                            [
                                560.0,
                                7.7070434
                            ],
                            [
                                561.0,
                                7.7078092
                            ],
                            [
                                562.0,
                                7.7085724
                            ],
                            [
                                563.0,
                                7.7093329
                            ],
                            [
                                564.0,
                                7.7100908
                            ],
                            [
                                565.0,
                                7.710846
                            ],
                            [
                                566.0,
                                7.711598599999999
                            ],
                            [
                                567.0,
                                7.7123487
                            ],
                            [
                                568.0,
                                7.7130961
                            ],
                            [
                                569.0,
                                7.7138409
                            ],
                            [
                                570.0,
                                7.7145832
                            ],
                            [
                                571.0,
                                7.715323
                            ],
                            [
                                572.0,
                                7.7160602
                            ],
                            [
                                573.0,
                                7.7167948
                            ],
                            [
                                574.0,
                                7.717527
                            ],
                            [
                                575.0,
                                7.7182566999999995
                            ],
                            [
                                576.0,
                                7.7189839000000005
                            ],
                            [
                                577.0,
                                7.7197086
                            ],
                            [
                                578.0,
                                7.720430799999999
                            ],
                            [
                                579.0,
                                7.7211506
                            ],
                            [
                                580.0,
                                7.721868
                            ],
                            [
                                581.0,
                                7.7225829
                            ],
                            [
                                582.0,
                                7.7232955
                            ],
                            [
                                583.0,
                                7.724005599999999
                            ],
                            [
                                584.0,
                                7.7247134
                            ],
                            [
                                585.0,
                                7.7254187
                            ],
                            [
                                586.0,
                                7.7261217
                            ],
                            [
                                587.0,
                                7.7268224
                            ],
                            [
                                588.0,
                                7.7275206999999995
                            ],
                            [
                                589.0,
                                7.7282167
                            ],
                            [
                                590.0,
                                7.7289103
                            ],
                            [
                                591.0,
                                7.7296017
                            ],
                            [
                                592.0,
                                7.7302908
                            ],
                            [
                                593.0,
                                7.7309775
                            ],
                            [
                                594.0,
                                7.731662099999999
                            ],
                            [
                                595.0,
                                7.732344299999999
                            ],
                            [
                                596.0,
                                7.733024299999999
                            ],
                            [
                                597.0,
                                7.7337020999999995
                            ],
                            [
                                598.0,
                                7.734377599999999
                            ],
                            [
                                599.0,
                                7.7350509
                            ],
                            [
                                600.0,
                                7.735722
                            ],
                            [
                                601.0,
                                7.7363909
                            ],
                            [
                                602.0,
                                7.7370577
                            ],
                            [
                                603.0,
                                7.737722199999999
                            ],
                            [
                                604.0,
                                7.738384599999999
                            ],
                            [
                                605.0,
                                7.7390449
                            ],
                            [
                                606.0,
                                7.7397029999999996
                            ],
                            [
                                607.0,
                                7.7403589
                            ],
                            [
                                608.0,
                                7.741012799999999
                            ],
                            [
                                609.0,
                                7.7416645
                            ],
                            [
                                610.0,
                                7.742314099999999
                            ],
                            [
                                611.0,
                                7.7429616999999995
                            ],
                            [
                                612.0,
                                7.743607099999999
                            ],
                            [
                                613.0,
                                7.7442505
                            ],
                            [
                                614.0,
                                7.7448917999999995
                            ],
                            [
                                615.0,
                                7.7455444
                            ],
                            [
                                616.0,
                                7.7462764
                            ],
                            [
                                617.0,
                                7.7470061999999995
                            ],
                            [
                                618.0,
                                7.7477338
                            ],
                            [
                                619.0,
                                7.7484592999999995
                            ],
                            [
                                620.0,
                                7.749182599999999
                            ],
                            [
                                621.0,
                                7.7499037
                            ],
                            [
                                622.0,
                                7.7506227999999995
                            ],
                            [
                                623.0,
                                7.7513396
                            ],
                            [
                                624.0,
                                7.7520544000000005
                            ],
                            [
                                625.0,
                                7.752767099999999
                            ],
                            [
                                626.0,
                                7.753477599999999
                            ],
                            [
                                627.0,
                                7.754186099999999
                            ],
                            [
                                628.0,
                                7.7548924
                            ],
                            [
                                629.0,
                                7.7555967
                            ],
                            [
                                630.0,
                                7.756298999999999
                            ],
                            [
                                631.0,
                                7.756999099999999
                            ],
                            [
                                632.0,
                                7.7576972
                            ],
                            [
                                633.0,
                                7.7583933
                            ],
                            [
                                634.0,
                                7.7590874
                            ],
                            [
                                635.0,
                                7.7597794
                            ],
                            [
                                636.0,
                                7.7604694
                            ],
                            [
                                637.0,
                                7.7611574999999995
                            ],
                            [
                                638.0,
                                7.7618434999999995
                            ],
                            [
                                639.0,
                                7.7625275
                            ],
                            [
                                640.0,
                                7.7632096
                            ],
                            [
                                641.0,
                                7.763889599999999
                            ],
                            [
                                642.0,
                                7.764567799999999
                            ],
                            [
                                643.0,
                                7.7652439
                            ],
                            [
                                644.0,
                                7.7659182
                            ],
                            [
                                645.0,
                                7.7665904999999995
                            ],
                            [
                                646.0,
                                7.7672608
                            ],
                            [
                                647.0,
                                7.7679293
                            ],
                            [
                                648.0,
                                7.768595799999999
                            ],
                            [
                                649.0,
                                7.7692604
                            ],
                            [
                                650.0,
                                7.769923099999999
                            ],
                            [
                                651.0,
                                7.7705839999999995
                            ],
                            [
                                652.0,
                                7.7712429
                            ],
                            [
                                653.0,
                                7.7719
                            ],
                            [
                                654.0,
                                7.7725553
                            ],
                            [
                                655.0,
                                7.773208599999999
                            ],
                            [
                                656.0,
                                7.7738602
                            ],
                            [
                                657.0,
                                7.7745098
                            ],
                            [
                                658.0,
                                7.775157699999999
                            ],
                            [
                                659.0,
                                7.7758037
                            ],
                            [
                                660.0,
                                7.7764479
                            ],
                            [
                                661.0,
                                7.777090299999999
                            ],
                            [
                                662.0,
                                7.7777309
                            ],
                            [
                                663.0,
                                7.7783697
                            ],
                            [
                                664.0,
                                7.7790067999999994
                            ],
                            [
                                665.0,
                                7.779642
                            ],
                            [
                                666.0,
                                7.780275499999999
                            ],
                            [
                                667.0,
                                7.7809072
                            ],
                            [
                                668.0,
                                7.7815370999999995
                            ],
                            [
                                669.0,
                                7.782165299999999
                            ],
                            [
                                670.0,
                                7.782791799999999
                            ],
                            [
                                671.0,
                                7.7834164999999995
                            ],
                            [
                                672.0,
                                7.7840395
                            ],
                            [
                                673.0,
                                7.7846607
                            ],
                            [
                                674.0,
                                7.785280299999999
                            ],
                            [
                                675.0,
                                7.785898099999999
                            ],
                            [
                                676.0,
                                7.7865142999999994
                            ],
                            [
                                677.0,
                                7.7871287
                            ],
                            [
                                678.0,
                                7.787741499999999
                            ],
                            [
                                679.0,
                                7.788352499999999
                            ],
                            [
                                680.0,
                                7.788962
                            ],
                            [
                                681.0,
                                7.7895696999999995
                            ],
                            [
                                682.0,
                                7.790175799999999
                            ],
                            [
                                683.0,
                                7.7907801999999995
                            ],
                            [
                                684.0,
                                7.791383
                            ],
                            [
                                685.0,
                                7.7919842
                            ],
                            [
                                686.0,
                                7.7925837
                            ],
                            [
                                687.0,
                                7.7931816
                            ],
                            [
                                688.0,
                                7.793777799999999
                            ],
                            [
                                689.0,
                                7.7943725
                            ],
                            [
                                690.0,
                                7.7949655
                            ],
                            [
                                691.0,
                                7.795557
                            ],
                            [
                                692.0,
                                7.7961468
                            ],
                            [
                                693.0,
                                7.796735099999999
                            ],
                            [
                                694.0,
                                7.7973218
                            ],
                            [
                                695.0,
                                7.7979069
                            ],
                            [
                                696.0,
                                7.7984905
                            ],
                            [
                                697.0,
                                7.799072499999999
                            ],
                            [
                                698.0,
                                7.7996529
                            ],
                            [
                                699.0,
                                7.8002318
                            ],
                            [
                                700.0,
                                7.8008090999999995
                            ],
                            [
                                701.0,
                                7.8013849
                            ],
                            [
                                702.0,
                                7.8019592
                            ],
                            [
                                703.0,
                                7.8025319
                            ],
                            [
                                704.0,
                                7.8031032
                            ],
                            [
                                705.0,
                                7.8036729
                            ],
                            [
                                706.0,
                                7.8042411
                            ],
                            [
                                707.0,
                                7.8048078
                            ],
                            [
                                708.0,
                                7.8053729999999995
                            ],
                            [
                                709.0,
                                7.8059367
                            ],
                            [
                                710.0,
                                7.8064989
                            ],
                            [
                                711.0,
                                7.8070597
                            ],
                            [
                                712.0,
                                7.807619
                            ],
                            [
                                713.0,
                                7.808176799999999
                            ],
                            [
                                714.0,
                                7.8087332
                            ],
                            [
                                715.0,
                                7.809288099999999
                            ],
                            [
                                716.0,
                                7.809841499999999
                            ],
                            [
                                717.0,
                                7.810393599999999
                            ],
                            [
                                718.0,
                                7.8109440999999995
                            ],
                            [
                                719.0,
                                7.8114932999999995
                            ],
                            [
                                720.0,
                                7.812041
                            ],
                            [
                                721.0,
                                7.8125873
                            ],
                            [
                                722.0,
                                7.8131322
                            ],
                            [
                                723.0,
                                7.813675599999999
                            ],
                            [
                                724.0,
                                7.8142176999999995
                            ],
                            [
                                725.0,
                                7.8147584
                            ],
                            [
                                726.0,
                                7.8152976999999995
                            ],
                            [
                                727.0,
                                7.8158354999999995
                            ],
                            [
                                728.0,
                                7.816371999999999
                            ],
                            [
                                729.0,
                                7.8169072
                            ],
                            [
                                730.0,
                                7.8174409
                            ],
                            [
                                731.0,
                                7.817973299999999
                            ],
                            [
                                732.0,
                                7.8185043
                            ],
                            [
                                733.0,
                                7.819033999999999
                            ],
                            [
                                734.0,
                                7.819562299999999
                            ],
                            [
                                735.0,
                                7.820089299999999
                            ],
                            [
                                736.0,
                                7.8206149
                            ],
                            [
                                737.0,
                                7.8211392
                            ],
                            [
                                738.0,
                                7.821662099999999
                            ],
                            [
                                739.0,
                                7.8221837
                            ],
                            [
                                740.0,
                                7.822704099999999
                            ],
                            [
                                741.0,
                                7.823223
                            ],
                            [
                                742.0,
                                7.8237407
                            ],
                            [
                                743.0,
                                7.8242571
                            ],
                            [
                                744.0,
                                7.8247722
                            ],
                            [
                                745.0,
                                7.8252859
                            ],
                            [
                                746.0,
                                7.8257984
                            ],
                            [
                                747.0,
                                7.826309599999999
                            ],
                            [
                                748.0,
                                7.8268195
                            ],
                            [
                                749.0,
                                7.8273282
                            ],
                            [
                                750.0,
                                7.8278355
                            ],
                            [
                                751.0,
                                7.828341599999999
                            ],
                            [
                                752.0,
                                7.8288465
                            ],
                            [
                                753.0,
                                7.82935
                            ],
                            [
                                754.0,
                                7.8298524
                            ],
                            [
                                755.0,
                                7.8303534
                            ],
                            [
                                756.0,
                                7.830853299999999
                            ],
                            [
                                757.0,
                                7.831351799999999
                            ],
                            [
                                758.0,
                                7.8318492
                            ],
                            [
                                759.0,
                                7.832345299999999
                            ],
                            [
                                760.0,
                                7.8328402
                            ],
                            [
                                761.0,
                                7.8333339
                            ],
                            [
                                762.0,
                                7.833826299999999
                            ],
                            [
                                763.0,
                                7.834317599999999
                            ],
                            [
                                764.0,
                                7.8348075999999995
                            ],
                            [
                                765.0,
                                7.8352964
                            ],
                            [
                                766.0,
                                7.8357841
                            ],
                            [
                                767.0,
                                7.8362704999999995
                            ],
                            [
                                768.0,
                                7.836755699999999
                            ],
                            [
                                769.0,
                                7.8372398
                            ],
                            [
                                770.0,
                                7.8377227
                            ],
                            [
                                771.0,
                                7.8382044
                            ],
                            [
                                772.0,
                                7.8386849
                            ],
                            [
                                773.0,
                                7.839164299999999
                            ],
                            [
                                774.0,
                                7.8396424
                            ],
                            [
                                775.0,
                                7.840119499999999
                            ],
                            [
                                776.0,
                                7.8405952999999995
                            ],
                            [
                                777.0,
                                7.8410701
                            ],
                            [
                                778.0,
                                7.8415436
                            ],
                            [
                                779.0,
                                7.8420160999999995
                            ],
                            [
                                780.0,
                                7.8424874
                            ],
                            [
                                781.0,
                                7.8429575
                            ],
                            [
                                782.0,
                                7.8434265
                            ],
                            [
                                783.0,
                                7.8438944
                            ],
                            [
                                784.0,
                                7.8443612
                            ],
                            [
                                785.0,
                                7.8448268
                            ],
                            [
                                786.0,
                                7.8452914
                            ],
                            [
                                787.0,
                                7.845754799999999
                            ],
                            [
                                788.0,
                                7.8462171
                            ],
                            [
                                789.0,
                                7.8466783
                            ],
                            [
                                790.0,
                                7.8471384
                            ],
                            [
                                791.0,
                                7.8475974
                            ],
                            [
                                792.0,
                                7.8480554
                            ],
                            [
                                793.0,
                                7.8485122
                            ],
                            [
                                794.0,
                                7.8489679
                            ],
                            [
                                795.0,
                                7.8494226
                            ],
                            [
                                796.0,
                                7.8498762
                            ],
                            [
                                797.0,
                                7.8503286999999995
                            ],
                            [
                                798.0,
                                7.8507802
                            ],
                            [
                                799.0,
                                7.851230599999999
                            ],
                            [
                                800.0,
                                7.8516794999999995
                            ],
                            [
                                801.0,
                                7.8520972
                            ],
                            [
                                802.0,
                                7.8525138
                            ],
                            [
                                803.0,
                                7.852929499999999
                            ],
                            [
                                804.0,
                                7.8533441999999996
                            ],
                            [
                                805.0,
                                7.8537577999999995
                            ],
                            [
                                806.0,
                                7.8541704999999995
                            ],
                            [
                                807.0,
                                7.854582099999999
                            ],
                            [
                                808.0,
                                7.8549928
                            ],
                            [
                                809.0,
                                7.855402499999999
                            ],
                            [
                                810.0,
                                7.8558112
                            ],
                            [
                                811.0,
                                7.856218999999999
                            ],
                            [
                                812.0,
                                7.8566256999999995
                            ],
                            [
                                813.0,
                                7.8570315
                            ],
                            [
                                814.0,
                                7.8574363
                            ],
                            [
                                815.0,
                                7.8578402
                            ],
                            [
                                816.0,
                                7.858243099999999
                            ],
                            [
                                817.0,
                                7.858644999999999
                            ],
                            [
                                818.0,
                                7.859045999999999
                            ],
                            [
                                819.0,
                                7.8594460999999995
                            ],
                            [
                                820.0,
                                7.8598452
                            ],
                            [
                                821.0,
                                7.8602433
                            ],
                            [
                                822.0,
                                7.8606405
                            ],
                            [
                                823.0,
                                7.861036799999999
                            ],
                            [
                                824.0,
                                7.861432099999999
                            ],
                            [
                                825.0,
                                7.861826499999999
                            ],
                            [
                                826.0,
                                7.86222
                            ],
                            [
                                827.0,
                                7.862612599999999
                            ],
                            [
                                828.0,
                                7.8630042
                            ],
                            [
                                829.0,
                                7.8633949
                            ],
                            [
                                830.0,
                                7.8637847
                            ],
                            [
                                831.0,
                                7.864173599999999
                            ],
                            [
                                832.0,
                                7.864561599999999
                            ],
                            [
                                833.0,
                                7.864948599999999
                            ],
                            [
                                834.0,
                                7.865334799999999
                            ],
                            [
                                835.0,
                                7.865720099999999
                            ],
                            [
                                836.0,
                                7.8661045
                            ],
                            [
                                837.0,
                                7.8664879999999995
                            ],
                            [
                                838.0,
                                7.8668705999999995
                            ],
                            [
                                839.0,
                                7.8672523
                            ],
                            [
                                840.0,
                                7.867633099999999
                            ],
                            [
                                841.0,
                                7.868013099999999
                            ],
                            [
                                842.0,
                                7.8683920999999994
                            ],
                            [
                                843.0,
                                7.8687702999999996
                            ],
                            [
                                844.0,
                                7.8691477
                            ],
                            [
                                845.0,
                                7.8695241
                            ],
                            [
                                846.0,
                                7.8698996999999995
                            ],
                            [
                                847.0,
                                7.8702744000000004
                            ],
                            [
                                848.0,
                                7.870648299999999
                            ],
                            [
                                849.0,
                                7.8710213
                            ],
                            [
                                850.0,
                                7.8713935
                            ],
                            [
                                851.0,
                                7.871764799999999
                            ],
                            [
                                852.0,
                                7.872135299999999
                            ],
                            [
                                853.0,
                                7.8725049
                            ],
                            [
                                854.0,
                                7.8728736999999995
                            ],
                            [
                                855.0,
                                7.873241599999999
                            ],
                            [
                                856.0,
                                7.8736087
                            ],
                            [
                                857.0,
                                7.873975
                            ],
                            [
                                858.0,
                                7.8743404
                            ],
                            [
                                859.0,
                                7.874705
                            ],
                            [
                                860.0,
                                7.875068799999999
                            ],
                            [
                                861.0,
                                7.875431799999999
                            ],
                            [
                                862.0,
                                7.8757939
                            ],
                            [
                                863.0,
                                7.8761551999999995
                            ],
                            [
                                864.0,
                                7.876515799999999
                            ],
                            [
                                865.0,
                                7.8768755
                            ],
                            [
                                866.0,
                                7.8772344
                            ],
                            [
                                867.0,
                                7.8775924
                            ],
                            [
                                868.0,
                                7.877949699999999
                            ],
                            [
                                869.0,
                                7.8783062
                            ],
                            [
                                870.0,
                                7.8786619
                            ],
                            [
                                871.0,
                                7.8790168
                            ],
                            [
                                872.0,
                                7.8793709
                            ],
                            [
                                873.0,
                                7.8797242
                            ],
                            [
                                874.0,
                                7.8800767
                            ],
                            [
                                875.0,
                                7.8804285
                            ],
                            [
                                876.0,
                                7.8807794
                            ],
                            [
                                877.0,
                                7.8811295999999995
                            ],
                            [
                                878.0,
                                7.881479
                            ],
                            [
                                879.0,
                                7.8818277
                            ],
                            [
                                880.0,
                                7.8821755
                            ],
                            [
                                881.0,
                                7.8825226
                            ],
                            [
                                882.0,
                                7.8828689
                            ],
                            [
                                883.0,
                                7.883214499999999
                            ],
                            [
                                884.0,
                                7.883559299999999
                            ],
                            [
                                885.0,
                                7.883903299999999
                            ],
                            [
                                886.0,
                                7.884246599999999
                            ],
                            [
                                887.0,
                                7.8845890999999995
                            ],
                            [
                                888.0,
                                7.8849309
                            ],
                            [
                                889.0,
                                7.8852719
                            ],
                            [
                                890.0,
                                7.8856122
                            ],
                            [
                                891.0,
                                7.8859517
                            ],
                            [
                                892.0,
                                7.886290499999999
                            ],
                            [
                                893.0,
                                7.886628599999999
                            ],
                            [
                                894.0,
                                7.8869659
                            ],
                            [
                                895.0,
                                7.8873025
                            ],
                            [
                                896.0,
                                7.8876383
                            ],
                            [
                                897.0,
                                7.887973499999999
                            ],
                            [
                                898.0,
                                7.8883079
                            ],
                            [
                                899.0,
                                7.888641499999999
                            ],
                            [
                                900.0,
                                7.8889745
                            ],
                            [
                                901.0,
                                7.8893067
                            ],
                            [
                                902.0,
                                7.8896382
                            ],
                            [
                                903.0,
                                7.889969
                            ],
                            [
                                904.0,
                                7.890299099999999
                            ],
                            [
                                905.0,
                                7.8906285
                            ],
                            [
                                906.0,
                                7.8909571
                            ],
                            [
                                907.0,
                                7.891285099999999
                            ],
                            [
                                908.0,
                                7.891612299999999
                            ],
                            [
                                909.0,
                                7.8919389
                            ],
                            [
                                910.0,
                                7.8922647
                            ],
                            [
                                911.0,
                                7.8925899
                            ],
                            [
                                912.0,
                                7.892914299999999
                            ],
                            [
                                913.0,
                                7.8932381
                            ],
                            [
                                914.0,
                                7.8935612
                            ],
                            [
                                915.0,
                                7.893883499999999
                            ],
                            [
                                916.0,
                                7.8942052
                            ],
                            [
                                917.0,
                                7.8945262
                            ],
                            [
                                918.0,
                                7.894846599999999
                            ],
                            [
                                919.0,
                                7.8951662
                            ],
                            [
                                920.0,
                                7.8954851999999995
                            ],
                            [
                                921.0,
                                7.8958034999999995
                            ],
                            [
                                922.0,
                                7.896121099999999
                            ],
                            [
                                923.0,
                                7.896438099999999
                            ],
                            [
                                924.0,
                                7.8967543
                            ],
                            [
                                925.0,
                                7.897069999999999
                            ],
                            [
                                926.0,
                                7.8973849
                            ],
                            [
                                927.0,
                                7.8976992
                            ],
                            [
                                928.0,
                                7.898012799999999
                            ],
                            [
                                929.0,
                                7.898325799999999
                            ],
                            [
                                930.0,
                                7.898638099999999
                            ],
                            [
                                931.0,
                                7.8989497
                            ],
                            [
                                932.0,
                                7.8992607999999995
                            ],
                            [
                                933.0,
                                7.899571099999999
                            ],
                            [
                                934.0,
                                7.899880799999999
                            ],
                            [
                                935.0,
                                7.9001899
                            ],
                            [
                                936.0,
                                7.9004983
                            ],
                            [
                                937.0,
                                7.900805999999999
                            ],
                            [
                                938.0,
                                7.9011132
                            ],
                            [
                                939.0,
                                7.9014197
                            ],
                            [
                                940.0,
                                7.9017254999999995
                            ],
                            [
                                941.0,
                                7.9020307
                            ],
                            [
                                942.0,
                                7.9023353
                            ],
                            [
                                943.0,
                                7.9026393
                            ],
                            [
                                944.0,
                                7.902942599999999
                            ],
                            [
                                945.0,
                                7.903245299999999
                            ],
                            [
                                946.0,
                                7.9035474
                            ],
                            [
                                947.0,
                                7.9038488
                            ],
                            [
                                948.0,
                                7.9041497
                            ],
                            [
                                949.0,
                                7.9044499
                            ],
                            [
                                950.0,
                                7.904749499999999
                            ],
                            [
                                951.0,
                                7.9050484999999995
                            ],
                            [
                                952.0,
                                7.905346799999999
                            ],
                            [
                                953.0,
                                7.9056446
                            ],
                            [
                                954.0,
                                7.9059417
                            ],
                            [
                                955.0,
                                7.906238299999999
                            ],
                            [
                                956.0,
                                7.906534199999999
                            ],
                            [
                                957.0,
                                7.9068295
                            ],
                            [
                                958.0,
                                7.9071242
                            ],
                            [
                                959.0,
                                7.9074184
                            ],
                            [
                                960.0,
                                7.9077119
                            ],
                            [
                                961.0,
                                7.9080048
                            ],
                            [
                                962.0,
                                7.9082970999999995
                            ],
                            [
                                963.0,
                                7.9085889
                            ],
                            [
                                964.0,
                                7.90888
                            ],
                            [
                                965.0,
                                7.9091705999999995
                            ],
                            [
                                966.0,
                                7.909460599999999
                            ],
                            [
                                967.0,
                                7.90975
                            ],
                            [
                                968.0,
                                7.9100388
                            ],
                            [
                                969.0,
                                7.910327
                            ],
                            [
                                970.0,
                                7.910614599999999
                            ],
                            [
                                971.0,
                                7.9109017
                            ],
                            [
                                972.0,
                                7.9111882
                            ],
                            [
                                973.0,
                                7.9114740999999995
                            ],
                            [
                                974.0,
                                7.9117594
                            ],
                            [
                                975.0,
                                7.9120441999999995
                            ],
                            [
                                976.0,
                                7.9123282999999995
                            ],
                            [
                                977.0,
                                7.912611999999999
                            ],
                            [
                                978.0,
                                7.912895
                            ],
                            [
                                979.0,
                                7.9131775
                            ],
                            [
                                980.0,
                                7.9134594
                            ],
                            [
                                981.0,
                                7.913740799999999
                            ],
                            [
                                982.0,
                                7.914021599999999
                            ],
                            [
                                983.0,
                                7.9143018
                            ],
                            [
                                984.0,
                                7.9145815
                            ],
                            [
                                985.0,
                                7.9148607
                            ],
                            [
                                986.0,
                                7.9151392
                            ],
                            [
                                987.0,
                                7.9154173
                            ],
                            [
                                988.0,
                                7.9156946999999995
                            ],
                            [
                                989.0,
                                7.9159717
                            ],
                            [
                                990.0,
                                7.9162479999999995
                            ],
                            [
                                991.0,
                                7.9165239
                            ],
                            [
                                992.0,
                                7.9167992
                            ],
                            [
                                993.0,
                                7.9170739
                            ],
                            [
                                994.0,
                                7.917348099999999
                            ],
                            [
                                995.0,
                                7.917621799999999
                            ],
                            [
                                996.0,
                                7.9178949
                            ],
                            [
                                997.0,
                                7.9181675
                            ],
                            [
                                998.0,
                                7.918439599999999
                            ],
                            [
                                999.0,
                                7.9187110999999994
                            ],
                            [
                                1000.0,
                                7.918982099999999
                            ],
                            [
                                1001.0,
                                7.919252599999999
                            ],
                            [
                                1002.0,
                                7.919522499999999
                            ],
                            [
                                1003.0,
                                7.9197919
                            ],
                            [
                                1004.0,
                                7.9200047
                            ],
                            [
                                1005.0,
                                7.9201789
                            ],
                            [
                                1006.0,
                                7.9203527
                            ],
                            [
                                1007.0,
                                7.920526199999999
                            ],
                            [
                                1008.0,
                                7.9206993
                            ],
                            [
                                1009.0,
                                7.9208720999999995
                            ],
                            [
                                1010.0,
                                7.9210445
                            ],
                            [
                                1011.0,
                                7.9212165
                            ],
                            [
                                1012.0,
                                7.9213882
                            ],
                            [
                                1013.0,
                                7.9215595
                            ],
                            [
                                1014.0,
                                7.9217305
                            ],
                            [
                                1015.0,
                                7.9219010999999995
                            ],
                            [
                                1016.0,
                                7.9220714
                            ],
                            [
                                1017.0,
                                7.9222413
                            ],
                            [
                                1018.0,
                                7.9224109
                            ],
                            [
                                1019.0,
                                7.922580099999999
                            ],
                            [
                                1020.0,
                                7.922749
                            ],
                            [
                                1021.0,
                                7.9229175
                            ],
                            [
                                1022.0,
                                7.9230857
                            ],
                            [
                                1023.0,
                                7.923253599999999
                            ],
                            [
                                1024.0,
                                7.9234211
                            ],
                            [
                                1025.0,
                                7.9235882
                            ],
                            [
                                1026.0,
                                7.923755
                            ],
                            [
                                1027.0,
                                7.9239215
                            ],
                            [
                                1028.0,
                                7.924087599999999
                            ],
                            [
                                1029.0,
                                7.9242534000000004
                            ],
                            [
                                1030.0,
                                7.9244189
                            ],
                            [
                                1031.0,
                                7.924583999999999
                            ],
                            [
                                1032.0,
                                7.9247488
                            ],
                            [
                                1033.0,
                                7.9249132
                            ],
                            [
                                1034.0,
                                7.9250774
                            ],
                            [
                                1035.0,
                                7.925241199999999
                            ],
                            [
                                1036.0,
                                7.925404599999999
                            ],
                            [
                                1037.0,
                                7.9255677
                            ],
                            [
                                1038.0,
                                7.925730499999999
                            ],
                            [
                                1039.0,
                                7.925892999999999
                            ],
                            [
                                1040.0,
                                7.9260551999999995
                            ],
                            [
                                1041.0,
                                7.926216999999999
                            ],
                            [
                                1042.0,
                                7.926378499999999
                            ],
                            [
                                1043.0,
                                7.926539599999999
                            ],
                            [
                                1044.0,
                                7.9267005
                            ],
                            [
                                1045.0,
                                7.926861
                            ],
                            [
                                1046.0,
                                7.9270211999999995
                            ],
                            [
                                1047.0,
                                7.927181099999999
                            ],
                            [
                                1048.0,
                                7.927340599999999
                            ],
                            [
                                1049.0,
                                7.9274999
                            ],
                            [
                                1050.0,
                                7.9276588
                            ],
                            [
                                1051.0,
                                7.9278174
                            ],
                            [
                                1052.0,
                                7.9279757
                            ],
                            [
                                1053.0,
                                7.9281337
                            ],
                            [
                                1054.0,
                                7.9282914
                            ],
                            [
                                1055.0,
                                7.9284487
                            ],
                            [
                                1056.0,
                                7.9286058
                            ],
                            [
                                1057.0,
                                7.9287624999999995
                            ],
                            [
                                1058.0,
                                7.9289189
                            ],
                            [
                                1059.0,
                                7.929074999999999
                            ],
                            [
                                1060.0,
                                7.9292309
                            ],
                            [
                                1061.0,
                                7.9293864
                            ],
                            [
                                1062.0,
                                7.9295415
                            ],
                            [
                                1063.0,
                                7.9296964
                            ],
                            [
                                1064.0,
                                7.929850999999999
                            ],
                            [
                                1065.0,
                                7.9300052999999995
                            ],
                            [
                                1066.0,
                                7.9301593
                            ],
                            [
                                1067.0,
                                7.930313
                            ],
                            [
                                1068.0,
                                7.930466299999999
                            ],
                            [
                                1069.0,
                                7.9306194
                            ],
                            [
                                1070.0,
                                7.9307722
                            ],
                            [
                                1071.0,
                                7.9309247
                            ],
                            [
                                1072.0,
                                7.9310768
                            ],
                            [
                                1073.0,
                                7.9312287
                            ],
                            [
                                1074.0,
                                7.9313803
                            ],
                            [
                                1075.0,
                                7.9315316
                            ],
                            [
                                1076.0,
                                7.931682599999999
                            ],
                            [
                                1077.0,
                                7.931833299999999
                            ],
                            [
                                1078.0,
                                7.9319837
                            ],
                            [
                                1079.0,
                                7.9321339
                            ],
                            [
                                1080.0,
                                7.9322837
                            ],
                            [
                                1081.0,
                                7.9324332
                            ],
                            [
                                1082.0,
                                7.9325825
                            ],
                            [
                                1083.0,
                                7.9327315
                            ],
                            [
                                1084.0,
                                7.9328802
                            ],
                            [
                                1085.0,
                                7.9330285
                            ],
                            [
                                1086.0,
                                7.9331767
                            ],
                            [
                                1087.0,
                                7.9333244999999994
                            ],
                            [
                                1088.0,
                                7.933472
                            ],
                            [
                                1089.0,
                                7.933619299999999
                            ],
                            [
                                1090.0,
                                7.933766299999999
                            ],
                            [
                                1091.0,
                                7.9339129999999995
                            ],
                            [
                                1092.0,
                                7.9340594
                            ],
                            [
                                1093.0,
                                7.9342055
                            ],
                            [
                                1094.0,
                                7.9343514
                            ],
                            [
                                1095.0,
                                7.9344969999999995
                            ],
                            [
                                1096.0,
                                7.934642299999999
                            ],
                            [
                                1097.0,
                                7.934787299999999
                            ],
                            [
                                1098.0,
                                7.934932
                            ],
                            [
                                1099.0,
                                7.935076499999999
                            ],
                            [
                                1100.0,
                                7.9352206999999995
                            ],
                            [
                                1101.0,
                                7.935364599999999
                            ],
                            [
                                1102.0,
                                7.9355082999999995
                            ],
                            [
                                1103.0,
                                7.9356517
                            ],
                            [
                                1104.0,
                                7.935794799999999
                            ],
                            [
                                1105.0,
                                7.935937599999999
                            ],
                            [
                                1106.0,
                                7.9360802
                            ],
                            [
                                1107.0,
                                7.9362224999999995
                            ],
                            [
                                1108.0,
                                7.9363645
                            ],
                            [
                                1109.0,
                                7.9365063
                            ],
                            [
                                1110.0,
                                7.936647799999999
                            ],
                            [
                                1111.0,
                                7.9367890999999995
                            ],
                            [
                                1112.0,
                                7.936929999999999
                            ],
                            [
                                1113.0,
                                7.9370707
                            ],
                            [
                                1114.0,
                                7.9372112
                            ],
                            [
                                1115.0,
                                7.9373514
                            ],
                            [
                                1116.0,
                                7.9374913
                            ],
                            [
                                1117.0,
                                7.9376309
                            ],
                            [
                                1118.0,
                                7.9377702999999995
                            ],
                            [
                                1119.0,
                                7.9379095
                            ],
                            [
                                1120.0,
                                7.9380484000000004
                            ],
                            [
                                1121.0,
                                7.938186999999999
                            ],
                            [
                                1122.0,
                                7.9383254
                            ],
                            [
                                1123.0,
                                7.938463499999999
                            ],
                            [
                                1124.0,
                                7.938601299999999
                            ],
                            [
                                1125.0,
                                7.9387389
                            ],
                            [
                                1126.0,
                                7.9388762
                            ],
                            [
                                1127.0,
                                7.939013299999999
                            ],
                            [
                                1128.0,
                                7.9391502
                            ],
                            [
                                1129.0,
                                7.9392868
                            ],
                            [
                                1130.0,
                                7.939466099999999
                            ],
                            [
                                1131.0,
                                7.9396787
                            ],
                            [
                                1132.0,
                                7.9398908
                            ],
                            [
                                1133.0,
                                7.9401025999999995
                            ],
                            [
                                1134.0,
                                7.940314
                            ],
                            [
                                1135.0,
                                7.940525
                            ],
                            [
                                1136.0,
                                7.940735699999999
                            ],
                            [
                                1137.0,
                                7.940945999999999
                            ],
                            [
                                1138.0,
                                7.941155999999999
                            ],
                            [
                                1139.0,
                                7.941365599999999
                            ],
                            [
                                1140.0,
                                7.9415748
                            ],
                            [
                                1141.0,
                                7.9417837
                            ],
                            [
                                1142.0,
                                7.9419922
                            ],
                            [
                                1143.0,
                                7.9422003
                            ],
                            [
                                1144.0,
                                7.942408099999999
                            ],
                            [
                                1145.0,
                                7.9426155
                            ],
                            [
                                1146.0,
                                7.9428225999999995
                            ],
                            [
                                1147.0,
                                7.943029299999999
                            ],
                            [
                                1148.0,
                                7.9432357
                            ],
                            [
                                1149.0,
                                7.9434417
                            ],
                            [
                                1150.0,
                                7.943647299999999
                            ],
                            [
                                1151.0,
                                7.9438526
                            ],
                            [
                                1152.0,
                                7.944057599999999
                            ],
                            [
                                1153.0,
                                7.9442622
                            ],
                            [
                                1154.0,
                                7.9444665
                            ],
                            [
                                1155.0,
                                7.9446704
                            ],
                            [
                                1156.0,
                                7.9448739
                            ],
                            [
                                1157.0,
                                7.945077099999999
                            ],
                            [
                                1158.0,
                                7.9452799999999995
                            ],
                            [
                                1159.0,
                                7.9454825
                            ],
                            [
                                1160.0,
                                7.9456847
                            ],
                            [
                                1161.0,
                                7.945886499999999
                            ],
                            [
                                1162.0,
                                7.946088
                            ],
                            [
                                1163.0,
                                7.9462892
                            ],
                            [
                                1164.0,
                                7.94649
                            ],
                            [
                                1165.0,
                                7.9466905
                            ],
                            [
                                1166.0,
                                7.9468906
                            ],
                            [
                                1167.0,
                                7.9470904
                            ],
                            [
                                1168.0,
                                7.947289799999999
                            ],
                            [
                                1169.0,
                                7.947489
                            ],
                            [
                                1170.0,
                                7.9476876999999995
                            ],
                            [
                                1171.0,
                                7.9478862
                            ],
                            [
                                1172.0,
                                7.9480843
                            ],
                            [
                                1173.0,
                                7.948282099999999
                            ],
                            [
                                1174.0,
                                7.948479599999999
                            ],
                            [
                                1175.0,
                                7.9486767
                            ],
                            [
                                1176.0,
                                7.9488734999999995
                            ],
                            [
                                1177.0,
                                7.9490699
                            ],
                            [
                                1178.0,
                                7.949266099999999
                            ],
                            [
                                1179.0,
                                7.9494619
                            ],
                            [
                                1180.0,
                                7.949657299999999
                            ],
                            [
                                1181.0,
                                7.9498524999999995
                            ],
                            [
                                1182.0,
                                7.9500473
                            ],
                            [
                                1183.0,
                                7.9502418
                            ],
                            [
                                1184.0,
                                7.950436
                            ],
                            [
                                1185.0,
                                7.9506299
                            ],
                            [
                                1186.0,
                                7.9508234
                            ],
                            [
                                1187.0,
                                7.951016599999999
                            ],
                            [
                                1188.0,
                                7.9512095
                            ],
                            [
                                1189.0,
                                7.951402099999999
                            ],
                            [
                                1190.0,
                                7.951594299999999
                            ],
                            [
                                1191.0,
                                7.951786299999999
                            ],
                            [
                                1192.0,
                                7.9519779
                            ],
                            [
                                1193.0,
                                7.9521692
                            ],
                            [
                                1194.0,
                                7.9523602
                            ],
                            [
                                1195.0,
                                7.952550799999999
                            ],
                            [
                                1196.0,
                                7.9527412
                            ],
                            [
                                1197.0,
                                7.9529312
                            ],
                            [
                                1198.0,
                                7.953120999999999
                            ],
                            [
                                1199.0,
                                7.9533104
                            ],
                            [
                                1200.0,
                                7.9534994999999995
                            ],
                            [
                                1201.0,
                                7.9536883
                            ],
                            [
                                1202.0,
                                7.9538768
                            ],
                            [
                                1203.0,
                                7.954065
                            ],
                            [
                                1204.0,
                                7.954252799999999
                            ],
                            [
                                1205.0,
                                7.9544404
                            ],
                            [
                                1206.0,
                                7.9546277
                            ],
                            [
                                1207.0,
                                7.954814599999999
                            ],
                            [
                                1208.0,
                                7.955001299999999
                            ],
                            [
                                1209.0,
                                7.9551875999999995
                            ],
                            [
                                1210.0,
                                7.955373599999999
                            ],
                            [
                                1211.0,
                                7.9555594
                            ],
                            [
                                1212.0,
                                7.9557448
                            ],
                            [
                                1213.0,
                                7.9559299
                            ],
                            [
                                1214.0,
                                7.956114799999999
                            ],
                            [
                                1215.0,
                                7.9562992999999995
                            ],
                            [
                                1216.0,
                                7.9564835
                            ],
                            [
                                1217.0,
                                7.9566675
                            ],
                            [
                                1218.0,
                                7.956851099999999
                            ],
                            [
                                1219.0,
                                7.9570344
                            ],
                            [
                                1220.0,
                                7.9572175
                            ],
                            [
                                1221.0,
                                7.9574001999999995
                            ],
                            [
                                1222.0,
                                7.9575827
                            ],
                            [
                                1223.0,
                                7.9577648
                            ],
                            [
                                1224.0,
                                7.9579467
                            ],
                            [
                                1225.0,
                                7.958128299999999
                            ],
                            [
                                1226.0,
                                7.9583094999999995
                            ],
                            [
                                1227.0,
                                7.9584905
                            ],
                            [
                                1228.0,
                                7.9586711999999995
                            ],
                            [
                                1229.0,
                                7.958851599999999
                            ],
                            [
                                1230.0,
                                7.9590317
                            ],
                            [
                                1231.0,
                                7.959211599999999
                            ],
                            [
                                1232.0,
                                7.9593910999999995
                            ],
                            [
                                1233.0,
                                7.9595704
                            ],
                            [
                                1234.0,
                                7.9597492999999995
                            ],
                            [
                                1235.0,
                                7.959928
                            ],
                            [
                                1236.0,
                                7.9601064
                            ],
                            [
                                1237.0,
                                7.960284499999999
                            ],
                            [
                                1238.0,
                                7.9604623
                            ],
                            [
                                1239.0,
                                7.9606399
                            ],
                            [
                                1240.0,
                                7.9608172
                            ],
                            [
                                1241.0,
                                7.960994099999999
                            ],
                            [
                                1242.0,
                                7.9611708
                            ],
                            [
                                1243.0,
                                7.961347299999999
                            ],
                            [
                                1244.0,
                                7.9615234
                            ],
                            [
                                1245.0,
                                7.9616992
                            ],
                            [
                                1246.0,
                                7.9618747999999995
                            ],
                            [
                                1247.0,
                                7.962050099999999
                            ],
                            [
                                1248.0,
                                7.9622252
                            ],
                            [
                                1249.0,
                                7.9623999
                            ],
                            [
                                1250.0,
                                7.9625744
                            ],
                            [
                                1251.0,
                                7.962748599999999
                            ],
                            [
                                1252.0,
                                7.9629224999999995
                            ],
                            [
                                1253.0,
                                7.9630962
                            ],
                            [
                                1254.0,
                                7.9632695
                            ],
                            [
                                1255.0,
                                7.9634426
                            ],
                            [
                                1256.0,
                                7.9636154999999995
                            ],
                            [
                                1257.0,
                                7.963787999999999
                            ],
                            [
                                1258.0,
                                7.963960299999999
                            ],
                            [
                                1259.0,
                                7.964132299999999
                            ],
                            [
                                1260.0,
                                7.9643041
                            ],
                            [
                                1261.0,
                                7.964475599999999
                            ],
                            [
                                1262.0,
                                7.9646468
                            ],
                            [
                                1263.0,
                                7.9648177
                            ],
                            [
                                1264.0,
                                7.9649884
                            ],
                            [
                                1265.0,
                                7.965158799999999
                            ],
                            [
                                1266.0,
                                7.965329
                            ],
                            [
                                1267.0,
                                7.9654989
                            ],
                            [
                                1268.0,
                                7.9656685
                            ],
                            [
                                1269.0,
                                7.965837799999999
                            ],
                            [
                                1270.0,
                                7.9660069
                            ],
                            [
                                1271.0,
                                7.966175799999999
                            ],
                            [
                                1272.0,
                                7.966344299999999
                            ],
                            [
                                1273.0,
                                7.966512599999999
                            ],
                            [
                                1274.0,
                                7.9666806999999995
                            ],
                            [
                                1275.0,
                                7.966848499999999
                            ],
                            [
                                1276.0,
                                7.967015999999999
                            ],
                            [
                                1277.0,
                                7.9671832
                            ],
                            [
                                1278.0,
                                7.9673503
                            ],
                            [
                                1279.0,
                                7.967517
                            ],
                            [
                                1280.0,
                                7.9676835
                            ],
                            [
                                1281.0,
                                7.9678496999999995
                            ],
                            [
                                1282.0,
                                7.9680157
                            ],
                            [
                                1283.0,
                                7.9681814
                            ],
                            [
                                1284.0,
                                7.9683469
                            ],
                            [
                                1285.0,
                                7.968512099999999
                            ],
                            [
                                1286.0,
                                7.968677099999999
                            ],
                            [
                                1287.0,
                                7.9688418
                            ],
                            [
                                1288.0,
                                7.9690062
                            ],
                            [
                                1289.0,
                                7.9691705
                            ],
                            [
                                1290.0,
                                7.9693344
                            ],
                            [
                                1291.0,
                                7.969498099999999
                            ]
                        ]
                    },
                    {
                        "name": "SRR1552483.c_curve",
                        "data": [
                            [
                                0.0,
                                0.0
                            ],
                            [
                                1.0,
                                0.593588
                            ],
                            [
                                2.0,
                                0.9273739999999999
                            ],
                            [
                                3.0,
                                1.1438899999999999
                            ],
                            [
                                4.0,
                                1.29399
                            ],
                            [
                                5.0,
                                1.4038199999999998
                            ],
                            [
                                6.0,
                                1.48802
                            ],
                            [
                                7.0,
                                1.55527
                            ],
                            [
                                8.0,
                                1.61092
                            ],
                            [
                                9.0,
                                1.65838
                            ]
                        ]
                    },
                    {
                        "name": "SRR1552483.lc_extrap",
                        "data": [
                            [
                                0.0,
                                0.0
                            ],
                            [
                                1.0,
                                0.5932115
                            ],
                            [
                                2.0,
                                0.9268685
                            ],
                            [
                                3.0,
                                1.1434665
                            ],
                            [
                                4.0,
                                1.2936185
                            ],
                            [
                                5.0,
                                1.4034434999999998
                            ],
                            [
                                6.0,
                                1.487638
                            ],
                            [
                                7.0,
                                1.554872
                            ],
                            [
                                8.0,
                                1.6105269999999998
                            ],
                            [
                                9.0,
                                1.6580359999999998
                            ],
                            [
                                10.0,
                                1.6995646
                            ],
                            [
                                11.0,
                                1.7366701
                            ],
                            [
                                12.0,
                                1.7703733999999998
                            ],
                            [
                                13.0,
                                1.8014506
                            ],
                            [
                                14.0,
                                1.8304702
                            ],
                            [
                                15.0,
                                1.8578164
                            ],
                            [
                                16.0,
                                1.8837123
                            ],
                            [
                                17.0,
                                1.9085119
                            ],
                            [
                                18.0,
                                1.9323268999999998
                            ],
                            [
                                19.0,
                                1.9552166999999998
                            ],
                            [
                                20.0,
                                1.9773808999999998
                            ],
                            [
                                21.0,
                                1.9989278999999998
                            ],
                            [
                                22.0,
                                2.02001
                            ],
                            [
                                23.0,
                                2.0405068
                            ],
                            [
                                24.0,
                                2.0604356
                            ],
                            [
                                25.0,
                                2.0798563999999997
                            ],
                            [
                                26.0,
                                2.0988724
                            ],
                            [
                                27.0,
                                2.1172927
                            ],
                            [
                                28.0,
                                2.1354639
                            ],
                            [
                                29.0,
                                2.1533562
                            ],
                            [
                                30.0,
                                2.1709918
                            ],
                            [
                                31.0,
                                2.1881758
                            ],
                            [
                                32.0,
                                2.2051353999999996
                            ],
                            [
                                33.0,
                                2.2218869
                            ],
                            [
                                34.0,
                                2.2384692999999998
                            ],
                            [
                                35.0,
                                2.2545294
                            ],
                            [
                                36.0,
                                2.2703135
                            ],
                            [
                                37.0,
                                2.2859841
                            ],
                            [
                                38.0,
                                2.301291
                            ],
                            [
                                39.0,
                                2.3164849
                            ],
                            [
                                40.0,
                                2.3315555
                            ],
                            [
                                41.0,
                                2.3463886
                            ],
                            [
                                42.0,
                                2.3609109999999998
                            ],
                            [
                                43.0,
                                2.3751129
                            ],
                            [
                                44.0,
                                2.3891394
                            ],
                            [
                                45.0,
                                2.403159
                            ],
                            [
                                46.0,
                                2.4169948999999997
                            ],
                            [
                                47.0,
                                2.4306516
                            ],
                            [
                                48.0,
                                2.4442559999999998
                            ],
                            [
                                49.0,
                                2.4577101
                            ],
                            [
                                50.0,
                                2.4708739
                            ],
                            [
                                51.0,
                                2.4838649999999998
                            ],
                            [
                                52.0,
                                2.4967962
                            ],
                            [
                                53.0,
                                2.5096328
                            ],
                            [
                                54.0,
                                2.522054
                            ],
                            [
                                55.0,
                                2.5342912
                            ],
                            [
                                56.0,
                                2.5465082
                            ],
                            [
                                57.0,
                                2.5586257
                            ],
                            [
                                58.0,
                                2.5705308
                            ],
                            [
                                59.0,
                                2.5822868
                            ],
                            [
                                60.0,
                                2.5939023
                            ],
                            [
                                61.0,
                                2.6053799
                            ],
                            [
                                62.0,
                                2.6167221
                            ],
                            [
                                63.0,
                                2.6279312999999997
                            ],
                            [
                                64.0,
                                2.63901
                            ],
                            [
                                65.0,
                                2.6499604999999997
                            ],
                            [
                                66.0,
                                2.6607849
                            ],
                            [
                                67.0,
                                2.6714857
                            ],
                            [
                                68.0,
                                2.6820647
                            ],
                            [
                                69.0,
                                2.6925242999999996
                            ],
                            [
                                70.0,
                                2.7028664
                            ],
                            [
                                71.0,
                                2.7130929
                            ],
                            [
                                72.0,
                                2.7232059
                            ],
                            [
                                73.0,
                                2.7332072000000003
                            ],
                            [
                                74.0,
                                2.7430988
                            ],
                            [
                                75.0,
                                2.7528822999999996
                            ],
                            [
                                76.0,
                                2.7625646
                            ],
                            [
                                77.0,
                                2.7721856
                            ],
                            [
                                78.0,
                                2.7817042
                            ],
                            [
                                79.0,
                                2.7911221
                            ],
                            [
                                80.0,
                                2.8004409
                            ],
                            [
                                81.0,
                                2.8096621
                            ],
                            [
                                82.0,
                                2.8187872
                            ],
                            [
                                83.0,
                                2.8278177999999996
                            ],
                            [
                                84.0,
                                2.8367552999999996
                            ],
                            [
                                85.0,
                                2.8456011
                            ],
                            [
                                86.0,
                                2.8543566
                            ],
                            [
                                87.0,
                                2.8630232999999996
                            ],
                            [
                                88.0,
                                2.8716023999999996
                            ],
                            [
                                89.0,
                                2.8800953
                            ],
                            [
                                90.0,
                                2.8885032
                            ],
                            [
                                91.0,
                                2.8968274999999997
                            ],
                            [
                                92.0,
                                2.9050694
                            ],
                            [
                                93.0,
                                2.91323
                            ],
                            [
                                94.0,
                                2.9213107000000003
                            ],
                            [
                                95.0,
                                2.9293123999999997
                            ],
                            [
                                96.0,
                                2.9372365
                            ],
                            [
                                97.0,
                                2.945084
                            ],
                            [
                                98.0,
                                2.9528559999999997
                            ],
                            [
                                99.0,
                                2.9605536
                            ],
                            [
                                100.0,
                                2.9681778
                            ],
                            [
                                101.0,
                                2.9757298
                            ],
                            [
                                102.0,
                                2.9832104
                            ],
                            [
                                103.0,
                                2.9906208
                            ],
                            [
                                104.0,
                                2.9979619
                            ],
                            [
                                105.0,
                                3.0052346
                            ],
                            [
                                106.0,
                                3.01244
                            ],
                            [
                                107.0,
                                3.0195789
                            ],
                            [
                                108.0,
                                3.0266522
                            ],
                            [
                                109.0,
                                3.0336608999999997
                            ],
                            [
                                110.0,
                                3.0406058
                            ],
                            [
                                111.0,
                                3.0474878
                            ],
                            [
                                112.0,
                                3.0543077999999997
                            ],
                            [
                                113.0,
                                3.0610665
                            ],
                            [
                                114.0,
                                3.0677768
                            ],
                            [
                                115.0,
                                3.074438
                            ],
                            [
                                116.0,
                                3.0810408
                            ],
                            [
                                117.0,
                                3.0875861
                            ],
                            [
                                118.0,
                                3.0940744
                            ],
                            [
                                119.0,
                                3.1005067
                            ],
                            [
                                120.0,
                                3.1068835
                            ],
                            [
                                121.0,
                                3.1132057
                            ],
                            [
                                122.0,
                                3.1194738999999996
                            ],
                            [
                                123.0,
                                3.1256887
                            ],
                            [
                                124.0,
                                3.1318509999999997
                            ],
                            [
                                125.0,
                                3.1379612999999997
                            ],
                            [
                                126.0,
                                3.1440202
                            ],
                            [
                                127.0,
                                3.1500285999999997
                            ],
                            [
                                128.0,
                                3.1559869
                            ],
                            [
                                129.0,
                                3.1618957
                            ],
                            [
                                130.0,
                                3.1677557999999997
                            ],
                            [
                                131.0,
                                3.1735677
                            ],
                            [
                                132.0,
                                3.179332
                            ],
                            [
                                133.0,
                                3.1850492999999998
                            ],
                            [
                                134.0,
                                3.1907201
                            ],
                            [
                                135.0,
                                3.196345
                            ],
                            [
                                136.0,
                                3.2019246
                            ],
                            [
                                137.0,
                                3.2074594
                            ],
                            [
                                138.0,
                                3.2129499
                            ],
                            [
                                139.0,
                                3.2183968
                            ],
                            [
                                140.0,
                                3.2238003999999996
                            ],
                            [
                                141.0,
                                3.2290721
                            ],
                            [
                                142.0,
                                3.2342652999999997
                            ],
                            [
                                143.0,
                                3.2394163999999996
                            ],
                            [
                                144.0,
                                3.2445258999999997
                            ],
                            [
                                145.0,
                                3.2495942999999996
                            ],
                            [
                                146.0,
                                3.254622
                            ],
                            [
                                147.0,
                                3.2596096
                            ],
                            [
                                148.0,
                                3.2645663999999996
                            ],
                            [
                                149.0,
                                3.269571
                            ],
                            [
                                150.0,
                                3.2745368999999998
                            ],
                            [
                                151.0,
                                3.2794647999999995
                            ],
                            [
                                152.0,
                                3.2843549
                            ],
                            [
                                153.0,
                                3.2892077
                            ],
                            [
                                154.0,
                                3.2940237
                            ],
                            [
                                155.0,
                                3.2988032
                            ],
                            [
                                156.0,
                                3.3035467
                            ],
                            [
                                157.0,
                                3.3082546
                            ],
                            [
                                158.0,
                                3.3129272
                            ],
                            [
                                159.0,
                                3.3175649999999997
                            ],
                            [
                                160.0,
                                3.3221684
                            ],
                            [
                                161.0,
                                3.326717
                            ],
                            [
                                162.0,
                                3.3312269999999997
                            ],
                            [
                                163.0,
                                3.3357037999999997
                            ],
                            [
                                164.0,
                                3.3401479999999997
                            ],
                            [
                                165.0,
                                3.3445597
                            ],
                            [
                                166.0,
                                3.3489394999999997
                            ],
                            [
                                167.0,
                                3.3532875
                            ],
                            [
                                168.0,
                                3.3576042
                            ],
                            [
                                169.0,
                                3.36189
                            ],
                            [
                                170.0,
                                3.366145
                            ],
                            [
                                171.0,
                                3.3703697999999997
                            ],
                            [
                                172.0,
                                3.3745645
                            ],
                            [
                                173.0,
                                3.3787295
                            ],
                            [
                                174.0,
                                3.3828651
                            ],
                            [
                                175.0,
                                3.3869717
                            ],
                            [
                                176.0,
                                3.3910495
                            ],
                            [
                                177.0,
                                3.3950987999999995
                            ],
                            [
                                178.0,
                                3.39912
                            ],
                            [
                                179.0,
                                3.4031133
                            ],
                            [
                                180.0,
                                3.407079
                            ],
                            [
                                181.0,
                                3.4110173999999995
                            ],
                            [
                                182.0,
                                3.4149287
                            ],
                            [
                                183.0,
                                3.4188134
                            ],
                            [
                                184.0,
                                3.4226715
                            ],
                            [
                                185.0,
                                3.4265866
                            ],
                            [
                                186.0,
                                3.4305297
                            ],
                            [
                                187.0,
                                3.4344471
                            ],
                            [
                                188.0,
                                3.4383392
                            ],
                            [
                                189.0,
                                3.4422062
                            ],
                            [
                                190.0,
                                3.4459612
                            ],
                            [
                                191.0,
                                3.4496613999999997
                            ],
                            [
                                192.0,
                                3.453337
                            ],
                            [
                                193.0,
                                3.4569882999999995
                            ],
                            [
                                194.0,
                                3.4606155
                            ],
                            [
                                195.0,
                                3.4642188
                            ],
                            [
                                196.0,
                                3.4677985
                            ],
                            [
                                197.0,
                                3.4713548
                            ],
                            [
                                198.0,
                                3.474888
                            ],
                            [
                                199.0,
                                3.4783982
                            ],
                            [
                                200.0,
                                3.4818857
                            ],
                            [
                                201.0,
                                3.4853507
                            ],
                            [
                                202.0,
                                3.4887933999999996
                            ],
                            [
                                203.0,
                                3.4922139999999997
                            ],
                            [
                                204.0,
                                3.4956127999999995
                            ],
                            [
                                205.0,
                                3.4989898999999998
                            ],
                            [
                                206.0,
                                3.5023456
                            ],
                            [
                                207.0,
                                3.50568
                            ],
                            [
                                208.0,
                                3.5089935
                            ],
                            [
                                209.0,
                                3.512286
                            ],
                            [
                                210.0,
                                3.5155578999999997
                            ],
                            [
                                211.0,
                                3.5188094
                            ],
                            [
                                212.0,
                                3.5220406
                            ],
                            [
                                213.0,
                                3.5252517
                            ],
                            [
                                214.0,
                                3.5284429999999998
                            ],
                            [
                                215.0,
                                3.5316145
                            ],
                            [
                                216.0,
                                3.5347665
                            ],
                            [
                                217.0,
                                3.5378992
                            ],
                            [
                                218.0,
                                3.5410127
                            ],
                            [
                                219.0,
                                3.5441073
                            ],
                            [
                                220.0,
                                3.547183
                            ],
                            [
                                221.0,
                                3.5502399999999996
                            ],
                            [
                                222.0,
                                3.5532786
                            ],
                            [
                                223.0,
                                3.5562989
                            ],
                            [
                                224.0,
                                3.559301
                            ],
                            [
                                225.0,
                                3.5622852
                            ],
                            [
                                226.0,
                                3.5652515
                            ],
                            [
                                227.0,
                                3.5682001
                            ],
                            [
                                228.0,
                                3.5711313
                            ],
                            [
                                229.0,
                                3.5740450999999998
                            ],
                            [
                                230.0,
                                3.5769417
                            ],
                            [
                                231.0,
                                3.5798213
                            ],
                            [
                                232.0,
                                3.5826838999999997
                            ],
                            [
                                233.0,
                                3.5855297999999998
                            ],
                            [
                                234.0,
                                3.5883591
                            ],
                            [
                                235.0,
                                3.591172
                            ],
                            [
                                236.0,
                                3.5939685
                            ],
                            [
                                237.0,
                                3.5967488999999997
                            ],
                            [
                                238.0,
                                3.5995132999999995
                            ],
                            [
                                239.0,
                                3.6022617
                            ],
                            [
                                240.0,
                                3.6049944
                            ],
                            [
                                241.0,
                                3.6077114
                            ],
                            [
                                242.0,
                                3.610413
                            ],
                            [
                                243.0,
                                3.6130992
                            ],
                            [
                                244.0,
                                3.6157702
                            ],
                            [
                                245.0,
                                3.6184260999999998
                            ],
                            [
                                246.0,
                                3.621067
                            ],
                            [
                                247.0,
                                3.6236931
                            ],
                            [
                                248.0,
                                3.6263045
                            ],
                            [
                                249.0,
                                3.6289012
                            ],
                            [
                                250.0,
                                3.6314835
                            ],
                            [
                                251.0,
                                3.6340513999999997
                            ],
                            [
                                252.0,
                                3.6366051
                            ],
                            [
                                253.0,
                                3.6391447
                            ],
                            [
                                254.0,
                                3.6416702
                            ],
                            [
                                255.0,
                                3.6441818999999995
                            ],
                            [
                                256.0,
                                3.6466798
                            ],
                            [
                                257.0,
                                3.6491641
                            ],
                            [
                                258.0,
                                3.6516347999999996
                            ],
                            [
                                259.0,
                                3.6540920999999997
                            ],
                            [
                                260.0,
                                3.656536
                            ],
                            [
                                261.0,
                                3.6589667999999995
                            ],
                            [
                                262.0,
                                3.6613843999999998
                            ],
                            [
                                263.0,
                                3.663789
                            ],
                            [
                                264.0,
                                3.6661807
                            ],
                            [
                                265.0,
                                3.6685596
                            ],
                            [
                                266.0,
                                3.6709257999999996
                            ],
                            [
                                267.0,
                                3.6732793999999998
                            ],
                            [
                                268.0,
                                3.6756205
                            ],
                            [
                                269.0,
                                3.6779493
                            ],
                            [
                                270.0,
                                3.6802657
                            ],
                            [
                                271.0,
                                3.6825699
                            ],
                            [
                                272.0,
                                3.684862
                            ],
                            [
                                273.0,
                                3.6871421
                            ],
                            [
                                274.0,
                                3.6894102999999996
                            ],
                            [
                                275.0,
                                3.6916667
                            ],
                            [
                                276.0,
                                3.6939112999999995
                            ],
                            [
                                277.0,
                                3.6961443
                            ],
                            [
                                278.0,
                                3.6983657999999995
                            ],
                            [
                                279.0,
                                3.7005757999999997
                            ],
                            [
                                280.0,
                                3.7027743999999996
                            ],
                            [
                                281.0,
                                3.7049617999999995
                            ],
                            [
                                282.0,
                                3.7071378999999998
                            ],
                            [
                                283.0,
                                3.7093029
                            ],
                            [
                                284.0,
                                3.7114569
                            ],
                            [
                                285.0,
                                3.7136
                            ],
                            [
                                286.0,
                                3.7157322
                            ],
                            [
                                287.0,
                                3.7178535999999998
                            ],
                            [
                                288.0,
                                3.7199642999999996
                            ],
                            [
                                289.0,
                                3.7220644999999997
                            ],
                            [
                                290.0,
                                3.724154
                            ],
                            [
                                291.0,
                                3.7262331
                            ],
                            [
                                292.0,
                                3.7283019
                            ],
                            [
                                293.0,
                                3.7303602999999996
                            ],
                            [
                                294.0,
                                3.7324085
                            ],
                            [
                                295.0,
                                3.7344466
                            ],
                            [
                                296.0,
                                3.7364745999999998
                            ],
                            [
                                297.0,
                                3.7384926
                            ],
                            [
                                298.0,
                                3.7405007
                            ],
                            [
                                299.0,
                                3.7424988999999997
                            ],
                            [
                                300.0,
                                3.7444873
                            ],
                            [
                                301.0,
                                3.7464661
                            ],
                            [
                                302.0,
                                3.7484352
                            ],
                            [
                                303.0,
                                3.7503947
                            ],
                            [
                                304.0,
                                3.7523447
                            ],
                            [
                                305.0,
                                3.7542853
                            ],
                            [
                                306.0,
                                3.7562165
                            ],
                            [
                                307.0,
                                3.7581385
                            ],
                            [
                                308.0,
                                3.7600512
                            ],
                            [
                                309.0,
                                3.7619548
                            ],
                            [
                                310.0,
                                3.7638492
                            ],
                            [
                                311.0,
                                3.7657347
                            ],
                            [
                                312.0,
                                3.7676111
                            ],
                            [
                                313.0,
                                3.7694787
                            ],
                            [
                                314.0,
                                3.7713373999999997
                            ],
                            [
                                315.0,
                                3.7731874
                            ],
                            [
                                316.0,
                                3.7750285999999997
                            ],
                            [
                                317.0,
                                3.7768612
                            ],
                            [
                                318.0,
                                3.7786852
                            ],
                            [
                                319.0,
                                3.7805007
                            ],
                            [
                                320.0,
                                3.7823077
                            ],
                            [
                                321.0,
                                3.7841062999999995
                            ],
                            [
                                322.0,
                                3.7858964999999998
                            ],
                            [
                                323.0,
                                3.7876784
                            ],
                            [
                                324.0,
                                3.7894521
                            ],
                            [
                                325.0,
                                3.7912176
                            ],
                            [
                                326.0,
                                3.7929749999999998
                            ],
                            [
                                327.0,
                                3.7947242999999995
                            ],
                            [
                                328.0,
                                3.7964656
                            ],
                            [
                                329.0,
                                3.7982142
                            ],
                            [
                                330.0,
                                3.7999642000000002
                            ],
                            [
                                331.0,
                                3.8017062999999998
                            ],
                            [
                                332.0,
                                3.8034406
                            ],
                            [
                                333.0,
                                3.805167
                            ],
                            [
                                334.0,
                                3.8068857
                            ],
                            [
                                335.0,
                                3.8085967
                            ],
                            [
                                336.0,
                                3.8103001
                            ],
                            [
                                337.0,
                                3.8119959
                            ],
                            [
                                338.0,
                                3.8136842
                            ],
                            [
                                339.0,
                                3.815365
                            ],
                            [
                                340.0,
                                3.8170382999999997
                            ],
                            [
                                341.0,
                                3.8187042
                            ],
                            [
                                342.0,
                                3.8203628999999997
                            ],
                            [
                                343.0,
                                3.8220142
                            ],
                            [
                                344.0,
                                3.8236582
                            ],
                            [
                                345.0,
                                3.8252951
                            ],
                            [
                                346.0,
                                3.8269249
                            ],
                            [
                                347.0,
                                3.8285475
                            ],
                            [
                                348.0,
                                3.8301631
                            ],
                            [
                                349.0,
                                3.8317715999999997
                            ],
                            [
                                350.0,
                                3.8333732
                            ],
                            [
                                351.0,
                                3.8349678999999997
                            ],
                            [
                                352.0,
                                3.8365557
                            ],
                            [
                                353.0,
                                3.8381367
                            ],
                            [
                                354.0,
                                3.8397108999999996
                            ],
                            [
                                355.0,
                                3.8412783999999998
                            ],
                            [
                                356.0,
                                3.8428391
                            ],
                            [
                                357.0,
                                3.8443932
                            ],
                            [
                                358.0,
                                3.8459407
                            ],
                            [
                                359.0,
                                3.8474816
                            ],
                            [
                                360.0,
                                3.8490159999999998
                            ],
                            [
                                361.0,
                                3.8505439
                            ],
                            [
                                362.0,
                                3.8520654
                            ],
                            [
                                363.0,
                                3.8535804
                            ],
                            [
                                364.0,
                                3.8550891
                            ],
                            [
                                365.0,
                                3.8565913999999997
                            ],
                            [
                                366.0,
                                3.8580875
                            ],
                            [
                                367.0,
                                3.8595772999999998
                            ],
                            [
                                368.0,
                                3.8610608999999996
                            ],
                            [
                                369.0,
                                3.8625383999999996
                            ],
                            [
                                370.0,
                                3.8640097
                            ],
                            [
                                371.0,
                                3.8654748999999997
                            ],
                            [
                                372.0,
                                3.8669341
                            ],
                            [
                                373.0,
                                3.8683872
                            ],
                            [
                                374.0,
                                3.8698344
                            ],
                            [
                                375.0,
                                3.8712755999999997
                            ],
                            [
                                376.0,
                                3.8727108999999995
                            ],
                            [
                                377.0,
                                3.8741404
                            ],
                            [
                                378.0,
                                3.875564
                            ],
                            [
                                379.0,
                                3.8769818
                            ],
                            [
                                380.0,
                                3.8783937999999996
                            ],
                            [
                                381.0,
                                3.8798000999999998
                            ],
                            [
                                382.0,
                                3.8812008
                            ],
                            [
                                383.0,
                                3.8825957
                            ],
                            [
                                384.0,
                                3.8839851
                            ],
                            [
                                385.0,
                                3.8853687999999997
                            ],
                            [
                                386.0,
                                3.8867469999999997
                            ],
                            [
                                387.0,
                                3.8881197
                            ],
                            [
                                388.0,
                                3.8894868999999996
                            ],
                            [
                                389.0,
                                3.8908486
                            ],
                            [
                                390.0,
                                3.8922049
                            ],
                            [
                                391.0,
                                3.8935557999999997
                            ],
                            [
                                392.0,
                                3.8949012999999995
                            ],
                            [
                                393.0,
                                3.8962415
                            ],
                            [
                                394.0,
                                3.8975763999999997
                            ],
                            [
                                395.0,
                                3.8989061
                            ],
                            [
                                396.0,
                                3.9002304999999997
                            ],
                            [
                                397.0,
                                3.9015497
                            ],
                            [
                                398.0,
                                3.9028637
                            ],
                            [
                                399.0,
                                3.9041726
                            ],
                            [
                                400.0,
                                3.9054763999999995
                            ],
                            [
                                401.0,
                                3.9067749999999997
                            ],
                            [
                                402.0,
                                3.9080687
                            ],
                            [
                                403.0,
                                3.9093572999999995
                            ],
                            [
                                404.0,
                                3.9106408999999998
                            ],
                            [
                                405.0,
                                3.9119196
                            ],
                            [
                                406.0,
                                3.9131932999999997
                            ],
                            [
                                407.0,
                                3.9144620999999997
                            ],
                            [
                                408.0,
                                3.915726
                            ],
                            [
                                409.0,
                                3.9169850999999998
                            ],
                            [
                                410.0,
                                3.9182392999999998
                            ],
                            [
                                411.0,
                                3.9194887999999994
                            ],
                            [
                                412.0,
                                3.9207333999999996
                            ],
                            [
                                413.0,
                                3.9219733999999997
                            ],
                            [
                                414.0,
                                3.9232085999999997
                            ],
                            [
                                415.0,
                                3.9244391
                            ],
                            [
                                416.0,
                                3.925665
                            ],
                            [
                                417.0,
                                3.9268862
                            ],
                            [
                                418.0,
                                3.9281029
                            ],
                            [
                                419.0,
                                3.9293148999999996
                            ],
                            [
                                420.0,
                                3.9305223999999996
                            ],
                            [
                                421.0,
                                3.9317254
                            ],
                            [
                                422.0,
                                3.9329237999999997
                            ],
                            [
                                423.0,
                                3.9341177999999997
                            ],
                            [
                                424.0,
                                3.9353073
                            ],
                            [
                                425.0,
                                3.9364923999999997
                            ],
                            [
                                426.0,
                                3.9376578999999996
                            ],
                            [
                                427.0,
                                3.9388073999999995
                            ],
                            [
                                428.0,
                                3.9399526
                            ],
                            [
                                429.0,
                                3.9410935
                            ],
                            [
                                430.0,
                                3.9422302
                            ],
                            [
                                431.0,
                                3.9433626
                            ],
                            [
                                432.0,
                                3.9444909
                            ],
                            [
                                433.0,
                                3.9456149999999997
                            ],
                            [
                                434.0,
                                3.9467348999999996
                            ],
                            [
                                435.0,
                                3.9478507
                            ],
                            [
                                436.0,
                                3.9489623999999997
                            ],
                            [
                                437.0,
                                3.9500699999999997
                            ],
                            [
                                438.0,
                                3.9511735
                            ],
                            [
                                439.0,
                                3.952273
                            ],
                            [
                                440.0,
                                3.9533685
                            ],
                            [
                                441.0,
                                3.9544599999999996
                            ],
                            [
                                442.0,
                                3.9555474999999998
                            ],
                            [
                                443.0,
                                3.956631
                            ],
                            [
                                444.0,
                                3.9577107
                            ],
                            [
                                445.0,
                                3.9587863999999997
                            ],
                            [
                                446.0,
                                3.9598582
                            ],
                            [
                                447.0,
                                3.9609262
                            ],
                            [
                                448.0,
                                3.9619902999999996
                            ],
                            [
                                449.0,
                                3.9630506
                            ],
                            [
                                450.0,
                                3.964107
                            ],
                            [
                                451.0,
                                3.9651597
                            ],
                            [
                                452.0,
                                3.9662087
                            ],
                            [
                                453.0,
                                3.9672537999999995
                            ],
                            [
                                454.0,
                                3.9682952999999994
                            ],
                            [
                                455.0,
                                3.969333
                            ],
                            [
                                456.0,
                                3.9703671
                            ],
                            [
                                457.0,
                                3.9713974999999997
                            ],
                            [
                                458.0,
                                3.9724242999999997
                            ],
                            [
                                459.0,
                                3.9734473999999995
                            ],
                            [
                                460.0,
                                3.9744669
                            ],
                            [
                                461.0,
                                3.9754829
                            ],
                            [
                                462.0,
                                3.9764952
                            ],
                            [
                                463.0,
                                3.9775039999999997
                            ],
                            [
                                464.0,
                                3.9785093
                            ],
                            [
                                465.0,
                                3.9795111
                            ],
                            [
                                466.0,
                                3.9805092999999996
                            ],
                            [
                                467.0,
                                3.9815041
                            ],
                            [
                                468.0,
                                3.9824954999999997
                            ],
                            [
                                469.0,
                                3.9834834
                            ],
                            [
                                470.0,
                                3.9844677999999996
                            ],
                            [
                                471.0,
                                3.9854488999999997
                            ],
                            [
                                472.0,
                                3.9864265999999997
                            ],
                            [
                                473.0,
                                3.9874009
                            ],
                            [
                                474.0,
                                3.9883717999999995
                            ],
                            [
                                475.0,
                                3.9893395
                            ],
                            [
                                476.0,
                                3.9903037999999995
                            ],
                            [
                                477.0,
                                3.9912647999999997
                            ],
                            [
                                478.0,
                                3.9922225
                            ],
                            [
                                479.0,
                                3.9931769
                            ],
                            [
                                480.0,
                                3.9941280999999997
                            ],
                            [
                                481.0,
                                3.9950761
                            ],
                            [
                                482.0,
                                3.9960207999999997
                            ],
                            [
                                483.0,
                                3.9969623999999997
                            ],
                            [
                                484.0,
                                3.9979007
                            ],
                            [
                                485.0,
                                3.9988358999999996
                            ],
                            [
                                486.0,
                                3.9997678999999997
                            ],
                            [
                                487.0,
                                4.0006968
                            ],
                            [
                                488.0,
                                4.0016226
                            ],
                            [
                                489.0,
                                4.0025452999999995
                            ],
                            [
                                490.0,
                                4.0034649
                            ],
                            [
                                491.0,
                                4.0043814
                            ],
                            [
                                492.0,
                                4.0052948
                            ],
                            [
                                493.0,
                                4.0062052
                            ],
                            [
                                494.0,
                                4.0071126
                            ],
                            [
                                495.0,
                                4.008017
                            ],
                            [
                                496.0,
                                4.0089182999999995
                            ],
                            [
                                497.0,
                                4.0098167
                            ],
                            [
                                498.0,
                                4.0107121
                            ],
                            [
                                499.0,
                                4.0116046
                            ],
                            [
                                500.0,
                                4.0124941
                            ],
                            [
                                501.0,
                                4.0133807
                            ],
                            [
                                502.0,
                                4.0142643
                            ],
                            [
                                503.0,
                                4.0151451
                            ],
                            [
                                504.0,
                                4.016023
                            ],
                            [
                                505.0,
                                4.0168981
                            ],
                            [
                                506.0,
                                4.0177702
                            ],
                            [
                                507.0,
                                4.0186396
                            ],
                            [
                                508.0,
                                4.0195061
                            ],
                            [
                                509.0,
                                4.020369799999999
                            ],
                            [
                                510.0,
                                4.0212307
                            ],
                            [
                                511.0,
                                4.0220888
                            ],
                            [
                                512.0,
                                4.0229441
                            ],
                            [
                                513.0,
                                4.0237967
                            ],
                            [
                                514.0,
                                4.0246465
                            ],
                            [
                                515.0,
                                4.0254937
                            ],
                            [
                                516.0,
                                4.026338
                            ],
                            [
                                517.0,
                                4.0271797
                            ],
                            [
                                518.0,
                                4.0280187
                            ],
                            [
                                519.0,
                                4.028855
                            ],
                            [
                                520.0,
                                4.0296887
                            ],
                            [
                                521.0,
                                4.0305196
                            ],
                            [
                                522.0,
                                4.0313479999999995
                            ],
                            [
                                523.0,
                                4.0321737
                            ],
                            [
                                524.0,
                                4.032996799999999
                            ],
                            [
                                525.0,
                                4.0338173
                            ],
                            [
                                526.0,
                                4.0346352
                            ],
                            [
                                527.0,
                                4.0354505
                            ],
                            [
                                528.0,
                                4.0362633
                            ],
                            [
                                529.0,
                                4.0370735
                            ],
                            [
                                530.0,
                                4.0378812
                            ],
                            [
                                531.0,
                                4.038686299999999
                            ],
                            [
                                532.0,
                                4.039488899999999
                            ],
                            [
                                533.0,
                                4.040289
                            ],
                            [
                                534.0,
                                4.0410866
                            ],
                            [
                                535.0,
                                4.0418817
                            ],
                            [
                                536.0,
                                4.0426744
                            ],
                            [
                                537.0,
                                4.0434646
                            ],
                            [
                                538.0,
                                4.044252299999999
                            ],
                            [
                                539.0,
                                4.0450376
                            ],
                            [
                                540.0,
                                4.0458205
                            ],
                            [
                                541.0,
                                4.0466009
                            ],
                            [
                                542.0,
                                4.047378999999999
                            ],
                            [
                                543.0,
                                4.0481546
                            ],
                            [
                                544.0,
                                4.0489279
                            ],
                            [
                                545.0,
                                4.0496988
                            ],
                            [
                                546.0,
                                4.050467299999999
                            ],
                            [
                                547.0,
                                4.0512334999999995
                            ],
                            [
                                548.0,
                                4.051997399999999
                            ],
                            [
                                549.0,
                                4.0527589
                            ],
                            [
                                550.0,
                                4.0535181
                            ],
                            [
                                551.0,
                                4.054275
                            ],
                            [
                                552.0,
                                4.0550296
                            ],
                            [
                                553.0,
                                4.055782
                            ],
                            [
                                554.0,
                                4.056532
                            ],
                            [
                                555.0,
                                4.0572798
                            ],
                            [
                                556.0,
                                4.0580253
                            ],
                            [
                                557.0,
                                4.0587686
                            ],
                            [
                                558.0,
                                4.0595096
                            ],
                            [
                                559.0,
                                4.0602484
                            ],
                            [
                                560.0,
                                4.060985
                            ],
                            [
                                561.0,
                                4.061719399999999
                            ],
                            [
                                562.0,
                                4.0624516
                            ],
                            [
                                563.0,
                                4.0631816
                            ],
                            [
                                564.0,
                                4.063909499999999
                            ],
                            [
                                565.0,
                                4.0646352
                            ],
                            [
                                566.0,
                                4.0653587
                            ],
                            [
                                567.0,
                                4.0660799999999995
                            ],
                            [
                                568.0,
                                4.0667993
                            ],
                            [
                                569.0,
                                4.0675164
                            ],
                            [
                                570.0,
                                4.0682314
                            ],
                            [
                                571.0,
                                4.0689443
                            ],
                            [
                                572.0,
                                4.069655
                            ],
                            [
                                573.0,
                                4.0703637
                            ],
                            [
                                574.0,
                                4.0710703
                            ],
                            [
                                575.0,
                                4.071774899999999
                            ],
                            [
                                576.0,
                                4.072477299999999
                            ],
                            [
                                577.0,
                                4.0731778
                            ],
                            [
                                578.0,
                                4.0738761
                            ],
                            [
                                579.0,
                                4.0745724999999995
                            ],
                            [
                                580.0,
                                4.0752668
                            ],
                            [
                                581.0,
                                4.0759590999999995
                            ],
                            [
                                582.0,
                                4.0766494
                            ],
                            [
                                583.0,
                                4.0773377
                            ],
                            [
                                584.0,
                                4.078024
                            ],
                            [
                                585.0,
                                4.0787083
                            ],
                            [
                                586.0,
                                4.0793906
                            ],
                            [
                                587.0,
                                4.080071
                            ],
                            [
                                588.0,
                                4.080749399999999
                            ],
                            [
                                589.0,
                                4.0814259
                            ],
                            [
                                590.0,
                                4.0821004
                            ],
                            [
                                591.0,
                                4.0827729999999995
                            ],
                            [
                                592.0,
                                4.0834436
                            ],
                            [
                                593.0,
                                4.0841123999999995
                            ],
                            [
                                594.0,
                                4.0847792
                            ],
                            [
                                595.0,
                                4.0854442
                            ],
                            [
                                596.0,
                                4.0861072
                            ],
                            [
                                597.0,
                                4.0867683999999995
                            ],
                            [
                                598.0,
                                4.0874277
                            ],
                            [
                                599.0,
                                4.0880851
                            ],
                            [
                                600.0,
                                4.0887407
                            ],
                            [
                                601.0,
                                4.0893944
                            ],
                            [
                                602.0,
                                4.0900463
                            ],
                            [
                                603.0,
                                4.090696299999999
                            ],
                            [
                                604.0,
                                4.0913445
                            ],
                            [
                                605.0,
                                4.0919909
                            ],
                            [
                                606.0,
                                4.0926355
                            ],
                            [
                                607.0,
                                4.0932782
                            ],
                            [
                                608.0,
                                4.0939192
                            ],
                            [
                                609.0,
                                4.0945583999999995
                            ],
                            [
                                610.0,
                                4.0951958
                            ],
                            [
                                611.0,
                                4.0958314
                            ],
                            [
                                612.0,
                                4.0964652
                            ],
                            [
                                613.0,
                                4.0970973
                            ],
                            [
                                614.0,
                                4.0977277
                            ],
                            [
                                615.0,
                                4.0983563
                            ],
                            [
                                616.0,
                                4.0989831
                            ],
                            [
                                617.0,
                                4.0996082
                            ],
                            [
                                618.0,
                                4.1002316
                            ],
                            [
                                619.0,
                                4.1008533
                            ],
                            [
                                620.0,
                                4.101473299999999
                            ],
                            [
                                621.0,
                                4.1020916
                            ],
                            [
                                622.0,
                                4.1027081
                            ],
                            [
                                623.0,
                                4.103323
                            ],
                            [
                                624.0,
                                4.1039362
                            ],
                            [
                                625.0,
                                4.1045478
                            ],
                            [
                                626.0,
                                4.1051576
                            ],
                            [
                                627.0,
                                4.1057657999999995
                            ],
                            [
                                628.0,
                                4.1063724
                            ],
                            [
                                629.0,
                                4.1069773
                            ],
                            [
                                630.0,
                                4.1075805
                            ],
                            [
                                631.0,
                                4.1081821
                            ],
                            [
                                632.0,
                                4.1087821
                            ],
                            [
                                633.0,
                                4.109380499999999
                            ],
                            [
                                634.0,
                                4.1099772
                            ],
                            [
                                635.0,
                                4.1105724
                            ],
                            [
                                636.0,
                                4.1111659
                            ],
                            [
                                637.0,
                                4.1117579
                            ],
                            [
                                638.0,
                                4.1123482
                            ],
                            [
                                639.0,
                                4.112937
                            ],
                            [
                                640.0,
                                4.1135242
                            ],
                            [
                                641.0,
                                4.1141098
                            ],
                            [
                                642.0,
                                4.1146939
                            ],
                            [
                                643.0,
                                4.1152764
                            ],
                            [
                                644.0,
                                4.1158573999999994
                            ],
                            [
                                645.0,
                                4.1164368
                            ],
                            [
                                646.0,
                                4.1170147
                            ],
                            [
                                647.0,
                                4.117591
                            ],
                            [
                                648.0,
                                4.1181658
                            ],
                            [
                                649.0,
                                4.1187391
                            ],
                            [
                                650.0,
                                4.119310899999999
                            ],
                            [
                                651.0,
                                4.1198812
                            ],
                            [
                                652.0,
                                4.1204499
                            ],
                            [
                                653.0,
                                4.1210172
                            ],
                            [
                                654.0,
                                4.121583
                            ],
                            [
                                655.0,
                                4.1221473
                            ],
                            [
                                656.0,
                                4.1227101
                            ],
                            [
                                657.0,
                                4.1232714999999995
                            ],
                            [
                                658.0,
                                4.1238313
                            ],
                            [
                                659.0,
                                4.1243897
                            ],
                            [
                                660.0,
                                4.1249467
                            ],
                            [
                                661.0,
                                4.1255022
                            ],
                            [
                                662.0,
                                4.126056299999999
                            ],
                            [
                                663.0,
                                4.1266089
                            ],
                            [
                                664.0,
                                4.1271601
                            ],
                            [
                                665.0,
                                4.1277099
                            ],
                            [
                                666.0,
                                4.1282582
                            ],
                            [
                                667.0,
                                4.1288051
                            ],
                            [
                                668.0,
                                4.1293505999999995
                            ],
                            [
                                669.0,
                                4.1298948
                            ],
                            [
                                670.0,
                                4.1304375
                            ],
                            [
                                671.0,
                                4.130978799999999
                            ],
                            [
                                672.0,
                                4.1315187
                            ],
                            [
                                673.0,
                                4.1320572
                            ],
                            [
                                674.0,
                                4.1325943999999994
                            ],
                            [
                                675.0,
                                4.1331302
                            ],
                            [
                                676.0,
                                4.1336645999999995
                            ],
                            [
                                677.0,
                                4.1341977
                            ],
                            [
                                678.0,
                                4.134729399999999
                            ],
                            [
                                679.0,
                                4.1352597
                            ],
                            [
                                680.0,
                                4.1357887
                            ],
                            [
                                681.0,
                                4.1363163
                            ],
                            [
                                682.0,
                                4.1368427
                            ],
                            [
                                683.0,
                                4.1373676
                            ],
                            [
                                684.0,
                                4.1378913
                            ],
                            [
                                685.0,
                                4.1384136
                            ],
                            [
                                686.0,
                                4.1389347
                            ],
                            [
                                687.0,
                                4.1394544
                            ],
                            [
                                688.0,
                                4.1399728
                            ],
                            [
                                689.0,
                                4.140489799999999
                            ],
                            [
                                690.0,
                                4.1410056
                            ],
                            [
                                691.0,
                                4.1415201
                            ],
                            [
                                692.0,
                                4.1420334
                            ],
                            [
                                693.0,
                                4.142545299999999
                            ],
                            [
                                694.0,
                                4.143056
                            ],
                            [
                                695.0,
                                4.1435653
                            ],
                            [
                                696.0,
                                4.1440735
                            ],
                            [
                                697.0,
                                4.144580299999999
                            ],
                            [
                                698.0,
                                4.1450859
                            ],
                            [
                                699.0,
                                4.1455902
                            ],
                            [
                                700.0,
                                4.1460932999999995
                            ],
                            [
                                701.0,
                                4.1465952
                            ],
                            [
                                702.0,
                                4.1470958
                            ],
                            [
                                703.0,
                                4.1475951
                            ],
                            [
                                704.0,
                                4.148093299999999
                            ],
                            [
                                705.0,
                                4.1485902
                            ],
                            [
                                706.0,
                                4.1490858
                            ],
                            [
                                707.0,
                                4.149580299999999
                            ],
                            [
                                708.0,
                                4.1500736
                            ],
                            [
                                709.0,
                                4.1505656
                            ],
                            [
                                710.0,
                                4.1510564
                            ],
                            [
                                711.0,
                                4.1515461
                            ],
                            [
                                712.0,
                                4.1520345
                            ],
                            [
                                713.0,
                                4.1525218
                            ],
                            [
                                714.0,
                                4.153007799999999
                            ],
                            [
                                715.0,
                                4.1534927
                            ],
                            [
                                716.0,
                                4.1539763999999995
                            ],
                            [
                                717.0,
                                4.154459
                            ],
                            [
                                718.0,
                                4.1549403
                            ],
                            [
                                719.0,
                                4.1554205
                            ],
                            [
                                720.0,
                                4.1558996
                            ],
                            [
                                721.0,
                                4.156377399999999
                            ],
                            [
                                722.0,
                                4.1568542
                            ],
                            [
                                723.0,
                                4.1573297
                            ],
                            [
                                724.0,
                                4.1578042
                            ],
                            [
                                725.0,
                                4.1582775
                            ],
                            [
                                726.0,
                                4.1587496
                            ],
                            [
                                727.0,
                                4.1592206
                            ],
                            [
                                728.0,
                                4.1596905
                            ],
                            [
                                729.0,
                                4.160159299999999
                            ],
                            [
                                730.0,
                                4.1606269
                            ],
                            [
                                731.0,
                                4.1610935
                            ],
                            [
                                732.0,
                                4.161558899999999
                            ],
                            [
                                733.0,
                                4.1620232
                            ],
                            [
                                734.0,
                                4.1624864
                            ],
                            [
                                735.0,
                                4.1629485
                            ],
                            [
                                736.0,
                                4.1634095
                            ],
                            [
                                737.0,
                                4.1638695
                            ],
                            [
                                738.0,
                                4.164328299999999
                            ],
                            [
                                739.0,
                                4.164785999999999
                            ],
                            [
                                740.0,
                                4.1652427
                            ],
                            [
                                741.0,
                                4.1656983
                            ],
                            [
                                742.0,
                                4.1661528
                            ],
                            [
                                743.0,
                                4.1666063
                            ],
                            [
                                744.0,
                                4.1670586
                            ],
                            [
                                745.0,
                                4.16751
                            ],
                            [
                                746.0,
                                4.1679602
                            ],
                            [
                                747.0,
                                4.1684094
                            ],
                            [
                                748.0,
                                4.1688576
                            ],
                            [
                                749.0,
                                4.1693047
                            ],
                            [
                                750.0,
                                4.169750799999999
                            ],
                            [
                                751.0,
                                4.170195799999999
                            ],
                            [
                                752.0,
                                4.1706398
                            ],
                            [
                                753.0,
                                4.1710827
                            ],
                            [
                                754.0,
                                4.1715247
                            ],
                            [
                                755.0,
                                4.1719656
                            ],
                            [
                                756.0,
                                4.1724055
                            ],
                            [
                                757.0,
                                4.1728442999999995
                            ],
                            [
                                758.0,
                                4.1732822
                            ],
                            [
                                759.0,
                                4.173719
                            ],
                            [
                                760.0,
                                4.174154799999999
                            ],
                            [
                                761.0,
                                4.1745897
                            ],
                            [
                                762.0,
                                4.1750235
                            ],
                            [
                                763.0,
                                4.1754563
                            ],
                            [
                                764.0,
                                4.1758881
                            ],
                            [
                                765.0,
                                4.1763189999999994
                            ],
                            [
                                766.0,
                                4.1767487999999995
                            ],
                            [
                                767.0,
                                4.1771777
                            ],
                            [
                                768.0,
                                4.1776056
                            ],
                            [
                                769.0,
                                4.1780325
                            ],
                            [
                                770.0,
                                4.1784585
                            ],
                            [
                                771.0,
                                4.1788834
                            ],
                            [
                                772.0,
                                4.1793074
                            ],
                            [
                                773.0,
                                4.1797305
                            ],
                            [
                                774.0,
                                4.1801525999999996
                            ],
                            [
                                775.0,
                                4.1805737
                            ],
                            [
                                776.0,
                                4.1809939
                            ],
                            [
                                777.0,
                                4.1814131
                            ],
                            [
                                778.0,
                                4.1818313
                            ],
                            [
                                779.0,
                                4.1822487
                            ],
                            [
                                780.0,
                                4.1826650999999995
                            ],
                            [
                                781.0,
                                4.1830805
                            ],
                            [
                                782.0,
                                4.183495
                            ],
                            [
                                783.0,
                                4.1839086
                            ],
                            [
                                784.0,
                                4.1843213
                            ],
                            [
                                785.0,
                                4.184733
                            ],
                            [
                                786.0,
                                4.1851438
                            ],
                            [
                                787.0,
                                4.1855537
                            ],
                            [
                                788.0,
                                4.1859627
                            ],
                            [
                                789.0,
                                4.1863707
                            ],
                            [
                                790.0,
                                4.1867779
                            ],
                            [
                                791.0,
                                4.1871841
                            ],
                            [
                                792.0,
                                4.187589399999999
                            ],
                            [
                                793.0,
                                4.1879938999999995
                            ],
                            [
                                794.0,
                                4.1883973999999995
                            ],
                            [
                                795.0,
                                4.1888001
                            ],
                            [
                                796.0,
                                4.189201799999999
                            ],
                            [
                                797.0,
                                4.1896027
                            ],
                            [
                                798.0,
                                4.1900027
                            ],
                            [
                                799.0,
                                4.1904018
                            ],
                            [
                                800.0,
                                4.190799999999999
                            ],
                            [
                                801.0,
                                4.1911973
                            ],
                            [
                                802.0,
                                4.1915938
                            ],
                            [
                                803.0,
                                4.1919894
                            ],
                            [
                                804.0,
                                4.1923841
                            ],
                            [
                                805.0,
                                4.192778
                            ],
                            [
                                806.0,
                                4.1931709999999995
                            ],
                            [
                                807.0,
                                4.1935630999999995
                            ],
                            [
                                808.0,
                                4.1939544
                            ],
                            [
                                809.0,
                                4.1943448
                            ],
                            [
                                810.0,
                                4.1947344
                            ],
                            [
                                811.0,
                                4.195123099999999
                            ],
                            [
                                812.0,
                                4.195511
                            ],
                            [
                                813.0,
                                4.195898
                            ],
                            [
                                814.0,
                                4.1962842
                            ],
                            [
                                815.0,
                                4.196669599999999
                            ],
                            [
                                816.0,
                                4.197054099999999
                            ],
                            [
                                817.0,
                                4.197437799999999
                            ],
                            [
                                818.0,
                                4.197820599999999
                            ],
                            [
                                819.0,
                                4.1982027
                            ],
                            [
                                820.0,
                                4.1985839
                            ],
                            [
                                821.0,
                                4.198964299999999
                            ],
                            [
                                822.0,
                                4.199343799999999
                            ],
                            [
                                823.0,
                                4.199722599999999
                            ],
                            [
                                824.0,
                                4.2001005
                            ],
                            [
                                825.0,
                                4.2004777
                            ],
                            [
                                826.0,
                                4.200854
                            ],
                            [
                                827.0,
                                4.2012295
                            ],
                            [
                                828.0,
                                4.2016042
                            ],
                            [
                                829.0,
                                4.2019781
                            ],
                            [
                                830.0,
                                4.2023512
                            ],
                            [
                                831.0,
                                4.202723499999999
                            ],
                            [
                                832.0,
                                4.2030951
                            ],
                            [
                                833.0,
                                4.2034658
                            ],
                            [
                                834.0,
                                4.2038357
                            ],
                            [
                                835.0,
                                4.204204900000001
                            ],
                            [
                                836.0,
                                4.2045733
                            ],
                            [
                                837.0,
                                4.2049409
                            ],
                            [
                                838.0,
                                4.2053077
                            ],
                            [
                                839.0,
                                4.2056737
                            ],
                            [
                                840.0,
                                4.206039
                            ],
                            [
                                841.0,
                                4.2064034999999995
                            ],
                            [
                                842.0,
                                4.2067672
                            ],
                            [
                                843.0,
                                4.2071302
                            ],
                            [
                                844.0,
                                4.2074924000000005
                            ],
                            [
                                845.0,
                                4.2078538
                            ],
                            [
                                846.0,
                                4.2082144999999995
                            ],
                            [
                                847.0,
                                4.2085745
                            ],
                            [
                                848.0,
                                4.208933599999999
                            ],
                            [
                                849.0,
                                4.2092921
                            ],
                            [
                                850.0,
                                4.2096497
                            ],
                            [
                                851.0,
                                4.2100066
                            ],
                            [
                                852.0,
                                4.2103627999999995
                            ],
                            [
                                853.0,
                                4.2107183
                            ],
                            [
                                854.0,
                                4.211073
                            ],
                            [
                                855.0,
                                4.2114269
                            ],
                            [
                                856.0,
                                4.2117802
                            ],
                            [
                                857.0,
                                4.2121325999999994
                            ],
                            [
                                858.0,
                                4.2124844
                            ],
                            [
                                859.0,
                                4.2128354
                            ],
                            [
                                860.0,
                                4.2131858
                            ],
                            [
                                861.0,
                                4.213535299999999
                            ],
                            [
                                862.0,
                                4.2138842
                            ],
                            [
                                863.0,
                                4.2142323
                            ],
                            [
                                864.0,
                                4.214579799999999
                            ],
                            [
                                865.0,
                                4.2149265
                            ],
                            [
                                866.0,
                                4.2152725
                            ],
                            [
                                867.0,
                                4.2156177999999995
                            ],
                            [
                                868.0,
                                4.2159624
                            ],
                            [
                                869.0,
                                4.2163062
                            ],
                            [
                                870.0,
                                4.2166494000000005
                            ],
                            [
                                871.0,
                                4.2169919
                            ],
                            [
                                872.0,
                                4.217333599999999
                            ],
                            [
                                873.0,
                                4.2176747
                            ],
                            [
                                874.0,
                                4.2180151
                            ],
                            [
                                875.0,
                                4.218354799999999
                            ],
                            [
                                876.0,
                                4.2186938
                            ],
                            [
                                877.0,
                                4.2190321
                            ],
                            [
                                878.0,
                                4.2193697
                            ],
                            [
                                879.0,
                                4.219706599999999
                            ],
                            [
                                880.0,
                                4.2200429
                            ],
                            [
                                881.0,
                                4.2203784
                            ],
                            [
                                882.0,
                                4.2207133
                            ],
                            [
                                883.0,
                                4.2210475
                            ],
                            [
                                884.0,
                                4.221381099999999
                            ],
                            [
                                885.0,
                                4.2217139
                            ],
                            [
                                886.0,
                                4.222046099999999
                            ],
                            [
                                887.0,
                                4.2223777
                            ],
                            [
                                888.0,
                                4.2227084999999995
                            ],
                            [
                                889.0,
                                4.2230387
                            ],
                            [
                                890.0,
                                4.2233682
                            ],
                            [
                                891.0,
                                4.2236971
                            ],
                            [
                                892.0,
                                4.224025299999999
                            ],
                            [
                                893.0,
                                4.2243529
                            ],
                            [
                                894.0,
                                4.2246798
                            ],
                            [
                                895.0,
                                4.225006
                            ],
                            [
                                896.0,
                                4.2253316
                            ],
                            [
                                897.0,
                                4.2256566
                            ],
                            [
                                898.0,
                                4.225980900000001
                            ],
                            [
                                899.0,
                                4.2263046
                            ],
                            [
                                900.0,
                                4.2266276
                            ],
                            [
                                901.0,
                                4.2269499999999995
                            ],
                            [
                                902.0,
                                4.2272717
                            ],
                            [
                                903.0,
                                4.2275928
                            ],
                            [
                                904.0,
                                4.2279133
                            ],
                            [
                                905.0,
                                4.2282331
                            ],
                            [
                                906.0,
                                4.2285523
                            ],
                            [
                                907.0,
                                4.2288709
                            ],
                            [
                                908.0,
                                4.229188799999999
                            ],
                            [
                                909.0,
                                4.229506099999999
                            ],
                            [
                                910.0,
                                4.2298228
                            ],
                            [
                                911.0,
                                4.2301389
                            ],
                            [
                                912.0,
                                4.2304543
                            ],
                            [
                                913.0,
                                4.2307692
                            ],
                            [
                                914.0,
                                4.2310834
                            ],
                            [
                                915.0,
                                4.231396999999999
                            ],
                            [
                                916.0,
                                4.23171
                            ],
                            [
                                917.0,
                                4.2320224
                            ],
                            [
                                918.0,
                                4.232334099999999
                            ],
                            [
                                919.0,
                                4.2326453
                            ],
                            [
                                920.0,
                                4.2329558
                            ],
                            [
                                921.0,
                                4.2332658
                            ],
                            [
                                922.0,
                                4.2335750999999995
                            ],
                            [
                                923.0,
                                4.2338839
                            ],
                            [
                                924.0,
                                4.234192
                            ],
                            [
                                925.0,
                                4.2344995999999995
                            ],
                            [
                                926.0,
                                4.2348064999999995
                            ],
                            [
                                927.0,
                                4.2351129
                            ],
                            [
                                928.0,
                                4.2354187
                            ],
                            [
                                929.0,
                                4.2357238
                            ],
                            [
                                930.0,
                                4.2360284
                            ],
                            [
                                931.0,
                                4.2363324
                            ],
                            [
                                932.0,
                                4.2366359000000005
                            ],
                            [
                                933.0,
                                4.2369387
                            ],
                            [
                                934.0,
                                4.2372417
                            ],
                            [
                                935.0,
                                4.2375457999999995
                            ],
                            [
                                936.0,
                                4.2378494
                            ],
                            [
                                937.0,
                                4.238152400000001
                            ],
                            [
                                938.0,
                                4.2384547999999995
                            ],
                            [
                                939.0,
                                4.2387567
                            ],
                            [
                                940.0,
                                4.239058
                            ],
                            [
                                941.0,
                                4.2393587
                            ],
                            [
                                942.0,
                                4.2396588
                            ],
                            [
                                943.0,
                                4.2399584
                            ],
                            [
                                944.0,
                                4.2402573
                            ],
                            [
                                945.0,
                                4.240555799999999
                            ],
                            [
                                946.0,
                                4.2408535999999994
                            ],
                            [
                                947.0,
                                4.2411509
                            ],
                            [
                                948.0,
                                4.2414476
                            ],
                            [
                                949.0,
                                4.2417438
                            ],
                            [
                                950.0,
                                4.2420394
                            ],
                            [
                                951.0,
                                4.2423344
                            ],
                            [
                                952.0,
                                4.242628900000001
                            ],
                            [
                                953.0,
                                4.2429229
                            ],
                            [
                                954.0,
                                4.243216299999999
                            ],
                            [
                                955.0,
                                4.2435091
                            ],
                            [
                                956.0,
                                4.243801400000001
                            ],
                            [
                                957.0,
                                4.2440931
                            ],
                            [
                                958.0,
                                4.244384299999999
                            ],
                            [
                                959.0,
                                4.244674900000001
                            ],
                            [
                                960.0,
                                4.244965
                            ],
                            [
                                961.0,
                                4.245254599999999
                            ],
                            [
                                962.0,
                                4.2455435999999995
                            ],
                            [
                                963.0,
                                4.245832
                            ],
                            [
                                964.0,
                                4.2461199999999995
                            ],
                            [
                                965.0,
                                4.2464074
                            ],
                            [
                                966.0,
                                4.2466942
                            ],
                            [
                                967.0,
                                4.2469806
                            ],
                            [
                                968.0,
                                4.2472663
                            ],
                            [
                                969.0,
                                4.2475515999999995
                            ],
                            [
                                970.0,
                                4.2478362999999995
                            ],
                            [
                                971.0,
                                4.2481205
                            ],
                            [
                                972.0,
                                4.2484042
                            ],
                            [
                                973.0,
                                4.248687400000001
                            ],
                            [
                                974.0,
                                4.24897
                            ],
                            [
                                975.0,
                                4.2492521
                            ],
                            [
                                976.0,
                                4.2495337
                            ],
                            [
                                977.0,
                                4.249814799999999
                            ],
                            [
                                978.0,
                                4.2500953
                            ],
                            [
                                979.0,
                                4.2503754
                            ],
                            [
                                980.0,
                                4.2506549
                            ],
                            [
                                981.0,
                                4.250933900000001
                            ],
                            [
                                982.0,
                                4.2512124
                            ],
                            [
                                983.0,
                                4.2514904
                            ],
                            [
                                984.0,
                                4.2517679
                            ],
                            [
                                985.0,
                                4.252044799999999
                            ],
                            [
                                986.0,
                                4.252321299999999
                            ],
                            [
                                987.0,
                                4.2525973
                            ],
                            [
                                988.0,
                                4.2528727
                            ],
                            [
                                989.0,
                                4.2531477
                            ],
                            [
                                990.0,
                                4.2534221
                            ],
                            [
                                991.0,
                                4.253696099999999
                            ],
                            [
                                992.0,
                                4.2539695
                            ],
                            [
                                993.0,
                                4.2542425
                            ],
                            [
                                994.0,
                                4.254515
                            ],
                            [
                                995.0,
                                4.2547869
                            ],
                            [
                                996.0,
                                4.2550584
                            ],
                            [
                                997.0,
                                4.2553294
                            ],
                            [
                                998.0,
                                4.2555999
                            ],
                            [
                                999.0,
                                4.2558699
                            ],
                            [
                                1000.0,
                                4.2561394
                            ],
                            [
                                1001.0,
                                4.2564085
                            ],
                            [
                                1002.0,
                                4.256677
                            ],
                            [
                                1003.0,
                                4.256945099999999
                            ],
                            [
                                1004.0,
                                4.2572127
                            ],
                            [
                                1005.0,
                                4.2574798
                            ],
                            [
                                1006.0,
                                4.2577464
                            ],
                            [
                                1007.0,
                                4.2580124999999995
                            ],
                            [
                                1008.0,
                                4.2582782
                            ],
                            [
                                1009.0,
                                4.2585434
                            ],
                            [
                                1010.0,
                                4.2588080999999995
                            ],
                            [
                                1011.0,
                                4.2590724
                            ],
                            [
                                1012.0,
                                4.2593361
                            ],
                            [
                                1013.0,
                                4.2595994
                            ],
                            [
                                1014.0,
                                4.2598623
                            ],
                            [
                                1015.0,
                                4.260124599999999
                            ],
                            [
                                1016.0,
                                4.2603865
                            ],
                            [
                                1017.0,
                                4.260648
                            ],
                            [
                                1018.0,
                                4.2609089
                            ],
                            [
                                1019.0,
                                4.2611694
                            ],
                            [
                                1020.0,
                                4.2614295
                            ],
                            [
                                1021.0,
                                4.261689099999999
                            ],
                            [
                                1022.0,
                                4.2619482
                            ],
                            [
                                1023.0,
                                4.2622069
                            ],
                            [
                                1024.0,
                                4.262465099999999
                            ],
                            [
                                1025.0,
                                4.2627228
                            ],
                            [
                                1026.0,
                                4.262980099999999
                            ],
                            [
                                1027.0,
                                4.263237
                            ],
                            [
                                1028.0,
                                4.2634934
                            ],
                            [
                                1029.0,
                                4.2637493
                            ],
                            [
                                1030.0,
                                4.2640047999999995
                            ],
                            [
                                1031.0,
                                4.2642598
                            ],
                            [
                                1032.0,
                                4.2645144
                            ],
                            [
                                1033.0,
                                4.264768599999999
                            ],
                            [
                                1034.0,
                                4.2650223
                            ],
                            [
                                1035.0,
                                4.2652754999999996
                            ],
                            [
                                1036.0,
                                4.2655284
                            ],
                            [
                                1037.0,
                                4.2657807
                            ],
                            [
                                1038.0,
                                4.2660327
                            ],
                            [
                                1039.0,
                                4.2662842
                            ],
                            [
                                1040.0,
                                4.2665352
                            ],
                            [
                                1041.0,
                                4.2667859
                            ],
                            [
                                1042.0,
                                4.267036
                            ],
                            [
                                1043.0,
                                4.2672858
                            ],
                            [
                                1044.0,
                                4.267535099999999
                            ],
                            [
                                1045.0,
                                4.267784
                            ],
                            [
                                1046.0,
                                4.2680324999999995
                            ],
                            [
                                1047.0,
                                4.2682804999999995
                            ],
                            [
                                1048.0,
                                4.268528099999999
                            ],
                            [
                                1049.0,
                                4.2687753
                            ],
                            [
                                1050.0,
                                4.269022
                            ],
                            [
                                1051.0,
                                4.269268299999999
                            ],
                            [
                                1052.0,
                                4.2695142
                            ],
                            [
                                1053.0,
                                4.2697597
                            ],
                            [
                                1054.0,
                                4.2700047
                            ],
                            [
                                1055.0,
                                4.2702493
                            ],
                            [
                                1056.0,
                                4.2704935
                            ],
                            [
                                1057.0,
                                4.2707372999999995
                            ],
                            [
                                1058.0,
                                4.2709807
                            ],
                            [
                                1059.0,
                                4.271223599999999
                            ],
                            [
                                1060.0,
                                4.2714662
                            ],
                            [
                                1061.0,
                                4.271708299999999
                            ],
                            [
                                1062.0,
                                4.2719499999999995
                            ],
                            [
                                1063.0,
                                4.272191299999999
                            ],
                            [
                                1064.0,
                                4.2724322
                            ],
                            [
                                1065.0,
                                4.272672599999999
                            ],
                            [
                                1066.0,
                                4.2729127
                            ],
                            [
                                1067.0,
                                4.2731523
                            ],
                            [
                                1068.0,
                                4.273391599999999
                            ],
                            [
                                1069.0,
                                4.2736304
                            ],
                            [
                                1070.0,
                                4.2738689
                            ],
                            [
                                1071.0,
                                4.2741069000000005
                            ],
                            [
                                1072.0,
                                4.2743445
                            ],
                            [
                                1073.0,
                                4.2745817
                            ],
                            [
                                1074.0,
                                4.274818499999999
                            ],
                            [
                                1075.0,
                                4.275055
                            ],
                            [
                                1076.0,
                                4.275291
                            ],
                            [
                                1077.0,
                                4.275526599999999
                            ],
                            [
                                1078.0,
                                4.2757618
                            ],
                            [
                                1079.0,
                                4.2759967
                            ],
                            [
                                1080.0,
                                4.2762310999999995
                            ],
                            [
                                1081.0,
                                4.276465099999999
                            ],
                            [
                                1082.0,
                                4.276698799999999
                            ],
                            [
                                1083.0,
                                4.2769319999999995
                            ],
                            [
                                1084.0,
                                4.2771649
                            ],
                            [
                                1085.0,
                                4.2773974
                            ],
                            [
                                1086.0,
                                4.2776294
                            ],
                            [
                                1087.0,
                                4.277861099999999
                            ],
                            [
                                1088.0,
                                4.2780924
                            ],
                            [
                                1089.0,
                                4.2783234000000006
                            ],
                            [
                                1090.0,
                                4.2785539
                            ],
                            [
                                1091.0,
                                4.278784099999999
                            ],
                            [
                                1092.0,
                                4.2790137999999995
                            ],
                            [
                                1093.0,
                                4.2792432
                            ],
                            [
                                1094.0,
                                4.2794722
                            ],
                            [
                                1095.0,
                                4.2797008
                            ],
                            [
                                1096.0,
                                4.2799290999999995
                            ],
                            [
                                1097.0,
                                4.280156900000001
                            ],
                            [
                                1098.0,
                                4.2803844
                            ],
                            [
                                1099.0,
                                4.2806115
                            ],
                            [
                                1100.0,
                                4.280838299999999
                            ],
                            [
                                1101.0,
                                4.2810646
                            ],
                            [
                                1102.0,
                                4.281290599999999
                            ],
                            [
                                1103.0,
                                4.2815161999999996
                            ],
                            [
                                1104.0,
                                4.2817414000000005
                            ],
                            [
                                1105.0,
                                4.2819663
                            ],
                            [
                                1106.0,
                                4.2821907999999995
                            ],
                            [
                                1107.0,
                                4.2824149
                            ],
                            [
                                1108.0,
                                4.2826387
                            ],
                            [
                                1109.0,
                                4.282862099999999
                            ],
                            [
                                1110.0,
                                4.283085099999999
                            ],
                            [
                                1111.0,
                                4.283307799999999
                            ],
                            [
                                1112.0,
                                4.283530099999999
                            ],
                            [
                                1113.0,
                                4.283752
                            ],
                            [
                                1114.0,
                                4.2839735999999995
                            ],
                            [
                                1115.0,
                                4.2841948
                            ],
                            [
                                1116.0,
                                4.284415599999999
                            ],
                            [
                                1117.0,
                                4.284636099999999
                            ],
                            [
                                1118.0,
                                4.2848562
                            ],
                            [
                                1119.0,
                                4.285076
                            ],
                            [
                                1120.0,
                                4.2852954
                            ],
                            [
                                1121.0,
                                4.2855144
                            ],
                            [
                                1122.0,
                                4.2857331
                            ],
                            [
                                1123.0,
                                4.2859514999999995
                            ],
                            [
                                1124.0,
                                4.2861694
                            ],
                            [
                                1125.0,
                                4.2863871
                            ],
                            [
                                1126.0,
                                4.2866043
                            ],
                            [
                                1127.0,
                                4.2868213
                            ],
                            [
                                1128.0,
                                4.287037799999999
                            ],
                            [
                                1129.0,
                                4.287254099999999
                            ],
                            [
                                1130.0,
                                4.2874699000000005
                            ],
                            [
                                1131.0,
                                4.287685499999999
                            ],
                            [
                                1132.0,
                                4.2879005999999995
                            ],
                            [
                                1133.0,
                                4.2881155
                            ],
                            [
                                1134.0,
                                4.28833
                            ],
                            [
                                1135.0,
                                4.288544099999999
                            ],
                            [
                                1136.0,
                                4.2887579
                            ],
                            [
                                1137.0,
                                4.2889713
                            ],
                            [
                                1138.0,
                                4.2891845
                            ],
                            [
                                1139.0,
                                4.2893972
                            ],
                            [
                                1140.0,
                                4.2896095999999995
                            ],
                            [
                                1141.0,
                                4.2898217
                            ],
                            [
                                1142.0,
                                4.2900335
                            ],
                            [
                                1143.0,
                                4.2902449
                            ],
                            [
                                1144.0,
                                4.290456
                            ],
                            [
                                1145.0,
                                4.2906667
                            ],
                            [
                                1146.0,
                                4.2908770999999994
                            ],
                            [
                                1147.0,
                                4.2910872
                            ],
                            [
                                1148.0,
                                4.2912969
                            ],
                            [
                                1149.0,
                                4.2915063
                            ],
                            [
                                1150.0,
                                4.2917153
                            ],
                            [
                                1151.0,
                                4.291924099999999
                            ],
                            [
                                1152.0,
                                4.2921325
                            ],
                            [
                                1153.0,
                                4.2923405
                            ],
                            [
                                1154.0,
                                4.2925483
                            ],
                            [
                                1155.0,
                                4.2927557
                            ],
                            [
                                1156.0,
                                4.2929628
                            ],
                            [
                                1157.0,
                                4.293169499999999
                            ],
                            [
                                1158.0,
                                4.293375999999999
                            ],
                            [
                                1159.0,
                                4.293582099999999
                            ],
                            [
                                1160.0,
                                4.2937878
                            ],
                            [
                                1161.0,
                                4.2939932999999995
                            ],
                            [
                                1162.0,
                                4.2941984
                            ],
                            [
                                1163.0,
                                4.2944032
                            ],
                            [
                                1164.0,
                                4.2946077
                            ],
                            [
                                1165.0,
                                4.2948119
                            ],
                            [
                                1166.0,
                                4.2950157
                            ],
                            [
                                1167.0,
                                4.2952192
                            ],
                            [
                                1168.0,
                                4.2954224000000005
                            ],
                            [
                                1169.0,
                                4.295625299999999
                            ],
                            [
                                1170.0,
                                4.2958279
                            ],
                            [
                                1171.0,
                                4.2960302
                            ],
                            [
                                1172.0,
                                4.296232099999999
                            ],
                            [
                                1173.0,
                                4.2964337
                            ],
                            [
                                1174.0,
                                4.296635
                            ],
                            [
                                1175.0,
                                4.296836
                            ],
                            [
                                1176.0,
                                4.2970367
                            ],
                            [
                                1177.0,
                                4.297237099999999
                            ],
                            [
                                1178.0,
                                4.2974371
                            ],
                            [
                                1179.0,
                                4.2976369000000005
                            ],
                            [
                                1180.0,
                                4.297836299999999
                            ],
                            [
                                1181.0,
                                4.2980354
                            ],
                            [
                                1182.0,
                                4.2982342
                            ],
                            [
                                1183.0,
                                4.2984327
                            ],
                            [
                                1184.0,
                                4.2986309
                            ],
                            [
                                1185.0,
                                4.2988288
                            ],
                            [
                                1186.0,
                                4.2990264
                            ],
                            [
                                1187.0,
                                4.2992237
                            ],
                            [
                                1188.0,
                                4.2994207
                            ],
                            [
                                1189.0,
                                4.2996174
                            ],
                            [
                                1190.0,
                                4.2998137
                            ],
                            [
                                1191.0,
                                4.3000098
                            ],
                            [
                                1192.0,
                                4.300205599999999
                            ],
                            [
                                1193.0,
                                4.300401
                            ],
                            [
                                1194.0,
                                4.3005962
                            ],
                            [
                                1195.0,
                                4.3007911
                            ],
                            [
                                1196.0,
                                4.3009856
                            ],
                            [
                                1197.0,
                                4.3011799
                            ],
                            [
                                1198.0,
                                4.3013739
                            ],
                            [
                                1199.0,
                                4.301567599999999
                            ],
                            [
                                1200.0,
                                4.3017609000000006
                            ],
                            [
                                1201.0,
                                4.301953999999999
                            ],
                            [
                                1202.0,
                                4.3021468
                            ],
                            [
                                1203.0,
                                4.3023393
                            ],
                            [
                                1204.0,
                                4.3025315
                            ],
                            [
                                1205.0,
                                4.3027234000000005
                            ],
                            [
                                1206.0,
                                4.302915
                            ],
                            [
                                1207.0,
                                4.3031064
                            ],
                            [
                                1208.0,
                                4.3032974
                            ],
                            [
                                1209.0,
                                4.303488099999999
                            ],
                            [
                                1210.0,
                                4.3036786
                            ],
                            [
                                1211.0,
                                4.3038688
                            ],
                            [
                                1212.0,
                                4.3040587
                            ],
                            [
                                1213.0,
                                4.3042482
                            ],
                            [
                                1214.0,
                                4.3044375
                            ],
                            [
                                1215.0,
                                4.3046266
                            ],
                            [
                                1216.0,
                                4.3048153
                            ],
                            [
                                1217.0,
                                4.3050037
                            ],
                            [
                                1218.0,
                                4.3051919000000005
                            ],
                            [
                                1219.0,
                                4.3053798
                            ],
                            [
                                1220.0,
                                4.3055674
                            ],
                            [
                                1221.0,
                                4.3057547
                            ],
                            [
                                1222.0,
                                4.3059417
                            ],
                            [
                                1223.0,
                                4.3061285
                            ],
                            [
                                1224.0,
                                4.306315
                            ],
                            [
                                1225.0,
                                4.3065012
                            ],
                            [
                                1226.0,
                                4.3066870999999995
                            ],
                            [
                                1227.0,
                                4.3068726999999996
                            ],
                            [
                                1228.0,
                                4.307058099999999
                            ],
                            [
                                1229.0,
                                4.307243099999999
                            ],
                            [
                                1230.0,
                                4.3074279
                            ],
                            [
                                1231.0,
                                4.307612499999999
                            ],
                            [
                                1232.0,
                                4.3077967
                            ],
                            [
                                1233.0,
                                4.3079807
                            ],
                            [
                                1234.0,
                                4.3081644
                            ],
                            [
                                1235.0,
                                4.3083478
                            ],
                            [
                                1236.0,
                                4.3085309999999994
                            ],
                            [
                                1237.0,
                                4.3087139
                            ],
                            [
                                1238.0,
                                4.3088964999999995
                            ],
                            [
                                1239.0,
                                4.3090788
                            ],
                            [
                                1240.0,
                                4.3092609
                            ],
                            [
                                1241.0,
                                4.3094427
                            ],
                            [
                                1242.0,
                                4.3096242
                            ],
                            [
                                1243.0,
                                4.3098054999999995
                            ],
                            [
                                1244.0,
                                4.3099865
                            ],
                            [
                                1245.0,
                                4.3101672
                            ],
                            [
                                1246.0,
                                4.3103477
                            ],
                            [
                                1247.0,
                                4.3105279
                            ],
                            [
                                1248.0,
                                4.310707799999999
                            ],
                            [
                                1249.0,
                                4.3108875
                            ],
                            [
                                1250.0,
                                4.3110669
                            ],
                            [
                                1251.0,
                                4.311246
                            ],
                            [
                                1252.0,
                                4.3114249000000004
                            ],
                            [
                                1253.0,
                                4.3116034999999995
                            ],
                            [
                                1254.0,
                                4.311781799999999
                            ],
                            [
                                1255.0,
                                4.3119599
                            ],
                            [
                                1256.0,
                                4.3121377
                            ],
                            [
                                1257.0,
                                4.3123153
                            ],
                            [
                                1258.0,
                                4.3124926
                            ],
                            [
                                1259.0,
                                4.3126695999999995
                            ],
                            [
                                1260.0,
                                4.3128464
                            ],
                            [
                                1261.0,
                                4.313022999999999
                            ],
                            [
                                1262.0,
                                4.3131992
                            ],
[truncated: 724,986 more chars]
