# Supplementary material for: Combining signal and sequence to detect RNA polymerase initiation in ATAC-seq data
Source: PLoS One. 2020 Apr 30;15(4):e0232332. doi: 10.1371/journal.pone.0232332 (PMC7192442; doi:10.1371/journal.pone.0232332)
Supplement: S2 File — (ZIP) [file pone.0232332.s012.zip]

Archive with 210 entries (209 files):
- nucleosome_positioning/
- nucleosome_positioning/SRR3622818_nucleosome_heatmap.png
- nucleosome_positioning/SRR891275_pt_score.png
- nucleosome_positioning/SRR5063986_NFRscore.png
- nucleosome_positioning/SRR5876159_footprint_plot.png
- nucleosome_positioning/SRR3622818_feature_aligned_heatmap.png
- nucleosome_positioning/SRR3622817_footprint_plot.png
- nucleosome_positioning/SRR5007258_segmentation_spearman.txt
- nucleosome_positioning/SRR5007259_footprint_plot.png
- nucleosome_positioning/SRR891275_feature_aligned_heatmap.png
- nucleosome_positioning/SRR1822165_segmentation_spearman.txt
- nucleosome_positioning/SRR891276_segmentation_spearman.txt
- nucleosome_positioning/SRR8932927_footprint_plot.png
- nucleosome_positioning/SRX6443491_segmentation_spearman.txt
- nucleosome_positioning/SRR891276_pt_score.png
- nucleosome_positioning/SRR5063985_NFRscore.png
- nucleosome_positioning/SRR6216227_nucleosome_distribution.png
- nucleosome_positioning/SRR1822166_segmentation_spearman.txt
- nucleosome_positioning/SRR5876159_segmentation_spearman.txt
- nucleosome_positioning/SRR3622817_segmentation_spearman.txt
- nucleosome_positioning/SRR891275_segmentation_spearman.txt
- nucleosome_positioning/SRR8932925_segmentation_spearman.txt
- nucleosome_positioning/SRX6443491_nucleosome_distribution.png
- nucleosome_positioning/SRR6216226_footprint_plot.png
- nucleosome_positioning/SRR5063984_NFRscore.png
- nucleosome_positioning/SRR5128074_TSS_enrichment_score.txt
- nucleosome_positioning/SRR7140572_NFRscore.png
- nucleosome_positioning/SRR1822165_NFRscore.png
- nucleosome_positioning/SRR1822165_footprint_plot.png
- nucleosome_positioning/SRR5128074_feature_aligned_heatmap.png
- nucleosome_positioning/SRX6443489_nucleosome_distribution.png
- nucleosome_positioning/SRX6443490_NFRscore.png
- nucleosome_positioning/SRR5007258_feature_aligned_heatmap.png
- nucleosome_positioning/SRR8932927_nucleosome_distribution.png
- nucleosome_positioning/SRR5063985_nucleosome_distribution.png
- nucleosome_positioning/SRR1822168_pt_score.png
- nucleosome_positioning/SRX6443491_NFRscore.png
- nucleosome_positioning/SRR8932927_NFRscore.png
- nucleosome_positioning/SRR1822168_TSS_enrichment_score.txt
- nucleosome_positioning/SRR1822168_feature_aligned_heatmap.png
- nucleosome_positioning/SRR8932925_nucleosome_distribution.png
- nucleosome_positioning/SRR7140573_NFRscore.png
- nucleosome_positioning/SRR1822166_NFRscore.png
- nucleosome_positioning/SRR7140571_NFRscore.png
- nucleosome_positioning/SRR1822166_feature_aligned_heatmap.png
- nucleosome_positioning/SRR8932925_NFRscore.png
- nucleosome_positioning/SRR3622819_nucleosome_heatmap.png
- nucleosome_positioning/SRR891275_footprint_plot.png
- nucleosome_positioning/SRR5876158_nucleosome_distribution.png
- nucleosome_positioning/SRR1822167_NFRscore.png
- nucleosome_positioning/SRR5007259_TSS_enrichment_score.txt
- nucleosome_positioning/SRR5063984_pt_score.png
- nucleosome_positioning/SRR891276_nucleosome_distribution.png
- nucleosome_positioning/SRX6443491_footprint_plot.png
- nucleosome_positioning/SRR891276_NFRscore.png
- nucleosome_positioning/SRR5128074_nucleosome_heatmap.png
- nucleosome_positioning/SRR5063985_pt_score.png
- nucleosome_positioning/SRR5063985_segmentation_spearman.txt
- nucleosome_positioning/SRR3622819_nucleosome_distribution.png
- nucleosome_positioning/SRR5007258_TSS_enrichment_score.txt
- nucleosome_positioning/SRR5063985_footprint_plot.png
- nucleosome_positioning/SRX6443488_segmentation_spearman.txt
- nucleosome_positioning/SRR3622817_nucleosome_distribution.png
- nucleosome_positioning/SRX6443490_feature_aligned_heatmap.png
- nucleosome_positioning/SRR8932925_footprint_plot.png
- nucleosome_positioning/SRX6443488_nucleosome_heatmap.png
- nucleosome_positioning/SRR6216227_segmentation_spearman.txt
- nucleosome_positioning/SRR6216226_feature_aligned_heatmap.png
- nucleosome_positioning/SRR1822168_nucleosome_heatmap.png
- nucleosome_positioning/SRR3622818_segmentation_spearman.txt
- nucleosome_positioning/SRR891275_NFRscore.png
- nucleosome_positioning/SRR5063986_segmentation_spearman.txt
- nucleosome_positioning/SRR3622819_footprint_plot.png
- nucleosome_positioning/SRR5063986_pt_score.png
- nucleosome_positioning/SRR5063986_feature_aligned_heatmap.png
- nucleosome_positioning/SRX6443489_footprint_plot.png
- nucleosome_positioning/SRR6216227_TSS_enrichment_score.txt
- nucleosome_positioning/SRR1822167_pt_score.png
- nucleosome_positioning/SRR1822167_footprint_plot.png
- nucleosome_positioning/SRR5063984_TSS_enrichment_score.txt
- nucleosome_positioning/SRR5063984_feature_aligned_heatmap.png
- nucleosome_positioning/SRR1822166_TSS_enrichment_score.txt
- nucleosome_positioning/SRX6443488_feature_aligned_heatmap.png
- nucleosome_positioning/SRR1822166_pt_score.png
- nucleosome_positioning/SRR5007259_nucleosome_distribution.png
- nucleosome_positioning/SRR5063985_TSS_enrichment_score.txt
- nucleosome_positioning/SRR1822167_TSS_enrichment_score.txt
- nucleosome_positioning/SRR8932925_pt_score.png
- nucleosome_positioning/SRX6443489_nucleosome_heatmap.png
- nucleosome_positioning/SRR7140571_pt_score.png
- nucleosome_positioning/SRR6216226_TSS_enrichment_score.txt
- nucleosome_positioning/SRR5876159_feature_aligned_heatmap.png
- nucleosome_positioning/SRX6443491_pt_score.png
- nucleosome_positioning/SRR1822168_NFRscore.png
- nucleosome_positioning/SRX6443489_TSS_enrichment_score.txt
- nucleosome_positioning/SRR1822165_TSS_enrichment_score.txt
- nucleosome_positioning/SRR7140573_pt_score.png
- nucleosome_positioning/SRR8932927_pt_score.png
- nucleosome_positioning/SRR7140572_pt_score.png
- nucleosome_positioning/SRR1822167_nucleosome_distribution.png
- nucleosome_positioning/SRX6443490_pt_score.png
- nucleosome_positioning/SRR1822165_nucleosome_distribution.png
- nucleosome_positioning/SRX6443488_TSS_enrichment_score.txt
- nucleosome_positioning/SRR1822165_pt_score.png
- nucleosome_positioning/SRR5063986_TSS_enrichment_score.txt
- nucleosome_positioning/SRR3622818_nucleosome_distribution.png
- nucleosome_positioning/SRR5876158_NFRscore.png
- nucleosome_positioning/SRR3622819_NFRscore.png
- nucleosome_positioning/SRR6216227_nucleosome_heatmap.png
- nucleosome_positioning/SRR5007259_segmentation_spearman.txt
- nucleosome_positioning/SRR6216226_NFRscore.png
- nucleosome_positioning/SRR5128074_NFRscore.png
- nucleosome_positioning/SRX6443491_nucleosome_heatmap.png
- nucleosome_positioning/SRR1822166_nucleosome_heatmap.png
- nucleosome_positioning/SRR891275_nucleosome_distribution.png
- nucleosome_positioning/SRR6216227_NFRscore.png
- nucleosome_positioning/SRR5128074_footprint_plot.png
- nucleosome_positioning/SRX6443488_footprint_plot.png
- nucleosome_positioning/SRR5876159_NFRscore.png
- nucleosome_positioning/SRR8932927_segmentation_spearman.txt
- nucleosome_positioning/SRR1822166_footprint_plot.png
- nucleosome_positioning/SRR3622818_NFRscore.png
- nucleosome_positioning/SRR6216227_feature_aligned_heatmap.png
- nucleosome_positioning/SRR8932925_nucleosome_heatmap.png
- nucleosome_positioning/SRR891276_footprint_plot.png
- nucleosome_positioning/SRX6443491_TSS_enrichment_score.txt
- nucleosome_positioning/SRX6443490_segmentation_spearman.txt
- nucleosome_positioning/SRR3622817_TSS_enrichment_score.txt
- nucleosome_positioning/SRX6443491_feature_aligned_heatmap.png
- nucleosome_positioning/SRR3622817_pt_score.png
- nucleosome_positioning/SRR1822167_segmentation_spearman.txt
- nucleosome_positioning/SRR5876158_segmentation_spearman.txt
- nucleosome_positioning/SRX6443490_TSS_enrichment_score.txt
- nucleosome_positioning/SRR5063984_nucleosome_heatmap.png
- nucleosome_positioning/SRR891275_nucleosome_heatmap.png
- nucleosome_positioning/SRR5007258_nucleosome_distribution.png
- nucleosome_positioning/SRR5128074_nucleosome_distribution.png
- nucleosome_positioning/SRX6443489_feature_aligned_heatmap.png
- nucleosome_positioning/SRR5063984_footprint_plot.png
- nucleosome_positioning/SRR5063985_nucleosome_heatmap.png
- nucleosome_positioning/SRR5007259_NFRscore.png
- nucleosome_positioning/SRR1822168_nucleosome_distribution.png
- nucleosome_positioning/SRR8932925_feature_aligned_heatmap.png
- nucleosome_positioning/SRR5007258_NFRscore.png
- nucleosome_positioning/SRR8932927_feature_aligned_heatmap.png
- nucleosome_positioning/SRR5063985_feature_aligned_heatmap.png
- nucleosome_positioning/SRX6443490_footprint_plot.png
- nucleosome_positioning/SRR1822167_nucleosome_heatmap.png
- nucleosome_positioning/SRX6443490_nucleosome_heatmap.png
- nucleosome_positioning/SRR1822166_nucleosome_distribution.png
- nucleosome_positioning/SRX6443489_NFRscore.png
- nucleosome_positioning/SRR5876159_TSS_enrichment_score.txt
- nucleosome_positioning/SRR3622818_footprint_plot.png
- nucleosome_positioning/SRR5876158_TSS_enrichment_score.txt
- nucleosome_positioning/SRX6443488_NFRscore.png
- nucleosome_positioning/SRR5876158_feature_aligned_heatmap.png
- nucleosome_positioning/SRR6216226_nucleosome_heatmap.png
- nucleosome_positioning/SRR3622817_NFRscore.png
- nucleosome_positioning/SRR891276_feature_aligned_heatmap.png
- nucleosome_positioning/SRR1822165_nucleosome_heatmap.png
- nucleosome_positioning/SRR7140572_TSS_enrichment_score.txt
- nucleosome_positioning/SRR5063984_segmentation_spearman.txt
- nucleosome_positioning/SRR7140573_TSS_enrichment_score.txt
- nucleosome_positioning/SRR3622819_feature_aligned_heatmap.png
- nucleosome_positioning/SRX6443489_segmentation_spearman.txt
- nucleosome_positioning/SRR5876158_nucleosome_heatmap.png
- nucleosome_positioning/SRR6216227_pt_score.png
- nucleosome_positioning/SRR3622819_TSS_enrichment_score.txt
- nucleosome_positioning/SRR7140571_TSS_enrichment_score.txt
- nucleosome_positioning/SRR5128074_pt_score.png
- nucleosome_positioning/SRR3622818_pt_score.png
- nucleosome_positioning/SRR5876159_pt_score.png
- nucleosome_positioning/SRR3622817_feature_aligned_heatmap.png
- nucleosome_positioning/SRR1822168_footprint_plot.png
- nucleosome_positioning/SRX6443490_nucleosome_distribution.png
- nucleosome_positioning/SRR3622819_pt_score.png
- nucleosome_positioning/SRR5007258_nucleosome_heatmap.png
- nucleosome_positioning/SRR6216226_segmentation_spearman.txt
- nucleosome_positioning/SRR5876158_pt_score.png
- nucleosome_positioning/SRR6216226_pt_score.png
- nucleosome_positioning/SRR6216226_nucleosome_distribution.png
- nucleosome_positioning/SRR3622818_TSS_enrichment_score.txt
- nucleosome_positioning/SRR1822168_segmentation_spearman.txt
- nucleosome_positioning/SRR3622819_segmentation_spearman.txt
- nucleosome_positioning/SRR5063984_nucleosome_distribution.png
- nucleosome_positioning/SRR5007258_footprint_plot.png
- nucleosome_positioning/SRR891275_TSS_enrichment_score.txt
- nucleosome_positioning/SRR8932927_TSS_enrichment_score.txt
- nucleosome_positioning/SRR5007259_nucleosome_heatmap.png
- nucleosome_positioning/SRX6443488_pt_score.png
- nucleosome_positioning/SRR5063986_nucleosome_distribution.png
- nucleosome_positioning/SRR8932927_nucleosome_heatmap.png
- nucleosome_positioning/SRR5063986_footprint_plot.png
- nucleosome_positioning/SRR5063986_nucleosome_heatmap.png
- nucleosome_positioning/SRR5128074_segmentation_spearman.txt
- nucleosome_positioning/SRR3622817_nucleosome_heatmap.png
- nucleosome_positioning/SRR5007259_feature_aligned_heatmap.png
- nucleosome_positioning/SRR891276_nucleosome_heatmap.png
- nucleosome_positioning/SRR5876158_footprint_plot.png
- nucleosome_positioning/SRX6443488_nucleosome_distribution.png
- nucleosome_positioning/SRX6443489_pt_score.png
- nucleosome_positioning/SRR5007258_pt_score.png
- nucleosome_positioning/SRR5876159_nucleosome_heatmap.png
- nucleosome_positioning/SRR6216227_footprint_plot.png
- nucleosome_positioning/SRR891276_TSS_enrichment_score.txt
- nucleosome_positioning/SRR5876159_nucleosome_distribution.png
- nucleosome_positioning/SRR8932925_TSS_enrichment_score.txt
- nucleosome_positioning/SRR1822165_feature_aligned_heatmap.png
- nucleosome_positioning/SRR5007259_pt_score.png
- nucleosome_positioning/SRR1822167_feature_aligned_heatmap.png
