# Supplementary material for: Combining signal and sequence to detect RNA polymerase initiation in ATAC-seq data
Source: PLoS One. 2020 Apr 30;15(4):e0232332. doi: 10.1371/journal.pone.0232332 (PMC7192442; doi:10.1371/journal.pone.0232332)
Supplement: S2 File — (ZIP) [file pone.0232332.s012.zip › nucleosome_positioning/SRR891275_segmentation_spearman.txt]

$`+`

	Spearman's rank correlation rho

data:  predictedBindingSiteScore and highest.sig.windows
S = 988870000, p-value = 1.781e-07
alternative hypothesis: true rho is not equal to 0
sample estimates:
      rho 
0.1197695 


$`-`

	Spearman's rank correlation rho

data:  predictedBindingSiteScore and highest.sig.windows
S = 1006900000, p-value = 6.321e-06
alternative hypothesis: true rho is not equal to 0
sample estimates:
      rho 
0.1036794 


          pos   distal_abun proximal_abun       binding 
 59.000000000   0.004725141   0.011180455   0.008597626 
