# Supplementary material for: Combining signal and sequence to detect RNA polymerase initiation in ATAC-seq data
Source: PLoS One. 2020 Apr 30;15(4):e0232332. doi: 10.1371/journal.pone.0232332 (PMC7192442; doi:10.1371/journal.pone.0232332)
Supplement: S2 File — (ZIP) [file pone.0232332.s012.zip › nucleosome_positioning/SRR5128074_TSS_enrichment_score.txt]

   Min. 1st Qu.  Median    Mean 3rd Qu.    Max.    NA's 
 0.0000  0.8738  2.7991     Inf 43.7264     Inf      25 
