# Supplementary material for: Combining signal and sequence to detect RNA polymerase initiation in ATAC-seq data
Source: PLoS One. 2020 Apr 30;15(4):e0232332. doi: 10.1371/journal.pone.0232332 (PMC7192442; doi:10.1371/journal.pone.0232332)
Supplement: S2 File — (ZIP) [file pone.0232332.s012.zip › nucleosome_positioning/SRX6443488_segmentation_spearman.txt]

$`+`

	Spearman's rank correlation rho

data:  predictedBindingSiteScore and highest.sig.windows
S = 5.5232e+10, p-value < 2.2e-16
alternative hypothesis: true rho is not equal to 0
sample estimates:
      rho 
0.3882876 


$`-`

	Spearman's rank correlation rho

data:  predictedBindingSiteScore and highest.sig.windows
S = 5.3926e+10, p-value < 2.2e-16
alternative hypothesis: true rho is not equal to 0
sample estimates:
      rho 
0.4027458 


          pos   distal_abun proximal_abun       binding 
  50.00000000    0.62025950    1.21776552    0.01953951 
