# Supplementary material for: Combining signal and sequence to detect RNA polymerase initiation in ATAC-seq data
Source: PLoS One. 2020 Apr 30;15(4):e0232332. doi: 10.1371/journal.pone.0232332 (PMC7192442; doi:10.1371/journal.pone.0232332)
Supplement: S2 File — (ZIP) [file pone.0232332.s012.zip › nucleosome_positioning/SRR3622819_segmentation_spearman.txt]

$`+`

	Spearman's rank correlation rho

data:  predictedBindingSiteScore and highest.sig.windows
S = 5.0192e+10, p-value < 2.2e-16
alternative hypothesis: true rho is not equal to 0
sample estimates:
      rho 
0.2229864 


$`-`

	Spearman's rank correlation rho

data:  predictedBindingSiteScore and highest.sig.windows
S = 4.9287e+10, p-value < 2.2e-16
alternative hypothesis: true rho is not equal to 0
sample estimates:
      rho 
0.2370083 


          pos   distal_abun proximal_abun       binding 
  60.50000000    0.03398939    0.05839584    0.01167359 
