# Supplementary material for: Combining signal and sequence to detect RNA polymerase initiation in ATAC-seq data
Source: PLoS One. 2020 Apr 30;15(4):e0232332. doi: 10.1371/journal.pone.0232332 (PMC7192442; doi:10.1371/journal.pone.0232332)
Supplement: S3 File — (ZIP) [file pone.0232332.s013.zip]

Archive with 46 entries (38 files):
- bidir_annotations/
- bidir_annotations/fstitch_train/
- bidir_annotations/fstitch_train/LNCaP_train.bed
- bidir_annotations/fstitch_train/.nextflow.log
- bidir_annotations/fstitch_train/MCF7_train.bed
- bidir_annotations/fstitch_train/Jurkat_train.bed
- bidir_annotations/fstitch_train/HCT116_train.bed
- bidir_annotations/fstitch_train/H1_train.bed
- bidir_annotations/fstitch_train/K562_train.bed
- bidir_annotations/fstitch_train/.nextflow/
- bidir_annotations/fstitch_train/.nextflow/cache/
- bidir_annotations/fstitch_train/.nextflow/cache/cdad2dd1-41de-46dd-85ef-fca20bccd600/
- bidir_annotations/fstitch_train/.nextflow/cache/cdad2dd1-41de-46dd-85ef-fca20bccd600/index.loving_einstein
- bidir_annotations/fstitch_train/.nextflow/cache/cdad2dd1-41de-46dd-85ef-fca20bccd600/db/
- bidir_annotations/fstitch_train/.nextflow/cache/cdad2dd1-41de-46dd-85ef-fca20bccd600/db/LOCK
- bidir_annotations/fstitch_train/.nextflow/cache/cdad2dd1-41de-46dd-85ef-fca20bccd600/db/CURRENT
- bidir_annotations/fstitch_train/.nextflow/cache/cdad2dd1-41de-46dd-85ef-fca20bccd600/db/000003.log
- bidir_annotations/fstitch_train/.nextflow/cache/cdad2dd1-41de-46dd-85ef-fca20bccd600/db/MANIFEST-000002
- bidir_annotations/fstitch_train/.nextflow/history
- bidir_annotations/fstitch_train/HeLa_train.bed
- bidir_annotations/fstitch_train/THP1_train.bed
- bidir_annotations/fstitch_train/original_A549_train.bed
- bidir_annotations/fstitch_train/GM12878_train.bed
- bidir_annotations/fstitch_train/A549_train.bed
- bidir_annotations/tfit_annotations/
- bidir_annotations/tfit_annotations/H1_merged_tfit_bidirs.bed
- bidir_annotations/tfit_annotations/LNCaP_merged_tfit_bidirs.bed
- bidir_annotations/tfit_annotations/K562_merged_tfit_bidirs.bed
- bidir_annotations/tfit_annotations/HCT116_merged_tfit_bidirs.bed
- bidir_annotations/tfit_annotations/GM12878_merged_tfit_bidirs.bed
- bidir_annotations/tfit_annotations/HeLa_merged_tfit_bidirs.bed
- bidir_annotations/tfit_annotations/MCF7_merged_tfit_bidirs.bed
- bidir_annotations/tfit_annotations/A549_merged_tfit_bidirs.bed
- bidir_annotations/tfit_annotations/THP1_merged_tfit_bidirs.bed
- bidir_annotations/tfit_annotations/Jurkat_merged_tfit_bidirs.bed
- bidir_annotations/fstitch_annotations/
- bidir_annotations/fstitch_annotations/THP1_merged_fstitch_short_bidirs.bed
- bidir_annotations/fstitch_annotations/GM12878_merged_fstitch_short_bidirs.bed
- bidir_annotations/fstitch_annotations/Jurkat_merged_fstitch_short_bidirs.bed
- bidir_annotations/fstitch_annotations/LNCaP_merged_fstitch_short_bidirs.bed
- bidir_annotations/fstitch_annotations/HCT116_merged_fstitch_short_bidirs.bed
- bidir_annotations/fstitch_annotations/K562_merged_fstitch_short_bidirs.bed
- bidir_annotations/fstitch_annotations/A549_merged_fstitch_short_bidirs.bed
- bidir_annotations/fstitch_annotations/MCF7_merged_fstitch_short_bidirs.bed
- bidir_annotations/fstitch_annotations/HeLa_merged_fstitch_short_bidirs.bed
- bidir_annotations/fstitch_annotations/H1_merged_fstitch_short_bidirs.bed
