# Supplementary material for: Combining signal and sequence to detect RNA polymerase initiation in ATAC-seq data
Source: PLoS One. 2020 Apr 30;15(4):e0232332. doi: 10.1371/journal.pone.0232332 (PMC7192442; doi:10.1371/journal.pone.0232332)
Supplement: S3 File — (ZIP) [file pone.0232332.s013.zip › bidir_annotations/fstitch_train/LNCaP_train.bed]

chr6	36678751	36689683	1
chr6	36623291	36634223	0
chr6	36594583	36613332	1
chr6	36569991	36588740	0
chr6	36486823	36492869	1
chr6	36443698	36483550	1
chr6	36296715	36309909	0
chr6	36197516	36238143	1
chr6	36145314	36185941	0
chr6	36026961	36121263	1
chr6	35924173	36005483	0
chr6	35747385	35820043	0
chr6	35497026	35508400	1
chr12	89709636	89713644	1
chr12	89716678	89720686	0
chr12	89724423	89738128	0
chr12	89739368	89794193	0
chr12	90009734	90060493	0
chr12	90735629	90954933	0
chr12	91618487	91638197	1
chr12	93377103	93410198	1
chr12	93468212	93495470	1
chr12	93530691	93555187	0
chr12	93570805	93577640	1
chr12	93597535	93624947	0
chr12	93678693	94037911	1
chr12	94076285	94295105	0
chr12	95075495	95119555	0
chr12	95217801	95261861	1
chr12	95475073	95524344	1
chr12	95530632	95579903	0
chr12	95859787	95879357	1
chr12	95921312	95940882	0
chr12	96438836	96515997	0
chr12	96907695	96969614	1
chr12	98648763	98738846	1
