# Supplementary material for: Combining signal and sequence to detect RNA polymerase initiation in ATAC-seq data
Source: PLoS One. 2020 Apr 30;15(4):e0232332. doi: 10.1371/journal.pone.0232332 (PMC7192442; doi:10.1371/journal.pone.0232332)
Supplement: S3 File — (ZIP) [file pone.0232332.s013.zip › bidir_annotations/fstitch_train/MCF7_train.bed]

chr6	36678728	36692429	1
chr6	36647287	36660988	0
chr6	36594325	36619118	1
chr6	36506258	36525060	0
chr6	36479436	36494651	1
chr6	36443111	36477930	1
chr6	36423406	36424927	1
chr6	36417105	36418626	0
chr6	36374051	36409182	0
chr6	36339276	36366484	0
chr6	36213106	36237165	1
chr6	36197082	36211931	1
chr6	36147765	36156502	0
chr6	36111478	36146609	1
chr6	36028791	36109332	1
chr6	35959788	36024350	0
chr6	35921198	35933896	1
chr6	35807328	35825526	0
chr6	35736978	35745926	0
chr6	35694450	35712261	0
chr6	35600844	35609148	0
chr6	35497763	35510481	1
chr6	35468540	35476286	1
chr6	35438321	35446067	0
chr6	35260709	35299257	1
chr6	35511122	35520749	0
chr6	35463538	35466592	0
chr6	35356554	35362019	1
chr6	35319872	35331793	0
chr6	35302794	35312801	0
chr12	68807217	68852877	1
chr12	68788848	68805416	0
chr12	68747294	68763862	1
chr12	68704334	68744563	1
chr12	68610819	68674685	1
chr12	68469221	68513676	0
chr12	68334445	68338627	0
chr12	68332568	68333731	1
chr12	68287580	68290374	0
chr12	68265923	68285572	0
chr12	68037079	68084767	0
