# Supplementary material for: Combining signal and sequence to detect RNA polymerase initiation in ATAC-seq data
Source: PLoS One. 2020 Apr 30;15(4):e0232332. doi: 10.1371/journal.pone.0232332 (PMC7192442; doi:10.1371/journal.pone.0232332)
Supplement: S3 File — (ZIP) [file pone.0232332.s013.zip › bidir_annotations/fstitch_train/Jurkat_train.bed]

chr12	68811947	68851161	1
chr12	68854373	68866707	0
chr12	68785717	68792886	0
chr12	68745470	68777310	1
chr12	68694682	68710953	1
chr12	68659916	68668517	1
chr12	68618351	68638407	1
chr12	68453899	68473955	0
chr12	67693928	67913232	0
chr12	67650144	67673646	1
chr12	67401741	67621045	0
chr12	67269451	67367621	1
chr12	67121550	67219720	0
chr12	66301792	66361822	1
chr12	66235984	66296014	0
chr12	65360864	65420894	0
chr12	65170019	65259079	1
chr12	64844067	64855595	0
chr12	64691884	64703707	1
chr12	64405051	64510008	1
chr12	64292084	64397041	0
chr12	63780109	63812232	1
chr12	63573856	63605979	0
chr12	62602795	62626109	1
chr12	62470445	62523557	1
chr12	62423433	62464274	0
chr12	62259809	62418129	1
chr12	61890750	62013835	0
chr12	61127918	61160319	0
chr6	36724125	36741817	1
chr6	36927276	36931892	1
chr6	36933934	36938550	0
chr6	37260997	37346364	1
chr6	37393763	37397195	1
chr6	37401169	37404601	0
chr6	37410304	37427869	0
chr6	37706348	37776612	0
chr6	38204612	38274876	0
