# Supplementary material for: Combining signal and sequence to detect RNA polymerase initiation in ATAC-seq data
Source: PLoS One. 2020 Apr 30;15(4):e0232332. doi: 10.1371/journal.pone.0232332 (PMC7192442; doi:10.1371/journal.pone.0232332)
Supplement: S3 File — (ZIP) [file pone.0232332.s013.zip › bidir_annotations/fstitch_train/HCT116_train.bed]

chr6	36678570	36689649	1
chr6	36779405	36790484	0
chr6	36594996	36609778	1
chr6	36270647	36285429	0
chr6	36241767	36256549	0
chr6	36228311	36237062	1
chr6	36150508	36159259	0
chr6	36106567	36112570	1
chr6	35983383	35989386	0
chr2	108722138	108784908	1
chr2	108289331	108312884	0
chr2	107828330	107895567	1
chr2	106373606	106407353	0
chr1	45688065	45700804	1
chr1	45701735	45714474	0
chr1	46024430	46041121	1
chr1	46095326	46112017	0
chr1	203305752	203311655	1
chr1	203418617	203470062	0
chr12	68807024	68852684	1
chr12	68656748	68668334	1
chr12	67672820	67727645	0
chr12	67649485	67667845	1
chr12	67269180	67322146	1
chr12	66352507	66389149	0
chr12	65977538	66003011	0
chr12	65846432	65956083	1
chr12	65603713	65605507	1
chr12	65596761	65600186	0
chr12	65558674	65586086	1
chr12	65537108	65538773	1
chr12	65533773	65535438	1
chr12	65531715	65533380	0
chr12	65524711	65526376	0
chr12	65494968	65497448	1
chr12	65491102	65493582	0
chr12	64954381	65049205	0
chr12	63603483	63631044	0
chr12	62604544	62623589	1
