# Supplementary material for: Combining signal and sequence to detect RNA polymerase initiation in ATAC-seq data
Source: PLoS One. 2020 Apr 30;15(4):e0232332. doi: 10.1371/journal.pone.0232332 (PMC7192442; doi:10.1371/journal.pone.0232332)
Supplement: S3 File — (ZIP) [file pone.0232332.s013.zip › bidir_annotations/fstitch_train/H1_train.bed]

chr6	36595308	36615473	1
chr6	36570380	36590545	0
chr6	36446015	36485809	1
chr6	36341121	36380915	0
chr6	36207939	36234723	1
chr6	36156333	36183117	0
chr6	36109601	36123405	1
chr2	71335830	71350252	1
chr2	71416447	71450657	1
chr2	71463175	71497385	0
chr2	71611262	71645472	0
chr2	71711108	71745318	0
chr2	72014429	72024419	0
chr2	73116742	73178194	0
chr2	73239068	73254192	1
chr2	73547300	73619901	1
chr1	43649546	43706546	1
chr1	43582763	43639763	1
chr1	43471679	43528679	0
chr1	43358871	43364308	1
chr1	43350371	43355808	0
chr1	43317783	43336439	0
chr1	43293079	43311735	0
chr1	43271578	43275820	1
chr1	43238058	43242300	0
chr1	43105833	43114494	0
chr1	43007233	43009815	1
chr1	42999739	43001483	0
chr1	42847510	42855476	1
chr1	42715969	42719158	1
chr1	42688161	42704343	1
chr1	42632429	42648611	0
chr1	42570041	42586223	0
chr1	42456936	42462809	1
