# Supplementary material for: Combining signal and sequence to detect RNA polymerase initiation in ATAC-seq data
Source: PLoS One. 2020 Apr 30;15(4):e0232332. doi: 10.1371/journal.pone.0232332 (PMC7192442; doi:10.1371/journal.pone.0232332)
Supplement: S3 File — (ZIP) [file pone.0232332.s013.zip › bidir_annotations/fstitch_train/K562_train.bed]

chr6	36597433	36614931	1
chr6	36566241	36583739	0
chr6	36474346	36491844	1
chr6	36457611	36471429	1
chr6	36383239	36418370	0
chr6	36287310	36309514	0
chr6	36197891	36231638	1
chr6	36130337	36147674	0
chr6	36029157	36125425	1
chr6	35934969	36020300	0
chr6	35787621	35822752	0
chr6	35733248	35753502	0
chr6	35497469	35501591	1
chr6	35479962	35484084	0
chr6	35468658	35475522	1
chr6	35467316	35468412	1
chr6	35464902	35467096	1
chr6	35429918	35433490	0
chr6	35421890	35429742	1
chr6	35343336	35383010	1
chr6	35259712	35327444	1
chr6	35142306	35210038	0
chr6	35071500	35095417	1
chr6	34890614	35064207	1
chr6	34791785	34887007	1
chr6	34757998	34777494	1
chr6	34716922	34736418	0
chr6	34527175	34539398	0
chr6	34518542	34525775	0
chr6	34476976	34512107	0
chr6	34237822	34246965	1
chr6	34224937	34234080	0
chr6	33712175	33719450	0
chr6	33696037	33700281	1
chr6	33533799	33555244	0
chr6	33641019	33664296	1
chr6	33474787	33498064	0
chr6	33350142	33358213	0
