# Supplementary material for: Combining signal and sequence to detect RNA polymerase initiation in ATAC-seq data
Source: PLoS One. 2020 Apr 30;15(4):e0232332. doi: 10.1371/journal.pone.0232332 (PMC7192442; doi:10.1371/journal.pone.0232332)
Supplement: S3 File — (ZIP) [file pone.0232332.s013.zip › bidir_annotations/fstitch_train/HeLa_train.bed]

chr6	36685098	36689073	1
chr6	36692782	36696757	0
chr6	36594467	36614453	1
chr6	36555357	36575343	0
chr6	36442828	36494893	1
chr6	36423464	36424762	1
chr6	36418849	36420147	0
chr6	43428122	43463856	1
chr6	43477580	43508118	1
chr6	43517185	43524252	1
chr6	43534850	43541917	0
chr6	43616499	43622843	1
chr6	43624289	43627255	0
chr6	43630958	43635459	0
chr6	43639508	43644935	1
chr6	43647346	43653898	0
chr6	43689109	43702437	0
chr6	43733791	43747119	0
chr6	43770067	43789159	1
chr6	31201043	31204312	1
chr6	31206394	31209663	0
chr6	31399975	31425337	1
chr6	31428241	31453603	0
chr6	31463277	31472086	1
chr6	31478462	31487271	0
chr12	68808785	68851580	1
chr12	68978517	69021312	0
chr12	69184241	69216387	0
chr12	69239888	69294830	1
chr12	69360231	69401828	1
chr12	69418075	69428291	0
chr12	69430644	69468782	0
chr10	988494	1024868	1
chr10	934101	944415	0
chr10	678958	764540	0
chr10	134587	205621	1
