# Supplementary material for: Combining signal and sequence to detect RNA polymerase initiation in ATAC-seq data
Source: PLoS One. 2020 Apr 30;15(4):e0232332. doi: 10.1371/journal.pone.0232332 (PMC7192442; doi:10.1371/journal.pone.0232332)
Supplement: S3 File — (ZIP) [file pone.0232332.s013.zip › bidir_annotations/fstitch_train/THP1_train.bed]

chr6	53797625	53944649	1
chr6	53584286	53731310	0
chr6	53361909	53454336	0
chr6	53066287	53114244	1
chr6	52910642	52958599	0
chr6	52859329	52871608	0
chr6	52577105	52578395	1
chr6	52574485	52575775	0
chr6	52519065	52536630	0
chr6	52362300	52415735	1
chr6	52309362	52354280	0
chr6	51526897	51807958	0
chr6	50402766	50683827	0
chr6	49464857	49504412	1
chr6	36678968	36692938	1
chr6	36646093	36655355	0
chr6	36595159	36616605	1
chr6	36553665	36575111	0
chr6	36479833	36495469	1
chr6	36443697	36479082	1
chr6	36214826	36240561	1
chr6	36197032	36208857	1
chr6	36145232	36157057	0
chr6	36129490	36144055	0
chr6	36027849	36128526	1
chr6	35922041	35948848	1
chr6	124959908	125100238	1
chr6	125111482	125251812	0
chr6	125791306	125931636	1
chr6	125989577	126064530	1
chr6	126135450	126186668	1
chr6	126244242	126762997	1
chr6	126802141	127174879	0
chr6	127269287	127303415	1
chr6	127401563	127416883	0
chr6	127495041	127549519	0
chr6	127624168	127905229	0
chr6	128555641	128757114	0
