# Supplementary material for: Combining signal and sequence to detect RNA polymerase initiation in ATAC-seq data
Source: PLoS One. 2020 Apr 30;15(4):e0232332. doi: 10.1371/journal.pone.0232332 (PMC7192442; doi:10.1371/journal.pone.0232332)
Supplement: S3 File — (ZIP) [file pone.0232332.s013.zip › bidir_annotations/fstitch_train/original_A549_train.bed]

chr6	36685854	36688782	1
chr6	36690952	36696744	0
chr6	36703692	36834631	0
chr6	36874619	36876307	1
chr6	37012223	37039506	0
chr6	36595182	36611951	1
chr6	36486410	36493941	1
chr6	36442997	36447774	1
chr6	36423479	36424170	1
chr6	36343073	36386143	0
chr6	36079302	36125661	1
chr6	35957372	36003731	0
chr6	35921162	35923089	1
chr6	35828925	35880454	0
chr6	35796160	35800508	0
chr6	35726583	35728892	1
chr6	35713326	35715635	0
chr6	35695566	35703220	0
chr6	35557430	35561411	0
chr6	35468689	35474219	1
chr6	35310786	35338546	0
chr6	35259709	35270138	1
chr12	68808185	68852657	1
chr12	68777619	68805330	0
chr12	68687445	68717472	1
chr12	68610362	68676831	1
chr12	68538820	68605289	0
chr12	68245623	68312092	0
chr12	67647290	67669763	1
chr12	67409376	67431849	0
chr12	67268661	67330761	1
chr12	66869745	66931845	0
chr12	66302261	66355236	1
chr12	66179009	66231984	0
chr12	66169329	66170213	1
chr12	66171026	66173523	0
chr12	66130790	66132015	1
chr12	65822710	65977218	1
chr12	65570316	65724824	0
chr12	75978081	75979339	1
chr12	75981228	75982486	0
