# Supplementary material for: Combining signal and sequence to detect RNA polymerase initiation in ATAC-seq data
Source: PLoS One. 2020 Apr 30;15(4):e0232332. doi: 10.1371/journal.pone.0232332 (PMC7192442; doi:10.1371/journal.pone.0232332)
Supplement: S3 File — (ZIP) [file pone.0232332.s013.zip › bidir_annotations/fstitch_train/GM12878_train.bed]

chr6	36677110	36683550	1
chr12	67650163	67684984	1
chr12	67722364	67757185	0
chr12	67840121	67854158	0
chr12	67992352	68032558	1
chr12	68059264	68069698	0
chr12	68332522	68334391	1
chr12	68335310	68345360	0
chr12	68555884	68596090	0
chr12	68614104	68654310	1
chr12	68747921	68753731	1
chr12	68773479	68799531	1
chr12	68856736	68868783	0
chr12	68873116	69033945	0
chr12	69242095	69297222	1
chr12	69398524	69434341	1
chr12	69445728	69467238	0
chr12	69476776	69498286	1
chr12	69596686	69600699	1
chr12	69621036	69625049	0
chr12	69634989	69715403	0
chr12	69786757	69857084	1
chr12	70278321	70348648	1
chr12	70436697	70464376	0
chr12	70494009	70507416	1
chr12	70578564	70591971	0
chr12	70793711	70833917	0
chr12	71664466	71671600	1
chr12	71698875	71712470	1
chr12	71724936	71735843	0
chr12	71805351	71816258	0
chr12	71805351	71816258	0
chr12	71851495	71891701	1
chr12	71934351	71974557	0
chr12	72817361	72831583	0
