# Supplementary material for: Combining signal and sequence to detect RNA polymerase initiation in ATAC-seq data
Source: PLoS One. 2020 Apr 30;15(4):e0232332. doi: 10.1371/journal.pone.0232332 (PMC7192442; doi:10.1371/journal.pone.0232332)
Supplement: S3 File — (ZIP) [file pone.0232332.s013.zip › bidir_annotations/fstitch_train/A549_train.bed]

chr6	36678728	36692429	1
chr6	36647287	36660988	0
chr6	36594325	36619118	1
chr6	36506258	36525060	0
chr6	36479436	36494651	1
chr6	36443111	36477930	1
chr6	36423406	36424927	1
chr6	36417105	36418626	0
chr6	36374051	36409182	0
chr6	36339276	36366484	0
chr6	36213106	36237165	1
chr6	36197082	36211931	1
chr6	36147765	36156502	0
chr6	36111478	36146609	1
chr6	36028791	36109332	1
chr6	35959788	36024350	0
chr6	35921198	35933896	1
chr6	35807328	35825526	0
chr6	35736978	35745926	0
chr6	35694450	35712261	0
chr6	35600844	35609148	0
chr6	35497763	35510481	1
chr6	35468540	35476286	1
chr6	35438321	35446067	0
chr6	35260709	35299257	1
chr6	35511122	35520749	0
chr6	35463538	35466592	0
chr6	35356554	35362019	1
chr6	35319872	35331793	0
chr6	35302794	35312801	0
chr6	36685854	36688782	1
chr6	36690952	36696744	0
chr6	36703692	36834631	0
chr6	36874619	36876307	1
chr6	37012223	37039506	0
chr6	36595182	36611951	1
chr6	36486410	36493941	1
chr6	36442997	36447774	1
chr6	36423479	36424170	1
chr6	36343073	36386143	0
chr6	36079302	36125661	1
chr6	35957372	36003731	0
chr6	35921162	35923089	1
chr6	35828925	35880454	0
chr6	35796160	35800508	0
chr6	35726583	35728892	1
chr6	35713326	35715635	0
chr6	35695566	35703220	0
chr6	35557430	35561411	0
chr6	35468689	35474219	1
chr6	35310786	35338546	0
chr6	35259709	35270138	1
chr1	6217725	6225486	1
chr1	6231817	6234567	0
chr1	6963075	6964256	1
chr1	6977613	6979148	0
chr1	7146864	7148796	0
chr1	183180044	183181351	1
chr12	68807217	68852877	1
chr12	68788848	68805416	0
chr12	68747294	68763862	1
chr12	68704334	68744563	1
chr12	68610819	68674685	1
chr12	68469221	68513676	0
chr12	68334445	68338627	0
chr12	68332568	68333731	1
chr12	68287580	68290374	0
chr12	68265923	68285572	0
chr12	68037079	68084767	0
chr12	68808185	68852657	1
chr12	68777619	68805330	0
chr12	68687445	68717472	1
chr12	68610362	68676831	1
chr12	68538820	68605289	0
chr12	68245623	68312092	0
chr12	67647290	67669763	1
chr12	67409376	67431849	0
chr12	67268661	67330761	1
chr12	66869745	66931845	0
chr12	66302261	66355236	1
chr12	66179009	66231984	0
chr12	66169329	66170213	1
chr12	66171026	66173523	0
chr12	66130790	66132015	1
chr12	65822710	65977218	1
chr12	65570316	65724824	0
chr12	75978081	75979339	1
chr12	75981228	75982486	0
