# Supplementary material for: Combining signal and sequence to detect RNA polymerase initiation in ATAC-seq data
Source: PLoS One. 2020 Apr 30;15(4):e0232332. doi: 10.1371/journal.pone.0232332 (PMC7192442; doi:10.1371/journal.pone.0232332)
Supplement: S3 File — (ZIP) [file pone.0232332.s013.zip › bidir_annotations/tfit_annotations/H1_merged_tfit_bidirs.bed]

chr1	27409	30698	BIDIR_1
chr1	197491	201923	BIDIR_2
chr1	204499	204584	BIDIR_3
chr1	349721	349810	BIDIR_4
chr1	377144	377254	BIDIR_5
chr1	386488	386621	BIDIR_6
chr1	454918	455165	BIDIR_7
chr1	457338	457437	BIDIR_8
chr1	458921	459166	BIDIR_9
chr1	460538	460664	BIDIR_10
chr1	461609	461714	BIDIR_11
chr1	615870	615941	BIDIR_12
chr1	631692	633561	BIDIR_13
chr1	691997	692754	BIDIR_14
chr1	826800	826884	BIDIR_15
chr1	827129	827960	BIDIR_16
chr1	846268	846383	BIDIR_17
chr1	858360	858807	BIDIR_18
chr1	903059	907089	BIDIR_19
chr1	991291	991536	BIDIR_20
chr1	999646	1000019	BIDIR_21
chr1	1014045	1014129	BIDIR_22
chr1	1019676	1019759	BIDIR_23
chr1	1059419	1059522	BIDIR_24
chr1	1065367	1065486	BIDIR_25
chr1	1065855	1065953	BIDIR_26
chr1	1068997	1069700	BIDIR_27
chr1	1107678	1107905	BIDIR_28
chr1	1115089	1115329	BIDIR_29
chr1	1131422	1131527	BIDIR_30
chr1	1136494	1137236	BIDIR_31
chr1	1144393	1147620	BIDIR_32
chr1	1157263	1157704	BIDIR_33
chr1	1173618	1174182	BIDIR_34
chr1	1200235	1200324	BIDIR_35
chr1	1201011	1201094	BIDIR_36
chr1	1230853	1230990	BIDIR_37
chr1	1231677	1232250	BIDIR_38
chr1	1241619	1241708	BIDIR_39
chr1	1242835	1242920	BIDIR_40
chr1	1243163	1243604	BIDIR_41
chr1	1249960	1250097	BIDIR_42
chr1	1291440	1291587	BIDIR_43
chr1	1311563	1311727	BIDIR_44
chr1	1330587	1330711	BIDIR_45
chr1	1331092	1331243	BIDIR_46
chr1	1352432	1352696	BIDIR_47
chr1	1353684	1353862	BIDIR_48
chr1	1371669	1378163	BIDIR_49
chr1	1405348	1412133	BIDIR_50
chr1	1430220	1430707	BIDIR_51
chr1	1431540	1431620	BIDIR_52
chr1	1458206	1458822	BIDIR_53
chr1	1466980	1467155	BIDIR_54
chr1	1467873	1468035	BIDIR_55
chr1	1469039	1469526	BIDIR_56
chr1	1470379	1472073	BIDIR_57
chr1	1504580	1504988	BIDIR_58
chr1	1505272	1505427	BIDIR_59
chr1	1510772	1511645	BIDIR_60
chr1	1511937	1512117	BIDIR_61
chr1	1512732	1513023	BIDIR_62
chr1	1534582	1535972	BIDIR_63
chr1	1544502	1545432	BIDIR_64
chr1	1575222	1575469	BIDIR_65
chr1	1576370	1577201	BIDIR_66
chr1	1580394	1580905	BIDIR_67
chr1	1586272	1586345	BIDIR_68
chr1	1605320	1609386	BIDIR_69
chr1	1609546	1612864	BIDIR_70
chr1	1614414	1616719	BIDIR_71
chr1	1626150	1626266	BIDIR_72
chr1	1630339	1630607	BIDIR_73
chr1	1635143	1635683	BIDIR_74
chr1	1659354	1659516	BIDIR_75
chr1	1660031	1660142	BIDIR_76
chr1	1661466	1661958	BIDIR_77
chr1	1724098	1724999	BIDIR_78
chr1	1778968	1780845	BIDIR_79
chr1	1780976	1781222	BIDIR_80
chr1	1889613	1891239	BIDIR_81
chr1	1891343	1894701	BIDIR_82
chr1	1915740	1918396	BIDIR_83
chr1	1918826	1920132	BIDIR_84
chr1	1959924	1960058	BIDIR_85
chr1	1960153	1960417	BIDIR_86
chr1	2003843	2004239	BIDIR_87
chr1	2016635	2016720	BIDIR_88
chr1	2050277	2050749	BIDIR_89
chr1	2181226	2181661	BIDIR_90
chr1	2181814	2181928	BIDIR_91
chr1	2182088	2182206	BIDIR_92
chr1	2183549	2186011	BIDIR_93
chr1	2212450	2212968	BIDIR_94
chr1	2279178	2279621	BIDIR_95
chr1	2280254	2280394	BIDIR_96
chr1	2307583	2316935	BIDIR_97
chr1	2392285	2392405	BIDIR_98
chr1	2402498	2406629	BIDIR_99
chr1	2410063	2415719	BIDIR_100
chr1	2525914	2526678	BIDIR_101
chr1	2546119	2548093	BIDIR_102
chr1	2584790	2587257	BIDIR_103
chr1	2632864	2632939	BIDIR_104
chr1	2633337	2633430	BIDIR_105
chr1	2642758	2642845	BIDIR_106
chr1	3105772	3105959	BIDIR_107
chr1	3240969	3241043	BIDIR_108
chr1	3314400	3314686	BIDIR_109
chr1	3352375	3352877	BIDIR_110
chr1	3393410	3393926	BIDIR_111
chr1	3453885	3455360	BIDIR_112
chr1	3486109	3486378	BIDIR_113
chr1	3629450	3630619	BIDIR_114
chr1	3675508	3675587	BIDIR_115
chr1	3688432	3688798	BIDIR_116
chr1	3695272	3695458	BIDIR_117
chr1	3707371	3708284	BIDIR_118
chr1	3746579	3746707	BIDIR_119
chr1	3771579	3772051	BIDIR_120
chr1	3776077	3776233	BIDIR_121
chr1	3792936	3797256	BIDIR_122
chr1	3856678	3856815	BIDIR_123
chr1	3858314	3858805	BIDIR_124
chr1	3885237	3885328	BIDIR_125
chr1	3885819	3885938	BIDIR_126
chr1	3886359	3886645	BIDIR_127
chr1	3901277	3901574	BIDIR_128
chr1	3902022	3902271	BIDIR_129
chr1	4033852	4034344	BIDIR_130
chr1	4069642	4069730	BIDIR_131
chr1	4181049	4181133	BIDIR_132
chr1	4653997	4656100	BIDIR_133
chr1	5044601	5047706	BIDIR_134
chr1	5048407	5051960	BIDIR_135
chr1	5116722	5116823	BIDIR_136
chr1	5117190	5118750	BIDIR_137
chr1	5119614	5119693	BIDIR_138
chr1	5425608	5425730	BIDIR_139
chr1	5666767	5666913	BIDIR_140
chr1	5718256	5718335	BIDIR_141
chr1	5718998	5719186	BIDIR_142
chr1	5768033	5768142	BIDIR_143
chr1	5830880	5831137	BIDIR_144
chr1	5832094	5832969	BIDIR_145
chr1	5898037	5898139	BIDIR_146
chr1	5992662	5994111	BIDIR_147
chr1	6025904	6026349	BIDIR_148
chr1	6033965	6036116	BIDIR_149
chr1	6127845	6130950	BIDIR_150
chr1	6168813	6168892	BIDIR_151
chr1	6179868	6181630	BIDIR_152
chr1	6198221	6198344	BIDIR_153
chr1	6199542	6199694	BIDIR_154
chr1	6200000	6200235	BIDIR_155
chr1	6239179	6240950	BIDIR_156
chr1	6241399	6241494	BIDIR_157
chr1	6246718	6247724	BIDIR_158
chr1	6304640	6305546	BIDIR_159
chr1	6370448	6370612	BIDIR_160
chr1	6393173	6393957	BIDIR_161
chr1	6487710	6487803	BIDIR_162
chr1	6489733	6489822	BIDIR_163
chr1	6490310	6490391	BIDIR_164
chr1	6552319	6552426	BIDIR_165
chr1	6554308	6554865	BIDIR_166
chr1	6584253	6584377	BIDIR_167
chr1	6586114	6588333	BIDIR_168
chr1	6590116	6590197	BIDIR_169
chr1	6603611	6603932	BIDIR_170
chr1	6604058	6604607	BIDIR_171
chr1	6699735	6701688	BIDIR_172
chr1	6709974	6710083	BIDIR_173
chr1	6712245	6712338	BIDIR_174
chr1	6713357	6713471	BIDIR_175
chr1	6714884	6716071	BIDIR_176
chr1	6751948	6752333	BIDIR_177
chr1	6766730	6766816	BIDIR_178
chr1	6784377	6785998	BIDIR_179
chr1	6840062	6840433	BIDIR_180
chr1	6962088	6965528	BIDIR_181
chr1	7069906	7070322	BIDIR_182
chr1	7070462	7070560	BIDIR_183
chr1	7116676	7116763	BIDIR_184
chr1	7117705	7118163	BIDIR_185
chr1	7168426	7168577	BIDIR_186
chr1	7172051	7172303	BIDIR_187
chr1	7297589	7297690	BIDIR_188
chr1	7297941	7298867	BIDIR_189
chr1	7299643	7299716	BIDIR_190
chr1	7327324	7327592	BIDIR_191
chr1	7379585	7379715	BIDIR_192
chr1	7392260	7392461	BIDIR_193
chr1	7392619	7392784	BIDIR_194
chr1	7395029	7395119	BIDIR_195
chr1	7414448	7414537	BIDIR_196
chr1	7416610	7416695	BIDIR_197
chr1	7417232	7417330	BIDIR_198
chr1	7417506	7417584	BIDIR_199
chr1	7599957	7600217	BIDIR_200
chr1	7638245	7638588	BIDIR_201
chr1	7670270	7670777	BIDIR_202
chr1	7703690	7703799	BIDIR_203
chr1	7752436	7752969	BIDIR_204
chr1	7770503	7771626	BIDIR_205
chr1	7782105	7782904	BIDIR_206
chr1	7783367	7784492	BIDIR_207
chr1	7846116	7846680	BIDIR_208
chr1	7848272	7848407	BIDIR_209
chr1	7850175	7850347	BIDIR_210
chr1	7855315	7855651	BIDIR_211
chr1	7942119	7942247	BIDIR_212
chr1	7942356	7942621	BIDIR_213
chr1	7953862	7954584	BIDIR_214
chr1	7962049	7962137	BIDIR_215
chr1	8001357	8008773	BIDIR_216
chr1	8026518	8026625	BIDIR_217
chr1	8117891	8117964	BIDIR_218
chr1	8121134	8121206	BIDIR_219
chr1	8121547	8121624	BIDIR_220
chr1	8165369	8168237	BIDIR_221
chr1	8214292	8214380	BIDIR_222
chr1	8214951	8215057	BIDIR_223
chr1	8216807	8216892	BIDIR_224
chr1	8217061	8217228	BIDIR_225
chr1	8241609	8245659	BIDIR_226
chr1	8266611	8267931	BIDIR_227
chr1	8282126	8282315	BIDIR_228
chr1	8291107	8291252	BIDIR_229
chr1	8299081	8299210	BIDIR_230
chr1	8314800	8315237	BIDIR_231
chr1	8317842	8318148	BIDIR_232
chr1	8342741	8342834	BIDIR_233
chr1	8346987	8347145	BIDIR_234
chr1	8424893	8425082	BIDIR_235
chr1	8750054	8750634	BIDIR_236
chr1	8750773	8750851	BIDIR_237
chr1	8794198	8794272	BIDIR_238
chr1	8816808	8816906	BIDIR_239
chr1	8821902	8825472	BIDIR_240
chr1	8842988	8845045	BIDIR_241
chr1	8878202	8879404	BIDIR_242
chr1	8879977	8880424	BIDIR_243
chr1	8893477	8895004	BIDIR_244
chr1	8909469	8909551	BIDIR_245
chr1	8937197	8937533	BIDIR_246
chr1	8943826	8943973	BIDIR_247
chr1	8970087	8970209	BIDIR_248
chr1	8973122	8973196	BIDIR_249
chr1	8992349	8992530	BIDIR_250
chr1	8996834	8996907	BIDIR_251
chr1	8998272	8998369	BIDIR_252
chr1	9001914	9001991	BIDIR_253
chr1	9002187	9002270	BIDIR_254
chr1	9043950	9044160	BIDIR_255
chr1	9181768	9182036	BIDIR_256
chr1	9182865	9183012	BIDIR_257
chr1	9234284	9235374	BIDIR_258
chr1	9279286	9279375	BIDIR_259
chr1	9280331	9280743	BIDIR_260
chr1	9410036	9410107	BIDIR_261
chr1	9412677	9414460	BIDIR_262
chr1	9493852	9493953	BIDIR_263
chr1	9495664	9495777	BIDIR_264
chr1	9515472	9519683	BIDIR_265
chr1	9522289	9522421	BIDIR_266
chr1	9652461	9652744	BIDIR_267
chr1	9725612	9731918	BIDIR_268
chr1	9795174	9795272	BIDIR_269
chr1	9809894	9809977	BIDIR_270
chr1	9814723	9814871	BIDIR_271
chr1	9815067	9815211	BIDIR_272
chr1	9823303	9824437	BIDIR_273
chr1	9826947	9827036	BIDIR_274
chr1	9832187	9833012	BIDIR_275
chr1	9905145	9906734	BIDIR_276
chr1	9909902	9910010	BIDIR_277
chr1	9910238	9911178	BIDIR_278
chr1	9930039	9930121	BIDIR_279
chr1	9941803	9944673	BIDIR_280
chr1	10016648	10017110	BIDIR_281
chr1	10032699	10033654	BIDIR_282
chr1	10062437	10062517	BIDIR_283
chr1	10062968	10063136	BIDIR_284
chr1	10118855	10119580	BIDIR_285
chr1	10131248	10131656	BIDIR_286
chr1	10192876	10192954	BIDIR_287
chr1	10197483	10197579	BIDIR_288
chr1	10209834	10210043	BIDIR_289
chr1	10211321	10211407	BIDIR_290
chr1	10230429	10230514	BIDIR_291
chr1	10334299	10334407	BIDIR_292
chr1	10364919	10365307	BIDIR_293
chr1	10386267	10389059	BIDIR_294
chr1	10398623	10399184	BIDIR_295
chr1	10399391	10399685	BIDIR_296
chr1	10428047	10428403	BIDIR_297
chr1	10430119	10431507	BIDIR_298
chr1	10457816	10457898	BIDIR_299
chr1	10468635	10468771	BIDIR_300
chr1	10472227	10472824	BIDIR_301
chr1	10472959	10473062	BIDIR_302
chr1	10474659	10475203	BIDIR_303
chr1	10506350	10506438	BIDIR_304
chr1	10508575	10509323	BIDIR_305
chr1	10600395	10600597	BIDIR_306
chr1	10636222	10636318	BIDIR_307
chr1	10796265	10796677	BIDIR_308
chr1	10814969	10815067	BIDIR_309
chr1	10815183	10815653	BIDIR_310
chr1	10891844	10891923	BIDIR_311
chr1	10980134	10980648	BIDIR_312
chr1	10981571	10981657	BIDIR_313
chr1	11003123	11003355	BIDIR_314
chr1	11012606	11012708	BIDIR_315
chr1	11062347	11062498	BIDIR_316
chr1	11062644	11064233	BIDIR_317
chr1	11099276	11099513	BIDIR_318
chr1	11099621	11100214	BIDIR_319
chr1	11103138	11104651	BIDIR_320
chr1	11160171	11160250	BIDIR_321
chr1	11268931	11269318	BIDIR_322
chr1	11286371	11286999	BIDIR_323
chr1	11290449	11292995	BIDIR_324
chr1	11311419	11313244	BIDIR_325
chr1	11339679	11340191	BIDIR_326
chr1	11342761	11343093	BIDIR_327
chr1	11389732	11389837	BIDIR_328
chr1	11497133	11497624	BIDIR_329
chr1	11499534	11500367	BIDIR_330
chr1	11649110	11649207	BIDIR_331
chr1	11651361	11651446	BIDIR_332
chr1	11663211	11664161	BIDIR_333
chr1	11674848	11674942	BIDIR_334
chr1	11696986	11697487	BIDIR_335
chr1	11718335	11718445	BIDIR_336
chr1	11720456	11720757	BIDIR_337
chr1	11736397	11737393	BIDIR_338
chr1	11772999	11773173	BIDIR_339
chr1	11790717	11791343	BIDIR_340
chr1	11801227	11801951	BIDIR_341
chr1	11803571	11804122	BIDIR_342
chr1	11853741	11854430	BIDIR_343
chr1	11856108	11856263	BIDIR_344
chr1	11883220	11883291	BIDIR_345
chr1	11922662	11922976	BIDIR_346
chr1	11923283	11923441	BIDIR_347
chr1	11926819	11926995	BIDIR_348
chr1	11934178	11934259	BIDIR_349
chr1	11934361	11934518	BIDIR_350
chr1	11959121	11959198	BIDIR_351
chr1	11979537	11980075	BIDIR_352
chr1	12014591	12014923	BIDIR_353
chr1	12019016	12019750	BIDIR_354
chr1	12064539	12064722	BIDIR_355
chr1	12081437	12081535	BIDIR_356
chr1	12107253	12107358	BIDIR_357
chr1	12108214	12108297	BIDIR_358
chr1	12208018	12209847	BIDIR_359
chr1	12227940	12228026	BIDIR_360
chr1	12228849	12230935	BIDIR_361
chr1	12274947	12275032	BIDIR_362
chr1	12324409	12324508	BIDIR_363
chr1	12529384	12529540	BIDIR_364
chr1	12616028	12616372	BIDIR_365
chr1	12618143	12619156	BIDIR_366
chr1	12628874	12631096	BIDIR_367
chr1	12641692	12641809	BIDIR_368
chr1	12656989	12657084	BIDIR_369
chr1	12712680	12712763	BIDIR_370
chr1	12713490	12713705	BIDIR_371
chr1	12717323	12717817	BIDIR_372
chr1	12902443	12903090	BIDIR_373
chr1	13248957	13249225	BIDIR_374
chr1	13250538	13250618	BIDIR_375
chr1	13357061	13357412	BIDIR_376
chr1	13394952	13395138	BIDIR_377
chr1	13395790	13395874	BIDIR_378
chr1	13416927	13417525	BIDIR_379
chr1	13419197	13419273	BIDIR_380
chr1	13420267	13420343	BIDIR_381
chr1	13421611	13421687	BIDIR_382
chr1	13439144	13439225	BIDIR_383
chr1	13485291	13485422	BIDIR_384
chr1	13564372	13564441	BIDIR_385
chr1	13583038	13584485	BIDIR_386
chr1	13585452	13585908	BIDIR_387
chr1	13623165	13623251	BIDIR_388
chr1	13632311	13632471	BIDIR_389
chr1	13658563	13658668	BIDIR_390
chr1	13699703	13700608	BIDIR_391
chr1	13748904	13750534	BIDIR_392
chr1	13768353	13768633	BIDIR_393
chr1	14136290	14136974	BIDIR_394
chr1	14183817	14183964	BIDIR_395
chr1	14359470	14359564	BIDIR_396
chr1	14388237	14388310	BIDIR_397
chr1	14402899	14403010	BIDIR_398
chr1	14596670	14599431	BIDIR_399
chr1	14627223	14627485	BIDIR_400
chr1	14644774	14644859	BIDIR_401
chr1	14692826	14692941	BIDIR_402
chr1	14726151	14726393	BIDIR_403
chr1	14732709	14733809	BIDIR_404
chr1	14741043	14741548	BIDIR_405
chr1	14742058	14742991	BIDIR_406
chr1	14905888	14906048	BIDIR_407
chr1	14943400	14943471	BIDIR_408
chr1	15091381	15091516	BIDIR_409
chr1	15092061	15092167	BIDIR_410
chr1	15108055	15108345	BIDIR_411
chr1	15111313	15111491	BIDIR_412
chr1	15113375	15113475	BIDIR_413
chr1	15135388	15135532	BIDIR_414
chr1	15135882	15136161	BIDIR_415
chr1	15153332	15154368	BIDIR_416
chr1	15203682	15203871	BIDIR_417
chr1	15206186	15207779	BIDIR_418
chr1	15247211	15247452	BIDIR_419
chr1	15247614	15247708	BIDIR_420
chr1	15263588	15263668	BIDIR_421
chr1	15291189	15291283	BIDIR_422
chr1	15292795	15292880	BIDIR_423
chr1	15305767	15306176	BIDIR_424
chr1	15370935	15371037	BIDIR_425
chr1	15379036	15379147	BIDIR_426
chr1	15409579	15410256	BIDIR_427
chr1	15430617	15431672	BIDIR_428
chr1	15432334	15433212	BIDIR_429
chr1	15450355	15450835	BIDIR_430
chr1	15470520	15470726	BIDIR_431
chr1	15508596	15509408	BIDIR_432
chr1	15526933	15527215	BIDIR_433
chr1	15547459	15547606	BIDIR_434
chr1	15550159	15552229	BIDIR_435
chr1	15565899	15570135	BIDIR_436
chr1	15570247	15572156	BIDIR_437
chr1	15586515	15586601	BIDIR_438
chr1	15602565	15603052	BIDIR_439
chr1	15617923	15618009	BIDIR_440
chr1	15649411	15649620	BIDIR_441
chr1	15739639	15740022	BIDIR_442
chr1	15748855	15749123	BIDIR_443
chr1	15750934	15751142	BIDIR_444
chr1	15757688	15758428	BIDIR_445
chr1	15828424	15828537	BIDIR_446
chr1	15833411	15836819	BIDIR_447
chr1	15849193	15849917	BIDIR_448
chr1	15850434	15850836	BIDIR_449
chr1	15885907	15886294	BIDIR_450
chr1	15937594	15941319	BIDIR_451
chr1	15975764	15976300	BIDIR_452
chr1	16012536	16014390	BIDIR_453
chr1	16048433	16048972	BIDIR_454
chr1	16073338	16073645	BIDIR_455
chr1	16115775	16115850	BIDIR_456
chr1	16116151	16116249	BIDIR_457
chr1	16116484	16116591	BIDIR_458
chr1	16116933	16117045	BIDIR_459
chr1	16144528	16147494	BIDIR_460
chr1	16154285	16154391	BIDIR_461
chr1	16155834	16156251	BIDIR_462
chr1	16166630	16166811	BIDIR_463
chr1	16181747	16182257	BIDIR_464
chr1	16206117	16207587	BIDIR_465
chr1	16212488	16212756	BIDIR_466
chr1	16226656	16226868	BIDIR_467
chr1	16237269	16237380	BIDIR_468
chr1	16237616	16237847	BIDIR_469
chr1	16281666	16281777	BIDIR_470
chr1	16282241	16282372	BIDIR_471
chr1	16328965	16329096	BIDIR_472
chr1	16329455	16329565	BIDIR_473
chr1	16330749	16331097	BIDIR_474
chr1	16352297	16352774	BIDIR_475
chr1	16367580	16368532	BIDIR_476
chr1	16369380	16369479	BIDIR_477
chr1	16376596	16376928	BIDIR_478
chr1	16430140	16430243	BIDIR_479
chr1	16440342	16440576	BIDIR_480
chr1	16460197	16460326	BIDIR_481
chr1	16462048	16462135	BIDIR_482
chr1	16469071	16470227	BIDIR_483
chr1	16497785	16498515	BIDIR_484
chr1	16532301	16532709	BIDIR_485
chr1	16548492	16548985	BIDIR_486
chr1	16558833	16559012	BIDIR_487
chr1	16559610	16559703	BIDIR_488
chr1	16592086	16592226	BIDIR_489
chr1	16612579	16612678	BIDIR_490
chr1	16613345	16613679	BIDIR_491
chr1	16644343	16645179	BIDIR_492
chr1	16647320	16652095	BIDIR_493
chr1	16680897	16681219	BIDIR_494
chr1	16700363	16700448	BIDIR_495
chr1	16702661	16702997	BIDIR_496
chr1	16796582	16797377	BIDIR_497
chr1	16858552	16861029	BIDIR_498
chr1	16874808	16875472	BIDIR_499
chr1	16972833	16972945	BIDIR_500
chr1	16973552	16973712	BIDIR_501
chr1	16982076	16982277	BIDIR_502
chr1	17006760	17007065	BIDIR_503
chr1	17012042	17013674	BIDIR_504
chr1	17075421	17075752	BIDIR_505
chr1	17075885	17075990	BIDIR_506
chr1	17119277	17119631	BIDIR_507
chr1	17119919	17120339	BIDIR_508
chr1	17125782	17126004	BIDIR_509
chr1	17126823	17129274	BIDIR_510
chr1	17129828	17131542	BIDIR_511
chr1	17231939	17232031	BIDIR_512
chr1	17357288	17357377	BIDIR_513
chr1	17377042	17377143	BIDIR_514
chr1	17383710	17384101	BIDIR_515
chr1	17436428	17441428	BIDIR_516
chr1	17469374	17469460	BIDIR_517
chr1	17469590	17469806	BIDIR_518
chr1	17469909	17470547	BIDIR_519
chr1	17472303	17472455	BIDIR_520
chr1	17480021	17480109	BIDIR_521
chr1	17519466	17519554	BIDIR_522
chr1	17520502	17522137	BIDIR_523
chr1	17538453	17538952	BIDIR_524
chr1	17540129	17541546	BIDIR_525
chr1	18092288	18092386	BIDIR_526
chr1	18106635	18108465	BIDIR_527
chr1	18165742	18165822	BIDIR_528
chr1	18166054	18166182	BIDIR_529
chr1	18209630	18210042	BIDIR_530
chr1	18231749	18231869	BIDIR_531
chr1	18264202	18264300	BIDIR_532
chr1	18264587	18264748	BIDIR_533
chr1	18265725	18266047	BIDIR_534
chr1	18389352	18389481	BIDIR_535
chr1	18390860	18391305	BIDIR_536
chr1	18391628	18392131	BIDIR_537
chr1	18393982	18394729	BIDIR_538
chr1	18410020	18410974	BIDIR_539
chr1	18417565	18418633	BIDIR_540
chr1	18419043	18419127	BIDIR_541
chr1	18419418	18420237	BIDIR_542
chr1	18480102	18481258	BIDIR_543
chr1	18557606	18558363	BIDIR_544
chr1	18696126	18696207	BIDIR_545
chr1	18784328	18784682	BIDIR_546
chr1	18902854	18903067	BIDIR_547
chr1	18903279	18903663	BIDIR_548
chr1	18913343	18913450	BIDIR_549
chr1	18941124	18941559	BIDIR_550
chr1	18941842	18942165	BIDIR_551
chr1	18946582	18946659	BIDIR_552
chr1	18948948	18950360	BIDIR_553
chr1	18950453	18950682	BIDIR_554
chr1	18956355	18956936	BIDIR_555
chr1	19009738	19010406	BIDIR_556
chr1	19210010	19210635	BIDIR_557
chr1	19243767	19244526	BIDIR_558
chr1	19250787	19251087	BIDIR_559
chr1	19251356	19251770	BIDIR_560
chr1	19264065	19264151	BIDIR_561
chr1	19264976	19267948	BIDIR_562
chr1	19288742	19289054	BIDIR_563
chr1	19500927	19501050	BIDIR_564
chr1	19521897	19522179	BIDIR_565
chr1	19543578	19543662	BIDIR_566
chr1	19546032	19547581	BIDIR_567
chr1	19551433	19551648	BIDIR_568
chr1	19597328	19597424	BIDIR_569
chr1	19597543	19597648	BIDIR_570
chr1	19653464	19653603	BIDIR_571
chr1	19659671	19660008	BIDIR_572
chr1	19679646	19680221	BIDIR_573
chr1	19682236	19683935	BIDIR_574
chr1	19715258	19715353	BIDIR_575
chr1	19787153	19787259	BIDIR_576
chr1	19799383	19799908	BIDIR_577
chr1	19830242	19830324	BIDIR_578
chr1	19878325	19878753	BIDIR_579
chr1	19879120	19879193	BIDIR_580
chr1	19919496	19919593	BIDIR_581
chr1	19983824	19984087	BIDIR_582
chr1	19989693	19989787	BIDIR_583
chr1	19990048	19990169	BIDIR_584
chr1	19990411	19990983	BIDIR_585
chr1	19991248	19991345	BIDIR_586
chr1	20151322	20151816	BIDIR_587
chr1	20185400	20186434	BIDIR_588
chr1	20291586	20291841	BIDIR_589
chr1	20342657	20344585	BIDIR_590
chr1	20366224	20367325	BIDIR_591
chr1	20473124	20473572	BIDIR_592
chr1	20484904	20487677	BIDIR_593
chr1	20507702	20508724	BIDIR_594
chr1	20509228	20509409	BIDIR_595
chr1	20514302	20514401	BIDIR_596
chr1	20550498	20550616	BIDIR_597
chr1	20551792	20552749	BIDIR_598
chr1	20588886	20589076	BIDIR_599
chr1	20597238	20597433	BIDIR_600
chr1	20622746	20622845	BIDIR_601
chr1	20624988	20625645	BIDIR_602
chr1	20625804	20625895	BIDIR_603
chr1	20641853	20642220	BIDIR_604
chr1	20661186	20662078	BIDIR_605
chr1	20663434	20663563	BIDIR_606
chr1	20785930	20788472	BIDIR_607
chr1	20881632	20883551	BIDIR_608
chr1	21175992	21176419	BIDIR_609
chr1	21176536	21177255	BIDIR_610
chr1	21177888	21178121	BIDIR_611
chr1	21183153	21183244	BIDIR_612
chr1	21183341	21183476	BIDIR_613
chr1	21185864	21188412	BIDIR_614
chr1	21195612	21195692	BIDIR_615
chr1	21290081	21290157	BIDIR_616
chr1	21290860	21290969	BIDIR_617
chr1	21323365	21323537	BIDIR_618
chr1	21345587	21345852	BIDIR_619
chr1	21355098	21358596	BIDIR_620
chr1	21420342	21420419	BIDIR_621
chr1	21423793	21423879	BIDIR_622
chr1	21439879	21440402	BIDIR_623
chr1	21467700	21467892	BIDIR_624
chr1	21485530	21486781	BIDIR_625
chr1	21509098	21510278	BIDIR_626
chr1	21553395	21553791	BIDIR_627
chr1	21651409	21652394	BIDIR_628
chr1	21688277	21688359	BIDIR_629
chr1	21782938	21783609	BIDIR_630
chr1	21784480	21784645	BIDIR_631
chr1	21821060	21826417	BIDIR_632
chr1	21935596	21935826	BIDIR_633
chr1	21936794	21937670	BIDIR_634
chr1	21963832	21964297	BIDIR_635
chr1	21965937	21966011	BIDIR_636
chr1	21982854	21986562	BIDIR_637
chr1	21996051	21996122	BIDIR_638
chr1	22024895	22026218	BIDIR_639
chr1	22052393	22053063	BIDIR_640
chr1	22053388	22053561	BIDIR_641
chr1	22070287	22070418	BIDIR_642
chr1	22089813	22090858	BIDIR_643
chr1	22101936	22102012	BIDIR_644
chr1	22209053	22209522	BIDIR_645
chr1	22318545	22318739	BIDIR_646
chr1	22319291	22319546	BIDIR_647
chr1	22320354	22321390	BIDIR_648
chr1	22350337	22350533	BIDIR_649
chr1	22433433	22433676	BIDIR_650
chr1	22443054	22443669	BIDIR_651
chr1	22450919	22451083	BIDIR_652
chr1	22451236	22452706	BIDIR_653
chr1	22554551	22554662	BIDIR_654
chr1	22556162	22556888	BIDIR_655
chr1	22572250	22572975	BIDIR_656
chr1	22592950	22593369	BIDIR_657
chr1	22628955	22630409	BIDIR_658
chr1	22640404	22640579	BIDIR_659
chr1	22661982	22662079	BIDIR_660
chr1	22662468	22662962	BIDIR_661
chr1	23005115	23005207	BIDIR_662
chr1	23018752	23020879	BIDIR_663
chr1	23080039	23089076	BIDIR_664
chr1	23168190	23169205	BIDIR_665
chr1	23205377	23208020	BIDIR_666
chr1	23216941	23218052	BIDIR_667
chr1	23237323	23237404	BIDIR_668
chr1	23297913	23298049	BIDIR_669
chr1	23343332	23343463	BIDIR_670
chr1	23343741	23344828	BIDIR_671
chr1	23374356	23374430	BIDIR_672
chr1	23386942	23387042	BIDIR_673
chr1	23483311	23483425	BIDIR_674
chr1	23483597	23483722	BIDIR_675
chr1	23484048	23485131	BIDIR_676
chr1	23493512	23497558	BIDIR_677
chr1	23521647	23521805	BIDIR_678
chr1	23527764	23532206	BIDIR_679
chr1	23559343	23559626	BIDIR_680
chr1	23567526	23568078	BIDIR_681
chr1	23597187	23599647	BIDIR_682
chr1	23619767	23620344	BIDIR_683
chr1	23636395	23638278	BIDIR_684
chr1	23647757	23647889	BIDIR_685
chr1	23648312	23648391	BIDIR_686
chr1	23668724	23668847	BIDIR_687
chr1	23669124	23669317	BIDIR_688
chr1	23691640	23691949	BIDIR_689
chr1	23706676	23706763	BIDIR_690
chr1	23724310	23724690	BIDIR_691
chr1	23742001	23742241	BIDIR_692
chr1	23742718	23743728	BIDIR_693
chr1	23758212	23764205	BIDIR_694
chr1	23778130	23778504	BIDIR_695
chr1	23793811	23797948	BIDIR_696
chr1	23824743	23825224	BIDIR_697
chr1	23868552	23868671	BIDIR_698
chr1	23881470	23881583	BIDIR_699
chr1	23900213	23900296	BIDIR_700
chr1	23914102	23914218	BIDIR_701
chr1	23936019	23936165	BIDIR_702
chr1	23936377	23937473	BIDIR_703
chr1	23938497	23941250	BIDIR_704
chr1	23959320	23960175	BIDIR_705
chr1	23963233	23963922	BIDIR_706
chr1	23979981	23981478	BIDIR_707
chr1	23986812	23986965	BIDIR_708
chr1	23991348	23991448	BIDIR_709
chr1	23992361	23992617	BIDIR_710
chr1	24002890	24004424	BIDIR_711
chr1	24005847	24006029	BIDIR_712
chr1	24029708	24029814	BIDIR_713
chr1	24105214	24105482	BIDIR_714
chr1	24113193	24113295	BIDIR_715
chr1	24114347	24114674	BIDIR_716
chr1	24115042	24115328	BIDIR_717
chr1	24150065	24151967	BIDIR_718
chr1	24187005	24187874	BIDIR_719
chr1	24188756	24189070	BIDIR_720
chr1	24286474	24286556	BIDIR_721
chr1	24287450	24287532	BIDIR_722
chr1	24294136	24294319	BIDIR_723
chr1	24319420	24319549	BIDIR_724
chr1	24322245	24322417	BIDIR_725
chr1	24355497	24358809	BIDIR_726
chr1	24394101	24394219	BIDIR_727
chr1	24413431	24413868	BIDIR_728
chr1	24415234	24415379	BIDIR_729
chr1	24463532	24464690	BIDIR_730
chr1	24502307	24503150	BIDIR_731
chr1	24519516	24519784	BIDIR_732
chr1	24537748	24537842	BIDIR_733
chr1	24555607	24555682	BIDIR_734
chr1	24578159	24578226	BIDIR_735
chr1	24597211	24597407	BIDIR_736
chr1	24705023	24705602	BIDIR_737
chr1	24707413	24707484	BIDIR_738
chr1	24909512	24909662	BIDIR_739
chr1	24910074	24910146	BIDIR_740
chr1	24929786	24930029	BIDIR_741
chr1	24930504	24930645	BIDIR_742
chr1	24971983	24972861	BIDIR_743
chr1	25142592	25143342	BIDIR_744
chr1	25232386	25232803	BIDIR_745
chr1	25239602	25240042	BIDIR_746
chr1	25246913	25248165	BIDIR_747
chr1	25336917	25337439	BIDIR_748
chr1	25338043	25338397	BIDIR_749
chr1	25338602	25339092	BIDIR_750
chr1	25393984	25394285	BIDIR_751
chr1	25429756	25431397	BIDIR_752
chr1	25441256	25441382	BIDIR_753
chr1	25505909	25506939	BIDIR_754
chr1	25507143	25507210	BIDIR_755
chr1	25517676	25518283	BIDIR_756
chr1	25518743	25518841	BIDIR_757
chr1	25543386	25543848	BIDIR_758
chr1	25588137	25588354	BIDIR_759
chr1	25601790	25603175	BIDIR_760
chr1	25616087	25617516	BIDIR_761
chr1	25660433	25660545	BIDIR_762
chr1	25702325	25702578	BIDIR_763
chr1	25735621	25735703	BIDIR_764
chr1	25744173	25744343	BIDIR_765
chr1	25748617	25749160	BIDIR_766
chr1	25782168	25782260	BIDIR_767
chr1	25783507	25783776	BIDIR_768
chr1	25785634	25787097	BIDIR_769
chr1	25790311	25790501	BIDIR_770
chr1	25793892	25794001	BIDIR_771
chr1	25794341	25794659	BIDIR_772
chr1	25795753	25795870	BIDIR_773
chr1	25799938	25800930	BIDIR_774
chr1	25818973	25819072	BIDIR_775
chr1	25819701	25819974	BIDIR_776
chr1	25832023	25832165	BIDIR_777
chr1	25858793	25860305	BIDIR_778
chr1	25874961	25876455	BIDIR_779
chr1	25892444	25892757	BIDIR_780
chr1	25905951	25907444	BIDIR_781
chr1	25922622	25923305	BIDIR_782
chr1	25938264	25938397	BIDIR_783
chr1	25996861	25998575	BIDIR_784
chr1	26014852	26014998	BIDIR_785
chr1	26034938	26036008	BIDIR_786
chr1	26039351	26039469	BIDIR_787
chr1	26093476	26093982	BIDIR_788
chr1	26110289	26113201	BIDIR_789
chr1	26137051	26137187	BIDIR_790
chr1	26156044	26156145	BIDIR_791
chr1	26161104	26165350	BIDIR_792
chr1	26169639	26170151	BIDIR_793
chr1	26190347	26190687	BIDIR_794
chr1	26200967	26201452	BIDIR_795
chr1	26225152	26225400	BIDIR_796
chr1	26281077	26283625	BIDIR_797
chr1	26306018	26307274	BIDIR_798
chr1	26307642	26307746	BIDIR_799
chr1	26320217	26320451	BIDIR_800
chr1	26336868	26338774	BIDIR_801
chr1	26342280	26342505	BIDIR_802
chr1	26342882	26343026	BIDIR_803
chr1	26348475	26349802	BIDIR_804
chr1	26350668	26350761	BIDIR_805
chr1	26357238	26361576	BIDIR_806
chr1	26397566	26397663	BIDIR_807
chr1	26409166	26409963	BIDIR_808
chr1	26412214	26412893	BIDIR_809
chr1	26447022	26447385	BIDIR_810
chr1	26457648	26457779	BIDIR_811
chr1	26462180	26463180	BIDIR_812
chr1	26472470	26472548	BIDIR_813
chr1	26491854	26492021	BIDIR_814
chr1	26497920	26501987	BIDIR_815
chr1	26512928	26513096	BIDIR_816
chr1	26531232	26531307	BIDIR_817
chr1	26566338	26566419	BIDIR_818
chr1	26593831	26594041	BIDIR_819
chr1	26620193	26621941	BIDIR_820
chr1	26634057	26634262	BIDIR_821
chr1	26692325	26692734	BIDIR_822
chr1	26693837	26698760	BIDIR_823
chr1	26707583	26708030	BIDIR_824
chr1	26786754	26787357	BIDIR_825
chr1	26787822	26788336	BIDIR_826
chr1	26822434	26822526	BIDIR_827
chr1	26825856	26826522	BIDIR_828
chr1	26836715	26837127	BIDIR_829
chr1	26862380	26863150	BIDIR_830
chr1	26864174	26867645	BIDIR_831
chr1	26889948	26890891	BIDIR_832
chr1	26899839	26900849	BIDIR_833
chr1	26921454	26921928	BIDIR_834
chr1	26960001	26960760	BIDIR_835
chr1	26964459	26964545	BIDIR_836
chr1	26966691	26966984	BIDIR_837
chr1	27002389	27005475	BIDIR_838
chr1	27012777	27012852	BIDIR_839
chr1	27013916	27014178	BIDIR_840
chr1	27024953	27025035	BIDIR_841
chr1	27027019	27027256	BIDIR_842
chr1	27031301	27031506	BIDIR_843
chr1	27045367	27046631	BIDIR_844
chr1	27047337	27047429	BIDIR_845
chr1	27047964	27048200	BIDIR_846
chr1	27048909	27050049	BIDIR_847
chr1	27057328	27058587	BIDIR_848
chr1	27058896	27059397	BIDIR_849
chr1	27060299	27060389	BIDIR_850
chr1	27178099	27178240	BIDIR_851
chr1	27180816	27180918	BIDIR_852
chr1	27188545	27188708	BIDIR_853
chr1	27189615	27190399	BIDIR_854
chr1	27202349	27202425	BIDIR_855
chr1	27213930	27214017	BIDIR_856
chr1	27215257	27215417	BIDIR_857
chr1	27234228	27234950	BIDIR_858
chr1	27235282	27235919	BIDIR_859
chr1	27268950	27269398	BIDIR_860
chr1	27307040	27307295	BIDIR_861
chr1	27331635	27331784	BIDIR_862
chr1	27343192	27343314	BIDIR_863
chr1	27348334	27356014	BIDIR_864
chr1	27365819	27367296	BIDIR_865
chr1	27396030	27396117	BIDIR_866
chr1	27428677	27428857	BIDIR_867
chr1	27429261	27429422	BIDIR_868
chr1	27429945	27430910	BIDIR_869
chr1	27479705	27479804	BIDIR_870
chr1	27480083	27480326	BIDIR_871
chr1	27490610	27490697	BIDIR_872
chr1	27512771	27512865	BIDIR_873
chr1	27513178	27513251	BIDIR_874
chr1	27528362	27528717	BIDIR_875
chr1	27530095	27530395	BIDIR_876
chr1	27558388	27558461	BIDIR_877
chr1	27570477	27570713	BIDIR_878
chr1	27571041	27571208	BIDIR_879
chr1	27571482	27571798	BIDIR_880
chr1	27573601	27577094	BIDIR_881
chr1	27592619	27595093	BIDIR_882
chr1	27622560	27622649	BIDIR_883
chr1	27622968	27623059	BIDIR_884
chr1	27656734	27660793	BIDIR_885
chr1	27662676	27663311	BIDIR_886
chr1	27672270	27672505	BIDIR_887
chr1	27689510	27689657	BIDIR_888
chr1	27689761	27689969	BIDIR_889
chr1	27690142	27690265	BIDIR_890
chr1	27735975	27740779	BIDIR_891
chr1	27816606	27816766	BIDIR_892
chr1	27829896	27830175	BIDIR_893
chr1	27830359	27832352	BIDIR_894
chr1	27854280	27854382	BIDIR_895
chr1	27854712	27854790	BIDIR_896
chr1	27855126	27857553	BIDIR_897
chr1	27878884	27878971	BIDIR_898
chr1	27884722	27888793	BIDIR_899
chr1	27934868	27935143	BIDIR_900
chr1	27959485	27960456	BIDIR_901
chr1	27967891	27968636	BIDIR_902
chr1	27969378	27970231	BIDIR_903
chr1	28001734	28002029	BIDIR_904
chr1	28087611	28087948	BIDIR_905
chr1	28088310	28089010	BIDIR_906
chr1	28104951	28105717	BIDIR_907
chr1	28118133	28118270	BIDIR_908
chr1	28120507	28120591	BIDIR_909
chr1	28147284	28147548	BIDIR_910
chr1	28176576	28176653	BIDIR_911
chr1	28176993	28177219	BIDIR_912
chr1	28238455	28239330	BIDIR_913
chr1	28240577	28241004	BIDIR_914
chr1	28248239	28249944	BIDIR_915
chr1	28259145	28259642	BIDIR_916
chr1	28296791	28297041	BIDIR_917
chr1	28327871	28330265	BIDIR_918
chr1	28340892	28341114	BIDIR_919
chr1	28342400	28342728	BIDIR_920
chr1	28347792	28348704	BIDIR_921
chr1	28349237	28349310	BIDIR_922
chr1	28349657	28349775	BIDIR_923
chr1	28369416	28370656	BIDIR_924
chr1	28437690	28438141	BIDIR_925
chr1	28452842	28453987	BIDIR_926
chr1	28505636	28506412	BIDIR_927
chr1	28518712	28518852	BIDIR_928
chr1	28550967	28551061	BIDIR_929
chr1	28552730	28553450	BIDIR_930
chr1	28617651	28620026	BIDIR_931
chr1	28648374	28648806	BIDIR_932
chr1	28668232	28668374	BIDIR_933
chr1	28669329	28670057	BIDIR_934
chr1	28689088	28689892	BIDIR_935
chr1	28737456	28738373	BIDIR_936
chr1	28776844	28776931	BIDIR_937
chr1	28785234	28785499	BIDIR_938
chr1	28809248	28809334	BIDIR_939
chr1	28825460	28825662	BIDIR_940
chr1	28826019	28830105	BIDIR_941
chr1	28846443	28848745	BIDIR_942
chr1	28868678	28869438	BIDIR_943
chr1	28883383	28884986	BIDIR_944
chr1	28886291	28887841	BIDIR_945
chr1	28914149	28914988	BIDIR_946
chr1	28915150	28915665	BIDIR_947
chr1	28931630	28931712	BIDIR_948
chr1	28932201	28932362	BIDIR_949
chr1	28967206	28967436	BIDIR_950
chr1	29034958	29038157	BIDIR_951
chr1	29067384	29067467	BIDIR_952
chr1	29118600	29119155	BIDIR_953
chr1	29119398	29119469	BIDIR_954
chr1	29120984	29121301	BIDIR_955
chr1	29136671	29137151	BIDIR_956
chr1	29137673	29137952	BIDIR_957
chr1	29181429	29184590	BIDIR_958
chr1	29186056	29187536	BIDIR_959
chr1	29234685	29238309	BIDIR_960
chr1	29249177	29249612	BIDIR_961
chr1	29249848	29251323	BIDIR_962
chr1	29263215	29263443	BIDIR_963
chr1	29271720	29272081	BIDIR_964
chr1	29283458	29283581	BIDIR_965
chr1	29324717	29331189	BIDIR_966
chr1	29356920	29357042	BIDIR_967
chr1	29478086	29478193	BIDIR_968
chr1	29501710	29503653	BIDIR_969
chr1	29896941	29897511	BIDIR_970
chr1	29901621	29901836	BIDIR_971
chr1	29923632	29925373	BIDIR_972
chr1	29925727	29926363	BIDIR_973
chr1	29929018	29929151	BIDIR_974
chr1	29963475	29963565	BIDIR_975
chr1	29973329	29973498	BIDIR_976
chr1	29990884	29991594	BIDIR_977
chr1	29999339	30000376	BIDIR_978
chr1	30006071	30006221	BIDIR_979
chr1	30203757	30203946	BIDIR_980
chr1	30204634	30204728	BIDIR_981
chr1	30205020	30205195	BIDIR_982
chr1	30208709	30208815	BIDIR_983
chr1	30685135	30686305	BIDIR_984
chr1	30782663	30782925	BIDIR_985
chr1	30824131	30824865	BIDIR_986
chr1	30853479	30853706	BIDIR_987
chr1	30871283	30872941	BIDIR_988
chr1	30873569	30873817	BIDIR_989
chr1	31065191	31066092	BIDIR_990
chr1	31076798	31076874	BIDIR_991
chr1	31077510	31077609	BIDIR_992
chr1	31088590	31088691	BIDIR_993
chr1	31106392	31106472	BIDIR_994
chr1	31108895	31108980	BIDIR_995
chr1	31124217	31124297	BIDIR_996
chr1	31124415	31124522	BIDIR_997
chr1	31135159	31135243	BIDIR_998
chr1	31135756	31136291	BIDIR_999
chr1	31139024	31140595	BIDIR_1000
chr1	31140823	31141094	BIDIR_1001
chr1	31153659	31156424	BIDIR_1002
chr1	31157232	31157353	BIDIR_1003
chr1	31170668	31171044	BIDIR_1004
chr1	31222024	31222123	BIDIR_1005
chr1	31239230	31240299	BIDIR_1006
chr1	31245979	31250074	BIDIR_1007
chr1	31251279	31251349	BIDIR_1008
chr1	31297437	31298033	BIDIR_1009
chr1	31298491	31298641	BIDIR_1010
chr1	31360414	31360531	BIDIR_1011
chr1	31362463	31365723	BIDIR_1012
chr1	31372942	31373844	BIDIR_1013
chr1	31388935	31389033	BIDIR_1014
chr1	31412727	31414589	BIDIR_1015
chr1	31452118	31452201	BIDIR_1016
chr1	31538927	31539013	BIDIR_1017
chr1	31549019	31549669	BIDIR_1018
chr1	31560966	31561048	BIDIR_1019
chr1	31562992	31563071	BIDIR_1020
chr1	31576215	31576620	BIDIR_1021
chr1	31582777	31582986	BIDIR_1022
chr1	31585755	31589352	BIDIR_1023
chr1	31589451	31589579	BIDIR_1024
chr1	31631772	31631928	BIDIR_1025
chr1	31641450	31643549	BIDIR_1026
chr1	31643905	31645598	BIDIR_1027
chr1	31669860	31670112	BIDIR_1028
chr1	31702820	31703581	BIDIR_1029
chr1	31703836	31704359	BIDIR_1030
chr1	31704582	31704919	BIDIR_1031
chr1	31705021	31705237	BIDIR_1032
chr1	31705503	31705572	BIDIR_1033
chr1	31714910	31715027	BIDIR_1034
chr1	31739617	31739763	BIDIR_1035
chr1	31759985	31764691	BIDIR_1036
chr1	31819799	31824133	BIDIR_1037
chr1	31887698	31887836	BIDIR_1038
chr1	31936149	31936234	BIDIR_1039
chr1	31937609	31938083	BIDIR_1040
chr1	31944327	31945031	BIDIR_1041
chr1	31975518	31975639	BIDIR_1042
chr1	31987357	31987444	BIDIR_1043
chr1	31988232	31988344	BIDIR_1044
chr1	32071666	32073415	BIDIR_1045
chr1	32107836	32108274	BIDIR_1046
chr1	32108687	32108802	BIDIR_1047
chr1	32178687	32178804	BIDIR_1048
chr1	32179135	32180038	BIDIR_1049
chr1	32221088	32221257	BIDIR_1050
chr1	32222103	32222706	BIDIR_1051
chr1	32244427	32244505	BIDIR_1052
chr1	32273236	32276781	BIDIR_1053
chr1	32319270	32319359	BIDIR_1054
chr1	32336152	32336292	BIDIR_1055
chr1	32393808	32394028	BIDIR_1056
chr1	32394449	32395206	BIDIR_1057
chr1	32432832	32435737	BIDIR_1058
chr1	32436630	32437234	BIDIR_1059
chr1	32443243	32443376	BIDIR_1060
chr1	32446722	32446813	BIDIR_1061
chr1	32464102	32464198	BIDIR_1062
chr1	32464377	32465281	BIDIR_1063
chr1	32499183	32499584	BIDIR_1064
chr1	32500055	32500209	BIDIR_1065
chr1	32500607	32501101	BIDIR_1066
chr1	32507475	32507588	BIDIR_1067
chr1	32510974	32511070	BIDIR_1068
chr1	32537995	32541077	BIDIR_1069
chr1	32606533	32606618	BIDIR_1070
chr1	32608355	32608483	BIDIR_1071
chr1	32650398	32650874	BIDIR_1072
chr1	32651540	32651625	BIDIR_1073
chr1	32651890	32652001	BIDIR_1074
chr1	32702470	32702629	BIDIR_1075
chr1	32741205	32741380	BIDIR_1076
chr1	32742502	32742625	BIDIR_1077
chr1	32754477	32754809	BIDIR_1078
chr1	32817023	32818293	BIDIR_1079
chr1	32818498	32818575	BIDIR_1080
chr1	32888427	32888530	BIDIR_1081
chr1	32889110	32890895	BIDIR_1082
chr1	32892351	32892498	BIDIR_1083
chr1	32894704	32894786	BIDIR_1084
chr1	32901038	32901603	BIDIR_1085
chr1	32924942	32925068	BIDIR_1086
chr1	32926663	32926820	BIDIR_1087
chr1	32964356	32965120	BIDIR_1088
chr1	32965705	32969828	BIDIR_1089
chr1	32972234	32975695	BIDIR_1090
chr1	32984110	32984542	BIDIR_1091
chr1	33050965	33051075	BIDIR_1092
chr1	33063679	33063786	BIDIR_1093
chr1	33065593	33065665	BIDIR_1094
chr1	33124876	33132313	BIDIR_1095
chr1	33137258	33137356	BIDIR_1096
chr1	33257115	33257221	BIDIR_1097
chr1	33304235	33308293	BIDIR_1098
chr1	33321700	33323381	BIDIR_1099
chr1	33337603	33343092	BIDIR_1100
chr1	33347241	33347353	BIDIR_1101
chr1	33349486	33350290	BIDIR_1102
chr1	33351018	33351187	BIDIR_1103
chr1	33357017	33357089	BIDIR_1104
chr1	33363654	33364214	BIDIR_1105
chr1	33504552	33504627	BIDIR_1106
chr1	33672304	33672600	BIDIR_1107
chr1	33674750	33674837	BIDIR_1108
chr1	33829753	33829833	BIDIR_1109
chr1	33830095	33830222	BIDIR_1110
chr1	33831951	33832116	BIDIR_1111
chr1	33834312	33834489	BIDIR_1112
chr1	34091053	34094538	BIDIR_1113
chr1	34163023	34163406	BIDIR_1114
chr1	34164583	34168103	BIDIR_1115
chr1	34176137	34177074	BIDIR_1116
chr1	34177331	34177412	BIDIR_1117
chr1	34250723	34250813	BIDIR_1118
chr1	34251089	34251191	BIDIR_1119
chr1	34631993	34632070	BIDIR_1120
chr1	34635108	34636672	BIDIR_1121
chr1	34683623	34684131	BIDIR_1122
chr1	34754858	34755102	BIDIR_1123
chr1	34781439	34781540	BIDIR_1124
chr1	34788226	34788522	BIDIR_1125
chr1	34792577	34793715	BIDIR_1126
chr1	34795399	34795775	BIDIR_1127
chr1	34795997	34796646	BIDIR_1128
chr1	34797232	34797409	BIDIR_1129
chr1	34843902	34843981	BIDIR_1130
chr1	34844149	34844733	BIDIR_1131
chr1	34859973	34860092	BIDIR_1132
chr1	34864274	34867575	BIDIR_1133
chr1	34882850	34886933	BIDIR_1134
chr1	34888924	34889037	BIDIR_1135
chr1	34928777	34930709	BIDIR_1136
chr1	34967319	34968527	BIDIR_1137
chr1	34971059	34971174	BIDIR_1138
chr1	34984421	34984653	BIDIR_1139
chr1	34984863	34985916	BIDIR_1140
chr1	35079191	35079649	BIDIR_1141
chr1	35132207	35132766	BIDIR_1142
chr1	35133708	35133790	BIDIR_1143
chr1	35134213	35134331	BIDIR_1144
chr1	35136317	35136478	BIDIR_1145
chr1	35191977	35194265	BIDIR_1146
chr1	35207989	35208093	BIDIR_1147
chr1	35210277	35211110	BIDIR_1148
chr1	35235489	35235572	BIDIR_1149
chr1	35237107	35237427	BIDIR_1150
chr1	35246292	35246374	BIDIR_1151
chr1	35262428	35262583	BIDIR_1152
chr1	35268299	35269380	BIDIR_1153
chr1	35350328	35351205	BIDIR_1154
chr1	35390818	35391603	BIDIR_1155
chr1	35424628	35425254	BIDIR_1156
chr1	35428855	35433250	BIDIR_1157
chr1	35433412	35433591	BIDIR_1158
chr1	35554829	35555329	BIDIR_1159
chr1	35557037	35558042	BIDIR_1160
chr1	35579231	35579500	BIDIR_1161
chr1	35641573	35641724	BIDIR_1162
chr1	35700205	35700289	BIDIR_1163
chr1	35707170	35707344	BIDIR_1164
chr1	35707562	35708257	BIDIR_1165
chr1	35718031	35718218	BIDIR_1166
chr1	35718516	35718710	BIDIR_1167
chr1	35718917	35719082	BIDIR_1168
chr1	35769406	35770102	BIDIR_1169
chr1	35807482	35808792	BIDIR_1170
chr1	35836619	35836894	BIDIR_1171
chr1	35868037	35868275	BIDIR_1172
chr1	35883473	35883651	BIDIR_1173
chr1	35886359	35888342	BIDIR_1174
chr1	35910924	35911000	BIDIR_1175
chr1	35953515	35953596	BIDIR_1176
chr1	36038331	36038698	BIDIR_1177
chr1	36087694	36091766	BIDIR_1178
chr1	36093896	36096773	BIDIR_1179
chr1	36124860	36125161	BIDIR_1180
chr1	36148317	36148497	BIDIR_1181
chr1	36149018	36149952	BIDIR_1182
chr1	36160455	36161630	BIDIR_1183
chr1	36176603	36176695	BIDIR_1184
chr1	36176926	36182878	BIDIR_1185
chr1	36186030	36186146	BIDIR_1186
chr1	36187798	36187892	BIDIR_1187
chr1	36189249	36189353	BIDIR_1188
chr1	36223592	36223683	BIDIR_1189
chr1	36265889	36266203	BIDIR_1190
chr1	36317264	36317390	BIDIR_1191
chr1	36318984	36319130	BIDIR_1192
chr1	36321093	36321859	BIDIR_1193
chr1	36330125	36330250	BIDIR_1194
chr1	36336164	36336255	BIDIR_1195
chr1	36374158	36374237	BIDIR_1196
chr1	36385650	36386807	BIDIR_1197
chr1	36397547	36397680	BIDIR_1198
chr1	36397872	36398191	BIDIR_1199
chr1	36450722	36450957	BIDIR_1200
chr1	36451675	36451813	BIDIR_1201
chr1	36463865	36464941	BIDIR_1202
chr1	36489712	36489786	BIDIR_1203
chr1	36489984	36490136	BIDIR_1204
chr1	36584168	36584332	BIDIR_1205
chr1	36704355	36704430	BIDIR_1206
chr1	36769875	36770846	BIDIR_1207
chr1	36771151	36771803	BIDIR_1208
chr1	36824198	36824533	BIDIR_1209
chr1	37079827	37079921	BIDIR_1210
chr1	37213710	37213854	BIDIR_1211
chr1	37214258	37214491	BIDIR_1212
chr1	37235513	37235788	BIDIR_1213
chr1	37269913	37269999	BIDIR_1214
chr1	37315251	37315669	BIDIR_1215
chr1	37318186	37318262	BIDIR_1216
chr1	37395318	37395635	BIDIR_1217
chr1	37451837	37452513	BIDIR_1218
chr1	37471629	37472033	BIDIR_1219
chr1	37483624	37485364	BIDIR_1220
chr1	37514542	37515399	BIDIR_1221
chr1	37516464	37516565	BIDIR_1222
chr1	37535405	37535569	BIDIR_1223
chr1	37544781	37544921	BIDIR_1224
chr1	37556262	37556356	BIDIR_1225
chr1	37566130	37566458	BIDIR_1226
chr1	37567096	37567461	BIDIR_1227
chr1	37690314	37690863	BIDIR_1228
chr1	37691163	37691248	BIDIR_1229
chr1	37692023	37692611	BIDIR_1230
chr1	37735360	37735519	BIDIR_1231
chr1	37744527	37744604	BIDIR_1232
chr1	37753897	37754013	BIDIR_1233
chr1	37765000	37766615	BIDIR_1234
chr1	37793336	37794303	BIDIR_1235
chr1	37802304	37810605	BIDIR_1236
chr1	37859709	37862201	BIDIR_1237
chr1	37908644	37908871	BIDIR_1238
chr1	37909083	37909179	BIDIR_1239
chr1	37909797	37910349	BIDIR_1240
chr1	37910452	37910600	BIDIR_1241
chr1	37921446	37922205	BIDIR_1242
chr1	37974051	37974365	BIDIR_1243
chr1	37989448	37989736	BIDIR_1244
chr1	37995557	37996667	BIDIR_1245
chr1	38005021	38005121	BIDIR_1246
chr1	38009212	38009330	BIDIR_1247
chr1	38012488	38012941	BIDIR_1248
chr1	38035957	38036119	BIDIR_1249
chr1	38045802	38045941	BIDIR_1250
chr1	38063827	38063979	BIDIR_1251
chr1	38064077	38064165	BIDIR_1252
chr1	38064256	38064364	BIDIR_1253
chr1	38079921	38080357	BIDIR_1254
chr1	38131083	38131373	BIDIR_1255
chr1	38141284	38141380	BIDIR_1256
chr1	38141600	38141715	BIDIR_1257
chr1	38251580	38255658	BIDIR_1258
chr1	38268365	38268674	BIDIR_1259
chr1	38270029	38271460	BIDIR_1260
chr1	38284927	38287152	BIDIR_1261
chr1	38288765	38288851	BIDIR_1262
chr1	38370812	38371824	BIDIR_1263
chr1	38406694	38406794	BIDIR_1264
chr1	38475700	38476774	BIDIR_1265
chr1	38484815	38485103	BIDIR_1266
chr1	38489802	38489925	BIDIR_1267
chr1	38558039	38559917	BIDIR_1268
chr1	38578715	38578928	BIDIR_1269
chr1	38709493	38709717	BIDIR_1270
chr1	38719620	38719708	BIDIR_1271
chr1	38727613	38728950	BIDIR_1272
chr1	38803754	38804638	BIDIR_1273
chr1	38817876	38817963	BIDIR_1274
chr1	38818090	38818203	BIDIR_1275
chr1	38848491	38849440	BIDIR_1276
chr1	38850300	38850435	BIDIR_1277
chr1	38859368	38862891	BIDIR_1278
chr1	38872839	38873974	BIDIR_1279
chr1	38882523	38882604	BIDIR_1280
chr1	38883362	38883614	BIDIR_1281
chr1	38884095	38884208	BIDIR_1282
chr1	38884689	38884890	BIDIR_1283
chr1	38950279	38950362	BIDIR_1284
chr1	38952863	38954059	BIDIR_1285
chr1	38976200	38976313	BIDIR_1286
chr1	38990218	38990294	BIDIR_1287
chr1	38990956	38992885	BIDIR_1288
chr1	39026152	39027049	BIDIR_1289
chr1	39059241	39059338	BIDIR_1290
chr1	39080845	39082171	BIDIR_1291
chr1	39104951	39108791	BIDIR_1292
chr1	39120157	39120292	BIDIR_1293
chr1	39123627	39124701	BIDIR_1294
chr1	39132679	39133235	BIDIR_1295
chr1	39198049	39199706	BIDIR_1296
chr1	39220998	39221187	BIDIR_1297
chr1	39237844	39238123	BIDIR_1298
chr1	39238379	39238523	BIDIR_1299
chr1	39267961	39268904	BIDIR_1300
chr1	39303402	39303515	BIDIR_1301
chr1	39407830	39410918	BIDIR_1302
chr1	39421811	39422693	BIDIR_1303
chr1	39541900	39541984	BIDIR_1304
chr1	39574470	39577179	BIDIR_1305
chr1	39685749	39685855	BIDIR_1306
chr1	39692396	39692790	BIDIR_1307
chr1	39739178	39739522	BIDIR_1308
chr1	39826761	39826835	BIDIR_1309
chr1	39883304	39883667	BIDIR_1310
chr1	39897589	39900689	BIDIR_1311
chr1	39901563	39902118	BIDIR_1312
chr1	39911999	39912098	BIDIR_1313
chr1	39922621	39922755	BIDIR_1314
chr1	39955350	39956557	BIDIR_1315
chr1	39963403	39965370	BIDIR_1316
chr1	39972653	39972798	BIDIR_1317
chr1	39979704	39980297	BIDIR_1318
chr1	40002473	40003019	BIDIR_1319
chr1	40037381	40041427	BIDIR_1320
chr1	40071557	40075358	BIDIR_1321
chr1	40097053	40097484	BIDIR_1322
chr1	40160790	40162271	BIDIR_1323
chr1	40175583	40175952	BIDIR_1324
chr1	40230475	40230607	BIDIR_1325
chr1	40257324	40258544	BIDIR_1326
chr1	40300976	40301377	BIDIR_1327
chr1	40311488	40311586	BIDIR_1328
chr1	40373472	40373940	BIDIR_1329
chr1	40374595	40374669	BIDIR_1330
chr1	40449810	40450504	BIDIR_1331
chr1	40450609	40451025	BIDIR_1332
chr1	40476808	40476895	BIDIR_1333
chr1	40479741	40479822	BIDIR_1334
chr1	40495941	40496027	BIDIR_1335
chr1	40498363	40500070	BIDIR_1336
chr1	40508510	40508897	BIDIR_1337
chr1	40509148	40509357	BIDIR_1338
chr1	40530832	40532083	BIDIR_1339
chr1	40559336	40559575	BIDIR_1340
chr1	40571977	40572285	BIDIR_1341
chr1	40599720	40599801	BIDIR_1342
chr1	40654300	40654528	BIDIR_1343
chr1	40665154	40665949	BIDIR_1344
chr1	40691488	40692583	BIDIR_1345
chr1	40708834	40709607	BIDIR_1346
chr1	40781997	40782096	BIDIR_1347
chr1	40783282	40784306	BIDIR_1348
chr1	40801912	40804027	BIDIR_1349
chr1	40805423	40805525	BIDIR_1350
chr1	40818208	40819196	BIDIR_1351
chr1	40862200	40862425	BIDIR_1352
chr1	40879396	40879617	BIDIR_1353
chr1	40963573	40963650	BIDIR_1354
chr1	40977430	40977559	BIDIR_1355
chr1	40979340	40979482	BIDIR_1356
chr1	40979618	40979856	BIDIR_1357
chr1	41205372	41206207	BIDIR_1358
chr1	41241179	41241454	BIDIR_1359
chr1	41241612	41242753	BIDIR_1360
chr1	41360463	41360560	BIDIR_1361
chr1	41374030	41374693	BIDIR_1362
chr1	41374854	41374934	BIDIR_1363
chr1	41375541	41375649	BIDIR_1364
chr1	41375784	41375982	BIDIR_1365
chr1	41381595	41381711	BIDIR_1366
chr1	41382956	41383864	BIDIR_1367
chr1	41392957	41395638	BIDIR_1368
chr1	41486038	41487284	BIDIR_1369
chr1	41493739	41493836	BIDIR_1370
chr1	41494883	41496976	BIDIR_1371
chr1	41507423	41507533	BIDIR_1372
chr1	41521974	41522107	BIDIR_1373
chr1	41874451	41874532	BIDIR_1374
chr1	41878301	41878714	BIDIR_1375
chr1	41945456	41945825	BIDIR_1376
chr1	42058839	42058937	BIDIR_1377
chr1	42060780	42061003	BIDIR_1378
chr1	42233073	42233336	BIDIR_1379
chr1	42234211	42234466	BIDIR_1380
chr1	42253302	42253910	BIDIR_1381
chr1	42334980	42336156	BIDIR_1382
chr1	42380453	42381121	BIDIR_1383
chr1	42455901	42456788	BIDIR_1384
chr1	42462641	42463267	BIDIR_1385
chr1	42564369	42564510	BIDIR_1386
chr1	42569143	42569365	BIDIR_1387
chr1	42640588	42640814	BIDIR_1388
chr1	42657990	42658581	BIDIR_1389
chr1	42658772	42659096	BIDIR_1390
chr1	42671223	42675318	BIDIR_1391
chr1	42680130	42683323	BIDIR_1392
chr1	42724722	42728791	BIDIR_1393
chr1	42732034	42734931	BIDIR_1394
chr1	42739958	42740716	BIDIR_1395
chr1	42741291	42741590	BIDIR_1396
chr1	42767300	42768177	BIDIR_1397
chr1	42813516	42813699	BIDIR_1398
chr1	42814041	42814148	BIDIR_1399
chr1	42817111	42817194	BIDIR_1400
chr1	42845753	42847021	BIDIR_1401
chr1	42888403	42888500	BIDIR_1402
chr1	42958616	42959098	BIDIR_1403
chr1	43006757	43010112	BIDIR_1404
chr1	43026690	43027104	BIDIR_1405
chr1	43032013	43032080	BIDIR_1406
chr1	43067666	43071320	BIDIR_1407
chr1	43073534	43073659	BIDIR_1408
chr1	43085792	43085993	BIDIR_1409
chr1	43086750	43088030	BIDIR_1410
chr1	43089220	43089427	BIDIR_1411
chr1	43089585	43089867	BIDIR_1412
chr1	43094852	43094968	BIDIR_1413
chr1	43097612	43097712	BIDIR_1414
chr1	43104831	43105033	BIDIR_1415
chr1	43112053	43112169	BIDIR_1416
chr1	43147672	43148105	BIDIR_1417
chr1	43172126	43172503	BIDIR_1418
chr1	43206266	43207773	BIDIR_1419
chr1	43249280	43249462	BIDIR_1420
chr1	43277788	43277946	BIDIR_1421
chr1	43285171	43286066	BIDIR_1422
chr1	43301670	43301752	BIDIR_1423
chr1	43333510	43334473	BIDIR_1424
chr1	43357218	43364109	BIDIR_1425
chr1	43365950	43370525	BIDIR_1426
chr1	43401160	43402116	BIDIR_1427
chr1	43446969	43447052	BIDIR_1428
chr1	43450438	43451086	BIDIR_1429
chr1	43454429	43454729	BIDIR_1430
chr1	43530615	43532976	BIDIR_1431
chr1	43550028	43550611	BIDIR_1432
chr1	43649498	43650767	BIDIR_1433
chr1	43702824	43706002	BIDIR_1434
chr1	43707232	43707326	BIDIR_1435
chr1	43747287	43747459	BIDIR_1436
chr1	43766859	43767364	BIDIR_1437
chr1	43841001	43842138	BIDIR_1438
chr1	43857976	43858829	BIDIR_1439
chr1	43859493	43859570	BIDIR_1440
chr1	43885198	43885688	BIDIR_1441
chr1	43933256	43934005	BIDIR_1442
chr1	43938907	43939023	BIDIR_1443
chr1	43939181	43939503	BIDIR_1444
chr1	43942053	43942329	BIDIR_1445
chr1	43976903	43977888	BIDIR_1446
chr1	43978950	43979047	BIDIR_1447
chr1	43994101	43998422	BIDIR_1448
chr1	44029593	44030544	BIDIR_1449
chr1	44030995	44031945	BIDIR_1450
chr1	44182024	44182105	BIDIR_1451
chr1	44182602	44182728	BIDIR_1452
chr1	44183583	44184706	BIDIR_1453
chr1	44192462	44192537	BIDIR_1454
chr1	44213202	44213862	BIDIR_1455
chr1	44219647	44219751	BIDIR_1456
chr1	44220327	44220882	BIDIR_1457
chr1	44355024	44355464	BIDIR_1458
chr1	44406395	44406488	BIDIR_1459
chr1	44408092	44408395	BIDIR_1460
chr1	44430760	44431048	BIDIR_1461
chr1	44431258	44432407	BIDIR_1462
chr1	44467427	44467687	BIDIR_1463
chr1	44524810	44524907	BIDIR_1464
chr1	44537118	44538173	BIDIR_1465
chr1	44541872	44544229	BIDIR_1466
chr1	44592149	44593108	BIDIR_1467
chr1	44617055	44617231	BIDIR_1468
chr1	44629214	44634829	BIDIR_1469
chr1	44650347	44653974	BIDIR_1470
chr1	44673548	44674913	BIDIR_1471
chr1	44682358	44682436	BIDIR_1472
chr1	44721304	44721506	BIDIR_1473
chr1	44742199	44742362	BIDIR_1474
chr1	44770770	44771106	BIDIR_1475
chr1	44775075	44775644	BIDIR_1476
chr1	44807305	44808235	BIDIR_1477
chr1	44809330	44809592	BIDIR_1478
chr1	44812418	44815028	BIDIR_1479
chr1	44840792	44840878	BIDIR_1480
chr1	44876232	44876485	BIDIR_1481
chr1	44876582	44876664	BIDIR_1482
chr1	44951704	44951836	BIDIR_1483
chr1	44955171	44955278	BIDIR_1484
chr1	44986427	44986743	BIDIR_1485
chr1	44992099	44992179	BIDIR_1486
chr1	44992897	44993026	BIDIR_1487
chr1	45012073	45012402	BIDIR_1488
chr1	45014602	45017639	BIDIR_1489
chr1	45048058	45048270	BIDIR_1490
chr1	45077638	45077785	BIDIR_1491
chr1	45114934	45115687	BIDIR_1492
chr1	45164049	45164131	BIDIR_1493
chr1	45180189	45180365	BIDIR_1494
chr1	45205713	45206256	BIDIR_1495
chr1	45213160	45217424	BIDIR_1496
chr1	45283395	45283517	BIDIR_1497
chr1	45284882	45285290	BIDIR_1498
chr1	45286294	45286370	BIDIR_1499
chr1	45287132	45287235	BIDIR_1500
chr1	45303478	45304420	BIDIR_1501
chr1	45305746	45305971	BIDIR_1502
chr1	45319463	45319547	BIDIR_1503
chr1	45321358	45322958	BIDIR_1504
chr1	45328939	45329021	BIDIR_1505
chr1	45338343	45343620	BIDIR_1506
chr1	45369104	45369390	BIDIR_1507
chr1	45371675	45371771	BIDIR_1508
chr1	45372075	45372154	BIDIR_1509
chr1	45372383	45372459	BIDIR_1510
chr1	45392637	45392735	BIDIR_1511
chr1	45471398	45471477	BIDIR_1512
chr1	45491072	45491962	BIDIR_1513
chr1	45499273	45499389	BIDIR_1514
chr1	45499821	45500221	BIDIR_1515
chr1	45508332	45509983	BIDIR_1516
chr1	45519149	45523214	BIDIR_1517
chr1	45525103	45525212	BIDIR_1518
chr1	45538458	45538585	BIDIR_1519
chr1	45538839	45538916	BIDIR_1520
chr1	45540139	45540216	BIDIR_1521
chr1	45550446	45551215	BIDIR_1522
chr1	45577011	45577227	BIDIR_1523
chr1	45583399	45584646	BIDIR_1524
chr1	45686310	45686404	BIDIR_1525
chr1	45686660	45686776	BIDIR_1526
chr1	45687257	45687393	BIDIR_1527
chr1	45687901	45688039	BIDIR_1528
chr1	45708371	45708826	BIDIR_1529
chr1	45750051	45751089	BIDIR_1530
chr1	45783647	45783900	BIDIR_1531
chr1	45803158	45804056	BIDIR_1532
chr1	45804239	45804357	BIDIR_1533
chr1	45862604	45862767	BIDIR_1534
chr1	45889610	45889725	BIDIR_1535
chr1	45927205	45927285	BIDIR_1536
chr1	45929328	45929548	BIDIR_1537
chr1	46015290	46015377	BIDIR_1538
chr1	46034066	46041904	BIDIR_1539
chr1	46130196	46135365	BIDIR_1540
chr1	46166247	46166544	BIDIR_1541
chr1	46171745	46172287	BIDIR_1542
chr1	46174691	46174895	BIDIR_1543
chr1	46197804	46198039	BIDIR_1544
chr1	46203160	46203758	BIDIR_1545
chr1	46220991	46226175	BIDIR_1546
chr1	46247727	46247883	BIDIR_1547
chr1	46248205	46248487	BIDIR_1548
chr1	46275823	46280585	BIDIR_1549
chr1	46327298	46327401	BIDIR_1550
chr1	46328810	46329496	BIDIR_1551
chr1	46329874	46330148	BIDIR_1552
chr1	46331445	46332177	BIDIR_1553
chr1	46340259	46340973	BIDIR_1554
chr1	46364907	46365115	BIDIR_1555
chr1	46382308	46383114	BIDIR_1556
chr1	46402039	46402217	BIDIR_1557
chr1	46406795	46407359	BIDIR_1558
chr1	46419466	46420822	BIDIR_1559
chr1	46442419	46442979	BIDIR_1560
chr1	46462902	46463226	BIDIR_1561
chr1	46466118	46466878	BIDIR_1562
chr1	46490056	46490138	BIDIR_1563
chr1	46519904	46520415	BIDIR_1564
chr1	46544225	46544467	BIDIR_1565
chr1	46603840	46604661	BIDIR_1566
chr1	46606631	46606893	BIDIR_1567
chr1	46607828	46607914	BIDIR_1568
chr1	46608222	46608362	BIDIR_1569
chr1	46614060	46614199	BIDIR_1570
chr1	46667576	46671612	BIDIR_1571
chr1	46728429	46728859	BIDIR_1572
chr1	46789169	46789482	BIDIR_1573
chr1	46846525	46846664	BIDIR_1574
chr1	46846775	46846987	BIDIR_1575
chr1	46857609	46857931	BIDIR_1576
chr1	46875692	46875779	BIDIR_1577
chr1	46876089	46876218	BIDIR_1578
chr1	46901393	46901515	BIDIR_1579
chr1	46929766	46929909	BIDIR_1580
chr1	46976535	46976650	BIDIR_1581
chr1	46978782	46978881	BIDIR_1582
chr1	46983344	46983622	BIDIR_1583
chr1	47023813	47023944	BIDIR_1584
chr1	47091621	47091877	BIDIR_1585
chr1	47092120	47092207	BIDIR_1586
chr1	47107742	47108448	BIDIR_1587
chr1	47113075	47113423	BIDIR_1588
chr1	47139030	47139134	BIDIR_1589
chr1	47149321	47149479	BIDIR_1590
chr1	47168182	47168278	BIDIR_1591
chr1	47229008	47229181	BIDIR_1592
chr1	47273900	47274361	BIDIR_1593
chr1	47274705	47274823	BIDIR_1594
chr1	47285506	47285583	BIDIR_1595
chr1	47314450	47314958	BIDIR_1596
chr1	47315105	47315296	BIDIR_1597
chr1	47334501	47334647	BIDIR_1598
chr1	47353674	47354316	BIDIR_1599
chr1	47357539	47357618	BIDIR_1600
chr1	47415938	47416120	BIDIR_1601
chr1	47416765	47417079	BIDIR_1602
chr1	47429437	47429834	BIDIR_1603
chr1	47436956	47437778	BIDIR_1604
chr1	47438480	47438714	BIDIR_1605
chr1	47532845	47533964	BIDIR_1606
chr1	47686614	47687016	BIDIR_1607
chr1	47687260	47687337	BIDIR_1608
chr1	47709644	47709910	BIDIR_1609
chr1	47724695	47724774	BIDIR_1610
chr1	47956703	47956826	BIDIR_1611
chr1	47958439	47959487	BIDIR_1612
chr1	48136390	48136488	BIDIR_1613
chr1	48150313	48150388	BIDIR_1614
chr1	48191730	48192155	BIDIR_1615
chr1	48209374	48209685	BIDIR_1616
chr1	48210783	48213720	BIDIR_1617
chr1	48277503	48277578	BIDIR_1618
chr1	48278301	48278600	BIDIR_1619
chr1	48362451	48365499	BIDIR_1620
chr1	48366184	48366266	BIDIR_1621
chr1	48367873	48367957	BIDIR_1622
chr1	48369421	48369634	BIDIR_1623
chr1	48382165	48382241	BIDIR_1624
chr1	48382651	48382746	BIDIR_1625
chr1	48435700	48435823	BIDIR_1626
chr1	48471207	48472460	BIDIR_1627
chr1	48500576	48501109	BIDIR_1628
chr1	48596138	48596309	BIDIR_1629
chr1	48689331	48689420	BIDIR_1630
chr1	48797461	48797546	BIDIR_1631
chr1	49005731	49005822	BIDIR_1632
chr1	49006965	49007049	BIDIR_1633
chr1	49071182	49071270	BIDIR_1634
chr1	49257104	49257858	BIDIR_1635
chr1	49347711	49347813	BIDIR_1636
chr1	49502507	49502628	BIDIR_1637
chr1	49566453	49566639	BIDIR_1638
chr1	49751926	49752076	BIDIR_1639
chr1	49879600	49879712	BIDIR_1640
chr1	49880014	49880108	BIDIR_1641
chr1	50023698	50023911	BIDIR_1642
chr1	50326680	50326903	BIDIR_1643
chr1	50332861	50333884	BIDIR_1644
chr1	50381342	50381607	BIDIR_1645
chr1	50381895	50382170	BIDIR_1646
chr1	50555108	50555226	BIDIR_1647
chr1	50618408	50618498	BIDIR_1648
chr1	50619943	50620100	BIDIR_1649
chr1	50887428	50887859	BIDIR_1650
chr1	50909215	50909289	BIDIR_1651
chr1	50909708	50910115	BIDIR_1652
chr1	50959464	50960558	BIDIR_1653
chr1	50968423	50968597	BIDIR_1654
chr1	51137297	51137508	BIDIR_1655
chr1	51162316	51162391	BIDIR_1656
chr1	51200810	51201281	BIDIR_1657
chr1	51228835	51228938	BIDIR_1658
chr1	51250697	51250772	BIDIR_1659
chr1	51251075	51251441	BIDIR_1660
chr1	51274845	51274987	BIDIR_1661
chr1	51278842	51282540	BIDIR_1662
chr1	51283307	51283392	BIDIR_1663
chr1	51284049	51285197	BIDIR_1664
chr1	51285551	51285649	BIDIR_1665
chr1	51330308	51332037	BIDIR_1666
chr1	51332235	51332378	BIDIR_1667
chr1	51422827	51422999	BIDIR_1668
chr1	51423506	51423706	BIDIR_1669
chr1	51475513	51475606	BIDIR_1670
chr1	51476015	51476114	BIDIR_1671
chr1	51477355	51477448	BIDIR_1672
chr1	51477583	51477678	BIDIR_1673
chr1	51478004	51478091	BIDIR_1674
chr1	51517694	51519764	BIDIR_1675
chr1	51573340	51573423	BIDIR_1676
chr1	51616548	51617621	BIDIR_1677
chr1	51728631	51728978	BIDIR_1678
chr1	51729122	51730241	BIDIR_1679
chr1	51878317	51879505	BIDIR_1680
chr1	51990038	51991374	BIDIR_1681
chr1	52006470	52006553	BIDIR_1682
chr1	52006718	52006808	BIDIR_1683
chr1	52054111	52056100	BIDIR_1684
chr1	52056758	52056840	BIDIR_1685
chr1	52087701	52088233	BIDIR_1686
chr1	52160291	52160723	BIDIR_1687
chr1	52181538	52181788	BIDIR_1688
chr1	52273099	52273509	BIDIR_1689
chr1	52285908	52286170	BIDIR_1690
chr1	52325069	52325396	BIDIR_1691
chr1	52327241	52328729	BIDIR_1692
chr1	52329785	52330013	BIDIR_1693
chr1	52346376	52346486	BIDIR_1694
chr1	52347172	52347268	BIDIR_1695
chr1	52348374	52351382	BIDIR_1696
chr1	52366586	52366676	BIDIR_1697
chr1	52403874	52404188	BIDIR_1698
chr1	52404330	52404407	BIDIR_1699
chr1	52423265	52423431	BIDIR_1700
chr1	52551815	52559956	BIDIR_1701
chr1	52613629	52613762	BIDIR_1702
chr1	52643537	52647684	BIDIR_1703
chr1	52659056	52659144	BIDIR_1704
chr1	52662736	52663581	BIDIR_1705
chr1	52671863	52671953	BIDIR_1706
chr1	52700717	52700806	BIDIR_1707
chr1	52703007	52703462	BIDIR_1708
chr1	52715603	52715693	BIDIR_1709
chr1	52772139	52772226	BIDIR_1710
chr1	52777092	52777180	BIDIR_1711
chr1	52802759	52803331	BIDIR_1712
chr1	52830663	52832949	BIDIR_1713
chr1	52843235	52843312	BIDIR_1714
chr1	52892962	52893142	BIDIR_1715
chr1	52895134	52895291	BIDIR_1716
chr1	52896118	52901888	BIDIR_1717
chr1	52920585	52920688	BIDIR_1718
chr1	52921453	52921801	BIDIR_1719
chr1	52927022	52927476	BIDIR_1720
chr1	52976247	52976441	BIDIR_1721
chr1	52993265	52993402	BIDIR_1722
chr1	53004361	53004446	BIDIR_1723
chr1	53007115	53007221	BIDIR_1724
chr1	53014626	53015298	BIDIR_1725
chr1	53034084	53034360	BIDIR_1726
chr1	53062859	53062950	BIDIR_1727
chr1	53116169	53116316	BIDIR_1728
chr1	53169029	53169112	BIDIR_1729
chr1	53196216	53196289	BIDIR_1730
chr1	53213313	53213522	BIDIR_1731
chr1	53213985	53214069	BIDIR_1732
chr1	53215663	53215754	BIDIR_1733
chr1	53220046	53220293	BIDIR_1734
chr1	53220409	53220504	BIDIR_1735
chr1	53238097	53238889	BIDIR_1736
chr1	53326888	53326978	BIDIR_1737
chr1	53360829	53361103	BIDIR_1738
chr1	53426632	53426761	BIDIR_1739
chr1	53428678	53432162	BIDIR_1740
chr1	53442082	53442842	BIDIR_1741
chr1	53444973	53445495	BIDIR_1742
chr1	53447930	53450256	BIDIR_1743
chr1	53470072	53470719	BIDIR_1744
chr1	53471748	53471837	BIDIR_1745
chr1	53500717	53500844	BIDIR_1746
chr1	53501268	53501416	BIDIR_1747
chr1	53704985	53705629	BIDIR_1748
chr1	53889581	53890076	BIDIR_1749
chr1	53975160	53975903	BIDIR_1750
chr1	53982470	53982809	BIDIR_1751
chr1	54052217	54052655	BIDIR_1752
chr1	54053275	54053538	BIDIR_1753
chr1	54053829	54054147	BIDIR_1754
chr1	54120996	54121082	BIDIR_1755
chr1	54135321	54135946	BIDIR_1756
chr1	54136296	54136940	BIDIR_1757
chr1	54145106	54148249	BIDIR_1758
chr1	54309653	54314896	BIDIR_1759
chr1	54405919	54408939	BIDIR_1760
chr1	54431354	54431549	BIDIR_1761
chr1	54446697	54448114	BIDIR_1762
chr1	54463642	54463735	BIDIR_1763
chr1	54464359	54464754	BIDIR_1764
chr1	54465211	54465350	BIDIR_1765
chr1	54475582	54475685	BIDIR_1766
chr1	54475818	54476038	BIDIR_1767
chr1	54488106	54488580	BIDIR_1768
chr1	54488721	54488942	BIDIR_1769
chr1	54499257	54500229	BIDIR_1770
chr1	54503352	54506485	BIDIR_1771
chr1	54514666	54514774	BIDIR_1772
chr1	54542042	54543964	BIDIR_1773
chr1	54571352	54571430	BIDIR_1774
chr1	54588961	54589070	BIDIR_1775
chr1	54589332	54590505	BIDIR_1776
chr1	54608830	54609206	BIDIR_1777
chr1	54620495	54620740	BIDIR_1778
chr1	54636174	54637146	BIDIR_1779
chr1	54715315	54716150	BIDIR_1780
chr1	54763980	54764058	BIDIR_1781
chr1	54781102	54781286	BIDIR_1782
chr1	54781670	54781877	BIDIR_1783
chr1	54813919	54814083	BIDIR_1784
chr1	54880829	54880956	BIDIR_1785
chr1	54887714	54887838	BIDIR_1786
chr1	54900674	54900864	BIDIR_1787
chr1	54902813	54902894	BIDIR_1788
chr1	54907915	54908022	BIDIR_1789
chr1	54909658	54909730	BIDIR_1790
chr1	54949514	54951253	BIDIR_1791
chr1	54980457	54980733	BIDIR_1792
chr1	54981018	54981095	BIDIR_1793
chr1	54993465	54993547	BIDIR_1794
chr1	54996391	54997008	BIDIR_1795
chr1	55026077	55026183	BIDIR_1796
chr1	55027114	55027216	BIDIR_1797
chr1	55039396	55039746	BIDIR_1798
chr1	55064664	55067471	BIDIR_1799
chr1	55068623	55070245	BIDIR_1800
chr1	55112375	55112785	BIDIR_1801
chr1	55115534	55115692	BIDIR_1802
chr1	55213857	55214238	BIDIR_1803
chr1	55214919	55215060	BIDIR_1804
chr1	56371927	56372015	BIDIR_1805
chr1	56374242	56375895	BIDIR_1806
chr1	56452899	56454777	BIDIR_1807
chr1	56477450	56477987	BIDIR_1808
chr1	56565349	56565561	BIDIR_1809
chr1	56577114	56581664	BIDIR_1810
chr1	56644678	56645672	BIDIR_1811
chr1	56716979	56717084	BIDIR_1812
chr1	56717208	56717631	BIDIR_1813
chr1	56717875	56718816	BIDIR_1814
chr1	56819429	56819642	BIDIR_1815
chr1	57418409	57418574	BIDIR_1816
chr1	57421384	57425504	BIDIR_1817
chr1	58003514	58003934	BIDIR_1818
chr1	58004252	58004597	BIDIR_1819
chr1	58006067	58006275	BIDIR_1820
chr1	58030542	58031956	BIDIR_1821
chr1	58050393	58050818	BIDIR_1822
chr1	58090930	58091235	BIDIR_1823
chr1	58131789	58131858	BIDIR_1824
chr1	58249457	58249539	BIDIR_1825
chr1	58250081	58250645	BIDIR_1826
chr1	58272941	58273046	BIDIR_1827
chr1	58274671	58274865	BIDIR_1828
chr1	58396669	58396742	BIDIR_1829
chr1	58432768	58433114	BIDIR_1830
chr1	58546001	58546335	BIDIR_1831
chr1	58546481	58546960	BIDIR_1832
chr1	58576740	58577399	BIDIR_1833
chr1	58620247	58620454	BIDIR_1834
chr1	58691724	58691865	BIDIR_1835
chr1	58699835	58700274	BIDIR_1836
chr1	58701317	58705635	BIDIR_1837
chr1	58783852	58784678	BIDIR_1838
chr1	58784954	58785238	BIDIR_1839
chr1	58785858	58785970	BIDIR_1840
chr1	58814195	58814622	BIDIR_1841
chr1	58815276	58816771	BIDIR_1842
chr1	58820372	58820516	BIDIR_1843
chr1	58846890	58847008	BIDIR_1844
chr1	58852792	58853037	BIDIR_1845
chr1	58903892	58904000	BIDIR_1846
chr1	58960694	58961180	BIDIR_1847
chr1	59013109	59013931	BIDIR_1848
chr1	59116979	59117046	BIDIR_1849
chr1	59296172	59297587	BIDIR_1850
chr1	59369132	59369556	BIDIR_1851
chr1	59463251	59463360	BIDIR_1852
chr1	59471981	59472112	BIDIR_1853
chr1	59533264	59533554	BIDIR_1854
chr1	59535448	59535535	BIDIR_1855
chr1	59587200	59587481	BIDIR_1856
chr1	59662217	59662303	BIDIR_1857
chr1	59669602	59670134	BIDIR_1858
chr1	59677622	59678263	BIDIR_1859
chr1	59679111	59679200	BIDIR_1860
chr1	59710583	59710656	BIDIR_1861
chr1	59711126	59711441	BIDIR_1862
chr1	59732907	59732990	BIDIR_1863
chr1	59814547	59816652	BIDIR_1864
chr1	59890768	59891058	BIDIR_1865
chr1	59926670	59926822	BIDIR_1866
chr1	60641309	60641413	BIDIR_1867
chr1	60777374	60777445	BIDIR_1868
chr1	60778079	60778360	BIDIR_1869
chr1	60848611	60848735	BIDIR_1870
chr1	60886907	60886989	BIDIR_1871
chr1	60903500	60903809	BIDIR_1872
chr1	60942640	60943040	BIDIR_1873
chr1	61005727	61006649	BIDIR_1874
chr1	61039475	61039667	BIDIR_1875
chr1	61042565	61044178	BIDIR_1876
chr1	61077193	61077352	BIDIR_1877
chr1	61082535	61082966	BIDIR_1878
chr1	61248375	61248508	BIDIR_1879
chr1	61249463	61249582	BIDIR_1880
chr1	61269666	61269773	BIDIR_1881
chr1	61269881	61270189	BIDIR_1882
chr1	61656641	61656828	BIDIR_1883
chr1	61691334	61691464	BIDIR_1884
chr1	61703455	61703540	BIDIR_1885
chr1	61705236	61705325	BIDIR_1886
chr1	61724529	61725685	BIDIR_1887
chr1	61742101	61742609	BIDIR_1888
chr1	61742891	61743015	BIDIR_1889
chr1	61789587	61789801	BIDIR_1890
chr1	61860799	61860931	BIDIR_1891
chr1	61951528	61952558	BIDIR_1892
chr1	62014643	62014730	BIDIR_1893
chr1	62016033	62016110	BIDIR_1894
chr1	62077413	62077500	BIDIR_1895
chr1	62165651	62165834	BIDIR_1896
chr1	62180684	62184140	BIDIR_1897
chr1	62318532	62318778	BIDIR_1898
chr1	62337615	62338421	BIDIR_1899
chr1	62416793	62417035	BIDIR_1900
chr1	62435838	62437368	BIDIR_1901
chr1	62450629	62453345	BIDIR_1902
chr1	62453442	62455159	BIDIR_1903
chr1	62455401	62457234	BIDIR_1904
chr1	62518185	62518375	BIDIR_1905
chr1	62687527	62688789	BIDIR_1906
chr1	62702707	62702910	BIDIR_1907
chr1	62704001	62704327	BIDIR_1908
chr1	62704628	62704712	BIDIR_1909
chr1	62716828	62718441	BIDIR_1910
chr1	62727216	62727301	BIDIR_1911
chr1	62754027	62757939	BIDIR_1912
chr1	62759190	62759403	BIDIR_1913
chr1	62760555	62761297	BIDIR_1914
chr1	62783742	62784462	BIDIR_1915
chr1	62784710	62784890	BIDIR_1916
chr1	62801113	62802520	BIDIR_1917
chr1	63073449	63074974	BIDIR_1918
chr1	63186602	63186684	BIDIR_1919
chr1	63189526	63189611	BIDIR_1920
chr1	63283246	63283319	BIDIR_1921
chr1	63290241	63290310	BIDIR_1922
chr1	63293517	63296285	BIDIR_1923
chr1	63304426	63306048	BIDIR_1924
chr1	63318223	63327466	BIDIR_1925
chr1	63367812	63367898	BIDIR_1926
chr1	63368282	63368638	BIDIR_1927
chr1	63429539	63429624	BIDIR_1928
chr1	63436805	63436901	BIDIR_1929
chr1	63440750	63445166	BIDIR_1930
chr1	63504352	63505108	BIDIR_1931
chr1	63523805	63523902	BIDIR_1932
chr1	63571816	63572368	BIDIR_1933
chr1	63573067	63573159	BIDIR_1934
chr1	63573661	63573845	BIDIR_1935
chr1	63574072	63574508	BIDIR_1936
chr1	63592992	63593722	BIDIR_1937
chr1	63730074	63730161	BIDIR_1938
chr1	63746754	63746879	BIDIR_1939
chr1	63773495	63774072	BIDIR_1940
chr1	63906114	63906273	BIDIR_1941
chr1	63907544	63907837	BIDIR_1942
chr1	64067381	64067462	BIDIR_1943
chr1	64170816	64170890	BIDIR_1944
chr1	64201732	64201898	BIDIR_1945
chr1	64203069	64203162	BIDIR_1946
chr1	64243769	64243874	BIDIR_1947
chr1	64350884	64351083	BIDIR_1948
chr1	64352460	64356018	BIDIR_1949
chr1	64469325	64472134	BIDIR_1950
chr1	64473014	64473178	BIDIR_1951
chr1	64618301	64618531	BIDIR_1952
chr1	64744501	64744974	BIDIR_1953
chr1	64745211	64745632	BIDIR_1954
chr1	64745857	64745987	BIDIR_1955
chr1	64829807	64829940	BIDIR_1956
chr1	64831211	64836446	BIDIR_1957
chr1	64966134	64966826	BIDIR_1958
chr1	65002780	65002862	BIDIR_1959
chr1	65012653	65012779	BIDIR_1960
chr1	65017711	65017947	BIDIR_1961
chr1	65027482	65027993	BIDIR_1962
chr1	65066949	65069159	BIDIR_1963
chr1	65131896	65132068	BIDIR_1964
chr1	65145210	65152017	BIDIR_1965
chr1	65254146	65254864	BIDIR_1966
chr1	65309807	65310278	BIDIR_1967
chr1	65419500	65420771	BIDIR_1968
chr1	65455503	65455999	BIDIR_1969
chr1	65467479	65467820	BIDIR_1970
chr1	65550269	65550576	BIDIR_1971
chr1	65550829	65550971	BIDIR_1972
chr1	65551698	65551887	BIDIR_1973
chr1	65563788	65564133	BIDIR_1974
chr1	65564439	65564688	BIDIR_1975
chr1	65644883	65645722	BIDIR_1976
chr1	65646079	65647052	BIDIR_1977
chr1	65792626	65792700	BIDIR_1978
chr1	65792830	65793322	BIDIR_1979
chr1	65885153	65885219	BIDIR_1980
chr1	66105782	66106119	BIDIR_1981
chr1	66203129	66203220	BIDIR_1982
chr1	66204876	66204960	BIDIR_1983
chr1	66332142	66332555	BIDIR_1984
chr1	66332822	66332936	BIDIR_1985
chr1	66335176	66337266	BIDIR_1986
chr1	66353411	66355215	BIDIR_1987
chr1	66356147	66358029	BIDIR_1988
chr1	66424496	66424631	BIDIR_1989
chr1	66481155	66481530	BIDIR_1990
chr1	66483402	66483706	BIDIR_1991
chr1	66484382	66484572	BIDIR_1992
chr1	66532850	66533145	BIDIR_1993
chr1	66533690	66534034	BIDIR_1994
chr1	66752127	66753124	BIDIR_1995
chr1	66857559	66857646	BIDIR_1996
chr1	66924641	66925191	BIDIR_1997
chr1	66964502	66965219	BIDIR_1998
chr1	66985383	66985641	BIDIR_1999
chr1	66987609	66990422	BIDIR_2000
[truncated: 56,003 more rows]
