# Supplementary material for: Combining signal and sequence to detect RNA polymerase initiation in ATAC-seq data
Source: PLoS One. 2020 Apr 30;15(4):e0232332. doi: 10.1371/journal.pone.0232332 (PMC7192442; doi:10.1371/journal.pone.0232332)
Supplement: S3 File — (ZIP) [file pone.0232332.s013.zip › bidir_annotations/tfit_annotations/LNCaP_merged_tfit_bidirs.bed]

chr1	29221	29457	BIDIR_1
chr1	29591	30484	BIDIR_2
chr1	198069	201543	BIDIR_3
chr1	407222	407380	BIDIR_4
chr1	629485	629619	BIDIR_5
chr1	630584	633679	BIDIR_6
chr1	778780	778869	BIDIR_7
chr1	817391	817668	BIDIR_8
chr1	826806	826922	BIDIR_9
chr1	827336	827461	BIDIR_10
chr1	919939	920090	BIDIR_11
chr1	959675	959797	BIDIR_12
chr1	961331	961414	BIDIR_13
chr1	969963	970116	BIDIR_14
chr1	975634	975724	BIDIR_15
chr1	975847	975956	BIDIR_16
chr1	999909	1001051	BIDIR_17
chr1	1005420	1005789	BIDIR_18
chr1	1012925	1014000	BIDIR_19
chr1	1014368	1014537	BIDIR_20
chr1	1065670	1065795	BIDIR_21
chr1	1068977	1069852	BIDIR_22
chr1	1073023	1073543	BIDIR_23
chr1	1073766	1073892	BIDIR_24
chr1	1074235	1074333	BIDIR_25
chr1	1079558	1079639	BIDIR_26
chr1	1080118	1080804	BIDIR_27
chr1	1080925	1083303	BIDIR_28
chr1	1085336	1085417	BIDIR_29
chr1	1085628	1085723	BIDIR_30
chr1	1085902	1086014	BIDIR_31
chr1	1088780	1088872	BIDIR_32
chr1	1153951	1154131	BIDIR_33
chr1	1162144	1164813	BIDIR_34
chr1	1248918	1250712	BIDIR_35
chr1	1272394	1272993	BIDIR_36
chr1	1308570	1308671	BIDIR_37
chr1	1325998	1326095	BIDIR_38
chr1	1347995	1350463	BIDIR_39
chr1	1374015	1374125	BIDIR_40
chr1	1376202	1376795	BIDIR_41
chr1	1405285	1409331	BIDIR_42
chr1	1431666	1436022	BIDIR_43
chr1	1468957	1469178	BIDIR_44
chr1	1471043	1472605	BIDIR_45
chr1	1504876	1505740	BIDIR_46
chr1	1511341	1512121	BIDIR_47
chr1	1512317	1512447	BIDIR_48
chr1	1531952	1532225	BIDIR_49
chr1	1575900	1576120	BIDIR_50
chr1	1599589	1599847	BIDIR_51
chr1	1600387	1600469	BIDIR_52
chr1	1610188	1610441	BIDIR_53
chr1	1616671	1616992	BIDIR_54
chr1	1634442	1634852	BIDIR_55
chr1	1691764	1694148	BIDIR_56
chr1	1698716	1699899	BIDIR_57
chr1	1724130	1724933	BIDIR_58
chr1	1725173	1725286	BIDIR_59
chr1	1745522	1749743	BIDIR_60
chr1	2049378	2050208	BIDIR_61
chr1	2050379	2050523	BIDIR_62
chr1	2184806	2185029	BIDIR_63
chr1	2227287	2227369	BIDIR_64
chr1	2227543	2227674	BIDIR_65
chr1	2310775	2310856	BIDIR_66
chr1	2311142	2311316	BIDIR_67
chr1	2410556	2415206	BIDIR_68
chr1	2480710	2481225	BIDIR_69
chr1	2546394	2549304	BIDIR_70
chr1	2581603	2589150	BIDIR_71
chr1	2590546	2590686	BIDIR_72
chr1	3454688	3454787	BIDIR_73
chr1	3547913	3548017	BIDIR_74
chr1	3630904	3631362	BIDIR_75
chr1	3736174	3736311	BIDIR_76
chr1	3747791	3747885	BIDIR_77
chr1	3768027	3768135	BIDIR_78
chr1	3774444	3774537	BIDIR_79
chr1	3796394	3797078	BIDIR_80
chr1	3797213	3797370	BIDIR_81
chr1	3798294	3798393	BIDIR_82
chr1	3857096	3857388	BIDIR_83
chr1	3858284	3858367	BIDIR_84
chr1	3885475	3886007	BIDIR_85
chr1	3900113	3900623	BIDIR_86
chr1	5992347	5992526	BIDIR_87
chr1	6025831	6025951	BIDIR_88
chr1	6026263	6026391	BIDIR_89
chr1	6101894	6102060	BIDIR_90
chr1	6128152	6128243	BIDIR_91
chr1	6198552	6200371	BIDIR_92
chr1	6205375	6205459	BIDIR_93
chr1	6205902	6206249	BIDIR_94
chr1	6305427	6305513	BIDIR_95
chr1	6393184	6394161	BIDIR_96
chr1	6489909	6493969	BIDIR_97
chr1	6547917	6548090	BIDIR_98
chr1	6554381	6555552	BIDIR_99
chr1	6576218	6576381	BIDIR_100
chr1	6577648	6577732	BIDIR_101
chr1	6579698	6579822	BIDIR_102
chr1	6600915	6601518	BIDIR_103
chr1	6603757	6603939	BIDIR_104
chr1	6613656	6613763	BIDIR_105
chr1	6783769	6784017	BIDIR_106
chr1	7680403	7680548	BIDIR_107
chr1	7702491	7706555	BIDIR_108
chr1	7770360	7770445	BIDIR_109
chr1	7782296	7782382	BIDIR_110
chr1	7782569	7782691	BIDIR_111
chr1	7953891	7954480	BIDIR_112
chr1	8006666	8010747	BIDIR_113
chr1	8259135	8259942	BIDIR_114
chr1	8702051	8702769	BIDIR_115
chr1	8786578	8786728	BIDIR_116
chr1	8817631	8818751	BIDIR_117
chr1	8878067	8880336	BIDIR_118
chr1	9181267	9181897	BIDIR_119
chr1	9537698	9538627	BIDIR_120
chr1	9689174	9689885	BIDIR_121
chr1	9729131	9729333	BIDIR_122
chr1	9741063	9741343	BIDIR_123
chr1	9824947	9825068	BIDIR_124
chr1	9825274	9825878	BIDIR_125
chr1	9826351	9826440	BIDIR_126
chr1	9835841	9836429	BIDIR_127
chr1	9843272	9843966	BIDIR_128
chr1	9942922	9943820	BIDIR_129
chr1	10209377	10209456	BIDIR_130
chr1	10209694	10210819	BIDIR_131
chr1	10211443	10212455	BIDIR_132
chr1	10391276	10392105	BIDIR_133
chr1	10451928	10453475	BIDIR_134
chr1	10459143	10459496	BIDIR_135
chr1	10471722	10472929	BIDIR_136
chr1	10473820	10473931	BIDIR_137
chr1	10474633	10475190	BIDIR_138
chr1	10724069	10724855	BIDIR_139
chr1	10788219	10794834	BIDIR_140
chr1	10796281	10796413	BIDIR_141
chr1	11012618	11012692	BIDIR_142
chr1	11082923	11084770	BIDIR_143
chr1	11099002	11100127	BIDIR_144
chr1	11102106	11102189	BIDIR_145
chr1	11103718	11103964	BIDIR_146
chr1	11654755	11654839	BIDIR_147
chr1	11674507	11674597	BIDIR_148
chr1	11675108	11675222	BIDIR_149
chr1	11736640	11738465	BIDIR_150
chr1	11804613	11805201	BIDIR_151
chr1	11805323	11806778	BIDIR_152
chr1	11925179	11926721	BIDIR_153
chr1	11934400	11934812	BIDIR_154
chr1	12478133	12478459	BIDIR_155
chr1	12615534	12615618	BIDIR_156
chr1	12615959	12616590	BIDIR_157
chr1	13698941	13700375	BIDIR_158
chr1	14360691	14361502	BIDIR_159
chr1	15164082	15164219	BIDIR_160
chr1	15322833	15323791	BIDIR_161
chr1	15828301	15828564	BIDIR_162
chr1	15833534	15837191	BIDIR_163
chr1	15848419	15850897	BIDIR_164
chr1	15940524	15940988	BIDIR_165
chr1	15941780	15941925	BIDIR_166
chr1	15954412	15954497	BIDIR_167
chr1	15975958	15976250	BIDIR_168
chr1	16236131	16236695	BIDIR_169
chr1	16237619	16238000	BIDIR_170
chr1	16451421	16452672	BIDIR_171
chr1	16459512	16459617	BIDIR_172
chr1	16460024	16460110	BIDIR_173
chr1	16460204	16460417	BIDIR_174
chr1	16562979	16563080	BIDIR_175
chr1	16563336	16563434	BIDIR_176
chr1	16563546	16564191	BIDIR_177
chr1	16623356	16624195	BIDIR_178
chr1	16647564	16650364	BIDIR_179
chr1	16707403	16707906	BIDIR_180
chr1	16757197	16757416	BIDIR_181
chr1	16904839	16905506	BIDIR_182
chr1	16912775	16915601	BIDIR_183
chr1	16948502	16948896	BIDIR_184
chr1	16948993	16949121	BIDIR_185
chr1	17026975	17027068	BIDIR_186
chr1	17027204	17027491	BIDIR_187
chr1	17233285	17233422	BIDIR_188
chr1	17439592	17439715	BIDIR_189
chr1	17440044	17440248	BIDIR_190
chr1	18903237	18903400	BIDIR_191
chr1	19251448	19251637	BIDIR_192
chr1	19285510	19285605	BIDIR_193
chr1	19331566	19331830	BIDIR_194
chr1	19336340	19336995	BIDIR_195
chr1	19597067	19597957	BIDIR_196
chr1	19799586	19799707	BIDIR_197
chr1	19800425	19800526	BIDIR_198
chr1	20250311	20251638	BIDIR_199
chr1	20255197	20255717	BIDIR_200
chr1	20483892	20489173	BIDIR_201
chr1	20633855	20634074	BIDIR_202
chr1	20787722	20787853	BIDIR_203
chr1	21022319	21022884	BIDIR_204
chr1	21428697	21428777	BIDIR_205
chr1	21783054	21783385	BIDIR_206
chr1	21783515	21783636	BIDIR_207
chr1	21784697	21784777	BIDIR_208
chr1	21908153	21908379	BIDIR_209
chr1	22025303	22025589	BIDIR_210
chr1	22025789	22025873	BIDIR_211
chr1	22052464	22052755	BIDIR_212
chr1	22053603	22053737	BIDIR_213
chr1	22118454	22118674	BIDIR_214
chr1	22125514	22125607	BIDIR_215
chr1	23018676	23018918	BIDIR_216
chr1	23019125	23019734	BIDIR_217
chr1	23077377	23077538	BIDIR_218
chr1	23081880	23081983	BIDIR_219
chr1	23344198	23344308	BIDIR_220
chr1	23368131	23371412	BIDIR_221
chr1	23554710	23555397	BIDIR_222
chr1	23557466	23560647	BIDIR_223
chr1	23742577	23743718	BIDIR_224
chr1	23744328	23745361	BIDIR_225
chr1	23761005	23761094	BIDIR_226
chr1	23777766	23777886	BIDIR_227
chr1	23778077	23778524	BIDIR_228
chr1	24375569	24375684	BIDIR_229
chr1	24415417	24416113	BIDIR_230
chr1	24474600	24475131	BIDIR_231
chr1	24502311	24502495	BIDIR_232
chr1	24503618	24503948	BIDIR_233
chr1	24642371	24643623	BIDIR_234
chr1	25232349	25232776	BIDIR_235
chr1	25237660	25237854	BIDIR_236
chr1	25240135	25240236	BIDIR_237
chr1	25293872	25294264	BIDIR_238
chr1	25312467	25312560	BIDIR_239
chr1	25329569	25329682	BIDIR_240
chr1	25330571	25331292	BIDIR_241
chr1	25338114	25338352	BIDIR_242
chr1	25399081	25399351	BIDIR_243
chr1	25399850	25399939	BIDIR_244
chr1	25423477	25423586	BIDIR_245
chr1	25429369	25431307	BIDIR_246
chr1	25818280	25821422	BIDIR_247
chr1	25830146	25832874	BIDIR_248
chr1	25836318	25836556	BIDIR_249
chr1	26037242	26037328	BIDIR_250
chr1	26109809	26112749	BIDIR_251
chr1	26113206	26113303	BIDIR_252
chr1	26277566	26281829	BIDIR_253
chr1	26306986	26307070	BIDIR_254
chr1	26430989	26431077	BIDIR_255
chr1	26462280	26463314	BIDIR_256
chr1	26464259	26464402	BIDIR_257
chr1	26465066	26465219	BIDIR_258
chr1	26465860	26467028	BIDIR_259
chr1	26467457	26476866	BIDIR_260
chr1	26531081	26531528	BIDIR_261
chr1	26532324	26532731	BIDIR_262
chr1	26619765	26621884	BIDIR_263
chr1	26690998	26697217	BIDIR_264
chr1	26787354	26788440	BIDIR_265
chr1	26825979	26826389	BIDIR_266
chr1	26826522	26827432	BIDIR_267
chr1	26890297	26890846	BIDIR_268
chr1	26900349	26900653	BIDIR_269
chr1	26921361	26921731	BIDIR_270
chr1	26948607	26948689	BIDIR_271
chr1	26960402	26960611	BIDIR_272
chr1	26993605	26993712	BIDIR_273
chr1	27141881	27142003	BIDIR_274
chr1	27155049	27155150	BIDIR_275
chr1	27322663	27323168	BIDIR_276
chr1	27338703	27339359	BIDIR_277
chr1	27341750	27342293	BIDIR_278
chr1	27346479	27352634	BIDIR_279
chr1	27352807	27352915	BIDIR_280
chr1	27355421	27355563	BIDIR_281
chr1	27355830	27355922	BIDIR_282
chr1	27365411	27365832	BIDIR_283
chr1	27366609	27367239	BIDIR_284
chr1	27487910	27488207	BIDIR_285
chr1	27489128	27490873	BIDIR_286
chr1	27649473	27649567	BIDIR_287
chr1	27649703	27649809	BIDIR_288
chr1	27829770	27830883	BIDIR_289
chr1	27958538	27958624	BIDIR_290
chr1	27958767	27959062	BIDIR_291
chr1	27969076	27969168	BIDIR_292
chr1	27970364	27970446	BIDIR_293
chr1	28088444	28088789	BIDIR_294
chr1	28232903	28233113	BIDIR_295
chr1	28244153	28249429	BIDIR_296
chr1	28260198	28260306	BIDIR_297
chr1	28327151	28327598	BIDIR_298
chr1	28328884	28329174	BIDIR_299
chr1	28369460	28370868	BIDIR_300
chr1	28554028	28554107	BIDIR_301
chr1	28644715	28644892	BIDIR_302
chr1	28647998	28649027	BIDIR_303
chr1	28668184	28668379	BIDIR_304
chr1	28668790	28670519	BIDIR_305
chr1	28736548	28737060	BIDIR_306
chr1	28737658	28738187	BIDIR_307
chr1	28884917	28885470	BIDIR_308
chr1	28886511	28887679	BIDIR_309
chr1	29182346	29182521	BIDIR_310
chr1	29230856	29231167	BIDIR_311
chr1	30823842	30824827	BIDIR_312
chr1	30824928	30825239	BIDIR_313
chr1	30908614	30908986	BIDIR_314
chr1	31063868	31066083	BIDIR_315
chr1	31154524	31155360	BIDIR_316
chr1	31295767	31296219	BIDIR_317
chr1	31412685	31412764	BIDIR_318
chr1	31412959	31413268	BIDIR_319
chr1	31413524	31413743	BIDIR_320
chr1	31644815	31644892	BIDIR_321
chr1	31669694	31670116	BIDIR_322
chr1	31936632	31936954	BIDIR_323
chr1	32013357	32014408	BIDIR_324
chr1	32072043	32073809	BIDIR_325
chr1	32179289	32179867	BIDIR_326
chr1	32229070	32229174	BIDIR_327
chr1	32291241	32291342	BIDIR_328
chr1	32315835	32317096	BIDIR_329
chr1	32318573	32318741	BIDIR_330
chr1	32333929	32335197	BIDIR_331
chr1	32350612	32352269	BIDIR_332
chr1	32394601	32394704	BIDIR_333
chr1	32500178	32501094	BIDIR_334
chr1	32539037	32539384	BIDIR_335
chr1	32606412	32607134	BIDIR_336
chr1	32650406	32650693	BIDIR_337
chr1	32650864	32650979	BIDIR_338
chr1	32740825	32745095	BIDIR_339
chr1	32772293	32774788	BIDIR_340
chr1	32777739	32777818	BIDIR_341
chr1	32777925	32778374	BIDIR_342
chr1	32815872	32818506	BIDIR_343
chr1	32964773	32964927	BIDIR_344
chr1	33081734	33081819	BIDIR_345
chr1	33123170	33125857	BIDIR_346
chr1	33126495	33128414	BIDIR_347
chr1	33139225	33139601	BIDIR_348
chr1	33141901	33142589	BIDIR_349
chr1	33162289	33162457	BIDIR_350
chr1	33166447	33166798	BIDIR_351
chr1	33167113	33167259	BIDIR_352
chr1	33175646	33177610	BIDIR_353
chr1	33178635	33178876	BIDIR_354
chr1	33180022	33182113	BIDIR_355
chr1	33255197	33255299	BIDIR_356
chr1	33255430	33257356	BIDIR_357
chr1	33309009	33309681	BIDIR_358
chr1	33370373	33370492	BIDIR_359
chr1	33375555	33377887	BIDIR_360
chr1	34968042	34968269	BIDIR_361
chr1	35031828	35032071	BIDIR_362
chr1	35079108	35079553	BIDIR_363
chr1	35268626	35269167	BIDIR_364
chr1	35426150	35426226	BIDIR_365
chr1	35557028	35557155	BIDIR_366
chr1	35570670	35573027	BIDIR_367
chr1	35575184	35575412	BIDIR_368
chr1	35641670	35642282	BIDIR_369
chr1	35718363	35719376	BIDIR_370
chr1	35809252	35809520	BIDIR_371
chr1	35810166	35810260	BIDIR_372
chr1	35930087	35931560	BIDIR_373
chr1	36156611	36156727	BIDIR_374
chr1	36223382	36223549	BIDIR_375
chr1	36337104	36337523	BIDIR_376
chr1	36337869	36338208	BIDIR_377
chr1	36374262	36375169	BIDIR_378
chr1	36385134	36385213	BIDIR_379
chr1	36386049	36387428	BIDIR_380
chr1	36397321	36398256	BIDIR_381
chr1	36450385	36450732	BIDIR_382
chr1	36452705	36452790	BIDIR_383
chr1	36453186	36453398	BIDIR_384
chr1	36463299	36463630	BIDIR_385
chr1	36464276	36465108	BIDIR_386
chr1	37465089	37465278	BIDIR_387
chr1	37473632	37473874	BIDIR_388
chr1	37495939	37496398	BIDIR_389
chr1	37514641	37515380	BIDIR_390
chr1	37793770	37794221	BIDIR_391
chr1	37794361	37794444	BIDIR_392
chr1	37794540	37794720	BIDIR_393
chr1	37801150	37801749	BIDIR_394
chr1	37801855	37802130	BIDIR_395
chr1	37802713	37810972	BIDIR_396
chr1	37859545	37859885	BIDIR_397
chr1	37860341	37863078	BIDIR_398
chr1	37940085	37941007	BIDIR_399
chr1	37946018	37946174	BIDIR_400
chr1	37989541	37989655	BIDIR_401
chr1	37989841	37990264	BIDIR_402
chr1	38012021	38013265	BIDIR_403
chr1	38859613	38860707	BIDIR_404
chr1	38873279	38873702	BIDIR_405
chr1	38885192	38885753	BIDIR_406
chr1	38913630	38913720	BIDIR_407
chr1	38921361	38921531	BIDIR_408
chr1	38941158	38941253	BIDIR_409
chr1	38985996	38987235	BIDIR_410
chr1	39026084	39027026	BIDIR_411
chr1	39106311	39106394	BIDIR_412
chr1	39408433	39408790	BIDIR_413
chr1	39522381	39522559	BIDIR_414
chr1	39755361	39756666	BIDIR_415
chr1	39757321	39757423	BIDIR_416
chr1	39883736	39884148	BIDIR_417
chr1	40039499	40040709	BIDIR_418
chr1	40096642	40097094	BIDIR_419
chr1	40257306	40258592	BIDIR_420
chr1	40281006	40281603	BIDIR_421
chr1	40297834	40297932	BIDIR_422
chr1	40298678	40299684	BIDIR_423
chr1	40299796	40301496	BIDIR_424
chr1	40374479	40374666	BIDIR_425
chr1	40448964	40450885	BIDIR_426
chr1	40508498	40508818	BIDIR_427
chr1	40529904	40532133	BIDIR_428
chr1	40691393	40692437	BIDIR_429
chr1	40692882	40693043	BIDIR_430
chr1	40777478	40777618	BIDIR_431
chr1	40979668	40979816	BIDIR_432
chr1	41009642	41012148	BIDIR_433
chr1	41013739	41013836	BIDIR_434
chr1	41031610	41031766	BIDIR_435
chr1	41039352	41039540	BIDIR_436
chr1	41039750	41039989	BIDIR_437
chr1	41240218	41240390	BIDIR_438
chr1	41241980	41242373	BIDIR_439
chr1	41484236	41485125	BIDIR_440
chr1	41496212	41497411	BIDIR_441
chr1	41497962	41499990	BIDIR_442
chr1	41500364	41500694	BIDIR_443
chr1	42034967	42035333	BIDIR_444
chr1	42234795	42234934	BIDIR_445
chr1	42333984	42337227	BIDIR_446
chr1	42338990	42341472	BIDIR_447
chr1	42380815	42381182	BIDIR_448
chr1	42422267	42426168	BIDIR_449
chr1	42455903	42457002	BIDIR_450
chr1	42499882	42500329	BIDIR_451
chr1	42657033	42657846	BIDIR_452
chr1	42657943	42658498	BIDIR_453
chr1	42677151	42678149	BIDIR_454
chr1	42767188	42767357	BIDIR_455
chr1	42767493	42768267	BIDIR_456
chr1	42816925	42818126	BIDIR_457
chr1	42845136	42845529	BIDIR_458
chr1	42923887	42928351	BIDIR_459
chr1	42932249	42932341	BIDIR_460
chr1	42941012	42942457	BIDIR_461
chr1	42942825	42943086	BIDIR_462
chr1	42943218	42943733	BIDIR_463
chr1	42958802	42959428	BIDIR_464
chr1	43119729	43121065	BIDIR_465
chr1	43174544	43174674	BIDIR_466
chr1	43226071	43226200	BIDIR_467
chr1	43235313	43235451	BIDIR_468
chr1	43254794	43254923	BIDIR_469
chr1	43367777	43367868	BIDIR_470
chr1	43368429	43368531	BIDIR_471
chr1	43371183	43371282	BIDIR_472
chr1	43371798	43375047	BIDIR_473
chr1	43530725	43530999	BIDIR_474
chr1	43531699	43531777	BIDIR_475
chr1	43541302	43542217	BIDIR_476
chr1	43549771	43550782	BIDIR_477
chr1	43700260	43704349	BIDIR_478
chr1	43707288	43707368	BIDIR_479
chr1	43935421	43938388	BIDIR_480
chr1	43974247	43978470	BIDIR_481
chr1	43989510	43996773	BIDIR_482
chr1	44029652	44030794	BIDIR_483
chr1	44031528	44031602	BIDIR_484
chr1	44213076	44213560	BIDIR_485
chr1	44220555	44220647	BIDIR_486
chr1	44221559	44222441	BIDIR_487
chr1	44630665	44633678	BIDIR_488
chr1	44651076	44652563	BIDIR_489
chr1	44652953	44653095	BIDIR_490
chr1	44779260	44781459	BIDIR_491
chr1	44783584	44783680	BIDIR_492
chr1	44783792	44784022	BIDIR_493
chr1	44804537	44808311	BIDIR_494
chr1	44819718	44820246	BIDIR_495
chr1	44986563	44986894	BIDIR_496
chr1	45009999	45015089	BIDIR_497
chr1	45016566	45016652	BIDIR_498
chr1	45339853	45340262	BIDIR_499
chr1	45521384	45521466	BIDIR_500
chr1	45550540	45550965	BIDIR_501
chr1	45620147	45620274	BIDIR_502
chr1	45686364	45686810	BIDIR_503
chr1	45686918	45687124	BIDIR_504
chr1	45688105	45688247	BIDIR_505
chr1	45739453	45739545	BIDIR_506
chr1	45750686	45751190	BIDIR_507
chr1	45864525	45865144	BIDIR_508
chr1	45978663	45980430	BIDIR_509
chr1	46041278	46043097	BIDIR_510
chr1	46132600	46134309	BIDIR_511
chr1	46135232	46135307	BIDIR_512
chr1	46179287	46179389	BIDIR_513
chr1	46180146	46180281	BIDIR_514
chr1	46185486	46185879	BIDIR_515
chr1	46301633	46302185	BIDIR_516
chr1	46304127	46305132	BIDIR_517
chr1	46340388	46342014	BIDIR_518
chr1	46444338	46444483	BIDIR_519
chr1	46516847	46517415	BIDIR_520
chr1	46604651	46604793	BIDIR_521
chr1	46605637	46607468	BIDIR_522
chr1	46607725	46607873	BIDIR_523
chr1	46610099	46610200	BIDIR_524
chr1	46610780	46611179	BIDIR_525
chr1	46616994	46617115	BIDIR_526
chr1	46667947	46668807	BIDIR_527
chr1	46669536	46669618	BIDIR_528
chr1	46719680	46719790	BIDIR_529
chr1	46719976	46720063	BIDIR_530
chr1	46756607	46757455	BIDIR_531
chr1	46757637	46757941	BIDIR_532
chr1	47097038	47097171	BIDIR_533
chr1	47116299	47116530	BIDIR_534
chr1	47179311	47179413	BIDIR_535
chr1	47314219	47314378	BIDIR_536
chr1	47314652	47314829	BIDIR_537
chr1	47333555	47333939	BIDIR_538
chr1	47334445	47334995	BIDIR_539
chr1	47437709	47437816	BIDIR_540
chr1	47558609	47559077	BIDIR_541
chr1	48436025	48436892	BIDIR_542
chr1	48470063	48470146	BIDIR_543
chr1	49346826	49347088	BIDIR_544
chr1	50969914	50970996	BIDIR_545
chr1	50976064	50976206	BIDIR_546
chr1	50978064	50978628	BIDIR_547
chr1	51250706	51250786	BIDIR_548
chr1	51251012	51251707	BIDIR_549
chr1	51252152	51252261	BIDIR_550
chr1	51272291	51272418	BIDIR_551
chr1	51275766	51277129	BIDIR_552
chr1	51278321	51285901	BIDIR_553
chr1	51329363	51329934	BIDIR_554
chr1	51330337	51331051	BIDIR_555
chr1	51331268	51331704	BIDIR_556
chr1	51518663	51519424	BIDIR_557
chr1	51567489	51568023	BIDIR_558
chr1	51789278	51789414	BIDIR_559
chr1	51800126	51800226	BIDIR_560
chr1	51800488	51800798	BIDIR_561
chr1	51879189	51879345	BIDIR_562
chr1	52032751	52033132	BIDIR_563
chr1	52033294	52033446	BIDIR_564
chr1	52033548	52034234	BIDIR_565
chr1	52054925	52055591	BIDIR_566
chr1	52056028	52056319	BIDIR_567
chr1	52056781	52057012	BIDIR_568
chr1	52141809	52142245	BIDIR_569
chr1	52142702	52143552	BIDIR_570
chr1	52160241	52160414	BIDIR_571
chr1	52346683	52347083	BIDIR_572
chr1	52347727	52347808	BIDIR_573
chr1	52404505	52404837	BIDIR_574
chr1	52423108	52423241	BIDIR_575
chr1	52552843	52554402	BIDIR_576
chr1	52697997	52698143	BIDIR_577
chr1	52698282	52698360	BIDIR_578
chr1	52866153	52866239	BIDIR_579
chr1	52867104	52867807	BIDIR_580
chr1	52896285	52896742	BIDIR_581
chr1	52920472	52921843	BIDIR_582
chr1	52928095	52928193	BIDIR_583
chr1	53014031	53014442	BIDIR_584
chr1	53014594	53016046	BIDIR_585
chr1	53197306	53197809	BIDIR_586
chr1	53198362	53198516	BIDIR_587
chr1	53213997	53214147	BIDIR_588
chr1	53220167	53220404	BIDIR_589
chr1	53220555	53220854	BIDIR_590
chr1	53236658	53240447	BIDIR_591
chr1	53242371	53242542	BIDIR_592
chr1	53244098	53247851	BIDIR_593
chr1	53512301	53512424	BIDIR_594
chr1	53512615	53512718	BIDIR_595
chr1	53890176	53890269	BIDIR_596
chr1	53902036	53902191	BIDIR_597
chr1	53902872	53903237	BIDIR_598
chr1	53946033	53946380	BIDIR_599
chr1	53955938	53956060	BIDIR_600
chr1	53956352	53957125	BIDIR_601
chr1	54200797	54201626	BIDIR_602
chr1	54407389	54408046	BIDIR_603
chr1	54765019	54765128	BIDIR_604
chr1	54886765	54887635	BIDIR_605
chr1	55064422	55064599	BIDIR_606
chr1	55214750	55215016	BIDIR_607
chr1	55215302	55215498	BIDIR_608
chr1	55215983	55216098	BIDIR_609
chr1	55216682	55217047	BIDIR_610
chr1	56645309	56645390	BIDIR_611
chr1	56721900	56722304	BIDIR_612
chr1	58546120	58546225	BIDIR_613
chr1	58546667	58546757	BIDIR_614
chr1	58546880	58546973	BIDIR_615
chr1	58619508	58620580	BIDIR_616
chr1	58815914	58817521	BIDIR_617
chr1	58903304	58904652	BIDIR_618
chr1	59070611	59071144	BIDIR_619
chr1	59296203	59297318	BIDIR_620
chr1	59533380	59533925	BIDIR_621
chr1	59588206	59588392	BIDIR_622
chr1	59615968	59616201	BIDIR_623
chr1	59921470	59921765	BIDIR_624
chr1	59926543	59926631	BIDIR_625
chr1	60640178	60640492	BIDIR_626
chr1	61049893	61050281	BIDIR_627
chr1	61076801	61077736	BIDIR_628
chr1	61081989	61082655	BIDIR_629
chr1	61182599	61182908	BIDIR_630
chr1	61183308	61184766	BIDIR_631
chr1	61241510	61241587	BIDIR_632
chr1	61725040	61725271	BIDIR_633
chr1	61725390	61725590	BIDIR_634
chr1	61741571	61743886	BIDIR_635
chr1	62077999	62078675	BIDIR_636
chr1	62435909	62436625	BIDIR_637
chr1	62436955	62437119	BIDIR_638
chr1	62442632	62442723	BIDIR_639
chr1	62447132	62447221	BIDIR_640
chr1	62454497	62455216	BIDIR_641
chr1	62686771	62688563	BIDIR_642
chr1	62783965	62784142	BIDIR_643
chr1	63322254	63322751	BIDIR_644
chr1	63323672	63323755	BIDIR_645
chr1	63367976	63368072	BIDIR_646
chr1	63432554	63432713	BIDIR_647
chr1	63438554	63438628	BIDIR_648
chr1	63440951	63441481	BIDIR_649
chr1	63524723	63524821	BIDIR_650
chr1	63547749	63547997	BIDIR_651
chr1	63591783	63595450	BIDIR_652
chr1	64072466	64072713	BIDIR_653
chr1	64072809	64072895	BIDIR_654
chr1	64828474	64834583	BIDIR_655
chr1	64966816	64967001	BIDIR_656
chr1	65066737	65069341	BIDIR_657
chr1	66924508	66925679	BIDIR_658
chr1	67359532	67361631	BIDIR_659
chr1	67430309	67430393	BIDIR_660
chr1	67431010	67431224	BIDIR_661
chr1	67831160	67833798	BIDIR_662
chr1	68198019	68198208	BIDIR_663
chr1	68232465	68232550	BIDIR_664
chr1	69295253	69295713	BIDIR_665
chr1	70221107	70221568	BIDIR_666
chr1	70353405	70353537	BIDIR_667
chr1	70354033	70354114	BIDIR_668
chr1	70354545	70355192	BIDIR_669
chr1	70410701	70411377	BIDIR_670
chr1	70587816	70588487	BIDIR_671
chr1	70718438	70718525	BIDIR_672
chr1	70751727	70752325	BIDIR_673
chr1	71080065	71080256	BIDIR_674
chr1	71123186	71123266	BIDIR_675
chr1	71364913	71365072	BIDIR_676
chr1	71365249	71365467	BIDIR_677
chr1	71435717	71435800	BIDIR_678
chr1	72274050	72274136	BIDIR_679
chr1	72274711	72274936	BIDIR_680
chr1	72898729	72899248	BIDIR_681
chr1	72899899	72900080	BIDIR_682
chr1	74198038	74198352	BIDIR_683
chr1	74199169	74199332	BIDIR_684
chr1	74732498	74734199	BIDIR_685
chr1	75378238	75378406	BIDIR_686
chr1	75378502	75378579	BIDIR_687
chr1	75378814	75378982	BIDIR_688
chr1	75380706	75380789	BIDIR_689
chr1	75723985	75725042	BIDIR_690
chr1	75785963	75786510	BIDIR_691
chr1	76891863	76891973	BIDIR_692
chr1	76892477	76893136	BIDIR_693
chr1	77129237	77129309	BIDIR_694
chr1	77195163	77195326	BIDIR_695
chr1	77219311	77219606	BIDIR_696
chr1	77682372	77684122	BIDIR_697
chr1	77686849	77690189	BIDIR_698
chr1	77874264	77878422	BIDIR_699
chr1	77880306	77884796	BIDIR_700
chr1	77889394	77889536	BIDIR_701
chr1	77893034	77893603	BIDIR_702
chr1	77977998	77979772	BIDIR_703
chr1	78004297	78005060	BIDIR_704
chr1	78005781	78005860	BIDIR_705
chr1	78489951	78490874	BIDIR_706
chr1	78491666	78494312	BIDIR_707
chr1	78501064	78501753	BIDIR_708
chr1	78504151	78504497	BIDIR_709
chr1	83999406	83999515	BIDIR_710
chr1	84076183	84078954	BIDIR_711
chr1	84079259	84079471	BIDIR_712
chr1	84271590	84272099	BIDIR_713
chr1	84272281	84273013	BIDIR_714
chr1	84273127	84273523	BIDIR_715
chr1	84297904	84304197	BIDIR_716
chr1	84365479	84366206	BIDIR_717
chr1	84373105	84373205	BIDIR_718
chr1	84401295	84401381	BIDIR_719
chr1	84406901	84412324	BIDIR_720
chr1	84433113	84434032	BIDIR_721
chr1	84478743	84480665	BIDIR_722
chr1	84519533	84519637	BIDIR_723
chr1	84522128	84522232	BIDIR_724
chr1	84525312	84525416	BIDIR_725
chr1	84561038	84561137	BIDIR_726
chr1	84573963	84574102	BIDIR_727
chr1	84574255	84574661	BIDIR_728
chr1	85200726	85201596	BIDIR_729
chr1	85276372	85276927	BIDIR_730
chr1	85277942	85278094	BIDIR_731
chr1	85297224	85298296	BIDIR_732
chr1	85464433	85465920	BIDIR_733
chr1	85509586	85509679	BIDIR_734
chr1	85708716	85708865	BIDIR_735
chr1	85708959	85709319	BIDIR_736
chr1	86395832	86396523	BIDIR_737
chr1	86504295	86504381	BIDIR_738
chr1	86504662	86504837	BIDIR_739
chr1	86504938	86505168	BIDIR_740
chr1	86899661	86899864	BIDIR_741
chr1	86913350	86913672	BIDIR_742
chr1	86913874	86913955	BIDIR_743
chr1	88682850	88684617	BIDIR_744
chr1	88890818	88891102	BIDIR_745
chr1	88892329	88892859	BIDIR_746
chr1	88893178	88893283	BIDIR_747
chr1	88993572	88993715	BIDIR_748
chr1	88994082	88994236	BIDIR_749
chr1	89005706	89005844	BIDIR_750
chr1	89006972	89007056	BIDIR_751
chr1	89018939	89019029	BIDIR_752
chr1	89022104	89023554	BIDIR_753
chr1	89524586	89525079	BIDIR_754
chr1	89525310	89525392	BIDIR_755
chr1	89820546	89821271	BIDIR_756
chr1	89821631	89821955	BIDIR_757
chr1	90852319	90852772	BIDIR_758
chr1	91020886	91022466	BIDIR_759
chr1	91885115	91885205	BIDIR_760
chr1	92298315	92298435	BIDIR_761
chr1	92298622	92299103	BIDIR_762
chr1	92320968	92321278	BIDIR_763
chr1	92784437	92784544	BIDIR_764
chr1	92784816	92786033	BIDIR_765
chr1	92847156	92847523	BIDIR_766
chr1	92961038	92961124	BIDIR_767
chr1	92961315	92961598	BIDIR_768
chr1	92962310	92962482	BIDIR_769
chr1	93147259	93147353	BIDIR_770
chr1	93148834	93149149	BIDIR_771
chr1	93150031	93150286	BIDIR_772
chr1	93179682	93180025	BIDIR_773
chr1	93180168	93180746	BIDIR_774
chr1	93256438	93256531	BIDIR_775
chr1	93257172	93257892	BIDIR_776
chr1	93265001	93268561	BIDIR_777
chr1	93279243	93279375	BIDIR_778
chr1	93344707	93345554	BIDIR_779
chr1	93345676	93346088	BIDIR_780
chr1	93346591	93346989	BIDIR_781
chr1	93516300	93516359	BIDIR_782
chr1	93795810	93797315	BIDIR_783
chr1	93845424	93848311	BIDIR_784
chr1	93879177	93879765	BIDIR_785
chr1	93879949	93880111	BIDIR_786
chr1	93881052	93882964	BIDIR_787
chr1	93909327	93909653	BIDIR_788
chr1	94068771	94069515	BIDIR_789
chr1	94237576	94237865	BIDIR_790
chr1	94237996	94238417	BIDIR_791
chr1	94247693	94247989	BIDIR_792
chr1	94253157	94254308	BIDIR_793
chr1	94321615	94322260	BIDIR_794
chr1	94661590	94661969	BIDIR_795
chr1	94664319	94664407	BIDIR_796
chr1	94664859	94664938	BIDIR_797
chr1	94820002	94820546	BIDIR_798
chr1	94962433	94963886	BIDIR_799
chr1	95062615	95062696	BIDIR_800
chr1	95063465	95063834	BIDIR_801
chr1	95072122	95072346	BIDIR_802
chr1	95072641	95073257	BIDIR_803
chr1	95073576	95073686	BIDIR_804
chr1	95163820	95163907	BIDIR_805
chr1	95198499	95198605	BIDIR_806
chr1	95233681	95233781	BIDIR_807
chr1	95233939	95234398	BIDIR_808
chr1	95234624	95234890	BIDIR_809
chr1	95235226	95235304	BIDIR_810
chr1	96721332	96721973	BIDIR_811
chr1	96722666	96722989	BIDIR_812
chr1	97393738	97393892	BIDIR_813
chr1	98661461	98661773	BIDIR_814
chr1	98662181	98662289	BIDIR_815
chr1	99645742	99645820	BIDIR_816
chr1	99645922	99646167	BIDIR_817
chr1	99766018	99766181	BIDIR_818
chr1	99766434	99766637	BIDIR_819
chr1	99849567	99850531	BIDIR_820
chr1	99965633	99966032	BIDIR_821
chr1	99969595	99970316	BIDIR_822
chr1	100036974	100039170	BIDIR_823
chr1	100079883	100085747	BIDIR_824
chr1	100132780	100132898	BIDIR_825
chr1	100132990	100133504	BIDIR_826
chr1	100146464	100150463	BIDIR_827
chr1	100249467	100250028	BIDIR_828
chr1	100250192	100250296	BIDIR_829
chr1	100265791	100266863	BIDIR_830
chr1	100351333	100351478	BIDIR_831
chr1	100352359	100352601	BIDIR_832
chr1	100451270	100451420	BIDIR_833
chr1	100894669	100894999	BIDIR_834
chr1	100895720	100896367	BIDIR_835
chr1	101024973	101025177	BIDIR_836
chr1	101025651	101025942	BIDIR_837
chr1	101880484	101880609	BIDIR_838
chr1	101880737	101880828	BIDIR_839
chr1	103525539	103526216	BIDIR_840
chr1	107057196	107057839	BIDIR_841
chr1	107163487	107163569	BIDIR_842
chr1	108200058	108200176	BIDIR_843
chr1	108200683	108201380	BIDIR_844
chr1	108660953	108661258	BIDIR_845
chr1	108692080	108692312	BIDIR_846
chr1	108746540	108746751	BIDIR_847
chr1	108747313	108747434	BIDIR_848
chr1	108897998	108898141	BIDIR_849
chr1	108912997	108913369	BIDIR_850
chr1	109030200	109030271	BIDIR_851
chr1	109075848	109076242	BIDIR_852
chr1	109076778	109077948	BIDIR_853
chr1	109081223	109085330	BIDIR_854
chr1	109090320	109091864	BIDIR_855
chr1	109151120	109151520	BIDIR_856
chr1	109151878	109152376	BIDIR_857
chr1	109213622	109215381	BIDIR_858
chr1	109425132	109427762	BIDIR_859
chr1	109503824	109504026	BIDIR_860
chr1	109546144	109547481	BIDIR_861
chr1	109547625	109548656	BIDIR_862
chr1	109619618	109619888	BIDIR_863
chr1	109620228	109621495	BIDIR_864
chr1	110033695	110033785	BIDIR_865
chr1	110034282	110034818	BIDIR_866
chr1	110034963	110035062	BIDIR_867
chr1	110336333	110336952	BIDIR_868
chr1	110337768	110339215	BIDIR_869
chr1	110401977	110402075	BIDIR_870
chr1	110402375	110403057	BIDIR_871
chr1	110407359	110408266	BIDIR_872
chr1	110477755	110477952	BIDIR_873
chr1	110478307	110478455	BIDIR_874
chr1	110963291	110964215	BIDIR_875
chr1	111140012	111140365	BIDIR_876
chr1	111140578	111142299	BIDIR_877
chr1	111619421	111620666	BIDIR_878
chr1	111705180	111705291	BIDIR_879
chr1	111719512	111719598	BIDIR_880
chr1	111738781	111739853	BIDIR_881
chr1	111741101	111741400	BIDIR_882
chr1	111770974	111771088	BIDIR_883
chr1	111948129	111949473	BIDIR_884
chr1	112394679	112394801	BIDIR_885
chr1	112395070	112395208	BIDIR_886
chr1	112395633	112396483	BIDIR_887
chr1	112461487	112461578	BIDIR_888
chr1	112461931	112462025	BIDIR_889
chr1	112594502	112594920	BIDIR_890
chr1	112619047	112619227	BIDIR_891
chr1	112619528	112619980	BIDIR_892
chr1	112697740	112698008	BIDIR_893
chr1	112700907	112702392	BIDIR_894
chr1	112707027	112707202	BIDIR_895
chr1	112707469	112707590	BIDIR_896
chr1	112923070	112923169	BIDIR_897
chr1	112924106	112924186	BIDIR_898
chr1	112954407	112955220	BIDIR_899
chr1	112956683	112956910	BIDIR_900
chr1	113046407	113046753	BIDIR_901
chr1	113072437	113072514	BIDIR_902
chr1	113255297	113256132	BIDIR_903
chr1	113390458	113390553	BIDIR_904
chr1	113391114	113391269	BIDIR_905
chr1	113695736	113696075	BIDIR_906
chr1	113812170	113812343	BIDIR_907
chr1	113899530	113903542	BIDIR_908
chr1	113903650	113905986	BIDIR_909
chr1	113928642	113928773	BIDIR_910
chr1	113929290	113929928	BIDIR_911
chr1	113930215	113930488	BIDIR_912
chr1	114582706	114582799	BIDIR_913
chr1	114583043	114583368	BIDIR_914
chr1	114669881	114669975	BIDIR_915
chr1	114716141	114717335	BIDIR_916
chr1	114757828	114758255	BIDIR_917
chr1	115642691	115643005	BIDIR_918
chr1	115976131	115976621	BIDIR_919
chr1	116372946	116373482	BIDIR_920
chr1	116376316	116376639	BIDIR_921
chr1	116417554	116417687	BIDIR_922
chr1	116418260	116419121	BIDIR_923
chr1	116570206	116570470	BIDIR_924
chr1	117051169	117051560	BIDIR_925
chr1	117051778	117051899	BIDIR_926
chr1	117059357	117059585	BIDIR_927
chr1	117060723	117060820	BIDIR_928
chr1	117103289	117103404	BIDIR_929
chr1	117107278	117107555	BIDIR_930
chr1	117107710	117108262	BIDIR_931
chr1	117109390	117109522	BIDIR_932
chr1	117109734	117109852	BIDIR_933
chr1	117111432	117111530	BIDIR_934
chr1	117121666	117121773	BIDIR_935
chr1	117363230	117363385	BIDIR_936
chr1	117366642	117368026	BIDIR_937
chr1	117776785	117777961	BIDIR_938
chr1	117929464	117930276	BIDIR_939
chr1	118111454	118111899	BIDIR_940
chr1	119140000	119140898	BIDIR_941
chr1	119648325	119648410	BIDIR_942
chr1	119712691	119713566	BIDIR_943
chr1	119765114	119765213	BIDIR_944
chr1	119766224	119766894	BIDIR_945
chr1	119779781	119780231	BIDIR_946
chr1	120061663	120062211	BIDIR_947
chr1	120068764	120068891	BIDIR_948
chr1	120069519	120070734	BIDIR_949
chr1	120142438	120142559	BIDIR_950
chr1	120288175	120289100	BIDIR_951
chr1	120310025	120310128	BIDIR_952
chr1	120315430	120315835	BIDIR_953
chr1	120342250	120343533	BIDIR_954
chr1	120345121	120346103	BIDIR_955
chr1	120396897	120397051	BIDIR_956
chr1	120414698	120416623	BIDIR_957
chr1	120558345	120559450	BIDIR_958
chr1	120582498	120582649	BIDIR_959
chr1	120591010	120591109	BIDIR_960
chr1	120607006	120607091	BIDIR_961
chr1	120608688	120608929	BIDIR_962
chr1	120609483	120610488	BIDIR_963
chr1	120711220	120711332	BIDIR_964
chr1	120717245	120717359	BIDIR_965
chr1	120722807	120725093	BIDIR_966
chr1	120850595	120851489	BIDIR_967
chr1	120855488	120855574	BIDIR_968
chr1	120856025	120856113	BIDIR_969
chr1	120909345	120909700	BIDIR_970
chr1	120913735	120915001	BIDIR_971
chr1	120974087	120974201	BIDIR_972
chr1	120980208	120980346	BIDIR_973
chr1	121016551	121016814	BIDIR_974
chr1	121032118	121032204	BIDIR_975
chr1	121033687	121033779	BIDIR_976
chr1	121102397	121102656	BIDIR_977
chr1	121102867	121102961	BIDIR_978
chr1	121118242	121118394	BIDIR_979
chr1	121125202	121125959	BIDIR_980
chr1	121546948	121547395	BIDIR_981
chr1	125091134	125091224	BIDIR_982
chr1	125091982	125093205	BIDIR_983
chr1	143424459	143424925	BIDIR_984
chr1	143425067	143425156	BIDIR_985
chr1	143498820	143498916	BIDIR_986
chr1	143499337	143499586	BIDIR_987
chr1	143744709	143744913	BIDIR_988
chr1	143745526	143745641	BIDIR_989
chr1	143768005	143769065	BIDIR_990
chr1	143800041	143800120	BIDIR_991
chr1	143831505	143831636	BIDIR_992
chr1	143905910	143905984	BIDIR_993
chr1	143913154	143913271	BIDIR_994
chr1	143915813	143916292	BIDIR_995
chr1	143956082	143956521	BIDIR_996
chr1	144250188	144251402	BIDIR_997
chr1	144405490	144405571	BIDIR_998
chr1	144410412	144414539	BIDIR_999
chr1	144459837	144461888	BIDIR_1000
chr1	144480556	144480684	BIDIR_1001
chr1	144485706	144485864	BIDIR_1002
chr1	144568742	144571440	BIDIR_1003
chr1	144641366	144641646	BIDIR_1004
chr1	144644544	144648998	BIDIR_1005
chr1	144712585	144713070	BIDIR_1006
chr1	144714321	144714413	BIDIR_1007
chr1	144715760	144716358	BIDIR_1008
chr1	144716803	144716966	BIDIR_1009
chr1	144814272	144814360	BIDIR_1010
chr1	144840943	144841019	BIDIR_1011
chr1	144843064	144846292	BIDIR_1012
chr1	145092963	145093927	BIDIR_1013
chr1	145094762	145094941	BIDIR_1014
chr1	145095773	145096893	BIDIR_1015
chr1	145129481	145129556	BIDIR_1016
chr1	145213364	145216979	BIDIR_1017
chr1	145218865	145220198	BIDIR_1018
chr1	145274823	145275347	BIDIR_1019
chr1	145275483	145275715	BIDIR_1020
chr1	145280383	145281812	BIDIR_1021
chr1	145424625	145425337	BIDIR_1022
chr1	145425494	145425696	BIDIR_1023
chr1	145608384	145608653	BIDIR_1024
chr1	145724839	145725002	BIDIR_1025
chr1	145766290	145766371	BIDIR_1026
chr1	145823875	145825134	BIDIR_1027
chr1	145825417	145825498	BIDIR_1028
chr1	145858944	145859228	BIDIR_1029
chr1	145859663	145859977	BIDIR_1030
chr1	145891410	145891487	BIDIR_1031
chr1	145891619	145892433	BIDIR_1032
chr1	145918605	145918852	BIDIR_1033
chr1	145925505	145929572	BIDIR_1034
chr1	145937019	145939332	BIDIR_1035
chr1	145943075	145943173	BIDIR_1036
chr1	145964421	145964865	BIDIR_1037
chr1	145965082	145965311	BIDIR_1038
chr1	145978972	145979188	BIDIR_1039
chr1	146058615	146060518	BIDIR_1040
chr1	146228849	146229437	BIDIR_1041
chr1	146297739	146297855	BIDIR_1042
chr1	146300428	146300824	BIDIR_1043
chr1	146300985	146301129	BIDIR_1044
chr1	146301373	146301523	BIDIR_1045
chr1	146369926	146370369	BIDIR_1046
chr1	146385717	146387700	BIDIR_1047
chr1	146451796	146451944	BIDIR_1048
chr1	146938004	146938706	BIDIR_1049
chr1	147103935	147104016	BIDIR_1050
chr1	147172489	147172598	BIDIR_1051
chr1	147173581	147173770	BIDIR_1052
chr1	147183932	147184209	BIDIR_1053
chr1	147192292	147192403	BIDIR_1054
chr1	147194312	147194420	BIDIR_1055
chr1	147204759	147204909	BIDIR_1056
chr1	147215511	147215595	BIDIR_1057
chr1	147225233	147225313	BIDIR_1058
chr1	147225470	147225867	BIDIR_1059
chr1	147235045	147235128	BIDIR_1060
chr1	147242378	147243262	BIDIR_1061
chr1	147540470	147542224	BIDIR_1062
chr1	147597949	147598140	BIDIR_1063
chr1	147611712	147611817	BIDIR_1064
chr1	147628504	147628649	BIDIR_1065
chr1	147928819	147929076	BIDIR_1066
chr1	148152132	148152522	BIDIR_1067
chr1	148265099	148265198	BIDIR_1068
chr1	148334425	148335282	BIDIR_1069
chr1	148335727	148336319	BIDIR_1070
chr1	148353612	148353851	BIDIR_1071
chr1	148436401	148436524	BIDIR_1072
chr1	148436704	148436795	BIDIR_1073
chr1	148462825	148464159	BIDIR_1074
chr1	148515494	148515575	BIDIR_1075
chr1	148516133	148517500	BIDIR_1076
chr1	148678637	148678777	BIDIR_1077
chr1	148679472	148680186	BIDIR_1078
chr1	148748386	148750535	BIDIR_1079
chr1	148751709	148752328	BIDIR_1080
chr1	148875877	148876653	BIDIR_1081
chr1	148891278	148891478	BIDIR_1082
chr1	148899987	148900678	BIDIR_1083
chr1	148951502	148952484	BIDIR_1084
chr1	149101805	149104033	BIDIR_1085
chr1	149119483	149119610	BIDIR_1086
chr1	149174109	149178499	BIDIR_1087
chr1	149229974	149230087	BIDIR_1088
chr1	149389406	149391381	BIDIR_1089
chr1	149423572	149423930	BIDIR_1090
chr1	149424091	149424316	BIDIR_1091
chr1	149602073	149602345	BIDIR_1092
chr1	149603017	149604252	BIDIR_1093
chr1	149607339	149607507	BIDIR_1094
chr1	149607801	149609124	BIDIR_1095
chr1	149740045	149740176	BIDIR_1096
chr1	149740332	149740468	BIDIR_1097
chr1	149799460	149799585	BIDIR_1098
chr1	149811650	149813036	BIDIR_1099
chr1	149820339	149821034	BIDIR_1100
chr1	149885697	149888304	BIDIR_1101
chr1	149919432	149919529	BIDIR_1102
chr1	149927461	149929639	BIDIR_1103
chr1	149939033	149939529	BIDIR_1104
chr1	150009091	150009322	BIDIR_1105
chr1	150009710	150009796	BIDIR_1106
chr1	150011024	150011498	BIDIR_1107
chr1	150067376	150068362	BIDIR_1108
chr1	150268709	150269726	BIDIR_1109
chr1	150269968	150270222	BIDIR_1110
chr1	150273161	150273630	BIDIR_1111
chr1	150278237	150283346	BIDIR_1112
chr1	150293476	150294070	BIDIR_1113
chr1	150321328	150321645	BIDIR_1114
chr1	150321794	150322798	BIDIR_1115
chr1	150363260	150366108	BIDIR_1116
chr1	150487170	150487288	BIDIR_1117
chr1	150514815	150515896	BIDIR_1118
chr1	150561058	150562275	BIDIR_1119
chr1	150629081	150630600	BIDIR_1120
chr1	150647699	150647780	BIDIR_1121
chr1	150665636	150665944	BIDIR_1122
chr1	150994128	150995046	BIDIR_1123
chr1	150995537	150995657	BIDIR_1124
chr1	150995783	150995932	BIDIR_1125
chr1	151006307	151006999	BIDIR_1126
chr1	151008146	151008532	BIDIR_1127
chr1	151057849	151057991	BIDIR_1128
chr1	151059499	151059714	BIDIR_1129
chr1	151069534	151071978	BIDIR_1130
chr1	151130119	151130734	BIDIR_1131
chr1	151164590	151164670	BIDIR_1132
chr1	151165239	151165333	BIDIR_1133
chr1	151169686	151170232	BIDIR_1134
chr1	151189568	151189847	BIDIR_1135
chr1	151190066	151190286	BIDIR_1136
chr1	151190638	151190997	BIDIR_1137
chr1	151281499	151281727	BIDIR_1138
chr1	151282205	151282370	BIDIR_1139
chr1	151291778	151292959	BIDIR_1140
chr1	151326623	151326727	BIDIR_1141
chr1	151327325	151328665	BIDIR_1142
chr1	151346786	151347067	BIDIR_1143
chr1	151371979	151372182	BIDIR_1144
chr1	151372314	151372522	BIDIR_1145
chr1	151401502	151401590	BIDIR_1146
chr1	151459168	151460261	BIDIR_1147
chr1	151512551	151514478	BIDIR_1148
chr1	151647446	151648291	BIDIR_1149
chr1	151762983	151764106	BIDIR_1150
chr1	151771739	151771868	BIDIR_1151
chr1	151791423	151792501	BIDIR_1152
chr1	151836478	151836603	BIDIR_1153
chr1	151837060	151837548	BIDIR_1154
chr1	151837764	151842070	BIDIR_1155
chr1	151908070	151908670	BIDIR_1156
chr1	151909079	151910131	BIDIR_1157
chr1	152047546	152048662	BIDIR_1158
chr1	152078408	152078496	BIDIR_1159
chr1	153633631	153634520	BIDIR_1160
chr1	153727566	153728445	BIDIR_1161
chr1	153783228	153783402	BIDIR_1162
chr1	153783663	153783830	BIDIR_1163
chr1	153881998	153882115	BIDIR_1164
chr1	153882361	153882552	BIDIR_1165
chr1	153926004	153926103	BIDIR_1166
chr1	153926534	153926676	BIDIR_1167
chr1	153927801	153927889	BIDIR_1168
chr1	153946003	153946099	BIDIR_1169
chr1	153963187	153963892	BIDIR_1170
chr1	153967019	153968376	BIDIR_1171
chr1	153973669	153974109	BIDIR_1172
chr1	153986116	153986241	BIDIR_1173
chr1	154007804	154008213	BIDIR_1174
chr1	154048026	154048270	BIDIR_1175
chr1	154050861	154051335	BIDIR_1176
chr1	154156693	154156842	BIDIR_1177
chr1	154182117	154182199	BIDIR_1178
chr1	154182947	154183497	BIDIR_1179
chr1	154221390	154222081	BIDIR_1180
chr1	154272285	154272700	BIDIR_1181
chr1	154404754	154408791	BIDIR_1182
chr1	154418019	154419004	BIDIR_1183
chr1	154419359	154419900	BIDIR_1184
chr1	154606993	154607359	BIDIR_1185
chr1	154607814	154608565	BIDIR_1186
chr1	154608666	154608912	BIDIR_1187
chr1	154626774	154627583	BIDIR_1188
chr1	154627850	154628159	BIDIR_1189
chr1	154936548	154937745	BIDIR_1190
chr1	154961188	154961270	BIDIR_1191
chr1	154961385	154963723	BIDIR_1192
chr1	154973678	154974054	BIDIR_1193
chr1	154975631	154975826	BIDIR_1194
chr1	154984144	154984254	BIDIR_1195
chr1	154985294	154985405	BIDIR_1196
chr1	154999263	155006545	BIDIR_1197
chr1	155063703	155063805	BIDIR_1198
chr1	155078535	155079026	BIDIR_1199
chr1	155084980	155087873	BIDIR_1200
chr1	155125716	155126082	BIDIR_1201
chr1	155126219	155126641	BIDIR_1202
chr1	155126944	155127032	BIDIR_1203
chr1	155127414	155128274	BIDIR_1204
chr1	155173525	155173884	BIDIR_1205
chr1	155194885	155195049	BIDIR_1206
chr1	155199556	155201190	BIDIR_1207
chr1	155226502	155226651	BIDIR_1208
chr1	155227255	155228017	BIDIR_1209
chr1	155231145	155231823	BIDIR_1210
chr1	155244850	155244929	BIDIR_1211
chr1	155245254	155245377	BIDIR_1212
chr1	155273287	155273774	BIDIR_1213
chr1	155308454	155309077	BIDIR_1214
chr1	155322705	155323021	BIDIR_1215
chr1	155323555	155324349	BIDIR_1216
chr1	155331707	155331789	BIDIR_1217
chr1	155332280	155332370	BIDIR_1218
chr1	155434618	155434848	BIDIR_1219
chr1	155562244	155563633	BIDIR_1220
chr1	155609742	155610465	BIDIR_1221
chr1	155613183	155615988	BIDIR_1222
chr1	155757469	155757547	BIDIR_1223
chr1	155757696	155757826	BIDIR_1224
chr1	155757960	155758218	BIDIR_1225
chr1	155857925	155858094	BIDIR_1226
chr1	155902226	155902351	BIDIR_1227
chr1	155935004	155935080	BIDIR_1228
chr1	155977993	155978906	BIDIR_1229
chr1	156060671	156061611	BIDIR_1230
chr1	156071939	156072058	BIDIR_1231
chr1	156072721	156075473	BIDIR_1232
chr1	156082395	156082619	BIDIR_1233
chr1	156083222	156083672	BIDIR_1234
chr1	156122827	156123904	BIDIR_1235
chr1	156191697	156192752	BIDIR_1236
chr1	156212541	156213414	BIDIR_1237
chr1	156282726	156282877	BIDIR_1238
chr1	156290570	156292909	BIDIR_1239
chr1	156293728	156297653	BIDIR_1240
chr1	156337894	156338726	BIDIR_1241
chr1	156456657	156456907	BIDIR_1242
chr1	156457157	156457574	BIDIR_1243
chr1	156500736	156501728	BIDIR_1244
chr1	156504798	156505641	BIDIR_1245
chr1	156591387	156594524	BIDIR_1246
chr1	156601344	156601545	BIDIR_1247
chr1	156713888	156714089	BIDIR_1248
chr1	156727469	156727622	BIDIR_1249
chr1	156728291	156728891	BIDIR_1250
chr1	156735497	156739899	BIDIR_1251
chr1	156746459	156752844	BIDIR_1252
chr1	156765838	156768043	BIDIR_1253
chr1	156768830	156768996	BIDIR_1254
chr1	158953261	158953354	BIDIR_1255
chr1	159925286	159925377	BIDIR_1256
chr1	159945866	159946153	BIDIR_1257
chr1	160030613	160032489	BIDIR_1258
chr1	160202600	160202910	BIDIR_1259
chr1	160261514	160263437	BIDIR_1260
chr1	160343116	160343483	BIDIR_1261
chr1	160344020	160344120	BIDIR_1262
chr1	160695484	160697874	BIDIR_1263
chr1	161019808	161021727	BIDIR_1264
chr1	161021865	161023961	BIDIR_1265
chr1	161043156	161048070	BIDIR_1266
chr1	161089222	161089312	BIDIR_1267
chr1	161116036	161122965	BIDIR_1268
chr1	161132508	161132587	BIDIR_1269
chr1	161133085	161133441	BIDIR_1270
chr1	161153611	161154636	BIDIR_1271
chr1	161158999	161160626	BIDIR_1272
chr1	161173108	161173289	BIDIR_1273
chr1	161174742	161177142	BIDIR_1274
chr1	161177395	161177935	BIDIR_1275
chr1	161201779	161203076	BIDIR_1276
chr1	161225592	161226224	BIDIR_1277
chr1	161227603	161227963	BIDIR_1278
chr1	161314200	161314446	BIDIR_1279
chr1	161390727	161390935	BIDIR_1280
chr1	161399057	161399982	BIDIR_1281
chr1	161524614	161524698	BIDIR_1282
chr1	161530323	161531281	BIDIR_1283
chr1	161725170	161727891	BIDIR_1284
chr1	161766535	161767443	BIDIR_1285
chr1	162069565	162069774	BIDIR_1286
chr1	162497584	162498047	BIDIR_1287
chr1	162560265	162561678	BIDIR_1288
chr1	162732819	162732947	BIDIR_1289
chr1	162790683	162792070	BIDIR_1290
chr1	163322678	163322889	BIDIR_1291
chr1	164558512	164558601	BIDIR_1292
chr1	165629865	165631453	BIDIR_1293
chr1	165660877	165661499	BIDIR_1294
chr1	165696624	165696809	BIDIR_1295
chr1	165698268	165698424	BIDIR_1296
chr1	165768758	165769112	BIDIR_1297
chr1	165827888	165829497	BIDIR_1298
chr1	166489798	166489899	BIDIR_1299
chr1	166489996	166490122	BIDIR_1300
chr1	166839157	166840660	BIDIR_1301
chr1	166856574	166856859	BIDIR_1302
chr1	166860030	166860326	BIDIR_1303
chr1	166875607	166875859	BIDIR_1304
chr1	166876087	166876566	BIDIR_1305
chr1	167164725	167168083	BIDIR_1306
chr1	167219568	167221159	BIDIR_1307
chr1	167910619	167910766	BIDIR_1308
chr1	167935360	167937190	BIDIR_1309
chr1	168056060	168056831	BIDIR_1310
chr1	168178537	168179789	BIDIR_1311
chr1	168751307	168751693	BIDIR_1312
chr1	168752136	168752524	BIDIR_1313
chr1	168861370	168861858	BIDIR_1314
chr1	169106109	169106541	BIDIR_1315
chr1	169245375	169245491	BIDIR_1316
chr1	169245886	169245988	BIDIR_1317
chr1	169251935	169252026	BIDIR_1318
chr1	169256303	169256392	BIDIR_1319
chr1	169367885	169368682	BIDIR_1320
chr1	169411142	169411228	BIDIR_1321
chr1	169448892	169448998	BIDIR_1322
chr1	169450883	169450990	BIDIR_1323
chr1	169459092	169459176	BIDIR_1324
chr1	169459424	169460180	BIDIR_1325
chr1	169485714	169486486	BIDIR_1326
chr1	169794112	169794345	BIDIR_1327
chr1	169794456	169795075	BIDIR_1328
chr1	169857834	169858007	BIDIR_1329
chr1	169891289	169891650	BIDIR_1330
chr1	169893400	169894668	BIDIR_1331
chr1	169990045	169990273	BIDIR_1332
chr1	170531642	170532656	BIDIR_1333
chr1	171062989	171063122	BIDIR_1334
chr1	171064581	171064681	BIDIR_1335
chr1	171271283	171271411	BIDIR_1336
chr1	171485269	171485720	BIDIR_1337
chr1	171486110	171486242	BIDIR_1338
chr1	171741866	171742464	BIDIR_1339
chr1	171782407	171782517	BIDIR_1340
chr1	172341057	172341248	BIDIR_1341
chr1	172399443	172399530	BIDIR_1342
chr1	172399774	172399859	BIDIR_1343
chr1	172400726	172400893	BIDIR_1344
chr1	172404927	172405013	BIDIR_1345
chr1	172426332	172426927	BIDIR_1346
chr1	172427806	172427927	BIDIR_1347
chr1	172533247	172533426	BIDIR_1348
chr1	173476565	173477776	BIDIR_1349
chr1	173713984	173714999	BIDIR_1350
chr1	173715450	173715559	BIDIR_1351
chr1	173796848	173796925	BIDIR_1352
chr1	173824535	173825121	BIDIR_1353
chr1	173825896	173826341	BIDIR_1354
chr1	174021079	174021552	BIDIR_1355
chr1	174022019	174022942	BIDIR_1356
chr1	174023510	174023762	BIDIR_1357
chr1	174158647	174158743	BIDIR_1358
chr1	174158924	174158999	BIDIR_1359
chr1	174159097	174159211	BIDIR_1360
chr1	174159812	174160017	BIDIR_1361
chr1	174239236	174239789	BIDIR_1362
chr1	174849110	174849236	BIDIR_1363
chr1	174997323	175002748	BIDIR_1364
chr1	175010366	175015736	BIDIR_1365
chr1	175023315	175023735	BIDIR_1366
chr1	176207068	176207753	BIDIR_1367
chr1	178093245	178093349	BIDIR_1368
chr1	178093543	178094142	BIDIR_1369
chr1	178541741	178542886	BIDIR_1370
chr1	178725821	178726746	BIDIR_1371
chr1	178748689	178748835	BIDIR_1372
chr1	179026066	179026441	BIDIR_1373
chr1	179078614	179079614	BIDIR_1374
chr1	179081259	179081446	BIDIR_1375
chr1	179081617	179081700	BIDIR_1376
chr1	179095496	179095725	BIDIR_1377
chr1	179134505	179134821	BIDIR_1378
chr1	179365604	179366204	BIDIR_1379
chr1	179366369	179366443	BIDIR_1380
chr1	179880277	179882962	BIDIR_1381
chr1	179954088	179954820	BIDIR_1382
chr1	180154749	180155117	BIDIR_1383
chr1	180501903	180503190	BIDIR_1384
chr1	180632339	180632433	BIDIR_1385
chr1	181021950	181023492	BIDIR_1386
chr1	181094276	181094384	BIDIR_1387
chr1	181094557	181094657	BIDIR_1388
chr1	182028145	182031455	BIDIR_1389
chr1	182390791	182393305	BIDIR_1390
chr1	182588872	182589367	BIDIR_1391
chr1	182789090	182789291	BIDIR_1392
chr1	182789528	182789664	BIDIR_1393
chr1	182838808	182839073	BIDIR_1394
chr1	182941906	182942166	BIDIR_1395
chr1	183021973	183023597	BIDIR_1396
chr1	183469907	183473067	BIDIR_1397
chr1	183626352	183626581	BIDIR_1398
chr1	183626676	183626800	BIDIR_1399
chr1	183804874	183805245	BIDIR_1400
chr1	183927135	183927238	BIDIR_1401
chr1	184051536	184051857	BIDIR_1402
chr1	184051987	184052332	BIDIR_1403
chr1	184386837	184387178	BIDIR_1404
chr1	184482994	184483519	BIDIR_1405
chr1	184504068	184504172	BIDIR_1406
chr1	184504524	184505047	BIDIR_1407
chr1	184755465	184756054	BIDIR_1408
chr1	185156737	185157531	BIDIR_1409
chr1	185157987	185158103	BIDIR_1410
chr1	185227320	185227414	BIDIR_1411
chr1	185288819	185288925	BIDIR_1412
chr1	185316994	185317537	BIDIR_1413
chr1	185893215	185893416	BIDIR_1414
chr1	186375623	186375946	BIDIR_1415
chr1	186376065	186376150	BIDIR_1416
chr1	193058818	193060470	BIDIR_1417
chr1	193089960	193092821	BIDIR_1418
chr1	193122304	193122427	BIDIR_1419
chr1	197201161	197201763	BIDIR_1420
chr1	197775419	197775501	BIDIR_1421
chr1	197902098	197903403	BIDIR_1422
chr1	198156546	198159773	BIDIR_1423
chr1	200030382	200030471	BIDIR_1424
chr1	200410146	200410912	BIDIR_1425
chr1	200669334	200671091	BIDIR_1426
chr1	200738281	200738554	BIDIR_1427
chr1	201114266	201114835	BIDIR_1428
chr1	201307697	201308095	BIDIR_1429
chr1	201309381	201309770	BIDIR_1430
chr1	201399304	201399814	BIDIR_1431
chr1	201402188	201402635	BIDIR_1432
chr1	201460959	201461047	BIDIR_1433
chr1	201461156	201461416	BIDIR_1434
chr1	201468042	201468224	BIDIR_1435
chr1	201469306	201469408	BIDIR_1436
chr1	201479901	201480650	BIDIR_1437
chr1	201482254	201482377	BIDIR_1438
chr1	201482563	201483050	BIDIR_1439
chr1	201506752	201507442	BIDIR_1440
chr1	201511683	201512496	BIDIR_1441
chr1	201512843	201516509	BIDIR_1442
chr1	201696313	201696697	BIDIR_1443
chr1	201730779	201730887	BIDIR_1444
chr1	201731546	201731958	BIDIR_1445
chr1	201769697	201770622	BIDIR_1446
chr1	201774811	201774922	BIDIR_1447
chr1	201775114	201775404	BIDIR_1448
chr1	201790647	201790745	BIDIR_1449
chr1	201791587	201791693	BIDIR_1450
chr1	201955248	201955691	BIDIR_1451
chr1	201978308	201978705	BIDIR_1452
chr1	201980599	201984692	BIDIR_1453
chr1	202017183	202017312	BIDIR_1454
chr1	202018189	202018443	BIDIR_1455
chr1	202018626	202019019	BIDIR_1456
chr1	202034965	202035281	BIDIR_1457
chr1	202143256	202145908	BIDIR_1458
chr1	202342617	202342965	BIDIR_1459
chr1	202739532	202739786	BIDIR_1460
chr1	202739947	202740039	BIDIR_1461
chr1	202811010	202811289	BIDIR_1462
chr1	202860829	202861170	BIDIR_1463
chr1	202861583	202861865	BIDIR_1464
chr1	202875412	202875584	BIDIR_1465
chr1	202876547	202876665	BIDIR_1466
chr1	202889036	202889331	BIDIR_1467
chr1	202912193	202912634	BIDIR_1468
chr1	202912759	202912887	BIDIR_1469
chr1	203007132	203007409	BIDIR_1470
chr1	203007695	203007842	BIDIR_1471
chr1	203316328	203317142	BIDIR_1472
chr1	203322126	203322404	BIDIR_1473
chr1	203861460	203862118	BIDIR_1474
chr1	203862478	203862918	BIDIR_1475
chr1	204073165	204075238	BIDIR_1476
chr1	204084440	204084760	BIDIR_1477
chr1	204130456	204130862	BIDIR_1478
chr1	204131555	204131967	BIDIR_1479
chr1	204214065	204214235	BIDIR_1480
chr1	204286075	204287612	BIDIR_1481
chr1	204411894	204412338	BIDIR_1482
chr1	204414363	204418294	BIDIR_1483
chr1	204493901	204494234	BIDIR_1484
chr1	204494521	204495140	BIDIR_1485
chr1	204516188	204516719	BIDIR_1486
chr1	204626279	204626878	BIDIR_1487
chr1	205211365	205211691	BIDIR_1488
chr1	205314901	205315224	BIDIR_1489
chr1	205316340	205316533	BIDIR_1490
chr1	205317127	205318415	BIDIR_1491
chr1	205565524	205565610	BIDIR_1492
chr1	205603316	205603787	BIDIR_1493
chr1	205625967	205626055	BIDIR_1494
chr1	205630495	205635135	BIDIR_1495
chr1	205748781	205750484	BIDIR_1496
chr1	206056472	206056554	BIDIR_1497
chr1	206064898	206064996	BIDIR_1498
chr1	206065144	206065252	BIDIR_1499
chr1	206186929	206187457	BIDIR_1500
chr1	206203191	206204222	BIDIR_1501
chr1	206204347	206204728	BIDIR_1502
chr1	206504197	206504364	BIDIR_1503
chr1	206539977	206540065	BIDIR_1504
chr1	206540269	206540683	BIDIR_1505
chr1	206541207	206541739	BIDIR_1506
chr1	206589044	206589175	BIDIR_1507
chr1	206634486	206634966	BIDIR_1508
chr1	206684619	206684973	BIDIR_1509
chr1	206685864	206687039	BIDIR_1510
chr1	206908012	206908336	BIDIR_1511
chr1	207028084	207028334	BIDIR_1512
chr1	207031937	207032219	BIDIR_1513
chr1	207050847	207051213	BIDIR_1514
chr1	207053036	207053395	BIDIR_1515
chr1	207751891	207752195	BIDIR_1516
chr1	207868220	207868685	BIDIR_1517
chr1	207868866	207869330	BIDIR_1518
chr1	207963427	207963784	BIDIR_1519
chr1	209801673	209801761	BIDIR_1520
chr1	209802079	209802389	BIDIR_1521
chr1	209826475	209826592	BIDIR_1522
chr1	209827833	209828058	BIDIR_1523
chr1	210328206	210328294	BIDIR_1524
chr1	210328807	210329599	BIDIR_1525
chr1	211257245	211261216	BIDIR_1526
chr1	211382726	211383674	BIDIR_1527
chr1	211579548	211579965	BIDIR_1528
chr1	211830535	211830629	BIDIR_1529
chr1	212051549	212051678	BIDIR_1530
chr1	212051784	212051868	BIDIR_1531
chr1	212052496	212052630	BIDIR_1532
chr1	212215603	212215696	BIDIR_1533
chr1	212284851	212285822	BIDIR_1534
chr1	212285970	212287145	BIDIR_1535
chr1	212309146	212309319	BIDIR_1536
chr1	212309513	212310232	BIDIR_1537
chr1	212361394	212365483	BIDIR_1538
chr1	212432674	212432986	BIDIR_1539
chr1	212558276	212559763	BIDIR_1540
chr1	212605606	212610889	BIDIR_1541
chr1	212791639	212791985	BIDIR_1542
chr1	212792227	212792342	BIDIR_1543
chr1	212794284	212794598	BIDIR_1544
chr1	212858061	212858457	BIDIR_1545
chr1	212858999	212859115	BIDIR_1546
chr1	212991346	212991488	BIDIR_1547
chr1	212991811	212992088	BIDIR_1548
chr1	213015699	213015856	BIDIR_1549
chr1	214280963	214281499	BIDIR_1550
chr1	214342626	214343189	BIDIR_1551
chr1	214482216	214483611	BIDIR_1552
chr1	214551362	214552146	BIDIR_1553
chr1	214552398	214552618	BIDIR_1554
chr1	214605618	214606942	BIDIR_1555
chr1	215566935	215567078	BIDIR_1556
chr1	215567181	215567275	BIDIR_1557
chr1	215567972	215568064	BIDIR_1558
chr1	215568349	215568446	BIDIR_1559
chr1	217089386	217089464	BIDIR_1560
chr1	218285111	218285208	BIDIR_1561
chr1	219174904	219175317	BIDIR_1562
chr1	219279461	219279537	BIDIR_1563
chr1	219435724	219435805	BIDIR_1564
chr1	219958742	219959517	BIDIR_1565
chr1	220046621	220047051	BIDIR_1566
chr1	220070851	220070934	BIDIR_1567
chr1	220089166	220089380	BIDIR_1568
chr1	220089623	220089948	BIDIR_1569
chr1	220094421	220094551	BIDIR_1570
chr1	220094676	220094880	BIDIR_1571
chr1	220141922	220142023	BIDIR_1572
chr1	220143913	220144079	BIDIR_1573
chr1	220272724	220273324	BIDIR_1574
chr1	220300429	220301350	BIDIR_1575
chr1	220747885	220748931	BIDIR_1576
chr1	220785798	220787638	BIDIR_1577
chr1	221715519	221715742	BIDIR_1578
chr1	221742816	221744037	BIDIR_1579
chr1	221970407	221970558	BIDIR_1580
chr1	222465248	222466139	BIDIR_1581
chr1	222589770	222590052	BIDIR_1582
chr1	222709923	222710232	BIDIR_1583
chr1	222712298	222712574	BIDIR_1584
chr1	222713134	222713556	BIDIR_1585
chr1	222814934	222815117	BIDIR_1586
chr1	223133738	223134650	BIDIR_1587
chr1	223775646	223775798	BIDIR_1588
chr1	223776018	223776117	BIDIR_1589
chr1	223776483	223776775	BIDIR_1590
chr1	223778637	223778731	BIDIR_1591
chr1	223845753	223846614	BIDIR_1592
chr1	223846839	223847058	BIDIR_1593
chr1	224033366	224033637	BIDIR_1594
chr1	224033922	224034831	BIDIR_1595
chr1	224035142	224035624	BIDIR_1596
chr1	224035815	224036189	BIDIR_1597
chr1	224113536	224113825	BIDIR_1598
chr1	224204999	224205095	BIDIR_1599
chr1	224206213	224206303	BIDIR_1600
chr1	224208920	224209010	BIDIR_1601
chr1	224277335	224278591	BIDIR_1602
chr1	224329926	224330789	BIDIR_1603
chr1	224434679	224435591	BIDIR_1604
chr1	224502640	224502772	BIDIR_1605
chr1	224929935	224930223	BIDIR_1606
chr1	225428208	225428383	BIDIR_1607
chr1	225428636	225428864	BIDIR_1608
chr1	225532634	225532810	BIDIR_1609
chr1	225532920	225533907	BIDIR_1610
chr1	225652895	225653136	BIDIR_1611
chr1	225773315	225773407	BIDIR_1612
chr1	225777610	225778418	BIDIR_1613
chr1	225842501	225849455	BIDIR_1614
chr1	225881936	225883993	BIDIR_1615
chr1	225884318	225885159	BIDIR_1616
chr1	225924111	225924742	BIDIR_1617
chr1	226063201	226063282	BIDIR_1618
chr1	226064300	226064403	BIDIR_1619
chr1	226082660	226083530	BIDIR_1620
chr1	226120758	226122321	BIDIR_1621
chr1	226127905	226128270	BIDIR_1622
chr1	226407773	226407887	BIDIR_1623
chr1	226677209	226677358	BIDIR_1624
chr1	226677470	226678231	BIDIR_1625
chr1	226702643	226704065	BIDIR_1626
chr1	226738600	226738917	BIDIR_1627
chr1	226739081	226739651	BIDIR_1628
chr1	226815492	226815599	BIDIR_1629
chr1	226871103	226871322	BIDIR_1630
chr1	226939386	226940042	BIDIR_1631
chr1	227317644	227318879	BIDIR_1632
chr1	227563667	227564528	BIDIR_1633
chr1	227597591	227597760	BIDIR_1634
chr1	227728624	227728710	BIDIR_1635
chr1	227732509	227737195	BIDIR_1636
chr1	228104808	228105015	BIDIR_1637
chr1	228165888	228166056	BIDIR_1638
chr1	228213133	228213280	BIDIR_1639
chr1	228213443	228213705	BIDIR_1640
chr1	228406268	228407586	BIDIR_1641
chr1	228456667	228458437	BIDIR_1642
chr1	228486207	228488352	BIDIR_1643
chr1	228687194	228687672	BIDIR_1644
chr1	228721372	228721736	BIDIR_1645
chr1	228722151	228722795	BIDIR_1646
chr1	229319005	229319080	BIDIR_1647
chr1	229319390	229319471	BIDIR_1648
chr1	229320858	229321010	BIDIR_1649
chr1	229342871	229343200	BIDIR_1650
chr1	229508705	229509764	BIDIR_1651
chr1	229513449	229514635	BIDIR_1652
chr1	229559037	229559208	BIDIR_1653
chr1	229843789	229844255	BIDIR_1654
chr1	229844763	229844936	BIDIR_1655
chr1	230752238	230752875	BIDIR_1656
chr1	230753329	230753416	BIDIR_1657
chr1	230824904	230825615	BIDIR_1658
chr1	230868103	230869340	BIDIR_1659
chr1	231022241	231022358	BIDIR_1660
chr1	231022728	231022935	BIDIR_1661
chr1	231221699	231222111	BIDIR_1662
chr1	231241076	231241269	BIDIR_1663
chr1	231242529	231242655	BIDIR_1664
chr1	231337490	231337620	BIDIR_1665
chr1	231337778	231337869	BIDIR_1666
chr1	231338111	231338415	BIDIR_1667
chr1	231357945	231358165	BIDIR_1668
chr1	231359140	231359339	BIDIR_1669
chr1	231420332	231423524	BIDIR_1670
chr1	232630662	232630795	BIDIR_1671
chr1	232949067	232951487	BIDIR_1672
chr1	232982794	232986084	BIDIR_1673
chr1	234356863	234357164	BIDIR_1674
chr1	234372658	234374184	BIDIR_1675
chr1	234384356	234384998	BIDIR_1676
chr1	234386800	234387392	BIDIR_1677
chr1	234473130	234476328	BIDIR_1678
chr1	234477856	234479041	BIDIR_1679
chr1	234523791	234523876	BIDIR_1680
chr1	234531713	234532135	BIDIR_1681
chr1	234542430	234542815	BIDIR_1682
chr1	234543834	234545213	BIDIR_1683
chr1	234599379	234599733	BIDIR_1684
chr1	234607360	234613212	BIDIR_1685
chr1	234723771	234723892	BIDIR_1686
chr1	234724725	234725143	BIDIR_1687
chr1	234960235	234962808	BIDIR_1688
chr1	235129115	235129252	BIDIR_1689
chr1	235161208	235161393	BIDIR_1690
chr1	235161690	235164053	BIDIR_1691
chr1	235367165	235367341	BIDIR_1692
chr1	235713752	235715000	BIDIR_1693
chr1	235738059	235738235	BIDIR_1694
chr1	235867607	235867800	BIDIR_1695
chr1	236268237	236269151	BIDIR_1696
chr1	236521779	236525195	BIDIR_1697
chr1	236543615	236543714	BIDIR_1698
chr1	236548765	236548977	BIDIR_1699
chr1	236796158	236796900	BIDIR_1700
chr1	237075811	237075906	BIDIR_1701
chr1	239587514	239588056	BIDIR_1702
chr1	241847829	241848111	BIDIR_1703
chr1	243173403	243173548	BIDIR_1704
chr1	243253905	243256547	BIDIR_1705
chr1	244047652	244047735	BIDIR_1706
chr1	244452042	244452126	BIDIR_1707
chr1	244452655	244452923	BIDIR_1708
chr1	244862040	244865151	BIDIR_1709
chr1	244969526	244972186	BIDIR_1710
chr1	246281733	246282007	BIDIR_1711
chr1	246561120	246561328	BIDIR_1712
chr1	246561771	246561865	BIDIR_1713
chr1	246561988	246562283	BIDIR_1714
chr1	246566089	246566551	BIDIR_1715
chr1	246567353	246567699	BIDIR_1716
chr1	246724125	246724962	BIDIR_1717
chr1	247009969	247010118	BIDIR_1718
chr1	247015777	247015863	BIDIR_1719
chr1	247016367	247016523	BIDIR_1720
chr1	247104521	247104592	BIDIR_1721
chr1	247171871	247172118	BIDIR_1722
chr1	247331577	247331674	BIDIR_1723
chr1	248730594	248731307	BIDIR_1724
chr1	248837603	248839263	BIDIR_1725
chr1	248849754	248851364	BIDIR_1726
chr1	248854906	248855048	BIDIR_1727
chr1	248863193	248863443	BIDIR_1728
chr1	248905899	248906396	BIDIR_1729
chr10	135349	135572	BIDIR_1730
chr10	135685	137001	BIDIR_1731
chr10	248981	249076	BIDIR_1732
chr10	256178	257511	BIDIR_1733
chr10	435266	436245	BIDIR_1734
chr10	437850	438332	BIDIR_1735
chr10	484373	484614	BIDIR_1736
chr10	689492	689618	BIDIR_1737
chr10	931762	932156	BIDIR_1738
chr10	932586	933492	BIDIR_1739
chr10	963987	964160	BIDIR_1740
chr10	1018648	1018958	BIDIR_1741
chr10	1048413	1050247	BIDIR_1742
chr10	1056106	1056875	BIDIR_1743
chr10	1224966	1225045	BIDIR_1744
chr10	2314494	2314652	BIDIR_1745
chr10	2314894	2315532	BIDIR_1746
chr10	3136879	3136972	BIDIR_1747
chr10	3137375	3137460	BIDIR_1748
chr10	3482783	3482907	BIDIR_1749
chr10	3555689	3555869	BIDIR_1750
chr10	3556014	3556724	BIDIR_1751
chr10	3851625	3851815	BIDIR_1752
chr10	3852094	3853320	BIDIR_1753
chr10	3853415	3854145	BIDIR_1754
chr10	5446377	5446910	BIDIR_1755
chr10	5447337	5447880	BIDIR_1756
chr10	5465725	5465806	BIDIR_1757
chr10	5466425	5466971	BIDIR_1758
chr10	5517584	5517742	BIDIR_1759
chr10	5518195	5518289	BIDIR_1760
chr10	5684290	5684939	BIDIR_1761
chr10	5750832	5751063	BIDIR_1762
chr10	5943780	5943862	BIDIR_1763
chr10	5944214	5944917	BIDIR_1764
chr10	6163226	6164423	BIDIR_1765
chr10	7788779	7788864	BIDIR_1766
chr10	7818072	7818507	BIDIR_1767
chr10	7819069	7819155	BIDIR_1768
chr10	7819247	7819691	BIDIR_1769
chr10	11610288	11610529	BIDIR_1770
chr10	11610813	11611076	BIDIR_1771
chr10	11611466	11612007	BIDIR_1772
chr10	11831774	11832007	BIDIR_1773
chr10	11832209	11832296	BIDIR_1774
chr10	11849259	11849356	BIDIR_1775
chr10	11849552	11849714	BIDIR_1776
chr10	11853738	11853860	BIDIR_1777
chr10	11861133	11861232	BIDIR_1778
chr10	11861853	11862036	BIDIR_1779
chr10	11874526	11874861	BIDIR_1780
chr10	12041854	12041935	BIDIR_1781
chr10	12042669	12043098	BIDIR_1782
chr10	12121729	12121802	BIDIR_1783
chr10	12127765	12127880	BIDIR_1784
chr10	12192496	12192646	BIDIR_1785
chr10	12193430	12193729	BIDIR_1786
chr10	12196134	12196251	BIDIR_1787
chr10	13099810	13100205	BIDIR_1788
chr10	13100590	13100725	BIDIR_1789
chr10	13299340	13302679	BIDIR_1790
chr10	13346274	13346629	BIDIR_1791
chr10	13346747	13346823	BIDIR_1792
chr10	13347153	13349316	BIDIR_1793
chr10	13587625	13587826	BIDIR_1794
chr10	13657239	13657334	BIDIR_1795
chr10	13722062	13722142	BIDIR_1796
chr10	13817093	13817325	BIDIR_1797
chr10	14571803	14572017	BIDIR_1798
chr10	14572190	14572266	BIDIR_1799
chr10	14837520	14837756	BIDIR_1800
chr10	14869960	14872972	BIDIR_1801
chr10	14873899	14877556	BIDIR_1802
chr10	14921859	14922153	BIDIR_1803
chr10	14953944	14954513	BIDIR_1804
chr10	14959014	14960233	BIDIR_1805
chr10	14985849	14986011	BIDIR_1806
chr10	14989440	14989531	BIDIR_1807
chr10	15084100	15084819	BIDIR_1808
chr10	15096665	15097619	BIDIR_1809
chr10	15103739	15103847	BIDIR_1810
chr10	15104168	15104268	BIDIR_1811
chr10	15104948	15105033	BIDIR_1812
chr10	15129512	15129642	BIDIR_1813
chr10	15138364	15138461	BIDIR_1814
chr10	15138595	15139059	BIDIR_1815
chr10	15169136	15169369	BIDIR_1816
chr10	15859958	15861081	BIDIR_1817
chr10	15863533	15864217	BIDIR_1818
chr10	15864411	15864739	BIDIR_1819
chr10	17199330	17199414	BIDIR_1820
chr10	17201177	17202750	BIDIR_1821
chr10	17229840	17232317	BIDIR_1822
chr10	17386840	17387046	BIDIR_1823
chr10	17388156	17388461	BIDIR_1824
chr10	17643214	17643598	BIDIR_1825
chr10	18140988	18141101	BIDIR_1826
chr10	18141742	18141822	BIDIR_1827
chr10	18544066	18544232	BIDIR_1828
chr10	18548943	18551484	BIDIR_1829
chr10	18650421	18650749	BIDIR_1830
chr10	18650953	18652413	BIDIR_1831
chr10	18660164	18660659	BIDIR_1832
chr10	19815957	19816947	BIDIR_1833
chr10	19892158	19892478	BIDIR_1834
chr10	21029339	21029589	BIDIR_1835
chr10	21105904	21107030	BIDIR_1836
chr10	21171805	21175951	BIDIR_1837
chr10	21529700	21530623	BIDIR_1838
chr10	21533334	21534914	BIDIR_1839
chr10	21743499	21743577	BIDIR_1840
chr10	21747041	21747200	BIDIR_1841
chr10	22003408	22003538	BIDIR_1842
chr10	22251999	22252136	BIDIR_1843
chr10	22315538	22316762	BIDIR_1844
chr10	22340210	22340524	BIDIR_1845
chr10	22340939	22342913	BIDIR_1846
chr10	22437027	22437370	BIDIR_1847
chr10	24208305	24209102	BIDIR_1848
chr10	24238812	24239298	BIDIR_1849
chr10	24466267	24467863	BIDIR_1850
chr10	24724505	24724795	BIDIR_1851
chr10	25015506	25019350	BIDIR_1852
chr10	25174712	25175262	BIDIR_1853
chr10	25329688	25329982	BIDIR_1854
chr10	25465632	25467272	BIDIR_1855
chr10	26696751	26697984	BIDIR_1856
chr10	26742213	26742295	BIDIR_1857
chr10	27154209	27154622	BIDIR_1858
chr10	27154879	27156199	BIDIR_1859
chr10	27175557	27175658	BIDIR_1860
chr10	27182348	27182544	BIDIR_1861
chr10	27187734	27188649	BIDIR_1862
chr10	27240912	27244033	BIDIR_1863
chr10	27246783	27247012	BIDIR_1864
chr10	27504983	27505072	BIDIR_1865
chr10	28532394	28533016	BIDIR_1866
chr10	29363885	29364004	BIDIR_1867
chr10	29408822	29409103	BIDIR_1868
chr10	29409313	29410335	BIDIR_1869
chr10	29410483	29411249	BIDIR_1870
chr10	29592081	29592204	BIDIR_1871
chr10	29630138	29630629	BIDIR_1872
chr10	29630806	29631295	BIDIR_1873
chr10	29735867	29735950	BIDIR_1874
chr10	31031698	31032140	BIDIR_1875
chr10	31318320	31318489	BIDIR_1876
chr10	31318730	31318888	BIDIR_1877
chr10	31929438	31929535	BIDIR_1878
chr10	32056116	32056693	BIDIR_1879
chr10	32361106	32361217	BIDIR_1880
chr10	32378330	32379707	BIDIR_1881
chr10	32445910	32446358	BIDIR_1882
chr10	32446455	32447176	BIDIR_1883
chr10	32510994	32511072	BIDIR_1884
chr10	32511387	32511839	BIDIR_1885
chr10	32893797	32893886	BIDIR_1886
chr10	32894527	32895069	BIDIR_1887
chr10	32958661	32959978	BIDIR_1888
chr10	32980453	32980901	BIDIR_1889
chr10	33333546	33340902	BIDIR_1890
chr10	33421920	33422352	BIDIR_1891
chr10	33422730	33423500	BIDIR_1892
chr10	33476562	33476672	BIDIR_1893
chr10	33477630	33479208	BIDIR_1894
chr10	33509056	33509183	BIDIR_1895
chr10	34814621	34814741	BIDIR_1896
chr10	34814847	34814974	BIDIR_1897
chr10	34815115	34815523	BIDIR_1898
chr10	34815630	34816185	BIDIR_1899
chr10	35089945	35090033	BIDIR_1900
chr10	35090494	35090726	BIDIR_1901
chr10	35126689	35127490	BIDIR_1902
chr10	35195635	35195874	BIDIR_1903
chr10	35196029	35196136	BIDIR_1904
chr10	37856453	37859080	BIDIR_1905
chr10	37860238	37861668	BIDIR_1906
chr10	37975362	37975579	BIDIR_1907
chr10	37975701	37976641	BIDIR_1908
chr10	38010232	38010917	BIDIR_1909
chr10	38094082	38094396	BIDIR_1910
chr10	38094580	38095199	BIDIR_1911
chr10	38356066	38357422	BIDIR_1912
chr10	38936114	38936444	BIDIR_1913
chr10	38936697	38937063	BIDIR_1914
chr10	42186299	42186402	BIDIR_1915
chr10	42475353	42476059	BIDIR_1916
chr10	42476759	42476894	BIDIR_1917
chr10	42553144	42553250	BIDIR_1918
chr10	42638034	42638871	BIDIR_1919
chr10	42770438	42770577	BIDIR_1920
chr10	42782527	42782851	BIDIR_1921
chr10	43138215	43138559	BIDIR_1922
chr10	43194697	43194907	BIDIR_1923
chr10	43396098	43396406	BIDIR_1924
chr10	43408118	43410278	BIDIR_1925
chr10	43429708	43431219	BIDIR_1926
chr10	43436838	43437273	BIDIR_1927
chr10	43451972	43456122	BIDIR_1928
chr10	43646383	43650379	BIDIR_1929
chr10	44864689	44864965	BIDIR_1930
chr10	44878372	44879021	BIDIR_1931
chr10	44974902	44975130	BIDIR_1932
chr10	44978435	44978936	BIDIR_1933
chr10	45445639	45445754	BIDIR_1934
chr10	45594285	45594673	BIDIR_1935
chr10	45594817	45595130	BIDIR_1936
chr10	45727088	45727282	BIDIR_1937
chr10	45727766	45728030	BIDIR_1938
chr10	45971543	45972009	BIDIR_1939
chr10	46200961	46201732	BIDIR_1940
chr10	46202477	46202553	BIDIR_1941
chr10	46588213	46588499	BIDIR_1942
chr10	46597874	46597953	BIDIR_1943
chr10	46599023	46599402	BIDIR_1944
chr10	46608980	46609675	BIDIR_1945
chr10	46635158	46636240	BIDIR_1946
chr10	46786340	46787600	BIDIR_1947
chr10	47552988	47554094	BIDIR_1948
chr10	47705637	47706425	BIDIR_1949
chr10	47706629	47707026	BIDIR_1950
chr10	47733791	47733871	BIDIR_1951
chr10	47748785	47748907	BIDIR_1952
chr10	47750690	47751940	BIDIR_1953
chr10	47755844	47757138	BIDIR_1954
chr10	48012266	48012425	BIDIR_1955
chr10	48012640	48012725	BIDIR_1956
chr10	48251376	48252221	BIDIR_1957
chr10	48306828	48306939	BIDIR_1958
chr10	49538715	49539503	BIDIR_1959
chr10	50067049	50067432	BIDIR_1960
chr10	50067527	50068005	BIDIR_1961
chr10	50623841	50624394	BIDIR_1962
chr10	50739466	50739615	BIDIR_1963
chr10	50739769	50740050	BIDIR_1964
chr10	51699062	51699271	BIDIR_1965
chr10	51699697	51700145	BIDIR_1966
chr10	52819782	52820804	BIDIR_1967
chr10	52821094	52821298	BIDIR_1968
chr10	52879554	52879987	BIDIR_1969
chr10	52886930	52887095	BIDIR_1970
chr10	52894224	52894484	BIDIR_1971
chr10	52894657	52894747	BIDIR_1972
chr10	52894923	52895276	BIDIR_1973
chr10	52896700	52896984	BIDIR_1974
chr10	52938379	52938464	BIDIR_1975
chr10	52944759	52946467	BIDIR_1976
chr10	52958964	52959068	BIDIR_1977
chr10	52988381	52989376	BIDIR_1978
chr10	53016508	53016594	BIDIR_1979
chr10	53017428	53017524	BIDIR_1980
chr10	53158754	53158850	BIDIR_1981
chr10	53163101	53164152	BIDIR_1982
chr10	53192571	53192691	BIDIR_1983
chr10	53192908	53193075	BIDIR_1984
chr10	53284374	53285467	BIDIR_1985
chr10	53308515	53310317	BIDIR_1986
chr10	53480811	53480930	BIDIR_1987
chr10	53498824	53499178	BIDIR_1988
chr10	53499282	53499548	BIDIR_1989
chr10	53674585	53678707	BIDIR_1990
chr10	58385118	58385620	BIDIR_1991
chr10	59709639	59709899	BIDIR_1992
chr10	59907952	59908180	BIDIR_1993
chr10	59908483	59908755	BIDIR_1994
chr10	60215658	60215737	BIDIR_1995
chr10	60433042	60433383	BIDIR_1996
chr10	60649056	60650715	BIDIR_1997
chr10	60760625	60761235	BIDIR_1998
chr10	60767874	60771952	BIDIR_1999
chr10	60778066	60778529	BIDIR_2000
[truncated: 16,510 more rows]
