# Supplementary material for: Combining signal and sequence to detect RNA polymerase initiation in ATAC-seq data
Source: PLoS One. 2020 Apr 30;15(4):e0232332. doi: 10.1371/journal.pone.0232332 (PMC7192442; doi:10.1371/journal.pone.0232332)
Supplement: S3 File — (ZIP) [file pone.0232332.s013.zip › bidir_annotations/tfit_annotations/K562_merged_tfit_bidirs.bed]

chr1	28770	33928	BIDIR_1
chr1	36261	36768	BIDIR_2
chr1	115522	115922	BIDIR_3
chr1	119644	119783	BIDIR_4
chr1	258437	259575	BIDIR_5
chr1	292931	296175	BIDIR_6
chr1	348194	348870	BIDIR_7
chr1	475654	475783	BIDIR_8
chr1	605521	605628	BIDIR_9
chr1	629075	629627	BIDIR_10
chr1	631073	632673	BIDIR_11
chr1	706506	706887	BIDIR_12
chr1	710624	710771	BIDIR_13
chr1	741373	741611	BIDIR_14
chr1	826788	827117	BIDIR_15
chr1	827633	827746	BIDIR_16
chr1	867432	867516	BIDIR_17
chr1	904500	904611	BIDIR_18
chr1	965387	966365	BIDIR_19
chr1	973716	973849	BIDIR_20
chr1	974845	975086	BIDIR_21
chr1	976479	976574	BIDIR_22
chr1	1144576	1144696	BIDIR_23
chr1	1157382	1157627	BIDIR_24
chr1	1185554	1185806	BIDIR_25
chr1	1186964	1187109	BIDIR_26
chr1	1325753	1326071	BIDIR_27
chr1	1328964	1330161	BIDIR_28
chr1	1351609	1351807	BIDIR_29
chr1	1352626	1352712	BIDIR_30
chr1	1375448	1377146	BIDIR_31
chr1	1410293	1410410	BIDIR_32
chr1	1456701	1456845	BIDIR_33
chr1	1466922	1467113	BIDIR_34
chr1	1505188	1505808	BIDIR_35
chr1	1510827	1510918	BIDIR_36
chr1	1587580	1587706	BIDIR_37
chr1	1587923	1588004	BIDIR_38
chr1	1588203	1588291	BIDIR_39
chr1	1634562	1635090	BIDIR_40
chr1	1635298	1635979	BIDIR_41
chr1	1660690	1660793	BIDIR_42
chr1	1699433	1699531	BIDIR_43
chr1	1724202	1725051	BIDIR_44
chr1	1778906	1779730	BIDIR_45
chr1	1906243	1906465	BIDIR_46
chr1	1907110	1911084	BIDIR_47
chr1	1983285	1983432	BIDIR_48
chr1	1983743	1983948	BIDIR_49
chr1	2312511	2313522	BIDIR_50
chr1	2625811	2625936	BIDIR_51
chr1	3629198	3630524	BIDIR_52
chr1	3796339	3796780	BIDIR_53
chr1	3803469	3806290	BIDIR_54
chr1	3858261	3859190	BIDIR_55
chr1	5917778	5918059	BIDIR_56
chr1	5919247	5919478	BIDIR_57
chr1	6007411	6007494	BIDIR_58
chr1	6205938	6206314	BIDIR_59
chr1	6206858	6206949	BIDIR_60
chr1	6460374	6460452	BIDIR_61
chr1	6554396	6554647	BIDIR_62
chr1	6613729	6613823	BIDIR_63
chr1	6714472	6714572	BIDIR_64
chr1	6784952	6785039	BIDIR_65
chr1	7781974	7782129	BIDIR_66
chr1	7797724	7798043	BIDIR_67
chr1	7800040	7800144	BIDIR_68
chr1	7805798	7806339	BIDIR_69
chr1	7816125	7816349	BIDIR_70
chr1	7825273	7829439	BIDIR_71
chr1	7846101	7846664	BIDIR_72
chr1	7953995	7954584	BIDIR_73
chr1	7961387	7961464	BIDIR_74
chr1	8006303	8006424	BIDIR_75
chr1	8164353	8164494	BIDIR_76
chr1	8165487	8166175	BIDIR_77
chr1	8211584	8212276	BIDIR_78
chr1	8424337	8424530	BIDIR_79
chr1	8426900	8427935	BIDIR_80
chr1	8728993	8729099	BIDIR_81
chr1	8893675	8894156	BIDIR_82
chr1	9163704	9164054	BIDIR_83
chr1	9167356	9167471	BIDIR_84
chr1	9657534	9657922	BIDIR_85
chr1	9676678	9676760	BIDIR_86
chr1	9680571	9680683	BIDIR_87
chr1	9688982	9689115	BIDIR_88
chr1	9713404	9713506	BIDIR_89
chr1	9717511	9718047	BIDIR_90
chr1	9729056	9729170	BIDIR_91
chr1	9730020	9730130	BIDIR_92
chr1	9929297	9929798	BIDIR_93
chr1	10023091	10023287	BIDIR_94
chr1	10023688	10023768	BIDIR_95
chr1	10474798	10475077	BIDIR_96
chr1	10475452	10475814	BIDIR_97
chr1	10556272	10556876	BIDIR_98
chr1	10565128	10565348	BIDIR_99
chr1	11099146	11099541	BIDIR_100
chr1	11099733	11100006	BIDIR_101
chr1	11273909	11273990	BIDIR_102
chr1	11681687	11681867	BIDIR_103
chr1	11803080	11804077	BIDIR_104
chr1	11842072	11842495	BIDIR_105
chr1	11880981	11881057	BIDIR_106
chr1	11920023	11920315	BIDIR_107
chr1	11934332	11934445	BIDIR_108
chr1	12167849	12168018	BIDIR_109
chr1	12218637	12220545	BIDIR_110
chr1	12352134	12352516	BIDIR_111
chr1	12448364	12449236	BIDIR_112
chr1	12449583	12449728	BIDIR_113
chr1	12529068	12529985	BIDIR_114
chr1	12551951	12552232	BIDIR_115
chr1	12648811	12648898	BIDIR_116
chr1	12745539	12746366	BIDIR_117
chr1	12810671	12811300	BIDIR_118
chr1	14419395	14420083	BIDIR_119
chr1	14435234	14435760	BIDIR_120
chr1	14884372	14885234	BIDIR_121
chr1	14896106	14897011	BIDIR_122
chr1	14923871	14924262	BIDIR_123
chr1	14992773	14994625	BIDIR_124
chr1	15091251	15091649	BIDIR_125
chr1	15346089	15346263	BIDIR_126
chr1	15460069	15460153	BIDIR_127
chr1	15515423	15515527	BIDIR_128
chr1	15515964	15516187	BIDIR_129
chr1	15527013	15527459	BIDIR_130
chr1	15795129	15795263	BIDIR_131
chr1	15831276	15833085	BIDIR_132
chr1	15833943	15836534	BIDIR_133
chr1	15847172	15847344	BIDIR_134
chr1	15849237	15850656	BIDIR_135
chr1	15885692	15887062	BIDIR_136
chr1	15964774	15964908	BIDIR_137
chr1	15976083	15976267	BIDIR_138
chr1	16012754	16013501	BIDIR_139
chr1	16055165	16055306	BIDIR_140
chr1	16057725	16057819	BIDIR_141
chr1	16143790	16144596	BIDIR_142
chr1	16145565	16146631	BIDIR_143
chr1	16206911	16207008	BIDIR_144
chr1	16258083	16258247	BIDIR_145
chr1	16352392	16352699	BIDIR_146
chr1	16352921	16353033	BIDIR_147
chr1	16366928	16367009	BIDIR_148
chr1	16367632	16367725	BIDIR_149
chr1	16535285	16535365	BIDIR_150
chr1	16548541	16548908	BIDIR_151
chr1	16643895	16645505	BIDIR_152
chr1	16659159	16659686	BIDIR_153
chr1	16759859	16759989	BIDIR_154
chr1	16872546	16872614	BIDIR_155
chr1	16904649	16904991	BIDIR_156
chr1	16967890	16968068	BIDIR_157
chr1	16968193	16969566	BIDIR_158
chr1	17310294	17310404	BIDIR_159
chr1	17311576	17311687	BIDIR_160
chr1	18807292	18807605	BIDIR_161
chr1	18902932	18903944	BIDIR_162
chr1	18914545	18915172	BIDIR_163
chr1	19209571	19209862	BIDIR_164
chr1	19210717	19210797	BIDIR_165
chr1	19251440	19251632	BIDIR_166
chr1	19251909	19252032	BIDIR_167
chr1	19312694	19313012	BIDIR_168
chr1	19581719	19581835	BIDIR_169
chr1	19799546	19799627	BIDIR_170
chr1	20157259	20157377	BIDIR_171
chr1	20184853	20187268	BIDIR_172
chr1	20212238	20212656	BIDIR_173
chr1	20508022	20508263	BIDIR_174
chr1	20648880	20652916	BIDIR_175
chr1	20661368	20662005	BIDIR_176
chr1	20787732	20788807	BIDIR_177
chr1	21176710	21177081	BIDIR_178
chr1	21177246	21177482	BIDIR_179
chr1	21261456	21262415	BIDIR_180
chr1	21551576	21551711	BIDIR_181
chr1	21613199	21613394	BIDIR_182
chr1	21687868	21687980	BIDIR_183
chr1	21782830	21783670	BIDIR_184
chr1	21863476	21863721	BIDIR_185
chr1	21905778	21908166	BIDIR_186
chr1	21909481	21909563	BIDIR_187
chr1	21937790	21937889	BIDIR_188
chr1	22025086	22026137	BIDIR_189
chr1	22048555	22049111	BIDIR_190
chr1	22053302	22053677	BIDIR_191
chr1	22451797	22452755	BIDIR_192
chr1	23150527	23151203	BIDIR_193
chr1	23151461	23151844	BIDIR_194
chr1	23344874	23345101	BIDIR_195
chr1	23366720	23372644	BIDIR_196
chr1	23498700	23498897	BIDIR_197
chr1	23528923	23531910	BIDIR_198
chr1	23554317	23554713	BIDIR_199
chr1	23555356	23555474	BIDIR_200
chr1	23721164	23721272	BIDIR_201
chr1	23752943	23753356	BIDIR_202
chr1	23777863	23778087	BIDIR_203
chr1	23838262	23838392	BIDIR_204
chr1	23920272	23920363	BIDIR_205
chr1	23935973	23936159	BIDIR_206
chr1	23980226	23980462	BIDIR_207
chr1	24413473	24414004	BIDIR_208
chr1	24502374	24502574	BIDIR_209
chr1	24642712	24643215	BIDIR_210
chr1	24695649	24695766	BIDIR_211
chr1	24708627	24708729	BIDIR_212
chr1	25272408	25272499	BIDIR_213
chr1	25273358	25273455	BIDIR_214
chr1	25278859	25280227	BIDIR_215
chr1	25294934	25295022	BIDIR_216
chr1	25306597	25306933	BIDIR_217
chr1	25316481	25316640	BIDIR_218
chr1	25317157	25317273	BIDIR_219
chr1	25338746	25338988	BIDIR_220
chr1	25339102	25339214	BIDIR_221
chr1	25372094	25372236	BIDIR_222
chr1	25372453	25372538	BIDIR_223
chr1	25398208	25399318	BIDIR_224
chr1	25411687	25415666	BIDIR_225
chr1	25420756	25421011	BIDIR_226
chr1	25421141	25421271	BIDIR_227
chr1	25426698	25430770	BIDIR_228
chr1	25549529	25549691	BIDIR_229
chr1	25708023	25708153	BIDIR_230
chr1	25784693	25784996	BIDIR_231
chr1	25785265	25785395	BIDIR_232
chr1	25818254	25818416	BIDIR_233
chr1	25859295	25863273	BIDIR_234
chr1	25875255	25876048	BIDIR_235
chr1	25933212	25934659	BIDIR_236
chr1	26035137	26036845	BIDIR_237
chr1	26060993	26061137	BIDIR_238
chr1	26070277	26070723	BIDIR_239
chr1	26161833	26162251	BIDIR_240
chr1	26164454	26164528	BIDIR_241
chr1	26200751	26200872	BIDIR_242
chr1	26200998	26201496	BIDIR_243
chr1	26317903	26318007	BIDIR_244
chr1	26320296	26320465	BIDIR_245
chr1	26336147	26337115	BIDIR_246
chr1	26432043	26432589	BIDIR_247
chr1	26454484	26455197	BIDIR_248
chr1	26455898	26456104	BIDIR_249
chr1	26472342	26472499	BIDIR_250
chr1	26619837	26621898	BIDIR_251
chr1	26635938	26636112	BIDIR_252
chr1	26636376	26637206	BIDIR_253
chr1	26691833	26693153	BIDIR_254
chr1	26695634	26695810	BIDIR_255
chr1	26698106	26698399	BIDIR_256
chr1	26865002	26865536	BIDIR_257
chr1	26890196	26890567	BIDIR_258
chr1	26900124	26900798	BIDIR_259
chr1	26921527	26921860	BIDIR_260
chr1	26948967	26949431	BIDIR_261
chr1	26960620	26960762	BIDIR_262
chr1	27003759	27003912	BIDIR_263
chr1	27027063	27027251	BIDIR_264
chr1	27338559	27339718	BIDIR_265
chr1	27355157	27355230	BIDIR_266
chr1	27395718	27395880	BIDIR_267
chr1	27477019	27477676	BIDIR_268
chr1	27496337	27496433	BIDIR_269
chr1	27512810	27512910	BIDIR_270
chr1	27513709	27513848	BIDIR_271
chr1	27525707	27525823	BIDIR_272
chr1	27526083	27526180	BIDIR_273
chr1	27529743	27530283	BIDIR_274
chr1	27530411	27531056	BIDIR_275
chr1	27534463	27534572	BIDIR_276
chr1	27543103	27543189	BIDIR_277
chr1	27649419	27649585	BIDIR_278
chr1	27764561	27764688	BIDIR_279
chr1	27830603	27830903	BIDIR_280
chr1	27869333	27869405	BIDIR_281
chr1	27914641	27914756	BIDIR_282
chr1	27934679	27935169	BIDIR_283
chr1	27959766	27959878	BIDIR_284
chr1	28088421	28088827	BIDIR_285
chr1	28112665	28113195	BIDIR_286
chr1	28146183	28146263	BIDIR_287
chr1	28148526	28148623	BIDIR_288
chr1	28246792	28248070	BIDIR_289
chr1	28249183	28249922	BIDIR_290
chr1	28328149	28329741	BIDIR_291
chr1	28340802	28340959	BIDIR_292
chr1	28345883	28346119	BIDIR_293
chr1	28352063	28352138	BIDIR_294
chr1	28352327	28352477	BIDIR_295
chr1	28642740	28643843	BIDIR_296
chr1	28669782	28670096	BIDIR_297
chr1	28735995	28736721	BIDIR_298
chr1	29178224	29181347	BIDIR_299
chr1	29208507	29208584	BIDIR_300
chr1	30718164	30719956	BIDIR_301
chr1	30768439	30769680	BIDIR_302
chr1	30778291	30779054	BIDIR_303
chr1	30918526	30918713	BIDIR_304
chr1	30919426	30919749	BIDIR_305
chr1	31065135	31066037	BIDIR_306
chr1	31142264	31142389	BIDIR_307
chr1	31154619	31155816	BIDIR_308
chr1	31170788	31171038	BIDIR_309
chr1	31471467	31472191	BIDIR_310
chr1	31472288	31472373	BIDIR_311
chr1	31645149	31645271	BIDIR_312
chr1	31827218	31827647	BIDIR_313
chr1	31827803	31827884	BIDIR_314
chr1	31886996	31887097	BIDIR_315
chr1	31937966	31938053	BIDIR_316
chr1	32014232	32014329	BIDIR_317
chr1	32014619	32015007	BIDIR_318
chr1	32072318	32073491	BIDIR_319
chr1	32208595	32208685	BIDIR_320
chr1	32221045	32221255	BIDIR_321
chr1	32222239	32222556	BIDIR_322
chr1	32351216	32351475	BIDIR_323
chr1	32351846	32352203	BIDIR_324
chr1	32433871	32433964	BIDIR_325
chr1	32496296	32496373	BIDIR_326
chr1	32499286	32500616	BIDIR_327
chr1	32650351	32650782	BIDIR_328
chr1	32861914	32862824	BIDIR_329
chr1	33238608	33238702	BIDIR_330
chr1	33308499	33309448	BIDIR_331
chr1	33351105	33351234	BIDIR_332
chr1	33361523	33361910	BIDIR_333
chr1	33381556	33381659	BIDIR_334
chr1	34985244	34985359	BIDIR_335
chr1	35079152	35079565	BIDIR_336
chr1	35193043	35193138	BIDIR_337
chr1	35268460	35268748	BIDIR_338
chr1	35557979	35558081	BIDIR_339
chr1	35641359	35641746	BIDIR_340
chr1	35769264	35770230	BIDIR_341
chr1	35779976	35780492	BIDIR_342
chr1	35787552	35788116	BIDIR_343
chr1	35788207	35788311	BIDIR_344
chr1	35929656	35931261	BIDIR_345
chr1	36086849	36090888	BIDIR_346
chr1	36156877	36156971	BIDIR_347
chr1	36161067	36161162	BIDIR_348
chr1	36197240	36197360	BIDIR_349
chr1	36197733	36197866	BIDIR_350
chr1	36224025	36224946	BIDIR_351
chr1	36317163	36317293	BIDIR_352
chr1	36320836	36321803	BIDIR_353
chr1	36323638	36323984	BIDIR_354
chr1	36386136	36387071	BIDIR_355
chr1	36387400	36389523	BIDIR_356
chr1	36438926	36439125	BIDIR_357
chr1	36464139	36464761	BIDIR_358
chr1	37479617	37479718	BIDIR_359
chr1	37514577	37515503	BIDIR_360
chr1	37807361	37807554	BIDIR_361
chr1	37808884	37809024	BIDIR_362
chr1	38012814	38013448	BIDIR_363
chr1	38105266	38105523	BIDIR_364
chr1	38527731	38528015	BIDIR_365
chr1	38778246	38778323	BIDIR_366
chr1	38860326	38861074	BIDIR_367
chr1	38871677	38872053	BIDIR_368
chr1	38872387	38872590	BIDIR_369
chr1	38873029	38873966	BIDIR_370
chr1	38883722	38883845	BIDIR_371
chr1	38989554	38989714	BIDIR_372
chr1	39061544	39061865	BIDIR_373
chr1	39105907	39106023	BIDIR_374
chr1	39167097	39167283	BIDIR_375
chr1	39167720	39167814	BIDIR_376
chr1	39213251	39214649	BIDIR_377
chr1	39385507	39385929	BIDIR_378
chr1	39514007	39514100	BIDIR_379
chr1	39522230	39522658	BIDIR_380
chr1	39685892	39686751	BIDIR_381
chr1	39789522	39789641	BIDIR_382
chr1	39819843	39821928	BIDIR_383
chr1	39883523	39884123	BIDIR_384
chr1	39898681	39899489	BIDIR_385
chr1	40038999	40041315	BIDIR_386
chr1	40337006	40337160	BIDIR_387
chr1	40374452	40375016	BIDIR_388
chr1	40384165	40384825	BIDIR_389
chr1	40449709	40450824	BIDIR_390
chr1	40476874	40478303	BIDIR_391
chr1	40495932	40499500	BIDIR_392
chr1	40531206	40531929	BIDIR_393
chr1	40691434	40691887	BIDIR_394
chr1	40914936	40915628	BIDIR_395
chr1	41109465	41109548	BIDIR_396
chr1	41362178	41362260	BIDIR_397
chr1	42233011	42233179	BIDIR_398
chr1	42613329	42613432	BIDIR_399
chr1	42657985	42658536	BIDIR_400
chr1	42936743	42936853	BIDIR_401
chr1	42937197	42937665	BIDIR_402
chr1	43086354	43086816	BIDIR_403
chr1	43117331	43121671	BIDIR_404
chr1	43186338	43186428	BIDIR_405
chr1	43236781	43236866	BIDIR_406
chr1	43270757	43271142	BIDIR_407
chr1	43389702	43389821	BIDIR_408
chr1	43706842	43707128	BIDIR_409
chr1	43835139	43835241	BIDIR_410
chr1	43974635	43975044	BIDIR_411
chr1	43991144	43991649	BIDIR_412
chr1	44029691	44030285	BIDIR_413
chr1	44030466	44030561	BIDIR_414
chr1	44031295	44031567	BIDIR_415
chr1	44047747	44047899	BIDIR_416
chr1	44220755	44220840	BIDIR_417
chr1	44225530	44225634	BIDIR_418
chr1	44631391	44632529	BIDIR_419
chr1	44691041	44691173	BIDIR_420
chr1	44699100	44699262	BIDIR_421
chr1	44706321	44706451	BIDIR_422
chr1	44739644	44739971	BIDIR_423
chr1	44775057	44776083	BIDIR_424
chr1	44807370	44808230	BIDIR_425
chr1	45190965	45191408	BIDIR_426
chr1	45266304	45266643	BIDIR_427
chr1	45268336	45268840	BIDIR_428
chr1	45303069	45304531	BIDIR_429
chr1	45318560	45318992	BIDIR_430
chr1	45339675	45341305	BIDIR_431
chr1	45429585	45429671	BIDIR_432
chr1	45472227	45472416	BIDIR_433
chr1	45500091	45500472	BIDIR_434
chr1	45573298	45575530	BIDIR_435
chr1	45688074	45688265	BIDIR_436
chr1	45735482	45735606	BIDIR_437
chr1	45750182	45750719	BIDIR_438
chr1	45753337	45753886	BIDIR_439
chr1	45846388	45846928	BIDIR_440
chr1	45847134	45847210	BIDIR_441
chr1	46037650	46039064	BIDIR_442
chr1	46039739	46041514	BIDIR_443
chr1	46132026	46132236	BIDIR_444
chr1	46132390	46133680	BIDIR_445
chr1	46158594	46159089	BIDIR_446
chr1	46235689	46235776	BIDIR_447
chr1	46237714	46238390	BIDIR_448
chr1	46246754	46247133	BIDIR_449
chr1	46248101	46248555	BIDIR_450
chr1	46290355	46290557	BIDIR_451
chr1	46303402	46303971	BIDIR_452
chr1	46304783	46305004	BIDIR_453
chr1	46340974	46341130	BIDIR_454
chr1	46347986	46348360	BIDIR_455
chr1	46515388	46516706	BIDIR_456
chr1	46520863	46524255	BIDIR_457
chr1	46607818	46608135	BIDIR_458
chr1	46622791	46623087	BIDIR_459
chr1	47008939	47009025	BIDIR_460
chr1	47118290	47118542	BIDIR_461
chr1	47231414	47232482	BIDIR_462
chr1	47274218	47274360	BIDIR_463
chr1	47286317	47286691	BIDIR_464
chr1	47314548	47314643	BIDIR_465
chr1	47437529	47437856	BIDIR_466
chr1	48365094	48365189	BIDIR_467
chr1	48436293	48437077	BIDIR_468
chr1	48438081	48438230	BIDIR_469
chr1	50716552	50716630	BIDIR_470
chr1	50758871	50759015	BIDIR_471
chr1	50953223	50953395	BIDIR_472
chr1	50960395	50960733	BIDIR_473
chr1	50967848	50969195	BIDIR_474
chr1	50969668	50970655	BIDIR_475
chr1	51250704	51250786	BIDIR_476
chr1	51331600	51332007	BIDIR_477
chr1	51475485	51475599	BIDIR_478
chr1	51475984	51476110	BIDIR_479
chr1	51517792	51518417	BIDIR_480
chr1	51518537	51518697	BIDIR_481
chr1	51520109	51520711	BIDIR_482
chr1	51616719	51617205	BIDIR_483
chr1	51963624	51963718	BIDIR_484
chr1	51963914	51964307	BIDIR_485
chr1	51972555	51972640	BIDIR_486
chr1	52055360	52056353	BIDIR_487
chr1	52056812	52056975	BIDIR_488
chr1	52140995	52143176	BIDIR_489
chr1	52160150	52160703	BIDIR_490
chr1	52271064	52273062	BIDIR_491
chr1	52330040	52330759	BIDIR_492
chr1	52404194	52405291	BIDIR_493
chr1	52422968	52423051	BIDIR_494
chr1	52698137	52698534	BIDIR_495
chr1	52703381	52703505	BIDIR_496
chr1	52755646	52756375	BIDIR_497
chr1	52843415	52843565	BIDIR_498
chr1	52850499	52850865	BIDIR_499
chr1	52913250	52913380	BIDIR_500
chr1	52913602	52913763	BIDIR_501
chr1	52927116	52927431	BIDIR_502
chr1	52993133	52993831	BIDIR_503
chr1	53048359	53048555	BIDIR_504
chr1	53205236	53205335	BIDIR_505
chr1	53221779	53224040	BIDIR_506
chr1	53360574	53360673	BIDIR_507
chr1	53360820	53360900	BIDIR_508
chr1	53361255	53361504	BIDIR_509
chr1	53946400	53946490	BIDIR_510
chr1	53974882	53974989	BIDIR_511
chr1	54054300	54054584	BIDIR_512
chr1	54199809	54199919	BIDIR_513
chr1	54200819	54201069	BIDIR_514
chr1	54408413	54410663	BIDIR_515
chr1	54464785	54464879	BIDIR_516
chr1	54636442	54636815	BIDIR_517
chr1	54638438	54638554	BIDIR_518
chr1	54888104	54888300	BIDIR_519
chr1	55023981	55025387	BIDIR_520
chr1	55214714	55214800	BIDIR_521
chr1	58130710	58130934	BIDIR_522
chr1	58784098	58784848	BIDIR_523
chr1	58785080	58785290	BIDIR_524
chr1	58815124	58816355	BIDIR_525
chr1	58853815	58853907	BIDIR_526
chr1	58870193	58870670	BIDIR_527
chr1	58872296	58873452	BIDIR_528
chr1	58882798	58884584	BIDIR_529
chr1	58898781	58899718	BIDIR_530
chr1	58903337	58904318	BIDIR_531
chr1	59050573	59050669	BIDIR_532
chr1	59732565	59732700	BIDIR_533
chr1	60639977	60640512	BIDIR_534
chr1	60772951	60773717	BIDIR_535
chr1	61076718	61077440	BIDIR_536
chr1	61077796	61078389	BIDIR_537
chr1	61246942	61248957	BIDIR_538
chr1	61264689	61264953	BIDIR_539
chr1	61954961	61955062	BIDIR_540
chr1	62014651	62014728	BIDIR_541
chr1	62015797	62015883	BIDIR_542
chr1	62436082	62436742	BIDIR_543
chr1	62436979	62437114	BIDIR_544
chr1	62670883	62671046	BIDIR_545
chr1	62783902	62784908	BIDIR_546
chr1	63300060	63300140	BIDIR_547
chr1	63322499	63322647	BIDIR_548
chr1	63390458	63391043	BIDIR_549
chr1	65066451	65068773	BIDIR_550
chr1	65200772	65201431	BIDIR_551
chr1	65202304	65202485	BIDIR_552
chr1	65412508	65412838	BIDIR_553
chr1	65422393	65423106	BIDIR_554
chr1	65525034	65527988	BIDIR_555
chr1	65528375	65531043	BIDIR_556
chr1	65555314	65555417	BIDIR_557
chr1	65561986	65562067	BIDIR_558
chr1	66924993	66925685	BIDIR_559
chr1	66929303	66931292	BIDIR_560
chr1	66987430	66989538	BIDIR_561
chr1	67191724	67191898	BIDIR_562
chr1	67192103	67192191	BIDIR_563
chr1	67360034	67360751	BIDIR_564
chr1	67430703	67431483	BIDIR_565
chr1	67684811	67685550	BIDIR_566
chr1	67710678	67710953	BIDIR_567
chr1	67711632	67711884	BIDIR_568
chr1	67733051	67735262	BIDIR_569
chr1	67906448	67906873	BIDIR_570
chr1	67916295	67916834	BIDIR_571
chr1	67919317	67919432	BIDIR_572
chr1	68044793	68045009	BIDIR_573
chr1	68045664	68045845	BIDIR_574
chr1	68050573	68050658	BIDIR_575
chr1	68495605	68495690	BIDIR_576
chr1	68496646	68496727	BIDIR_577
chr1	69551781	69551905	BIDIR_578
chr1	69797939	69798025	BIDIR_579
chr1	69906435	69906590	BIDIR_580
chr1	70042395	70042654	BIDIR_581
chr1	70221231	70221559	BIDIR_582
chr1	70334033	70334128	BIDIR_583
chr1	70334544	70334847	BIDIR_584
chr1	70354610	70354973	BIDIR_585
chr1	70410798	70411343	BIDIR_586
chr1	70460556	70460650	BIDIR_587
chr1	70460814	70461058	BIDIR_588
chr1	71111024	71111098	BIDIR_589
chr1	71150842	71151245	BIDIR_590
chr1	72274019	72274256	BIDIR_591
chr1	72274812	72274918	BIDIR_592
chr1	73129394	73129499	BIDIR_593
chr1	74198041	74198429	BIDIR_594
chr1	74198679	74198770	BIDIR_595
chr1	74199653	74199774	BIDIR_596
chr1	75354218	75354649	BIDIR_597
chr1	75476286	75476402	BIDIR_598
chr1	75672628	75672832	BIDIR_599
chr1	75724474	75724997	BIDIR_600
chr1	75767525	75767793	BIDIR_601
chr1	77129260	77129367	BIDIR_602
chr1	77219332	77219583	BIDIR_603
chr1	77880701	77880795	BIDIR_604
chr1	77977805	77979773	BIDIR_605
chr1	78003445	78005860	BIDIR_606
chr1	82956301	82956400	BIDIR_607
chr1	84078797	84078888	BIDIR_608
chr1	84101048	84101196	BIDIR_609
chr1	84573335	84574778	BIDIR_610
chr1	84583223	84583469	BIDIR_611
chr1	84586245	84587640	BIDIR_612
chr1	84689529	84691369	BIDIR_613
chr1	85201588	85202166	BIDIR_614
chr1	85580400	85581326	BIDIR_615
chr1	86774135	86774351	BIDIR_616
chr1	86915275	86915378	BIDIR_617
chr1	86915683	86915788	BIDIR_618
chr1	87576734	87576816	BIDIR_619
chr1	88890439	88891833	BIDIR_620
chr1	89244575	89244679	BIDIR_621
chr1	89540747	89542783	BIDIR_622
chr1	89545483	89546076	BIDIR_623
chr1	89603777	89604245	BIDIR_624
chr1	89701719	89702302	BIDIR_625
chr1	89702727	89702850	BIDIR_626
chr1	89890840	89891334	BIDIR_627
chr1	89994871	89994989	BIDIR_628
chr1	89995676	89995834	BIDIR_629
chr1	90853578	90853672	BIDIR_630
chr1	90855575	90855752	BIDIR_631
chr1	91329620	91329866	BIDIR_632
chr1	91404930	91405097	BIDIR_633
chr1	91445689	91445841	BIDIR_634
chr1	91446656	91446761	BIDIR_635
chr1	91500527	91501817	BIDIR_636
chr1	91668100	91668185	BIDIR_637
chr1	92080376	92080586	BIDIR_638
chr1	92258673	92258766	BIDIR_639
chr1	92259386	92260066	BIDIR_640
chr1	92298552	92299087	BIDIR_641
chr1	92632938	92633042	BIDIR_642
chr1	92633134	92633305	BIDIR_643
chr1	92784338	92786449	BIDIR_644
chr1	92826255	92826431	BIDIR_645
chr1	92867453	92867605	BIDIR_646
chr1	92922507	92922633	BIDIR_647
chr1	92962326	92962418	BIDIR_648
chr1	93079390	93079476	BIDIR_649
chr1	93180816	93181418	BIDIR_650
chr1	93344011	93344091	BIDIR_651
chr1	93346263	93346402	BIDIR_652
chr1	93442464	93442734	BIDIR_653
chr1	93447215	93448319	BIDIR_654
chr1	93504590	93504691	BIDIR_655
chr1	93562371	93562496	BIDIR_656
chr1	93563106	93563281	BIDIR_657
chr1	93567060	93567639	BIDIR_658
chr1	93586947	93587037	BIDIR_659
chr1	93594365	93594527	BIDIR_660
chr1	93909333	93909470	BIDIR_661
chr1	94014376	94015831	BIDIR_662
chr1	94377602	94378413	BIDIR_663
chr1	95072538	95072742	BIDIR_664
chr1	95072878	95073319	BIDIR_665
chr1	95085585	95085666	BIDIR_666
chr1	95094840	95095130	BIDIR_667
chr1	95096002	95096117	BIDIR_668
chr1	95116855	95116976	BIDIR_669
chr1	95220347	95222242	BIDIR_670
chr1	95234619	95234771	BIDIR_671
chr1	96721259	96722920	BIDIR_672
chr1	99404527	99404698	BIDIR_673
chr1	99599389	99600174	BIDIR_674
chr1	99646074	99646133	BIDIR_675
chr1	99679939	99680120	BIDIR_676
chr1	99849566	99850591	BIDIR_677
chr1	99969752	99970159	BIDIR_678
chr1	100034098	100039488	BIDIR_679
chr1	100083096	100083184	BIDIR_680
chr1	100083859	100083987	BIDIR_681
chr1	100350849	100352067	BIDIR_682
chr1	100362657	100363519	BIDIR_683
chr1	100679677	100679763	BIDIR_684
chr1	100680169	100680503	BIDIR_685
chr1	100894744	100894972	BIDIR_686
chr1	100895990	100897562	BIDIR_687
chr1	100986459	100987599	BIDIR_688
chr1	100989444	100989934	BIDIR_689
chr1	101025792	101026403	BIDIR_690
chr1	101880278	101880821	BIDIR_691
chr1	103525867	103526259	BIDIR_692
chr1	104262684	104262777	BIDIR_693
chr1	104262957	104263094	BIDIR_694
chr1	104263540	104263619	BIDIR_695
chr1	108273285	108274172	BIDIR_696
chr1	108302658	108302935	BIDIR_697
chr1	108328401	108328830	BIDIR_698
chr1	108420310	108421875	BIDIR_699
chr1	108454749	108460738	BIDIR_700
chr1	108474002	108474103	BIDIR_701
chr1	108561033	108561112	BIDIR_702
chr1	108691657	108692775	BIDIR_703
chr1	108877291	108877409	BIDIR_704
chr1	108931710	108931783	BIDIR_705
chr1	108992375	108992527	BIDIR_706
chr1	109036175	109036951	BIDIR_707
chr1	109075848	109076231	BIDIR_708
chr1	109079735	109079916	BIDIR_709
chr1	109089253	109089619	BIDIR_710
chr1	109090707	109091494	BIDIR_711
chr1	109100320	109103146	BIDIR_712
chr1	109214494	109215206	BIDIR_713
chr1	109389612	109390524	BIDIR_714
chr1	109392353	109394017	BIDIR_715
chr1	109398106	109398275	BIDIR_716
chr1	109425867	109425960	BIDIR_717
chr1	109426059	109426559	BIDIR_718
chr1	109548113	109549030	BIDIR_719
chr1	109644697	109644775	BIDIR_720
chr1	109651437	109652950	BIDIR_721
chr1	109655934	109656162	BIDIR_722
chr1	109707234	109707561	BIDIR_723
chr1	109822148	109822802	BIDIR_724
chr1	109855066	109855509	BIDIR_725
chr1	109856530	109856724	BIDIR_726
chr1	109910616	109910752	BIDIR_727
chr1	109930480	109931508	BIDIR_728
chr1	110034109	110034895	BIDIR_729
chr1	110035453	110035759	BIDIR_730
chr1	110338031	110339366	BIDIR_731
chr1	110399479	110401616	BIDIR_732
chr1	110407553	110408088	BIDIR_733
chr1	110879828	110880921	BIDIR_734
chr1	110893780	110893891	BIDIR_735
chr1	110916939	110917127	BIDIR_736
chr1	110963013	110963664	BIDIR_737
chr1	111102147	111102547	BIDIR_738
chr1	111139882	111141406	BIDIR_739
chr1	111449915	111450550	BIDIR_740
chr1	111507679	111507984	BIDIR_741
chr1	111606635	111607356	BIDIR_742
chr1	111619412	111620578	BIDIR_743
chr1	111739198	111739665	BIDIR_744
chr1	111755848	111755957	BIDIR_745
chr1	112320261	112320349	BIDIR_746
chr1	112462163	112462253	BIDIR_747
chr1	112617676	112620299	BIDIR_748
chr1	112640741	112640895	BIDIR_749
chr1	112698477	112704853	BIDIR_750
chr1	112834172	112834249	BIDIR_751
chr1	112882597	112883002	BIDIR_752
chr1	112957387	112957720	BIDIR_753
chr1	113072358	113072613	BIDIR_754
chr1	113072973	113073319	BIDIR_755
chr1	113073453	113074017	BIDIR_756
chr1	113509408	113510043	BIDIR_757
chr1	113678047	113678207	BIDIR_758
chr1	113904055	113905895	BIDIR_759
chr1	114511210	114511435	BIDIR_760
chr1	114757168	114758071	BIDIR_761
chr1	115977716	115977876	BIDIR_762
chr1	116415507	116416121	BIDIR_763
chr1	116503534	116503621	BIDIR_764
chr1	116570847	116571259	BIDIR_765
chr1	116666157	116666332	BIDIR_766
chr1	117030469	117030548	BIDIR_767
chr1	117036321	117036413	BIDIR_768
chr1	117120802	117121118	BIDIR_769
chr1	117121619	117122356	BIDIR_770
chr1	117367702	117368129	BIDIR_771
chr1	117477502	117477785	BIDIR_772
chr1	117606778	117606910	BIDIR_773
chr1	117655993	117656643	BIDIR_774
chr1	117659556	117660412	BIDIR_775
chr1	117660682	117660767	BIDIR_776
chr1	117777068	117778689	BIDIR_777
chr1	117929956	117930084	BIDIR_778
chr1	118185614	118185713	BIDIR_779
chr1	118833174	118833255	BIDIR_780
chr1	118833881	118834310	BIDIR_781
chr1	118960678	118961224	BIDIR_782
chr1	118964341	118964463	BIDIR_783
chr1	119140225	119140556	BIDIR_784
chr1	119178206	119181005	BIDIR_785
chr1	119711965	119713533	BIDIR_786
chr1	119858957	119859094	BIDIR_787
chr1	120136543	120136670	BIDIR_788
chr1	120137296	120137395	BIDIR_789
chr1	120232549	120233991	BIDIR_790
chr1	120250034	120250197	BIDIR_791
chr1	120250636	120250778	BIDIR_792
chr1	120257009	120257832	BIDIR_793
chr1	120262421	120263555	BIDIR_794
chr1	120277029	120278019	BIDIR_795
chr1	120279231	120279625	BIDIR_796
chr1	120316431	120317288	BIDIR_797
chr1	120354352	120355396	BIDIR_798
chr1	120394469	120394568	BIDIR_799
chr1	120514848	120515001	BIDIR_800
chr1	120620493	120621212	BIDIR_801
chr1	120641183	120641401	BIDIR_802
chr1	120961989	120962182	BIDIR_803
chr1	120990354	120994441	BIDIR_804
chr1	121079024	121079101	BIDIR_805
chr1	121079892	121081138	BIDIR_806
chr1	121095318	121099616	BIDIR_807
chr1	121112568	121112672	BIDIR_808
chr1	121149324	121149408	BIDIR_809
chr1	121183252	121186115	BIDIR_810
chr1	121234462	121234669	BIDIR_811
chr1	121270088	121270193	BIDIR_812
chr1	121397772	121397866	BIDIR_813
chr1	125088187	125088267	BIDIR_814
chr1	143564028	143564104	BIDIR_815
chr1	143746266	143746362	BIDIR_816
chr1	143866422	143866497	BIDIR_817
chr1	143867379	143867943	BIDIR_818
chr1	143901065	143901173	BIDIR_819
chr1	144238499	144238579	BIDIR_820
chr1	144321006	144321329	BIDIR_821
chr1	144411979	144412548	BIDIR_822
chr1	144461521	144461728	BIDIR_823
chr1	144484760	144485919	BIDIR_824
chr1	144493963	144494254	BIDIR_825
chr1	144523488	144524710	BIDIR_826
chr1	144546280	144547010	BIDIR_827
chr1	144551706	144552145	BIDIR_828
chr1	144567256	144567396	BIDIR_829
chr1	144646909	144647041	BIDIR_830
chr1	144917835	144917972	BIDIR_831
chr1	145094885	145095789	BIDIR_832
chr1	145164430	145164520	BIDIR_833
chr1	145216535	145216625	BIDIR_834
chr1	145424554	145425465	BIDIR_835
chr1	145504860	145505271	BIDIR_836
chr1	145607483	145608571	BIDIR_837
chr1	145765996	145766091	BIDIR_838
chr1	145766289	145766442	BIDIR_839
chr1	145818465	145818804	BIDIR_840
chr1	145823838	145824376	BIDIR_841
chr1	145824623	145824702	BIDIR_842
chr1	145845503	145845765	BIDIR_843
chr1	145918238	145919244	BIDIR_844
chr1	145926652	145928311	BIDIR_845
chr1	145929879	145930266	BIDIR_846
chr1	145936399	145936526	BIDIR_847
chr1	145958082	145958323	BIDIR_848
chr1	145964363	145964837	BIDIR_849
chr1	146007226	146007330	BIDIR_850
chr1	146297697	146300430	BIDIR_851
chr1	146386824	146387770	BIDIR_852
chr1	146400182	146400293	BIDIR_853
chr1	146401421	146401589	BIDIR_854
chr1	146408869	146410432	BIDIR_855
chr1	146448507	146449585	BIDIR_856
chr1	146450000	146450083	BIDIR_857
chr1	146930939	146936829	BIDIR_858
chr1	146937006	146938077	BIDIR_859
chr1	146994906	146997299	BIDIR_860
chr1	147194032	147194106	BIDIR_861
chr1	147203219	147203316	BIDIR_862
chr1	147225162	147225854	BIDIR_863
chr1	147242318	147243136	BIDIR_864
chr1	147477468	147477869	BIDIR_865
chr1	147478299	147478402	BIDIR_866
chr1	147599094	147600297	BIDIR_867
chr1	147624243	147625373	BIDIR_868
chr1	147927338	147927697	BIDIR_869
chr1	147928823	147928983	BIDIR_870
chr1	147950657	147951274	BIDIR_871
chr1	148065513	148065601	BIDIR_872
chr1	148067008	148067139	BIDIR_873
chr1	148073595	148073713	BIDIR_874
chr1	148138559	148138644	BIDIR_875
chr1	148324802	148325129	BIDIR_876
chr1	148327166	148327607	BIDIR_877
chr1	148388648	148389170	BIDIR_878
chr1	148401177	148401632	BIDIR_879
chr1	148402330	148402680	BIDIR_880
chr1	148432696	148432992	BIDIR_881
chr1	148459447	148459928	BIDIR_882
chr1	148578650	148578741	BIDIR_883
chr1	148579013	148579112	BIDIR_884
chr1	148749354	148749448	BIDIR_885
chr1	148844114	148846035	BIDIR_886
chr1	148869576	148869746	BIDIR_887
chr1	148874526	148875142	BIDIR_888
chr1	148875384	148875669	BIDIR_889
chr1	148889107	148889666	BIDIR_890
chr1	149007282	149007418	BIDIR_891
chr1	149052899	149053000	BIDIR_892
chr1	149063858	149063943	BIDIR_893
chr1	149102644	149102804	BIDIR_894
chr1	149123095	149123189	BIDIR_895
chr1	149132862	149133186	BIDIR_896
chr1	149133505	149133627	BIDIR_897
chr1	149162492	149163667	BIDIR_898
chr1	149175991	149176540	BIDIR_899
chr1	149240637	149241085	BIDIR_900
chr1	149255143	149255678	BIDIR_901
chr1	149260459	149260690	BIDIR_902
chr1	149260954	149261446	BIDIR_903
chr1	149269917	149270062	BIDIR_904
chr1	149275800	149276108	BIDIR_905
chr1	149284874	149285018	BIDIR_906
chr1	149285170	149285268	BIDIR_907
chr1	149285567	149285703	BIDIR_908
chr1	149554428	149554526	BIDIR_909
chr1	149555684	149556798	BIDIR_910
chr1	149558169	149558316	BIDIR_911
chr1	149775352	149775836	BIDIR_912
chr1	149776017	149776144	BIDIR_913
chr1	149801823	149802126	BIDIR_914
chr1	149806787	149806978	BIDIR_915
chr1	149831711	149833555	BIDIR_916
chr1	149860561	149861744	BIDIR_917
chr1	149887697	149888214	BIDIR_918
chr1	149927385	149928931	BIDIR_919
chr1	150009693	150009860	BIDIR_920
chr1	150067555	150068048	BIDIR_921
chr1	150235742	150236758	BIDIR_922
chr1	150293704	150293970	BIDIR_923
chr1	150363247	150365204	BIDIR_924
chr1	150460936	150461129	BIDIR_925
chr1	150487079	150487471	BIDIR_926
chr1	150549676	150549776	BIDIR_927
chr1	150574479	150574841	BIDIR_928
chr1	150579787	150580158	BIDIR_929
chr1	150580786	150584065	BIDIR_930
chr1	150619560	150620026	BIDIR_931
chr1	150629420	150630512	BIDIR_932
chr1	150764685	150764822	BIDIR_933
chr1	150765695	150765950	BIDIR_934
chr1	150800924	150801181	BIDIR_935
chr1	150801628	150801785	BIDIR_936
chr1	150877134	150877279	BIDIR_937
chr1	150926493	150926785	BIDIR_938
chr1	150933505	150933583	BIDIR_939
chr1	150933803	150933901	BIDIR_940
chr1	150934965	150935125	BIDIR_941
chr1	150954816	150955514	BIDIR_942
chr1	150974940	150975036	BIDIR_943
chr1	150976688	150977649	BIDIR_944
chr1	151024610	151025130	BIDIR_945
chr1	151069202	151071396	BIDIR_946
chr1	151096994	151097319	BIDIR_947
chr1	151147483	151149279	BIDIR_948
chr1	151157737	151157891	BIDIR_949
chr1	151165018	151165493	BIDIR_950
chr1	151165685	151166259	BIDIR_951
chr1	151198198	151198732	BIDIR_952
chr1	151226572	151226658	BIDIR_953
chr1	151281186	151282009	BIDIR_954
chr1	151311791	151311877	BIDIR_955
chr1	151327460	151329406	BIDIR_956
chr1	151458993	151459824	BIDIR_957
chr1	151464084	151464169	BIDIR_958
chr1	151647399	151648091	BIDIR_959
chr1	151772185	151772416	BIDIR_960
chr1	152028241	152028361	BIDIR_961
chr1	152034175	152035853	BIDIR_962
chr1	152047428	152047704	BIDIR_963
chr1	152047833	152048394	BIDIR_964
chr1	153041068	153041643	BIDIR_965
chr1	153342026	153342968	BIDIR_966
chr1	153343494	153344558	BIDIR_967
chr1	153433783	153433930	BIDIR_968
chr1	153568590	153569009	BIDIR_969
chr1	153633650	153634581	BIDIR_970
chr1	153727684	153727993	BIDIR_971
chr1	153739131	153739623	BIDIR_972
chr1	153922697	153922857	BIDIR_973
chr1	153923674	153923960	BIDIR_974
chr1	153963279	153963941	BIDIR_975
chr1	153966917	153967934	BIDIR_976
chr1	153973029	153974569	BIDIR_977
chr1	153981647	153982442	BIDIR_978
chr1	154012692	154014795	BIDIR_979
chr1	154051241	154051326	BIDIR_980
chr1	154072333	154072426	BIDIR_981
chr1	154111294	154111377	BIDIR_982
chr1	154111858	154112373	BIDIR_983
chr1	154123822	154124012	BIDIR_984
chr1	154320968	154321225	BIDIR_985
chr1	154385586	154385888	BIDIR_986
chr1	154386574	154386930	BIDIR_987
chr1	154531607	154531725	BIDIR_988
chr1	154627007	154627444	BIDIR_989
chr1	154627609	154628231	BIDIR_990
chr1	154920474	154920604	BIDIR_991
chr1	154937563	154937757	BIDIR_992
chr1	154961514	154963700	BIDIR_993
chr1	154973761	154975490	BIDIR_994
chr1	154998620	155004451	BIDIR_995
chr1	155090076	155090255	BIDIR_996
chr1	155120835	155121018	BIDIR_997
chr1	155192055	155198673	BIDIR_998
chr1	155199139	155200155	BIDIR_999
chr1	155208529	155209842	BIDIR_1000
chr1	155211595	155216727	BIDIR_1001
chr1	155226233	155228901	BIDIR_1002
chr1	155244447	155244794	BIDIR_1003
chr1	155245185	155245279	BIDIR_1004
chr1	155273760	155274175	BIDIR_1005
chr1	155286653	155290835	BIDIR_1006
chr1	155308464	155308942	BIDIR_1007
chr1	155376862	155377093	BIDIR_1008
chr1	155609508	155616795	BIDIR_1009
chr1	155744889	155746426	BIDIR_1010
chr1	155758054	155758144	BIDIR_1011
chr1	155768738	155768846	BIDIR_1012
chr1	155834501	155835137	BIDIR_1013
chr1	155847847	155848103	BIDIR_1014
chr1	155978959	155979331	BIDIR_1015
chr1	155979868	155980269	BIDIR_1016
chr1	155981103	155981257	BIDIR_1017
chr1	155983176	155983885	BIDIR_1018
chr1	156054462	156054846	BIDIR_1019
chr1	156081183	156081338	BIDIR_1020
chr1	156082459	156082670	BIDIR_1021
chr1	156114482	156114979	BIDIR_1022
chr1	156115289	156115630	BIDIR_1023
chr1	156191637	156194400	BIDIR_1024
chr1	156212577	156213332	BIDIR_1025
chr1	156243282	156243366	BIDIR_1026
chr1	156282499	156282909	BIDIR_1027
chr1	156291165	156291292	BIDIR_1028
chr1	156337815	156339154	BIDIR_1029
chr1	156421203	156422876	BIDIR_1030
chr1	156500194	156501991	BIDIR_1031
chr1	156601324	156601805	BIDIR_1032
chr1	156693015	156693635	BIDIR_1033
chr1	156694184	156694444	BIDIR_1034
chr1	156728675	156728780	BIDIR_1035
chr1	156749161	156749916	BIDIR_1036
chr1	156752187	156752291	BIDIR_1037
chr1	156766633	156766747	BIDIR_1038
chr1	156815359	156815583	BIDIR_1039
chr1	156816488	156816929	BIDIR_1040
chr1	156848708	156848790	BIDIR_1041
chr1	156895556	156895862	BIDIR_1042
chr1	157046610	157046823	BIDIR_1043
chr1	157154993	157155102	BIDIR_1044
chr1	157155795	157155939	BIDIR_1045
chr1	157710801	157710874	BIDIR_1046
chr1	157711054	157711128	BIDIR_1047
chr1	157905155	157905241	BIDIR_1048
chr1	157906519	157906792	BIDIR_1049
chr1	158952021	158952397	BIDIR_1050
chr1	158953581	158953737	BIDIR_1051
chr1	159006264	159006517	BIDIR_1052
chr1	159006633	159006706	BIDIR_1053
chr1	159009698	159010428	BIDIR_1054
chr1	159412938	159413042	BIDIR_1055
chr1	159925484	159925703	BIDIR_1056
chr1	160261689	160262033	BIDIR_1057
chr1	160262316	160263489	BIDIR_1058
chr1	160419970	160420152	BIDIR_1059
chr1	160421090	160421249	BIDIR_1060
chr1	160438009	160438094	BIDIR_1061
chr1	160539191	160539799	BIDIR_1062
chr1	160540149	160540815	BIDIR_1063
chr1	160546675	160546793	BIDIR_1064
chr1	160927632	160928623	BIDIR_1065
chr1	160935162	160935279	BIDIR_1066
chr1	160948684	160948764	BIDIR_1067
chr1	160949175	160949459	BIDIR_1068
chr1	160985150	160985271	BIDIR_1069
chr1	161045592	161046440	BIDIR_1070
chr1	161132509	161132582	BIDIR_1071
chr1	161132858	161133647	BIDIR_1072
chr1	161153613	161153743	BIDIR_1073
chr1	161153846	161154081	BIDIR_1074
chr1	161170238	161172772	BIDIR_1075
chr1	161177714	161177797	BIDIR_1076
chr1	161225544	161226551	BIDIR_1077
chr1	161315891	161316538	BIDIR_1078
chr1	161362813	161363343	BIDIR_1079
chr1	161389574	161389684	BIDIR_1080
chr1	161399005	161399982	BIDIR_1081
chr1	161421852	161422183	BIDIR_1082
chr1	161428095	161428141	BIDIR_1083
chr1	161459627	161461402	BIDIR_1084
chr1	161523855	161523944	BIDIR_1085
chr1	161530176	161531648	BIDIR_1086
chr1	161539156	161545251	BIDIR_1087
chr1	161621403	161621890	BIDIR_1088
chr1	161623507	161624973	BIDIR_1089
chr1	161645499	161646019	BIDIR_1090
chr1	161706923	161707043	BIDIR_1091
chr1	161710992	161711147	BIDIR_1092
chr1	161725075	161728021	BIDIR_1093
chr1	161749991	161750591	BIDIR_1094
chr1	161765801	161767028	BIDIR_1095
chr1	162376088	162376187	BIDIR_1096
chr1	162384324	162388398	BIDIR_1097
chr1	162388592	162389949	BIDIR_1098
chr1	162497681	162497902	BIDIR_1099
chr1	163321658	163322515	BIDIR_1100
chr1	165627613	165629605	BIDIR_1101
chr1	165630498	165631636	BIDIR_1102
chr1	165654889	165655044	BIDIR_1103
chr1	165698304	165698470	BIDIR_1104
chr1	165710619	165710861	BIDIR_1105
chr1	165817699	165817803	BIDIR_1106
chr1	166489740	166490269	BIDIR_1107
chr1	167210028	167210451	BIDIR_1108
chr1	167219925	167221338	BIDIR_1109
chr1	167446819	167446897	BIDIR_1110
chr1	167447548	167447831	BIDIR_1111
chr1	167617393	167618253	BIDIR_1112
chr1	167627809	167628793	BIDIR_1113
chr1	167635266	167635732	BIDIR_1114
chr1	167759757	167760768	BIDIR_1115
chr1	167808135	167808441	BIDIR_1116
chr1	167825205	167826664	BIDIR_1117
chr1	167935858	167938211	BIDIR_1118
chr1	168178678	168179209	BIDIR_1119
chr1	168179310	168179396	BIDIR_1120
chr1	168179598	168179687	BIDIR_1121
chr1	168225601	168225798	BIDIR_1122
chr1	169130373	169130463	BIDIR_1123
chr1	169253743	169254016	BIDIR_1124
chr1	169275176	169275348	BIDIR_1125
chr1	169368125	169368303	BIDIR_1126
chr1	169368598	169368729	BIDIR_1127
chr1	169485812	169486097	BIDIR_1128
chr1	169486284	169486550	BIDIR_1129
chr1	169486643	169487117	BIDIR_1130
chr1	169687446	169687825	BIDIR_1131
chr1	169794461	169795247	BIDIR_1132
chr1	169877200	169877337	BIDIR_1133
chr1	169893845	169894006	BIDIR_1134
chr1	169989976	169990170	BIDIR_1135
chr1	169990280	169990405	BIDIR_1136
chr1	170074505	170074811	BIDIR_1137
chr1	170109663	170109907	BIDIR_1138
chr1	170280113	170280196	BIDIR_1139
chr1	170531343	170532722	BIDIR_1140
chr1	171268253	171268348	BIDIR_1141
chr1	171340679	171340752	BIDIR_1142
chr1	171343324	171343531	BIDIR_1143
chr1	171485699	171486690	BIDIR_1144
chr1	172418166	172418252	BIDIR_1145
chr1	173232200	173232287	BIDIR_1146
chr1	173302387	173302622	BIDIR_1147
chr1	173303013	173303205	BIDIR_1148
chr1	173303389	173303521	BIDIR_1149
chr1	173476695	173477907	BIDIR_1150
chr1	173478098	173478185	BIDIR_1151
chr1	173714768	173715108	BIDIR_1152
chr1	173715238	173715618	BIDIR_1153
chr1	173730941	173731024	BIDIR_1154
chr1	173824799	173825124	BIDIR_1155
chr1	173836872	173837687	BIDIR_1156
chr1	173838357	173838714	BIDIR_1157
chr1	174022834	174022974	BIDIR_1158
chr1	174650914	174651971	BIDIR_1159
chr1	174839273	174839489	BIDIR_1160
chr1	174841511	174841598	BIDIR_1161
chr1	174844051	174844129	BIDIR_1162
chr1	174947451	174947891	BIDIR_1163
chr1	174948745	174949088	BIDIR_1164
chr1	174953497	174953685	BIDIR_1165
chr1	174964558	174964731	BIDIR_1166
chr1	175103765	175104323	BIDIR_1167
chr1	175413103	175413189	BIDIR_1168
chr1	175994995	175995352	BIDIR_1169
chr1	175995596	175995743	BIDIR_1170
chr1	176207074	176207561	BIDIR_1171
chr1	177320434	177320537	BIDIR_1172
chr1	178044504	178044755	BIDIR_1173
chr1	178091669	178091773	BIDIR_1174
chr1	178093109	178093191	BIDIR_1175
chr1	178093337	178093867	BIDIR_1176
chr1	179017207	179017432	BIDIR_1177
chr1	179184878	179184964	BIDIR_1178
chr1	179185391	179185471	BIDIR_1179
chr1	179229009	179229127	BIDIR_1180
chr1	179336784	179337186	BIDIR_1181
chr1	179363857	179363933	BIDIR_1182
chr1	179365578	179366515	BIDIR_1183
chr1	179461332	179461419	BIDIR_1184
chr1	179567012	179567107	BIDIR_1185
chr1	179880959	179883649	BIDIR_1186
chr1	179954302	179954681	BIDIR_1187
chr1	180053771	180054550	BIDIR_1188
chr1	180153656	180155366	BIDIR_1189
chr1	180155490	180155575	BIDIR_1190
chr1	180502685	180503231	BIDIR_1191
chr1	180522180	180522369	BIDIR_1192
chr1	180563017	180563341	BIDIR_1193
chr1	180585431	180587008	BIDIR_1194
chr1	180632643	180632716	BIDIR_1195
chr1	181033193	181033343	BIDIR_1196
chr1	181088573	181088795	BIDIR_1197
chr1	182020901	182021534	BIDIR_1198
chr1	182024573	182027022	BIDIR_1199
chr1	182225995	182226306	BIDIR_1200
chr1	182257502	182257778	BIDIR_1201
chr1	182298795	182300482	BIDIR_1202
chr1	182616170	182616362	BIDIR_1203
chr1	182789481	182790029	BIDIR_1204
chr1	182839898	182840173	BIDIR_1205
chr1	182941594	182941691	BIDIR_1206
chr1	183470092	183470498	BIDIR_1207
chr1	183471607	183473008	BIDIR_1208
chr1	183993466	183993598	BIDIR_1209
chr1	183993694	183993813	BIDIR_1210
chr1	184037442	184037944	BIDIR_1211
chr1	184049412	184052431	BIDIR_1212
chr1	184771091	184771990	BIDIR_1213
chr1	184966008	184966717	BIDIR_1214
chr1	185046246	185046574	BIDIR_1215
chr1	185109265	185109900	BIDIR_1216
chr1	185111268	185111390	BIDIR_1217
chr1	185890207	185890347	BIDIR_1218
chr1	186375500	186375595	BIDIR_1219
chr1	186375984	186376245	BIDIR_1220
chr1	186916335	186916529	BIDIR_1221
chr1	186918785	186919009	BIDIR_1222
chr1	189164750	189168554	BIDIR_1223
chr1	190300374	190300518	BIDIR_1224
chr1	192247308	192247654	BIDIR_1225
chr1	193057919	193060194	BIDIR_1226
chr1	193104877	193105078	BIDIR_1227
chr1	193105221	193105930	BIDIR_1228
chr1	193111991	193116068	BIDIR_1229
chr1	194657567	194658356	BIDIR_1230
chr1	194858877	194859726	BIDIR_1231
chr1	195866874	195867150	BIDIR_1232
chr1	196190798	196191016	BIDIR_1233
chr1	196494701	196498666	BIDIR_1234
chr1	196501374	196501468	BIDIR_1235
chr1	196547948	196548050	BIDIR_1236
chr1	196650022	196650204	BIDIR_1237
chr1	196651721	196652323	BIDIR_1238
chr1	196783326	196783408	BIDIR_1239
chr1	196790064	196790210	BIDIR_1240
chr1	196796000	196796321	BIDIR_1241
chr1	196920833	196921234	BIDIR_1242
chr1	196933012	196933093	BIDIR_1243
chr1	196933419	196933919	BIDIR_1244
chr1	197146861	197147036	BIDIR_1245
chr1	197197539	197197714	BIDIR_1246
chr1	197775106	197775172	BIDIR_1247
chr1	197775360	197775540	BIDIR_1248
chr1	197902373	197902469	BIDIR_1249
chr1	197902763	197903177	BIDIR_1250
chr1	197995097	197995227	BIDIR_1251
chr1	198157494	198157599	BIDIR_1252
chr1	199884244	199884327	BIDIR_1253
chr1	200621252	200621347	BIDIR_1254
chr1	200640960	200641215	BIDIR_1255
chr1	200642598	200642672	BIDIR_1256
chr1	201019410	201019618	BIDIR_1257
chr1	201019843	201019989	BIDIR_1258
chr1	201154356	201154573	BIDIR_1259
chr1	201154898	201155018	BIDIR_1260
chr1	201298969	201299056	BIDIR_1261
chr1	201480293	201480726	BIDIR_1262
chr1	201480853	201481075	BIDIR_1263
chr1	201520066	201520876	BIDIR_1264
chr1	201569573	201569661	BIDIR_1265
chr1	201578137	201578809	BIDIR_1266
chr1	201613640	201613780	BIDIR_1267
chr1	201803158	201803301	BIDIR_1268
chr1	201829062	201829280	BIDIR_1269
chr1	201893399	201893876	BIDIR_1270
chr1	201895265	201895377	BIDIR_1271
chr1	201895627	201897307	BIDIR_1272
chr1	201954848	201955987	BIDIR_1273
chr1	201981947	201983365	BIDIR_1274
chr1	202017041	202017172	BIDIR_1275
chr1	202017558	202018351	BIDIR_1276
chr1	202064623	202065001	BIDIR_1277
chr1	202160530	202160611	BIDIR_1278
chr1	202341670	202341801	BIDIR_1279
chr1	202471873	202472065	BIDIR_1280
chr1	202531701	202532262	BIDIR_1281
chr1	202553541	202554024	BIDIR_1282
chr1	202808353	202808750	BIDIR_1283
chr1	202847294	202847379	BIDIR_1284
chr1	202912011	202913508	BIDIR_1285
chr1	202967108	202968836	BIDIR_1286
chr1	203006334	203006943	BIDIR_1287
chr1	203306218	203306586	BIDIR_1288
chr1	203626577	203626851	BIDIR_1289
chr1	203673982	203674740	BIDIR_1290
chr1	203780523	203780629	BIDIR_1291
chr1	203832498	203832768	BIDIR_1292
chr1	204516123	204516453	BIDIR_1293
chr1	204691401	204691505	BIDIR_1294
chr1	204691968	204692155	BIDIR_1295
chr1	204710547	204712201	BIDIR_1296
chr1	205157037	205157754	BIDIR_1297
chr1	205181094	205181582	BIDIR_1298
chr1	205211233	205212049	BIDIR_1299
chr1	205351309	205351392	BIDIR_1300
chr1	205632436	205632874	BIDIR_1301
chr1	205750033	205750723	BIDIR_1302
chr1	205812130	205812284	BIDIR_1303
chr1	205873934	205874080	BIDIR_1304
chr1	206105229	206105381	BIDIR_1305
chr1	206178660	206178921	BIDIR_1306
chr1	206198177	206198266	BIDIR_1307
chr1	206380171	206380422	BIDIR_1308
chr1	206590045	206590976	BIDIR_1309
chr1	206817082	206817175	BIDIR_1310
chr1	206908151	206908273	BIDIR_1311
chr1	207024102	207025287	BIDIR_1312
chr1	207050693	207051290	BIDIR_1313
chr1	207052569	207053745	BIDIR_1314
chr1	207309659	207310185	BIDIR_1315
chr1	207321197	207321274	BIDIR_1316
chr1	207519158	207520438	BIDIR_1317
chr1	207606108	207606416	BIDIR_1318
chr1	207747980	207748576	BIDIR_1319
chr1	207751432	207752377	BIDIR_1320
chr1	208219948	208220268	BIDIR_1321
chr1	209645900	209646110	BIDIR_1322
chr1	209673493	209678384	BIDIR_1323
chr1	209784349	209784731	BIDIR_1324
chr1	209828145	209828337	BIDIR_1325
chr1	211222549	211222773	BIDIR_1326
chr1	211248168	211248269	BIDIR_1327
chr1	211259382	211259545	BIDIR_1328
chr1	211260003	211260091	BIDIR_1329
chr1	211382409	211383262	BIDIR_1330
chr1	211398923	211399020	BIDIR_1331
chr1	211424351	211424453	BIDIR_1332
chr1	211579165	211579263	BIDIR_1333
chr1	211579555	211579855	BIDIR_1334
chr1	211606386	211606762	BIDIR_1335
chr1	211607485	211607645	BIDIR_1336
chr1	211630838	211631036	BIDIR_1337
chr1	211660725	211660880	BIDIR_1338
chr1	211661040	211661362	BIDIR_1339
chr1	211691959	211692090	BIDIR_1340
chr1	211929168	211929273	BIDIR_1341
chr1	212152085	212152716	BIDIR_1342
chr1	212153469	212153558	BIDIR_1343
chr1	212188724	212188891	BIDIR_1344
chr1	212242307	212242406	BIDIR_1345
chr1	212286455	212286562	BIDIR_1346
chr1	212305124	212305532	BIDIR_1347
chr1	212309705	212309891	BIDIR_1348
chr1	212365535	212367624	BIDIR_1349
chr1	212371627	212373348	BIDIR_1350
chr1	212532250	212532646	BIDIR_1351
chr1	212557073	212559374	BIDIR_1352
chr1	212683994	212684325	BIDIR_1353
chr1	212809954	212810147	BIDIR_1354
chr1	212840552	212840637	BIDIR_1355
chr1	213015690	213015856	BIDIR_1356
chr1	213016216	213017040	BIDIR_1357
chr1	213045290	213045999	BIDIR_1358
chr1	213051025	213051776	BIDIR_1359
chr1	213115942	213116052	BIDIR_1360
chr1	213116792	213117015	BIDIR_1361
chr1	213217493	213217585	BIDIR_1362
chr1	213219017	213219517	BIDIR_1363
chr1	214281686	214281789	BIDIR_1364
chr1	219088706	219089533	BIDIR_1365
chr1	219120635	219121244	BIDIR_1366
chr1	219857142	219857491	BIDIR_1367
chr1	219907135	219908036	BIDIR_1368
chr1	220046369	220046585	BIDIR_1369
chr1	220094420	220094793	BIDIR_1370
chr1	220253422	220253501	BIDIR_1371
chr1	220253724	220253826	BIDIR_1372
chr1	220879182	220879509	BIDIR_1373
chr1	221966377	221966511	BIDIR_1374
chr1	222465220	222465538	BIDIR_1375
chr1	222475872	222475983	BIDIR_1376
chr1	222589723	222590557	BIDIR_1377
chr1	222591975	222592110	BIDIR_1378
chr1	222617244	222617662	BIDIR_1379
chr1	222643888	222644370	BIDIR_1380
chr1	222657496	222658991	BIDIR_1381
chr1	222712319	222713597	BIDIR_1382
chr1	223233583	223233750	BIDIR_1383
chr1	223701648	223701898	BIDIR_1384
chr1	223757043	223757263	BIDIR_1385
chr1	223846469	223846781	BIDIR_1386
chr1	223935609	223935885	BIDIR_1387
chr1	223953151	223953498	BIDIR_1388
chr1	223954218	223954337	BIDIR_1389
chr1	223954725	223954850	BIDIR_1390
chr1	224114541	224115190	BIDIR_1391
chr1	224183797	224184350	BIDIR_1392
chr1	224330265	224330600	BIDIR_1393
chr1	224378491	224378915	BIDIR_1394
chr1	224433629	224435390	BIDIR_1395
chr1	224503362	224504024	BIDIR_1396
chr1	224505107	224505193	BIDIR_1397
chr1	224844498	224844916	BIDIR_1398
chr1	225778010	225778518	BIDIR_1399
chr1	225882608	225883626	BIDIR_1400
chr1	226002314	226002934	BIDIR_1401
chr1	226028975	226029459	BIDIR_1402
chr1	226063139	226063249	BIDIR_1403
chr1	226082640	226082916	BIDIR_1404
chr1	226083196	226083357	BIDIR_1405
chr1	226110964	226111478	BIDIR_1406
chr1	226122089	226122448	BIDIR_1407
chr1	226157331	226157458	BIDIR_1408
chr1	226157575	226157777	BIDIR_1409
chr1	226186598	226186943	BIDIR_1410
chr1	226309087	226309160	BIDIR_1411
chr1	226309425	226310547	BIDIR_1412
chr1	226406273	226406656	BIDIR_1413
chr1	226407896	226408267	BIDIR_1414
chr1	226503483	226503575	BIDIR_1415
chr1	226870334	226871098	BIDIR_1416
chr1	226939224	226939525	BIDIR_1417
chr1	227317989	227319669	BIDIR_1418
chr1	227357376	227357477	BIDIR_1419
chr1	227430240	227430411	BIDIR_1420
chr1	227563591	227564053	BIDIR_1421
chr1	227595775	227596018	BIDIR_1422
chr1	227597719	227598459	BIDIR_1423
chr1	227599039	227599136	BIDIR_1424
chr1	227968077	227968778	BIDIR_1425
chr1	228138310	228138639	BIDIR_1426
chr1	228138762	228138847	BIDIR_1427
chr1	228165908	228166168	BIDIR_1428
chr1	228213135	228213297	BIDIR_1429
chr1	228406944	228407030	BIDIR_1430
chr1	228411797	228411945	BIDIR_1431
chr1	228425021	228425103	BIDIR_1432
chr1	228463574	228464017	BIDIR_1433
chr1	228653329	228653610	BIDIR_1434
chr1	229271567	229271686	BIDIR_1435
chr1	229332396	229332553	BIDIR_1436
chr1	229338691	229338838	BIDIR_1437
chr1	229513961	229514091	BIDIR_1438
chr1	229514539	229514685	BIDIR_1439
chr1	230604228	230604421	BIDIR_1440
chr1	230604644	230604815	BIDIR_1441
chr1	230868786	230868873	BIDIR_1442
chr1	231022471	231023862	BIDIR_1443
chr1	231049075	231049868	BIDIR_1444
chr1	231065750	231065858	BIDIR_1445
chr1	231241028	231241754	BIDIR_1446
chr1	231288501	231288863	BIDIR_1447
chr1	231337701	231338254	BIDIR_1448
chr1	231420913	231421229	BIDIR_1449
chr1	231641221	231641313	BIDIR_1450
chr1	232806313	232807000	BIDIR_1451
chr1	233112873	233113034	BIDIR_1452
chr1	233635763	233636454	BIDIR_1453
chr1	233665292	233665725	BIDIR_1454
chr1	233707247	233707335	BIDIR_1455
chr1	234012174	234012257	BIDIR_1456
chr1	234544259	234545225	BIDIR_1457
chr1	234583348	234584564	BIDIR_1458
chr1	234599529	234599712	BIDIR_1459
chr1	234688883	234688966	BIDIR_1460
chr1	234723485	234724801	BIDIR_1461
chr1	235161109	235161527	BIDIR_1462
chr1	235209644	235209721	BIDIR_1463
chr1	235328068	235329529	BIDIR_1464
chr1	236188447	236188887	BIDIR_1465
chr1	236191129	236191353	BIDIR_1466
chr1	236209795	236209945	BIDIR_1467
chr1	236287654	236288862	BIDIR_1468
chr1	236351694	236352360	BIDIR_1469
chr1	236395390	236397278	BIDIR_1470
chr1	236398173	236398592	BIDIR_1471
chr1	236523749	236524071	BIDIR_1472
chr1	236524343	236524727	BIDIR_1473
chr1	236538606	236538721	BIDIR_1474
chr1	236549012	236549149	BIDIR_1475
chr1	236604077	236604188	BIDIR_1476
chr1	236795064	236795487	BIDIR_1477
chr1	236796060	236796609	BIDIR_1478
chr1	237915809	237915964	BIDIR_1479
chr1	237919249	237919478	BIDIR_1480
chr1	240492360	240493645	BIDIR_1481
chr1	240495978	240496062	BIDIR_1482
chr1	241551765	241551993	BIDIR_1483
chr1	241552165	241552246	BIDIR_1484
chr1	241698464	241698599	BIDIR_1485
chr1	241847422	241848282	BIDIR_1486
chr1	241911947	241912497	BIDIR_1487
chr1	241913142	241913362	BIDIR_1488
chr1	241931422	241931541	BIDIR_1489
chr1	241943378	241947740	BIDIR_1490
chr1	242483757	242483850	BIDIR_1491
chr1	243034059	243035211	BIDIR_1492
chr1	243037753	243038536	BIDIR_1493
chr1	243254425	243256446	BIDIR_1494
chr1	244346589	244346763	BIDIR_1495
chr1	244386127	244386728	BIDIR_1496
chr1	244393636	244393912	BIDIR_1497
chr1	244493165	244493322	BIDIR_1498
chr1	244833715	244834177	BIDIR_1499
chr1	244834611	244835613	BIDIR_1500
chr1	244864996	244865402	BIDIR_1501
chr1	244896951	244897079	BIDIR_1502
chr1	244903639	244904255	BIDIR_1503
chr1	244918874	244919018	BIDIR_1504
chr1	244919440	244919538	BIDIR_1505
chr1	244969702	244971905	BIDIR_1506
chr1	245051880	245052104	BIDIR_1507
chr1	245103217	245103555	BIDIR_1508
chr1	245247164	245247355	BIDIR_1509
chr1	245345486	245345902	BIDIR_1510
chr1	245988795	245988927	BIDIR_1511
chr1	246151042	246152783	BIDIR_1512
chr1	246182173	246183129	BIDIR_1513
chr1	246213533	246213833	BIDIR_1514
chr1	246560911	246561241	BIDIR_1515
chr1	246566828	246567430	BIDIR_1516
chr1	246714488	246714574	BIDIR_1517
chr1	246949218	246949486	BIDIR_1518
chr1	247109852	247110863	BIDIR_1519
chr1	247126374	247126511	BIDIR_1520
chr1	247127639	247128128	BIDIR_1521
chr1	247170171	247170265	BIDIR_1522
chr1	247171888	247172063	BIDIR_1523
chr1	247218339	247218466	BIDIR_1524
chr1	247349040	247349328	BIDIR_1525
chr1	247360242	247360549	BIDIR_1526
chr1	247515559	247515742	BIDIR_1527
chr1	247856274	247858011	BIDIR_1528
chr1	247899607	247899906	BIDIR_1529
chr1	247900375	247900556	BIDIR_1530
chr1	247901785	247901964	BIDIR_1531
chr1	247905104	247906086	BIDIR_1532
chr1	247906491	247906979	BIDIR_1533
chr1	248719302	248720316	BIDIR_1534
chr1	248826091	248827345	BIDIR_1535
chr1	248838200	248838292	BIDIR_1536
chr1	248859480	248860006	BIDIR_1537
chr10	75015	75150	BIDIR_1538
chr10	135274	135360	BIDIR_1539
chr10	136153	136310	BIDIR_1540
chr10	1056370	1056821	BIDIR_1541
chr10	1160252	1160342	BIDIR_1542
chr10	3068900	3069566	BIDIR_1543
chr10	3095338	3095983	BIDIR_1544
chr10	3172264	3172339	BIDIR_1545
chr10	3556283	3556552	BIDIR_1546
chr10	3668269	3668445	BIDIR_1547
chr10	3786138	3786289	BIDIR_1548
chr10	3810047	3810228	BIDIR_1549
chr10	3852148	3852301	BIDIR_1550
chr10	3852545	3852860	BIDIR_1551
chr10	3893949	3894393	BIDIR_1552
chr10	3926436	3927471	BIDIR_1553
chr10	3928189	3928370	BIDIR_1554
chr10	4826029	4827275	BIDIR_1555
chr10	4848061	4849952	BIDIR_1556
chr10	4941297	4941391	BIDIR_1557
chr10	5071293	5071731	BIDIR_1558
chr10	5078905	5079068	BIDIR_1559
chr10	5102231	5102686	BIDIR_1560
chr10	5487541	5487640	BIDIR_1561
chr10	5539453	5539567	BIDIR_1562
chr10	5776260	5777040	BIDIR_1563
chr10	5940888	5940992	BIDIR_1564
chr10	5976567	5976877	BIDIR_1565
chr10	6144682	6145039	BIDIR_1566
chr10	6163187	6164492	BIDIR_1567
chr10	6487040	6487225	BIDIR_1568
chr10	6580582	6581005	BIDIR_1569
chr10	6801374	6801462	BIDIR_1570
chr10	6801675	6801752	BIDIR_1571
chr10	6920600	6920686	BIDIR_1572
chr10	7027528	7027861	BIDIR_1573
chr10	7028132	7028711	BIDIR_1574
chr10	7409314	7409521	BIDIR_1575
chr10	7409617	7409898	BIDIR_1576
chr10	7410116	7410746	BIDIR_1577
chr10	7787979	7788342	BIDIR_1578
chr10	7788481	7788603	BIDIR_1579
chr10	7818398	7818629	BIDIR_1580
chr10	11140905	11141284	BIDIR_1581
chr10	11317087	11317179	BIDIR_1582
chr10	11324397	11324490	BIDIR_1583
chr10	11611314	11612751	BIDIR_1584
chr10	11639959	11640051	BIDIR_1585
chr10	11640307	11640470	BIDIR_1586
chr10	11684927	11685371	BIDIR_1587
chr10	11685941	11686032	BIDIR_1588
chr10	11793303	11793489	BIDIR_1589
chr10	11850613	11853638	BIDIR_1590
chr10	11859669	11859802	BIDIR_1591
chr10	11861422	11861517	BIDIR_1592
chr10	11898141	11898926	BIDIR_1593
chr10	11910863	11911450	BIDIR_1594
chr10	12043040	12043622	BIDIR_1595
chr10	12194925	12195041	BIDIR_1596
chr10	12195784	12195998	BIDIR_1597
chr10	12710883	12711074	BIDIR_1598
chr10	13079108	13081555	BIDIR_1599
chr10	13208431	13208557	BIDIR_1600
chr10	13299953	13300286	BIDIR_1601
chr10	13302257	13302469	BIDIR_1602
chr10	13417510	13417778	BIDIR_1603
chr10	13644098	13645052	BIDIR_1604
chr10	13652775	13652898	BIDIR_1605
chr10	13652993	13653755	BIDIR_1606
chr10	14839052	14839240	BIDIR_1607
chr10	14944799	14944889	BIDIR_1608
chr10	14954218	14954673	BIDIR_1609
chr10	15097084	15097445	BIDIR_1610
chr10	15097630	15097763	BIDIR_1611
chr10	15159772	15159888	BIDIR_1612
chr10	15161002	15161592	BIDIR_1613
chr10	15181718	15184829	BIDIR_1614
chr10	15703772	15703864	BIDIR_1615
chr10	16437345	16437434	BIDIR_1616
chr10	17018492	17018934	BIDIR_1617
chr10	17196721	17196867	BIDIR_1618
chr10	17386870	17387028	BIDIR_1619
chr10	17393799	17393929	BIDIR_1620
chr10	17394430	17396390	BIDIR_1621
chr10	17407861	17410878	BIDIR_1622
chr10	17412819	17412925	BIDIR_1623
chr10	17422898	17423025	BIDIR_1624
chr10	17423156	17423271	BIDIR_1625
chr10	17425360	17425911	BIDIR_1626
chr10	17426183	17426617	BIDIR_1627
chr10	17428814	17428903	BIDIR_1628
chr10	17454730	17454956	BIDIR_1629
chr10	17455058	17455446	BIDIR_1630
chr10	17473550	17473958	BIDIR_1631
chr10	17521477	17521557	BIDIR_1632
chr10	17615250	17615333	BIDIR_1633
chr10	17643771	17643982	BIDIR_1634
chr10	18651061	18652153	BIDIR_1635
chr10	21029505	21029579	BIDIR_1636
chr10	21041732	21041874	BIDIR_1637
chr10	21097747	21098247	BIDIR_1638
chr10	21107177	21107329	BIDIR_1639
chr10	21111404	21111575	BIDIR_1640
chr10	21174265	21174339	BIDIR_1641
chr10	21462064	21462146	BIDIR_1642
chr10	21462484	21462575	BIDIR_1643
chr10	21463050	21463182	BIDIR_1644
chr10	21532531	21532955	BIDIR_1645
chr10	21562446	21562531	BIDIR_1646
chr10	21562981	21563220	BIDIR_1647
chr10	22022758	22023092	BIDIR_1648
chr10	22229344	22229733	BIDIR_1649
chr10	22315746	22317187	BIDIR_1650
chr10	22319303	22320952	BIDIR_1651
chr10	22341182	22341686	BIDIR_1652
chr10	22436210	22436467	BIDIR_1653
chr10	22460329	22460438	BIDIR_1654
chr10	22461674	22462401	BIDIR_1655
chr10	22513370	22514064	BIDIR_1656
chr10	22615860	22616283	BIDIR_1657
chr10	22714122	22714203	BIDIR_1658
chr10	22816673	22816777	BIDIR_1659
chr10	22825535	22825651	BIDIR_1660
chr10	22825795	22826092	BIDIR_1661
chr10	22826614	22826776	BIDIR_1662
chr10	22938841	22938941	BIDIR_1663
chr10	24063454	24063587	BIDIR_1664
chr10	24538798	24538965	BIDIR_1665
chr10	24570036	24570513	BIDIR_1666
chr10	24681744	24681848	BIDIR_1667
chr10	24722817	24722927	BIDIR_1668
chr10	24897740	24897956	BIDIR_1669
chr10	24952951	24953044	BIDIR_1670
chr10	24988859	24989263	BIDIR_1671
chr10	24991633	24991719	BIDIR_1672
chr10	25016256	25017691	BIDIR_1673
chr10	25049360	25049751	BIDIR_1674
chr10	26674977	26675229	BIDIR_1675
chr10	26696627	26697277	BIDIR_1676
chr10	26860037	26861121	BIDIR_1677
chr10	26930469	26930581	BIDIR_1678
chr10	27100316	27100679	BIDIR_1679
chr10	27155108	27155429	BIDIR_1680
chr10	27155682	27156182	BIDIR_1681
chr10	27240272	27243665	BIDIR_1682
chr10	27252212	27253102	BIDIR_1683
chr10	28491612	28491705	BIDIR_1684
chr10	28507245	28507320	BIDIR_1685
chr10	28532618	28533038	BIDIR_1686
chr10	28806249	28806326	BIDIR_1687
chr10	28806841	28807999	BIDIR_1688
chr10	28808186	28808698	BIDIR_1689
chr10	28822895	28823059	BIDIR_1690
chr10	28899006	28899115	BIDIR_1691
chr10	28899287	28899408	BIDIR_1692
chr10	28939904	28939990	BIDIR_1693
chr10	28973265	28974277	BIDIR_1694
chr10	29409374	29409714	BIDIR_1695
chr10	29456445	29456527	BIDIR_1696
chr10	29697445	29697538	BIDIR_1697
chr10	29697891	29698540	BIDIR_1698
chr10	30359121	30359925	BIDIR_1699
chr10	30433806	30433898	BIDIR_1700
chr10	30502346	30502445	BIDIR_1701
chr10	30503738	30504221	BIDIR_1702
chr10	30552773	30553753	BIDIR_1703
chr10	30583537	30583623	BIDIR_1704
chr10	30583819	30583886	BIDIR_1705
chr10	31031770	31032096	BIDIR_1706
chr10	31318013	31318491	BIDIR_1707
chr10	31318809	31319287	BIDIR_1708
chr10	31866490	31867249	BIDIR_1709
chr10	31928179	31929568	BIDIR_1710
chr10	31971151	31971240	BIDIR_1711
chr10	32055407	32055720	BIDIR_1712
chr10	32056229	32056606	BIDIR_1713
chr10	32346269	32346594	BIDIR_1714
chr10	32347033	32347344	BIDIR_1715
chr10	32375115	32375213	BIDIR_1716
chr10	32377877	32379554	BIDIR_1717
chr10	32446778	32447204	BIDIR_1718
chr10	32510668	32510771	BIDIR_1719
chr10	32510984	32511753	BIDIR_1720
chr10	32545335	32545839	BIDIR_1721
chr10	32980428	32980823	BIDIR_1722
chr10	35195565	35195755	BIDIR_1723
chr10	35196260	35196674	BIDIR_1724
chr10	35473633	35475108	BIDIR_1725
chr10	35476106	35476436	BIDIR_1726
chr10	36733179	36733360	BIDIR_1727
chr10	36733701	36733796	BIDIR_1728
chr10	37857489	37857947	BIDIR_1729
chr10	38010294	38010953	BIDIR_1730
chr10	38466762	38466890	BIDIR_1731
chr10	41911191	41911264	BIDIR_1732
chr10	42496718	42496800	BIDIR_1733
chr10	42638303	42638830	BIDIR_1734
chr10	42647056	42647414	BIDIR_1735
chr10	42782062	42783329	BIDIR_1736
chr10	43378068	43378203	BIDIR_1737
chr10	43380750	43381129	BIDIR_1738
chr10	43416060	43420230	BIDIR_1739
chr10	43454939	43456081	BIDIR_1740
chr10	43604744	43604825	BIDIR_1741
chr10	43641910	43642078	BIDIR_1742
chr10	44451686	44451802	BIDIR_1743
chr10	45185573	45185648	BIDIR_1744
chr10	45394268	45394343	BIDIR_1745
chr10	45394662	45394963	BIDIR_1746
chr10	45453156	45453368	BIDIR_1747
chr10	45470389	45471013	BIDIR_1748
chr10	45512836	45512913	BIDIR_1749
chr10	45513131	45513237	BIDIR_1750
chr10	45727623	45727717	BIDIR_1751
chr10	46182771	46183014	BIDIR_1752
chr10	46204103	46204320	BIDIR_1753
chr10	46217464	46217598	BIDIR_1754
chr10	46592519	46592791	BIDIR_1755
chr10	46610032	46610240	BIDIR_1756
chr10	46635670	46635957	BIDIR_1757
chr10	46784906	46788230	BIDIR_1758
chr10	47255267	47255356	BIDIR_1759
chr10	47484488	47484805	BIDIR_1760
chr10	47552977	47553051	BIDIR_1761
chr10	47553158	47553292	BIDIR_1762
chr10	47553520	47553983	BIDIR_1763
chr10	47705738	47706345	BIDIR_1764
chr10	47750191	47750284	BIDIR_1765
chr10	48468353	48468608	BIDIR_1766
chr10	48480029	48482097	BIDIR_1767
chr10	48642973	48643334	BIDIR_1768
chr10	49183759	49183832	BIDIR_1769
chr10	49225208	49225379	BIDIR_1770
chr10	49225563	49225858	BIDIR_1771
chr10	49298761	49298891	BIDIR_1772
chr10	49300619	49300914	BIDIR_1773
chr10	49538566	49538703	BIDIR_1774
chr10	49539339	49539434	BIDIR_1775
chr10	49941926	49942194	BIDIR_1776
chr10	50067217	50067348	BIDIR_1777
chr10	50416921	50419548	BIDIR_1778
chr10	50436097	50436208	BIDIR_1779
chr10	50577669	50578699	BIDIR_1780
chr10	50583609	50583747	BIDIR_1781
chr10	50624113	50625796	BIDIR_1782
chr10	50665371	50666077	BIDIR_1783
chr10	50739724	50740157	BIDIR_1784
chr10	50740331	50740426	BIDIR_1785
chr10	50786859	50786973	BIDIR_1786
chr10	50787155	50787564	BIDIR_1787
chr10	51699825	51700312	BIDIR_1788
chr10	52234063	52234153	BIDIR_1789
chr10	54520199	54520286	BIDIR_1790
chr10	58268830	58269452	BIDIR_1791
chr10	59906572	59907477	BIDIR_1792
chr10	59908474	59908720	BIDIR_1793
chr10	60140408	60141341	BIDIR_1794
chr10	60263227	60263494	BIDIR_1795
chr10	60295556	60295683	BIDIR_1796
chr10	60313399	60313565	BIDIR_1797
chr10	60978392	60978998	BIDIR_1798
chr10	61765290	61765666	BIDIR_1799
chr10	61900349	61900441	BIDIR_1800
chr10	61903722	61903857	BIDIR_1801
chr10	62049177	62049422	BIDIR_1802
chr10	63109875	63110023	BIDIR_1803
chr10	63133972	63134729	BIDIR_1804
chr10	63268957	63269567	BIDIR_1805
chr10	63350403	63350819	BIDIR_1806
chr10	63520640	63520850	BIDIR_1807
chr10	63629853	63630493	BIDIR_1808
chr10	65104165	65104252	BIDIR_1809
chr10	66430504	66430667	BIDIR_1810
chr10	67835821	67835906	BIDIR_1811
chr10	67836090	67836162	BIDIR_1812
chr10	67848576	67850446	BIDIR_1813
chr10	67874518	67874593	BIDIR_1814
chr10	67885022	67885511	BIDIR_1815
chr10	67918744	67918832	BIDIR_1816
chr10	68075138	68075262	BIDIR_1817
chr10	68165290	68165382	BIDIR_1818
chr10	68332334	68333660	BIDIR_1819
chr10	68471198	68472443	BIDIR_1820
chr10	68519101	68519195	BIDIR_1821
chr10	68525955	68529147	BIDIR_1822
chr10	68561985	68562368	BIDIR_1823
chr10	68562506	68563158	BIDIR_1824
chr10	68632424	68632515	BIDIR_1825
chr10	68632649	68632801	BIDIR_1826
chr10	68720908	68721208	BIDIR_1827
chr10	68866755	68867384	BIDIR_1828
chr10	68900356	68901418	BIDIR_1829
chr10	68922843	68923104	BIDIR_1830
chr10	68955563	68956703	BIDIR_1831
chr10	69123363	69124494	BIDIR_1832
chr10	69271712	69271798	BIDIR_1833
chr10	69317109	69317543	BIDIR_1834
chr10	69734735	69734900	BIDIR_1835
chr10	70233715	70233886	BIDIR_1836
chr10	70249160	70249265	BIDIR_1837
chr10	70249537	70249709	BIDIR_1838
chr10	70558904	70559101	BIDIR_1839
chr10	70559203	70559409	BIDIR_1840
chr10	70599020	70599112	BIDIR_1841
chr10	70672189	70672319	BIDIR_1842
chr10	70672855	70673543	BIDIR_1843
chr10	70741783	70743510	BIDIR_1844
chr10	70816328	70816740	BIDIR_1845
chr10	70823981	70824074	BIDIR_1846
chr10	71265851	71266800	BIDIR_1847
chr10	71623567	71623667	BIDIR_1848
chr10	71638411	71639772	BIDIR_1849
chr10	71713535	71713705	BIDIR_1850
chr10	71728320	71728550	BIDIR_1851
chr10	71729440	71729805	BIDIR_1852
chr10	71746599	71747110	BIDIR_1853
chr10	71860225	71860355	BIDIR_1854
chr10	71860837	71861224	BIDIR_1855
chr10	71887155	71890736	BIDIR_1856
chr10	71920512	71921156	BIDIR_1857
chr10	71963072	71963432	BIDIR_1858
chr10	72149887	72150016	BIDIR_1859
chr10	72215565	72216732	BIDIR_1860
chr10	72261481	72261629	BIDIR_1861
chr10	72272063	72273782	BIDIR_1862
chr10	72297243	72298320	BIDIR_1863
chr10	72314765	72314878	BIDIR_1864
chr10	72320213	72322099	BIDIR_1865
chr10	72353398	72355866	BIDIR_1866
chr10	72437932	72438117	BIDIR_1867
chr10	72636293	72636385	BIDIR_1868
chr10	72674833	72674919	BIDIR_1869
chr10	72705512	72705739	BIDIR_1870
chr10	72917805	72917902	BIDIR_1871
chr10	73096281	73097533	BIDIR_1872
chr10	73125522	73125625	BIDIR_1873
chr10	73126179	73126278	BIDIR_1874
chr10	73167929	73168294	BIDIR_1875
chr10	73187484	73187649	BIDIR_1876
chr10	73245190	73245292	BIDIR_1877
chr10	73247140	73247574	BIDIR_1878
chr10	73252013	73254204	BIDIR_1879
chr10	73255450	73255632	BIDIR_1880
chr10	73413275	73414470	BIDIR_1881
chr10	73508966	73509089	BIDIR_1882
chr10	73509196	73509318	BIDIR_1883
chr10	73586810	73586953	BIDIR_1884
chr10	73592104	73592191	BIDIR_1885
chr10	73624987	73627148	BIDIR_1886
chr10	73676498	73678524	BIDIR_1887
chr10	73729958	73730057	BIDIR_1888
chr10	73776813	73785699	BIDIR_1889
chr10	73956484	73956809	BIDIR_1890
chr10	73959412	73959502	BIDIR_1891
chr10	73963600	73963699	BIDIR_1892
chr10	73965945	73966221	BIDIR_1893
chr10	74127183	74127324	BIDIR_1894
chr10	74176044	74177325	BIDIR_1895
chr10	74826023	74826916	BIDIR_1896
chr10	74852521	74852665	BIDIR_1897
chr10	74854212	74854320	BIDIR_1898
chr10	75112085	75112581	BIDIR_1899
chr10	75209825	75210165	BIDIR_1900
chr10	75409150	75409289	BIDIR_1901
chr10	77555014	77555234	BIDIR_1902
chr10	77555585	77555754	BIDIR_1903
chr10	77926390	77926472	BIDIR_1904
chr10	77970205	77970288	BIDIR_1905
chr10	77970577	77972470	BIDIR_1906
chr10	78029765	78030096	BIDIR_1907
chr10	78074297	78076135	BIDIR_1908
chr10	79039141	79039222	BIDIR_1909
chr10	79390838	79391047	BIDIR_1910
chr10	79399407	79400058	BIDIR_1911
chr10	79640541	79641306	BIDIR_1912
chr10	79670250	79674381	BIDIR_1913
chr10	79826099	79826972	BIDIR_1914
chr10	79845578	79846301	BIDIR_1915
chr10	80203341	80203889	BIDIR_1916
chr10	80207270	80207389	BIDIR_1917
chr10	80247394	80247508	BIDIR_1918
chr10	82314574	82314661	BIDIR_1919
chr10	84138977	84140464	BIDIR_1920
chr10	84327067	84327153	BIDIR_1921
chr10	84760147	84760482	BIDIR_1922
chr10	86754959	86755046	BIDIR_1923
chr10	86755290	86756192	BIDIR_1924
chr10	86981766	86981858	BIDIR_1925
chr10	87027846	87027959	BIDIR_1926
chr10	87069332	87069423	BIDIR_1927
chr10	87069731	87070659	BIDIR_1928
chr10	87094802	87094906	BIDIR_1929
chr10	87167209	87167577	BIDIR_1930
chr10	87340839	87341162	BIDIR_1931
chr10	87342359	87342941	BIDIR_1932
chr10	87343410	87343541	BIDIR_1933
chr10	87390064	87390146	BIDIR_1934
chr10	87390406	87390512	BIDIR_1935
chr10	87391321	87393209	BIDIR_1936
chr10	87503594	87505915	BIDIR_1937
chr10	87747872	87747954	BIDIR_1938
chr10	87817534	87817804	BIDIR_1939
chr10	87818471	87819015	BIDIR_1940
chr10	87862841	87864319	BIDIR_1941
chr10	88405829	88405918	BIDIR_1942
chr10	88406071	88406192	BIDIR_1943
chr10	89327967	89328227	BIDIR_1944
chr10	89332275	89332405	BIDIR_1945
chr10	89701223	89702382	BIDIR_1946
chr10	91442924	91443030	BIDIR_1947
chr10	91443297	91443387	BIDIR_1948
chr10	91470068	91470567	BIDIR_1949
chr10	91588544	91588633	BIDIR_1950
chr10	91608427	91609487	BIDIR_1951
chr10	91629748	91630846	BIDIR_1952
chr10	91689888	91689983	BIDIR_1953
chr10	91705943	91706511	BIDIR_1954
chr10	91798203	91798446	BIDIR_1955
chr10	91799146	91799251	BIDIR_1956
chr10	91806829	91808187	BIDIR_1957
chr10	92046436	92046630	BIDIR_1958
chr10	92047374	92047460	BIDIR_1959
chr10	92051009	92051097	BIDIR_1960
chr10	92105680	92106167	BIDIR_1961
chr10	92115385	92115473	BIDIR_1962
chr10	92216453	92216598	BIDIR_1963
chr10	92216880	92217006	BIDIR_1964
chr10	92259924	92260228	BIDIR_1965
chr10	92290202	92290519	BIDIR_1966
chr10	92290846	92291213	BIDIR_1967
chr10	92292096	92292223	BIDIR_1968
chr10	92308878	92309123	BIDIR_1969
chr10	92573917	92574487	BIDIR_1970
chr10	92590773	92591040	BIDIR_1971
chr10	92591480	92591826	BIDIR_1972
chr10	92593514	92593656	BIDIR_1973
chr10	92755956	92757941	BIDIR_1974
chr10	92829060	92829307	BIDIR_1975
chr10	93050318	93050450	BIDIR_1976
chr10	93071099	93072675	BIDIR_1977
chr10	93893823	93894143	BIDIR_1978
chr10	93958777	93958944	BIDIR_1979
chr10	93959335	93961269	BIDIR_1980
chr10	94713710	94713969	BIDIR_1981
chr10	95149117	95149225	BIDIR_1982
chr10	95293066	95293148	BIDIR_1983
chr10	95294756	95295672	BIDIR_1984
chr10	95324789	95324978	BIDIR_1985
chr10	95841241	95841323	BIDIR_1986
chr10	95869513	95869599	BIDIR_1987
chr10	95874937	95875027	BIDIR_1988
chr10	95875356	95875709	BIDIR_1989
chr10	95907610	95908103	BIDIR_1990
chr10	95910298	95910381	BIDIR_1991
chr10	95982756	95982846	BIDIR_1992
chr10	96129352	96131135	BIDIR_1993
chr10	96189815	96189887	BIDIR_1994
chr10	96191052	96191134	BIDIR_1995
chr10	96560185	96560328	BIDIR_1996
chr10	96560567	96560715	BIDIR_1997
chr10	96669864	96669975	BIDIR_1998
chr10	96785525	96785718	BIDIR_1999
chr10	96831828	96831924	BIDIR_2000
[truncated: 12,690 more rows]
