# Supplementary material for: Combining signal and sequence to detect RNA polymerase initiation in ATAC-seq data
Source: PLoS One. 2020 Apr 30;15(4):e0232332. doi: 10.1371/journal.pone.0232332 (PMC7192442; doi:10.1371/journal.pone.0232332)
Supplement: S3 File — (ZIP) [file pone.0232332.s013.zip › bidir_annotations/tfit_annotations/HCT116_merged_tfit_bidirs.bed]

chr1	11945	17610	BIDIR_1
chr1	28724	30365	BIDIR_2
chr1	30724	30860	BIDIR_3
chr1	197945	201597	BIDIR_4
chr1	206687	206966	BIDIR_5
chr1	259713	260627	BIDIR_6
chr1	349107	349956	BIDIR_7
chr1	355835	356305	BIDIR_8
chr1	376633	377686	BIDIR_9
chr1	604479	605823	BIDIR_10
chr1	632593	632748	BIDIR_11
chr1	778265	779096	BIDIR_12
chr1	779733	779918	BIDIR_13
chr1	781460	782876	BIDIR_14
chr1	791497	791860	BIDIR_15
chr1	793678	796593	BIDIR_16
chr1	799799	799897	BIDIR_17
chr1	805326	808963	BIDIR_18
chr1	809172	809491	BIDIR_19
chr1	826754	828029	BIDIR_20
chr1	903836	905178	BIDIR_21
chr1	924696	926105	BIDIR_22
chr1	960168	960246	BIDIR_23
chr1	960344	961865	BIDIR_24
chr1	965653	967859	BIDIR_25
chr1	968602	970054	BIDIR_26
chr1	970509	970802	BIDIR_27
chr1	973104	973177	BIDIR_28
chr1	974538	974627	BIDIR_29
chr1	975103	975185	BIDIR_30
chr1	976118	976515	BIDIR_31
chr1	997845	1003870	BIDIR_32
chr1	1012244	1015317	BIDIR_33
chr1	1019253	1021692	BIDIR_34
chr1	1068048	1068391	BIDIR_35
chr1	1073409	1074531	BIDIR_36
chr1	1078307	1081724	BIDIR_37
chr1	1156929	1159041	BIDIR_38
chr1	1161895	1163872	BIDIR_39
chr1	1164538	1165209	BIDIR_40
chr1	1205970	1207076	BIDIR_41
chr1	1207545	1207630	BIDIR_42
chr1	1230540	1232898	BIDIR_43
chr1	1238341	1239448	BIDIR_44
chr1	1247688	1247962	BIDIR_45
chr1	1250259	1250396	BIDIR_46
chr1	1272302	1273249	BIDIR_47
chr1	1273364	1273493	BIDIR_48
chr1	1273774	1274272	BIDIR_49
chr1	1291153	1293137	BIDIR_50
chr1	1308583	1308671	BIDIR_51
chr1	1311538	1311874	BIDIR_52
chr1	1324781	1324915	BIDIR_53
chr1	1325380	1326142	BIDIR_54
chr1	1344127	1345390	BIDIR_55
chr1	1347996	1348206	BIDIR_56
chr1	1348677	1350092	BIDIR_57
chr1	1375957	1376529	BIDIR_58
chr1	1397751	1401292	BIDIR_59
chr1	1401933	1402027	BIDIR_60
chr1	1403979	1410435	BIDIR_61
chr1	1417502	1417664	BIDIR_62
chr1	1417913	1418132	BIDIR_63
chr1	1432842	1436518	BIDIR_64
chr1	1461858	1461985	BIDIR_65
chr1	1463426	1463502	BIDIR_66
chr1	1469814	1472789	BIDIR_67
chr1	1510609	1513251	BIDIR_68
chr1	1533244	1535462	BIDIR_69
chr1	1573271	1575664	BIDIR_70
chr1	1599621	1600131	BIDIR_71
chr1	1615160	1615286	BIDIR_72
chr1	1634135	1636057	BIDIR_73
chr1	1637398	1637590	BIDIR_74
chr1	1658838	1659757	BIDIR_75
chr1	1679780	1679843	BIDIR_76
chr1	1686415	1686486	BIDIR_77
chr1	1691775	1694189	BIDIR_78
chr1	1722809	1726297	BIDIR_79
chr1	1727350	1729059	BIDIR_80
chr1	1740425	1740489	BIDIR_81
chr1	1740802	1740950	BIDIR_82
chr1	1744385	1747438	BIDIR_83
chr1	1868877	1869141	BIDIR_84
chr1	1890281	1892912	BIDIR_85
chr1	1907079	1911314	BIDIR_86
chr1	1915508	1918309	BIDIR_87
chr1	1918569	1920216	BIDIR_88
chr1	1931492	1931630	BIDIR_89
chr1	1936005	1936181	BIDIR_90
chr1	1992547	1992697	BIDIR_91
chr1	1993008	1993080	BIDIR_92
chr1	2003502	2003645	BIDIR_93
chr1	2015072	2015484	BIDIR_94
chr1	2049380	2050219	BIDIR_95
chr1	2184038	2184471	BIDIR_96
chr1	2189580	2189819	BIDIR_97
chr1	2189967	2190063	BIDIR_98
chr1	2193454	2193574	BIDIR_99
chr1	2194341	2195588	BIDIR_100
chr1	2199023	2199450	BIDIR_101
chr1	2199665	2199767	BIDIR_102
chr1	2212334	2213394	BIDIR_103
chr1	2226411	2226600	BIDIR_104
chr1	2228751	2229677	BIDIR_105
chr1	2310843	2310980	BIDIR_106
chr1	2314199	2315080	BIDIR_107
chr1	2390198	2390889	BIDIR_108
chr1	2391475	2391578	BIDIR_109
chr1	2392327	2392426	BIDIR_110
chr1	2401921	2402242	BIDIR_111
chr1	2405343	2405448	BIDIR_112
chr1	2410879	2414640	BIDIR_113
chr1	2526023	2526952	BIDIR_114
chr1	2545594	2549348	BIDIR_115
chr1	2578245	2578524	BIDIR_116
chr1	2583540	2587802	BIDIR_117
chr1	2589790	2590298	BIDIR_118
chr1	2590951	2591148	BIDIR_119
chr1	2642533	2643509	BIDIR_120
chr1	3068992	3070561	BIDIR_121
chr1	3319590	3319754	BIDIR_122
chr1	3453461	3455555	BIDIR_123
chr1	3480683	3482661	BIDIR_124
chr1	3484136	3485732	BIDIR_125
chr1	3487042	3487195	BIDIR_126
chr1	3488021	3489555	BIDIR_127
chr1	3531687	3532141	BIDIR_128
chr1	3542552	3544290	BIDIR_129
chr1	3613213	3614122	BIDIR_130
chr1	3628801	3628993	BIDIR_131
chr1	3629781	3630037	BIDIR_132
chr1	3630412	3630755	BIDIR_133
chr1	3652069	3653452	BIDIR_134
chr1	3772758	3772840	BIDIR_135
chr1	3773163	3773370	BIDIR_136
chr1	3778130	3779882	BIDIR_137
chr1	3796145	3797005	BIDIR_138
chr1	3798056	3798880	BIDIR_139
chr1	3813643	3813760	BIDIR_140
chr1	3885034	3885120	BIDIR_141
chr1	3899804	3901618	BIDIR_142
chr1	5992241	5993170	BIDIR_143
chr1	6024224	6026499	BIDIR_144
chr1	6100732	6100872	BIDIR_145
chr1	6102083	6102174	BIDIR_146
chr1	6127444	6128830	BIDIR_147
chr1	6204470	6207343	BIDIR_148
chr1	6218768	6225073	BIDIR_149
chr1	6235735	6235818	BIDIR_150
chr1	6246214	6252999	BIDIR_151
chr1	6305201	6305766	BIDIR_152
chr1	6375061	6375141	BIDIR_153
chr1	6375563	6375831	BIDIR_154
chr1	6388610	6388763	BIDIR_155
chr1	6393253	6394328	BIDIR_156
chr1	6394423	6394539	BIDIR_157
chr1	6394932	6395606	BIDIR_158
chr1	6419742	6420273	BIDIR_159
chr1	6423197	6423866	BIDIR_160
chr1	6429603	6429842	BIDIR_161
chr1	6440163	6440339	BIDIR_162
chr1	6447249	6450624	BIDIR_163
chr1	6460602	6461866	BIDIR_164
chr1	6486936	6497967	BIDIR_165
chr1	6554743	6554857	BIDIR_166
chr1	6587624	6591232	BIDIR_167
chr1	6601099	6601694	BIDIR_168
chr1	6602421	6604048	BIDIR_169
chr1	6613807	6613892	BIDIR_170
chr1	6614008	6614511	BIDIR_171
chr1	6624539	6625659	BIDIR_172
chr1	6625751	6625879	BIDIR_173
chr1	6631821	6635988	BIDIR_174
chr1	6637381	6637750	BIDIR_175
chr1	6701228	6702807	BIDIR_176
chr1	6784396	6784739	BIDIR_177
chr1	6784912	6785015	BIDIR_178
chr1	6929116	6929239	BIDIR_179
chr1	6929441	6930009	BIDIR_180
chr1	7117068	7117140	BIDIR_181
chr1	7117369	7118088	BIDIR_182
chr1	7265283	7267067	BIDIR_183
chr1	7298795	7302156	BIDIR_184
chr1	7302805	7303396	BIDIR_185
chr1	7470438	7471845	BIDIR_186
chr1	7509353	7509500	BIDIR_187
chr1	7548668	7550826	BIDIR_188
chr1	7551145	7551693	BIDIR_189
chr1	7703028	7705533	BIDIR_190
chr1	7743900	7744092	BIDIR_191
chr1	7770443	7772293	BIDIR_192
chr1	7953576	7958797	BIDIR_193
chr1	7960939	7962251	BIDIR_194
chr1	7980672	7980809	BIDIR_195
chr1	7984375	7984494	BIDIR_196
chr1	8027530	8028677	BIDIR_197
chr1	8039882	8041125	BIDIR_198
chr1	8044636	8048518	BIDIR_199
chr1	8052229	8052405	BIDIR_200
chr1	8070040	8071119	BIDIR_201
chr1	8075679	8079120	BIDIR_202
chr1	8089153	8091783	BIDIR_203
chr1	8094270	8098696	BIDIR_204
chr1	8113709	8114398	BIDIR_205
chr1	8117008	8119124	BIDIR_206
chr1	8120261	8122613	BIDIR_207
chr1	8132487	8134740	BIDIR_208
chr1	8136760	8139200	BIDIR_209
chr1	8154569	8156870	BIDIR_210
chr1	8165606	8170510	BIDIR_211
chr1	8172152	8175380	BIDIR_212
chr1	8181419	8184545	BIDIR_213
chr1	8189054	8194495	BIDIR_214
chr1	8194592	8200818	BIDIR_215
chr1	8201579	8203203	BIDIR_216
chr1	8210881	8213204	BIDIR_217
chr1	8231614	8233247	BIDIR_218
chr1	8317168	8317328	BIDIR_219
chr1	8318110	8318204	BIDIR_220
chr1	8344414	8344541	BIDIR_221
chr1	8423985	8424838	BIDIR_222
chr1	8702625	8703792	BIDIR_223
chr1	8720039	8720117	BIDIR_224
chr1	8808920	8809060	BIDIR_225
chr1	8878092	8879846	BIDIR_226
chr1	8889536	8891084	BIDIR_227
chr1	8894204	8894304	BIDIR_228
chr1	8899316	8900493	BIDIR_229
chr1	8902625	8904603	BIDIR_230
chr1	8950127	8950203	BIDIR_231
chr1	9180545	9180648	BIDIR_232
chr1	9181131	9182980	BIDIR_233
chr1	9234012	9235606	BIDIR_234
chr1	9299477	9301057	BIDIR_235
chr1	9317616	9318225	BIDIR_236
chr1	9412566	9412661	BIDIR_237
chr1	9412917	9413924	BIDIR_238
chr1	9428804	9428905	BIDIR_239
chr1	9432011	9432139	BIDIR_240
chr1	9539017	9539453	BIDIR_241
chr1	9589917	9590010	BIDIR_242
chr1	9674032	9674158	BIDIR_243
chr1	9686353	9687727	BIDIR_244
chr1	9689034	9689342	BIDIR_245
chr1	9690208	9690343	BIDIR_246
chr1	9727091	9730876	BIDIR_247
chr1	9825343	9825983	BIDIR_248
chr1	9890172	9891190	BIDIR_249
chr1	9891828	9894376	BIDIR_250
chr1	9898557	9899737	BIDIR_251
chr1	9932945	9933068	BIDIR_252
chr1	9942406	9944207	BIDIR_253
chr1	9950420	9950634	BIDIR_254
chr1	9958804	9959824	BIDIR_255
chr1	9996666	9997341	BIDIR_256
chr1	9997584	9998371	BIDIR_257
chr1	10032317	10033769	BIDIR_258
chr1	10209099	10211909	BIDIR_259
chr1	10398787	10400134	BIDIR_260
chr1	10430123	10431291	BIDIR_261
chr1	10471538	10473278	BIDIR_262
chr1	10474276	10475512	BIDIR_263
chr1	10634964	10635103	BIDIR_264
chr1	10635546	10637060	BIDIR_265
chr1	10778633	10778708	BIDIR_266
chr1	10778809	10780303	BIDIR_267
chr1	10802445	10803645	BIDIR_268
chr1	10803757	10804875	BIDIR_269
chr1	10901091	10901586	BIDIR_270
chr1	11012563	11013678	BIDIR_271
chr1	11059358	11061110	BIDIR_272
chr1	11063934	11067153	BIDIR_273
chr1	11084404	11084658	BIDIR_274
chr1	11099108	11100222	BIDIR_275
chr1	11101833	11102016	BIDIR_276
chr1	11168015	11168384	BIDIR_277
chr1	11650928	11651105	BIDIR_278
chr1	11651478	11651577	BIDIR_279
chr1	11652760	11655651	BIDIR_280
chr1	11655864	11655948	BIDIR_281
chr1	11663460	11663598	BIDIR_282
chr1	11663917	11664027	BIDIR_283
chr1	11671962	11672046	BIDIR_284
chr1	11672184	11676225	BIDIR_285
chr1	11680349	11682035	BIDIR_286
chr1	11690541	11690700	BIDIR_287
chr1	11690968	11691672	BIDIR_288
chr1	11735979	11737134	BIDIR_289
chr1	11803553	11807036	BIDIR_290
chr1	11846487	11846922	BIDIR_291
chr1	11922710	11923180	BIDIR_292
chr1	11925038	11925759	BIDIR_293
chr1	11925863	11926976	BIDIR_294
chr1	11934269	11935232	BIDIR_295
chr1	12017856	12019988	BIDIR_296
chr1	12080922	12082587	BIDIR_297
chr1	12101744	12101914	BIDIR_298
chr1	12103544	12103627	BIDIR_299
chr1	12161729	12162317	BIDIR_300
chr1	12433727	12435028	BIDIR_301
chr1	12476959	12482962	BIDIR_302
chr1	12485353	12485465	BIDIR_303
chr1	12485580	12487595	BIDIR_304
chr1	12501477	12502130	BIDIR_305
chr1	12539240	12541515	BIDIR_306
chr1	12545831	12546433	BIDIR_307
chr1	12547961	12551534	BIDIR_308
chr1	12604522	12605015	BIDIR_309
chr1	12615993	12620310	BIDIR_310
chr1	13699967	13700706	BIDIR_311
chr1	13749602	13750182	BIDIR_312
chr1	13799228	13799368	BIDIR_313
chr1	14923763	14924730	BIDIR_314
chr1	14924845	14924961	BIDIR_315
chr1	15135631	15135704	BIDIR_316
chr1	15153923	15154799	BIDIR_317
chr1	15168438	15168601	BIDIR_318
chr1	15170806	15170879	BIDIR_319
chr1	15171504	15171643	BIDIR_320
chr1	15173612	15175085	BIDIR_321
chr1	15199306	15202160	BIDIR_322
chr1	15235987	15236871	BIDIR_323
chr1	15259876	15262182	BIDIR_324
chr1	15336967	15338595	BIDIR_325
chr1	15339798	15341445	BIDIR_326
chr1	15350606	15354659	BIDIR_327
chr1	15355757	15357984	BIDIR_328
chr1	15526273	15527617	BIDIR_329
chr1	15576358	15576535	BIDIR_330
chr1	15617170	15618208	BIDIR_331
chr1	15618308	15618413	BIDIR_332
chr1	15684252	15684602	BIDIR_333
chr1	15684812	15685457	BIDIR_334
chr1	15740544	15742012	BIDIR_335
chr1	15762317	15764217	BIDIR_336
chr1	15792931	15793018	BIDIR_337
chr1	15795013	15800175	BIDIR_338
chr1	15831095	15836845	BIDIR_339
chr1	15846384	15849600	BIDIR_340
chr1	15849868	15850291	BIDIR_341
chr1	15937762	15943399	BIDIR_342
chr1	15947954	15948193	BIDIR_343
chr1	15950180	15950266	BIDIR_344
chr1	15975295	15976389	BIDIR_345
chr1	16012353	16013439	BIDIR_346
chr1	16054262	16054749	BIDIR_347
chr1	16055062	16055251	BIDIR_348
chr1	16057509	16057624	BIDIR_349
chr1	16058253	16058392	BIDIR_350
chr1	16073453	16074246	BIDIR_351
chr1	16076629	16076700	BIDIR_352
chr1	16155187	16155272	BIDIR_353
chr1	16155405	16156606	BIDIR_354
chr1	16167312	16168125	BIDIR_355
chr1	16173013	16178030	BIDIR_356
chr1	16180443	16180599	BIDIR_357
chr1	16181290	16182743	BIDIR_358
chr1	16183142	16183299	BIDIR_359
chr1	16205886	16209268	BIDIR_360
chr1	16236717	16238378	BIDIR_361
chr1	16352317	16352451	BIDIR_362
chr1	16352604	16352915	BIDIR_363
chr1	16366382	16368138	BIDIR_364
chr1	16369377	16369452	BIDIR_365
chr1	16396566	16396982	BIDIR_366
chr1	16440118	16440825	BIDIR_367
chr1	16458954	16459862	BIDIR_368
chr1	16460171	16460306	BIDIR_369
chr1	16461063	16461252	BIDIR_370
chr1	16464892	16466255	BIDIR_371
chr1	16476652	16476775	BIDIR_372
chr1	16497690	16501543	BIDIR_373
chr1	16513105	16515226	BIDIR_374
chr1	16537460	16538155	BIDIR_375
chr1	16549404	16549522	BIDIR_376
chr1	16558619	16558693	BIDIR_377
chr1	16558840	16559033	BIDIR_378
chr1	16631933	16632032	BIDIR_379
chr1	16637395	16640216	BIDIR_380
chr1	16649172	16651234	BIDIR_381
chr1	16681391	16681563	BIDIR_382
chr1	16700213	16701728	BIDIR_383
chr1	16757329	16757407	BIDIR_384
chr1	16858364	16858503	BIDIR_385
chr1	16858844	16859136	BIDIR_386
chr1	16895696	16896630	BIDIR_387
chr1	16912806	16915281	BIDIR_388
chr1	16916466	16917591	BIDIR_389
chr1	16929464	16930044	BIDIR_390
chr1	16930368	16930441	BIDIR_391
chr1	16960620	16961058	BIDIR_392
chr1	16974119	16974443	BIDIR_393
chr1	16980108	16981186	BIDIR_394
chr1	16998192	16998271	BIDIR_395
chr1	17232957	17234432	BIDIR_396
chr1	17347695	17348943	BIDIR_397
chr1	17436834	17438838	BIDIR_398
chr1	17439073	17440319	BIDIR_399
chr1	17440512	17444673	BIDIR_400
chr1	17487275	17489278	BIDIR_401
chr1	17539045	17541422	BIDIR_402
chr1	17569167	17570261	BIDIR_403
chr1	17570411	17570570	BIDIR_404
chr1	18480770	18481108	BIDIR_405
chr1	18887015	18887429	BIDIR_406
chr1	18902503	18902601	BIDIR_407
chr1	18926222	18927107	BIDIR_408
chr1	18941079	18941761	BIDIR_409
chr1	18956118	18956211	BIDIR_410
chr1	19009509	19012116	BIDIR_411
chr1	19085310	19085415	BIDIR_412
chr1	19209611	19209919	BIDIR_413
chr1	19233294	19234871	BIDIR_414
chr1	19241277	19241734	BIDIR_415
chr1	19251069	19252186	BIDIR_416
chr1	19252527	19253282	BIDIR_417
chr1	19312658	19312839	BIDIR_418
chr1	19312998	19313197	BIDIR_419
chr1	19331444	19333309	BIDIR_420
chr1	19333433	19333543	BIDIR_421
chr1	19485268	19486875	BIDIR_422
chr1	19596443	19597905	BIDIR_423
chr1	19643376	19644652	BIDIR_424
chr1	19645279	19645371	BIDIR_425
chr1	19679942	19680039	BIDIR_426
chr1	19680555	19680642	BIDIR_427
chr1	19764639	19764784	BIDIR_428
chr1	19765494	19766441	BIDIR_429
chr1	19799206	19800611	BIDIR_430
chr1	19882061	19882705	BIDIR_431
chr1	20485332	20487415	BIDIR_432
chr1	20507800	20508340	BIDIR_433
chr1	20515230	20515322	BIDIR_434
chr1	20588732	20589403	BIDIR_435
chr1	20612104	20613417	BIDIR_436
chr1	20613660	20614357	BIDIR_437
chr1	20645577	20645682	BIDIR_438
chr1	20661552	20662321	BIDIR_439
chr1	20666716	20666804	BIDIR_440
chr1	20695966	20698245	BIDIR_441
chr1	20698469	20698696	BIDIR_442
chr1	20786673	20788286	BIDIR_443
chr1	21022152	21022836	BIDIR_444
chr1	21150527	21150775	BIDIR_445
chr1	21175820	21177819	BIDIR_446
chr1	21294717	21295173	BIDIR_447
chr1	21295611	21295699	BIDIR_448
chr1	21298341	21298429	BIDIR_449
chr1	21324146	21325519	BIDIR_450
chr1	21329421	21329744	BIDIR_451
chr1	21420080	21420730	BIDIR_452
chr1	21421005	21421155	BIDIR_453
chr1	21439597	21440864	BIDIR_454
chr1	21539676	21540348	BIDIR_455
chr1	21574179	21574296	BIDIR_456
chr1	21574625	21575261	BIDIR_457
chr1	21622387	21622980	BIDIR_458
chr1	21782324	21783905	BIDIR_459
chr1	21822083	21822279	BIDIR_460
chr1	21919165	21919246	BIDIR_461
chr1	21919730	21919797	BIDIR_462
chr1	21931117	21931992	BIDIR_463
chr1	21939362	21940257	BIDIR_464
chr1	22024814	22026394	BIDIR_465
chr1	22052427	22053595	BIDIR_466
chr1	22749979	22751086	BIDIR_467
chr1	22826561	22826956	BIDIR_468
chr1	22828041	22828137	BIDIR_469
chr1	22831634	22832678	BIDIR_470
chr1	23082038	23086068	BIDIR_471
chr1	23167429	23170462	BIDIR_472
chr1	23196611	23197405	BIDIR_473
chr1	23197948	23198598	BIDIR_474
chr1	23216433	23217376	BIDIR_475
chr1	23217471	23217970	BIDIR_476
chr1	23343320	23345364	BIDIR_477
chr1	23367774	23371732	BIDIR_478
chr1	23376666	23378276	BIDIR_479
chr1	23402465	23404397	BIDIR_480
chr1	23527102	23532902	BIDIR_481
chr1	23539116	23539206	BIDIR_482
chr1	23554185	23555916	BIDIR_483
chr1	23556261	23560881	BIDIR_484
chr1	23576891	23577976	BIDIR_485
chr1	23634780	23635436	BIDIR_486
chr1	23637253	23637341	BIDIR_487
chr1	23742614	23743959	BIDIR_488
chr1	23744614	23747103	BIDIR_489
chr1	23756607	23756945	BIDIR_490
chr1	23758350	23762386	BIDIR_491
chr1	23763462	23763675	BIDIR_492
chr1	23764827	23764981	BIDIR_493
chr1	23769368	23769542	BIDIR_494
chr1	23777990	23778102	BIDIR_495
chr1	23790423	23791072	BIDIR_496
chr1	23795125	23795250	BIDIR_497
chr1	23827110	23827595	BIDIR_498
chr1	23959255	23960115	BIDIR_499
chr1	23979858	23981631	BIDIR_500
chr1	24018043	24019446	BIDIR_501
chr1	24107930	24109969	BIDIR_502
chr1	24120201	24120709	BIDIR_503
chr1	24124018	24125492	BIDIR_504
chr1	24142626	24143463	BIDIR_505
chr1	24150118	24151082	BIDIR_506
chr1	24186810	24187829	BIDIR_507
chr1	24320604	24323350	BIDIR_508
chr1	24354649	24354939	BIDIR_509
chr1	24355714	24358809	BIDIR_510
chr1	24362544	24363872	BIDIR_511
chr1	24364408	24366187	BIDIR_512
chr1	24409685	24409809	BIDIR_513
chr1	24412604	24416235	BIDIR_514
chr1	24500941	24503332	BIDIR_515
chr1	24539294	24539380	BIDIR_516
chr1	24641988	24643976	BIDIR_517
chr1	24683430	24684251	BIDIR_518
chr1	24704973	24705707	BIDIR_519
chr1	24797043	24797530	BIDIR_520
chr1	24929555	24930775	BIDIR_521
chr1	25167236	25168953	BIDIR_522
chr1	25232303	25233037	BIDIR_523
chr1	25245867	25248404	BIDIR_524
chr1	25266521	25268437	BIDIR_525
chr1	25294151	25294224	BIDIR_526
chr1	25294451	25294564	BIDIR_527
chr1	25295825	25296389	BIDIR_528
chr1	25303150	25303480	BIDIR_529
chr1	25337114	25337210	BIDIR_530
chr1	25337924	25338993	BIDIR_531
chr1	25386544	25386656	BIDIR_532
chr1	25386905	25386999	BIDIR_533
chr1	25398834	25398946	BIDIR_534
chr1	25399062	25399242	BIDIR_535
chr1	25429645	25430862	BIDIR_536
chr1	25549371	25550171	BIDIR_537
chr1	25615375	25615648	BIDIR_538
chr1	25615988	25616500	BIDIR_539
chr1	25800687	25800873	BIDIR_540
chr1	25815994	25816058	BIDIR_541
chr1	25818042	25818196	BIDIR_542
chr1	25819771	25819989	BIDIR_543
chr1	25829040	25829878	BIDIR_544
chr1	25831373	25833808	BIDIR_545
chr1	25834622	25835842	BIDIR_546
chr1	25858502	25858889	BIDIR_547
chr1	25859182	25859722	BIDIR_548
chr1	25874911	25876525	BIDIR_549
chr1	25905218	25906620	BIDIR_550
chr1	25956934	25957007	BIDIR_551
chr1	25996886	25999045	BIDIR_552
chr1	26034997	26036587	BIDIR_553
chr1	26109403	26113100	BIDIR_554
chr1	26161834	26162155	BIDIR_555
chr1	26163922	26164866	BIDIR_556
chr1	26170113	26170201	BIDIR_557
chr1	26177106	26177735	BIDIR_558
chr1	26199192	26199387	BIDIR_559
chr1	26233569	26235138	BIDIR_560
chr1	26277208	26277336	BIDIR_561
chr1	26281301	26281511	BIDIR_562
chr1	26305420	26307377	BIDIR_563
chr1	26319855	26319952	BIDIR_564
chr1	26320504	26320726	BIDIR_565
chr1	26335359	26335439	BIDIR_566
chr1	26335980	26336498	BIDIR_567
chr1	26363792	26364116	BIDIR_568
chr1	26431677	26432906	BIDIR_569
chr1	26448659	26448864	BIDIR_570
chr1	26454357	26454460	BIDIR_571
chr1	26454626	26454854	BIDIR_572
chr1	26457753	26457886	BIDIR_573
chr1	26462450	26463198	BIDIR_574
chr1	26466184	26467862	BIDIR_575
chr1	26470167	26477844	BIDIR_576
chr1	26499232	26502499	BIDIR_577
chr1	26529133	26532052	BIDIR_578
chr1	26620081	26622028	BIDIR_579
chr1	26635998	26637147	BIDIR_580
chr1	26691922	26699287	BIDIR_581
chr1	26788128	26788272	BIDIR_582
chr1	26789113	26789409	BIDIR_583
chr1	26826864	26827145	BIDIR_584
chr1	26827276	26827394	BIDIR_585
chr1	26861898	26864360	BIDIR_586
chr1	26864855	26865592	BIDIR_587
chr1	26889675	26890994	BIDIR_588
chr1	26899802	26900793	BIDIR_589
chr1	26921285	26922173	BIDIR_590
chr1	26948282	26948370	BIDIR_591
chr1	26948671	26948801	BIDIR_592
chr1	26958526	26958766	BIDIR_593
chr1	26959963	26960050	BIDIR_594
chr1	26960296	26960381	BIDIR_595
chr1	26990402	26991169	BIDIR_596
chr1	27002002	27007480	BIDIR_597
chr1	27010189	27010406	BIDIR_598
chr1	27013274	27013437	BIDIR_599
chr1	27013759	27014107	BIDIR_600
chr1	27027008	27027486	BIDIR_601
chr1	27031051	27032129	BIDIR_602
chr1	27233957	27235357	BIDIR_603
chr1	27246777	27247166	BIDIR_604
chr1	27321727	27322624	BIDIR_605
chr1	27322784	27322910	BIDIR_606
chr1	27341511	27343558	BIDIR_607
chr1	27343684	27343849	BIDIR_608
chr1	27350176	27350259	BIDIR_609
chr1	27351808	27356060	BIDIR_610
chr1	27365223	27367632	BIDIR_611
chr1	27390727	27395816	BIDIR_612
chr1	27436668	27437034	BIDIR_613
chr1	27489110	27491395	BIDIR_614
chr1	27500151	27500304	BIDIR_615
chr1	27500483	27501103	BIDIR_616
chr1	27525725	27530974	BIDIR_617
chr1	27540692	27540879	BIDIR_618
chr1	27541247	27544009	BIDIR_619
chr1	27558043	27558115	BIDIR_620
chr1	27603530	27604213	BIDIR_621
chr1	27649908	27651180	BIDIR_622
chr1	27658317	27660558	BIDIR_623
chr1	27672326	27672571	BIDIR_624
chr1	27725952	27726122	BIDIR_625
chr1	27726417	27726496	BIDIR_626
chr1	27772971	27773430	BIDIR_627
chr1	27830084	27831410	BIDIR_628
chr1	27881278	27885316	BIDIR_629
chr1	27959302	27963203	BIDIR_630
chr1	27965660	27968397	BIDIR_631
chr1	28088198	28088973	BIDIR_632
chr1	28187884	28187964	BIDIR_633
chr1	28234570	28240256	BIDIR_634
chr1	28246609	28247913	BIDIR_635
chr1	28248676	28250125	BIDIR_636
chr1	28258325	28260707	BIDIR_637
chr1	28327389	28330862	BIDIR_638
chr1	28346036	28346646	BIDIR_639
chr1	28351025	28353614	BIDIR_640
chr1	28368990	28371398	BIDIR_641
chr1	28373339	28373422	BIDIR_642
chr1	28417411	28417533	BIDIR_643
chr1	28437602	28438473	BIDIR_644
chr1	28499765	28499849	BIDIR_645
chr1	28499940	28500029	BIDIR_646
chr1	28501863	28502239	BIDIR_647
chr1	28504022	28508042	BIDIR_648
chr1	28517826	28519320	BIDIR_649
chr1	28552528	28555002	BIDIR_650
chr1	28577342	28582899	BIDIR_651
chr1	28608492	28608563	BIDIR_652
chr1	28642058	28644263	BIDIR_653
chr1	28647235	28649947	BIDIR_654
chr1	28667719	28671044	BIDIR_655
chr1	28720327	28720604	BIDIR_656
chr1	28736056	28738193	BIDIR_657
chr1	28846021	28848097	BIDIR_658
chr1	28884716	28885655	BIDIR_659
chr1	28886275	28887748	BIDIR_660
chr1	28913638	28915228	BIDIR_661
chr1	29082233	29082306	BIDIR_662
chr1	29117764	29127569	BIDIR_663
chr1	29180984	29182535	BIDIR_664
chr1	29215687	29215798	BIDIR_665
chr1	29231265	29231356	BIDIR_666
chr1	29237160	29238565	BIDIR_667
chr1	29639936	29640596	BIDIR_668
chr1	29708767	29710404	BIDIR_669
chr1	30084100	30084590	BIDIR_670
chr1	30717742	30720160	BIDIR_671
chr1	30824128	30824552	BIDIR_672
chr1	30909143	30909243	BIDIR_673
chr1	30909770	30910093	BIDIR_674
chr1	31065201	31066358	BIDIR_675
chr1	31154319	31155982	BIDIR_676
chr1	31170129	31171069	BIDIR_677
chr1	31394264	31395044	BIDIR_678
chr1	31412589	31415588	BIDIR_679
chr1	31548872	31548989	BIDIR_680
chr1	31549244	31549815	BIDIR_681
chr1	31575551	31577145	BIDIR_682
chr1	31577491	31578062	BIDIR_683
chr1	31588688	31589620	BIDIR_684
chr1	31644039	31645554	BIDIR_685
chr1	31669795	31670471	BIDIR_686
chr1	31712434	31712940	BIDIR_687
chr1	31714578	31715909	BIDIR_688
chr1	31937174	31940551	BIDIR_689
chr1	31943918	31945460	BIDIR_690
chr1	31954415	31956572	BIDIR_691
chr1	32012290	32015286	BIDIR_692
chr1	32068517	32069508	BIDIR_693
chr1	32071788	32073095	BIDIR_694
chr1	32093768	32093910	BIDIR_695
chr1	32094116	32094342	BIDIR_696
chr1	32106729	32109147	BIDIR_697
chr1	32179098	32181510	BIDIR_698
chr1	32205388	32205850	BIDIR_699
chr1	32208759	32209180	BIDIR_700
chr1	32221195	32221291	BIDIR_701
chr1	32221999	32222946	BIDIR_702
chr1	32223125	32223230	BIDIR_703
chr1	32231089	32232578	BIDIR_704
chr1	32240226	32241904	BIDIR_705
chr1	32291138	32292356	BIDIR_706
chr1	32330752	32336556	BIDIR_707
chr1	32351254	32351416	BIDIR_708
chr1	32357003	32357070	BIDIR_709
chr1	32357420	32357733	BIDIR_710
chr1	32364369	32366798	BIDIR_711
chr1	32393845	32395310	BIDIR_712
chr1	32447210	32450218	BIDIR_713
chr1	32492327	32492812	BIDIR_714
chr1	32499077	32501337	BIDIR_715
chr1	32538886	32540229	BIDIR_716
chr1	32540359	32541395	BIDIR_717
chr1	32606308	32606424	BIDIR_718
chr1	32607779	32608394	BIDIR_719
chr1	32643995	32644059	BIDIR_720
chr1	32650191	32651988	BIDIR_721
chr1	32716458	32717246	BIDIR_722
chr1	32724897	32725765	BIDIR_723
chr1	32740754	32743186	BIDIR_724
chr1	32750818	32750888	BIDIR_725
chr1	32759316	32762291	BIDIR_726
chr1	32772702	32777257	BIDIR_727
chr1	32795372	32795683	BIDIR_728
chr1	32804075	32804146	BIDIR_729
chr1	32816750	32819112	BIDIR_730
chr1	32856494	32862695	BIDIR_731
chr1	32900799	32902269	BIDIR_732
chr1	32964191	32965248	BIDIR_733
chr1	33036283	33037408	BIDIR_734
chr1	33050208	33051241	BIDIR_735
chr1	33074960	33075860	BIDIR_736
chr1	33080661	33081292	BIDIR_737
chr1	33098962	33100095	BIDIR_738
chr1	33124217	33124363	BIDIR_739
chr1	33126210	33128366	BIDIR_740
chr1	33142788	33149174	BIDIR_741
chr1	33151316	33151400	BIDIR_742
chr1	33151853	33151953	BIDIR_743
chr1	33167184	33167288	BIDIR_744
chr1	33219464	33221852	BIDIR_745
chr1	33255263	33257002	BIDIR_746
chr1	33308476	33308549	BIDIR_747
chr1	33308895	33308980	BIDIR_748
chr1	33320824	33320961	BIDIR_749
chr1	33346670	33347661	BIDIR_750
chr1	33348804	33351842	BIDIR_751
chr1	33382113	33385458	BIDIR_752
chr1	33431415	33431682	BIDIR_753
chr1	34092477	34092776	BIDIR_754
chr1	34103379	34103555	BIDIR_755
chr1	34754951	34755566	BIDIR_756
chr1	34761917	34765076	BIDIR_757
chr1	34779415	34779958	BIDIR_758
chr1	34780465	34783070	BIDIR_759
chr1	34783712	34783977	BIDIR_760
chr1	34784087	34784218	BIDIR_761
chr1	34859688	34860190	BIDIR_762
chr1	34866435	34866521	BIDIR_763
chr1	34984258	34986230	BIDIR_764
chr1	34986383	34986594	BIDIR_765
chr1	34989944	34990471	BIDIR_766
chr1	35078935	35079842	BIDIR_767
chr1	35192299	35194114	BIDIR_768
chr1	35268123	35269497	BIDIR_769
chr1	35354474	35354550	BIDIR_770
chr1	35423535	35423634	BIDIR_771
chr1	35426073	35426264	BIDIR_772
chr1	35428846	35428951	BIDIR_773
chr1	35431484	35434106	BIDIR_774
chr1	35522695	35522761	BIDIR_775
chr1	35556955	35558385	BIDIR_776
chr1	35565859	35565949	BIDIR_777
chr1	35572552	35575323	BIDIR_778
chr1	35595518	35595617	BIDIR_779
chr1	35595708	35595799	BIDIR_780
chr1	35640895	35642508	BIDIR_781
chr1	35718024	35718137	BIDIR_782
chr1	35718263	35719402	BIDIR_783
chr1	35769256	35770228	BIDIR_784
chr1	35807485	35808947	BIDIR_785
chr1	35883624	35884153	BIDIR_786
chr1	35929198	35929322	BIDIR_787
chr1	35930219	35931657	BIDIR_788
chr1	36148723	36151615	BIDIR_789
chr1	36160791	36161396	BIDIR_790
chr1	36187751	36188417	BIDIR_791
chr1	36224022	36225344	BIDIR_792
chr1	36320571	36325063	BIDIR_793
chr1	36374074	36375382	BIDIR_794
chr1	36385117	36387263	BIDIR_795
chr1	36397014	36398769	BIDIR_796
chr1	36400775	36401687	BIDIR_797
chr1	36427791	36427867	BIDIR_798
chr1	36429877	36430084	BIDIR_799
chr1	36432354	36432618	BIDIR_800
chr1	36432892	36433919	BIDIR_801
chr1	36436547	36437444	BIDIR_802
chr1	36439049	36439156	BIDIR_803
chr1	36439894	36441427	BIDIR_804
chr1	36449950	36450074	BIDIR_805
chr1	36450371	36450826	BIDIR_806
chr1	36451129	36451516	BIDIR_807
chr1	36463358	36465289	BIDIR_808
chr1	36470365	36470717	BIDIR_809
chr1	37471201	37471282	BIDIR_810
chr1	37471436	37472363	BIDIR_811
chr1	37479386	37480247	BIDIR_812
chr1	37484321	37484416	BIDIR_813
chr1	37514504	37515181	BIDIR_814
chr1	37689685	37691401	BIDIR_815
chr1	37691605	37693152	BIDIR_816
chr1	37711290	37711951	BIDIR_817
chr1	37721015	37721243	BIDIR_818
chr1	37752417	37753525	BIDIR_819
chr1	37793476	37794322	BIDIR_820
chr1	37807755	37807853	BIDIR_821
chr1	37859158	37860909	BIDIR_822
chr1	37865311	37866016	BIDIR_823
chr1	37908480	37908528	BIDIR_824
chr1	37908752	37908889	BIDIR_825
chr1	37931880	37932071	BIDIR_826
chr1	37946837	37947388	BIDIR_827
chr1	37989826	37990267	BIDIR_828
chr1	38011663	38013783	BIDIR_829
chr1	38041603	38041697	BIDIR_830
chr1	38860830	38860914	BIDIR_831
chr1	38862402	38862653	BIDIR_832
chr1	38867605	38868195	BIDIR_833
chr1	38871422	38873986	BIDIR_834
chr1	38901137	38901219	BIDIR_835
chr1	38901315	38901381	BIDIR_836
chr1	38958799	38960600	BIDIR_837
chr1	38990659	38991410	BIDIR_838
chr1	39025985	39027096	BIDIR_839
chr1	39104503	39106301	BIDIR_840
chr1	39177617	39180122	BIDIR_841
chr1	39183341	39184325	BIDIR_842
chr1	39191361	39192905	BIDIR_843
chr1	39394311	39396888	BIDIR_844
chr1	39398226	39399376	BIDIR_845
chr1	39408254	39410221	BIDIR_846
chr1	39410920	39411319	BIDIR_847
chr1	39522243	39522429	BIDIR_848
chr1	39528911	39529021	BIDIR_849
chr1	39576661	39576900	BIDIR_850
chr1	39606070	39608513	BIDIR_851
chr1	39639498	39640339	BIDIR_852
chr1	39738595	39739990	BIDIR_853
chr1	39755044	39761877	BIDIR_854
chr1	39788557	39789954	BIDIR_855
chr1	39799143	39799872	BIDIR_856
chr1	39817138	39817610	BIDIR_857
chr1	39879813	39879884	BIDIR_858
chr1	39882572	39884232	BIDIR_859
chr1	39898113	39900157	BIDIR_860
chr1	39901284	39902313	BIDIR_861
chr1	40002811	40002903	BIDIR_862
chr1	40039299	40041258	BIDIR_863
chr1	40070843	40072968	BIDIR_864
chr1	40096937	40097419	BIDIR_865
chr1	40161013	40161677	BIDIR_866
chr1	40256089	40258996	BIDIR_867
chr1	40297969	40302045	BIDIR_868
chr1	40304301	40305780	BIDIR_869
chr1	40314895	40317134	BIDIR_870
chr1	40373232	40374213	BIDIR_871
chr1	40374330	40374583	BIDIR_872
chr1	40484256	40484392	BIDIR_873
chr1	40484603	40485100	BIDIR_874
chr1	40485907	40486003	BIDIR_875
chr1	40506544	40506671	BIDIR_876
chr1	40529905	40532046	BIDIR_877
chr1	40532815	40532943	BIDIR_878
chr1	40691330	40692924	BIDIR_879
chr1	40875358	40876403	BIDIR_880
chr1	40877220	40878316	BIDIR_881
chr1	40897169	40898122	BIDIR_882
chr1	40898365	40900340	BIDIR_883
chr1	40966944	40968891	BIDIR_884
chr1	40978474	40981402	BIDIR_885
chr1	41022443	41033188	BIDIR_886
chr1	41037862	41037999	BIDIR_887
chr1	41042692	41042829	BIDIR_888
chr1	41043242	41047680	BIDIR_889
chr1	41058154	41058243	BIDIR_890
chr1	41058470	41059858	BIDIR_891
chr1	41066937	41067333	BIDIR_892
chr1	41109214	41110448	BIDIR_893
chr1	41117265	41117358	BIDIR_894
chr1	41241196	41242809	BIDIR_895
chr1	41374612	41374951	BIDIR_896
chr1	41375347	41375524	BIDIR_897
chr1	41381177	41383445	BIDIR_898
chr1	41481932	41483048	BIDIR_899
chr1	41495040	41497841	BIDIR_900
chr1	41661542	41663340	BIDIR_901
chr1	41671767	41671864	BIDIR_902
chr1	41671958	41672901	BIDIR_903
chr1	41783004	41783904	BIDIR_904
chr1	41869963	41870047	BIDIR_905
chr1	41870434	41870516	BIDIR_906
chr1	41878611	41879196	BIDIR_907
chr1	41890093	41890218	BIDIR_908
chr1	41899604	41903394	BIDIR_909
chr1	41954267	41957104	BIDIR_910
chr1	42232823	42232900	BIDIR_911
chr1	42233236	42233344	BIDIR_912
chr1	42334821	42337432	BIDIR_913
chr1	42455909	42457124	BIDIR_914
chr1	42499959	42500442	BIDIR_915
chr1	42657364	42659382	BIDIR_916
chr1	42681187	42683155	BIDIR_917
chr1	42816246	42817982	BIDIR_918
chr1	42829958	42833036	BIDIR_919
chr1	42833441	42833526	BIDIR_920
chr1	42956907	42960057	BIDIR_921
chr1	42960213	42960448	BIDIR_922
chr1	42966775	42967733	BIDIR_923
chr1	43006576	43009270	BIDIR_924
chr1	43152554	43153413	BIDIR_925
chr1	43154436	43155248	BIDIR_926
chr1	43172139	43172387	BIDIR_927
chr1	43205696	43208094	BIDIR_928
chr1	43270275	43272368	BIDIR_929
chr1	43274378	43275622	BIDIR_930
chr1	43286047	43286217	BIDIR_931
chr1	43348314	43349566	BIDIR_932
chr1	43356553	43364127	BIDIR_933
chr1	43366056	43370132	BIDIR_934
chr1	43379599	43380296	BIDIR_935
chr1	43389338	43390200	BIDIR_936
chr1	43390375	43391158	BIDIR_937
chr1	43446192	43447068	BIDIR_938
chr1	43450650	43451160	BIDIR_939
chr1	43452504	43455428	BIDIR_940
chr1	43471715	43473595	BIDIR_941
chr1	43475337	43476876	BIDIR_942
chr1	43525412	43526632	BIDIR_943
chr1	43530279	43531766	BIDIR_944
chr1	43549919	43550754	BIDIR_945
chr1	43581854	43582750	BIDIR_946
chr1	43644444	43644518	BIDIR_947
chr1	43649364	43650932	BIDIR_948
chr1	43703254	43708217	BIDIR_949
chr1	43782954	43784740	BIDIR_950
chr1	43821494	43822913	BIDIR_951
chr1	43834754	43835482	BIDIR_952
chr1	43835775	43836489	BIDIR_953
chr1	43836584	43836902	BIDIR_954
chr1	43857719	43858059	BIDIR_955
chr1	43858259	43858877	BIDIR_956
chr1	43884687	43886107	BIDIR_957
chr1	43921109	43922967	BIDIR_958
chr1	43929790	43930070	BIDIR_959
chr1	43932921	43935289	BIDIR_960
chr1	43936939	43938520	BIDIR_961
chr1	43969764	43970229	BIDIR_962
chr1	43976746	43981134	BIDIR_963
chr1	43989786	43992281	BIDIR_964
chr1	43993881	43997892	BIDIR_965
chr1	44029066	44032437	BIDIR_966
chr1	44154221	44155885	BIDIR_967
chr1	44213187	44213866	BIDIR_968
chr1	44219273	44223917	BIDIR_969
chr1	44328219	44328317	BIDIR_970
chr1	44405148	44405941	BIDIR_971
chr1	44546126	44546524	BIDIR_972
chr1	44553711	44554057	BIDIR_973
chr1	44555294	44555853	BIDIR_974
chr1	44631268	44632932	BIDIR_975
chr1	44650727	44652759	BIDIR_976
chr1	44673787	44673880	BIDIR_977
chr1	44674056	44674659	BIDIR_978
chr1	44730477	44731770	BIDIR_979
chr1	44738394	44741302	BIDIR_980
chr1	44773530	44779565	BIDIR_981
chr1	44793142	44793251	BIDIR_982
chr1	44793397	44794559	BIDIR_983
chr1	44799589	44801004	BIDIR_984
chr1	44805914	44808892	BIDIR_985
chr1	44819432	44820241	BIDIR_986
chr1	44907237	44908483	BIDIR_987
chr1	45012114	45013100	BIDIR_988
chr1	45015910	45016112	BIDIR_989
chr1	45016434	45016813	BIDIR_990
chr1	45114788	45115148	BIDIR_991
chr1	45206005	45206658	BIDIR_992
chr1	45303285	45304888	BIDIR_993
chr1	45329537	45329854	BIDIR_994
chr1	45338935	45346888	BIDIR_995
chr1	45398788	45399088	BIDIR_996
chr1	45399272	45399553	BIDIR_997
chr1	45472827	45472912	BIDIR_998
chr1	45473207	45473300	BIDIR_999
chr1	45482734	45482844	BIDIR_1000
chr1	45483020	45483182	BIDIR_1001
chr1	45501357	45501617	BIDIR_1002
chr1	45508208	45514690	BIDIR_1003
chr1	45521411	45523551	BIDIR_1004
chr1	45550372	45551096	BIDIR_1005
chr1	45583504	45585093	BIDIR_1006
chr1	45612475	45612696	BIDIR_1007
chr1	45618791	45620261	BIDIR_1008
chr1	45685984	45688659	BIDIR_1009
chr1	45692843	45696185	BIDIR_1010
chr1	45739913	45739983	BIDIR_1011
chr1	45750123	45751259	BIDIR_1012
chr1	45802594	45804221	BIDIR_1013
chr1	45891730	45892992	BIDIR_1014
chr1	45928810	45930022	BIDIR_1015
chr1	46038958	46041287	BIDIR_1016
chr1	46062494	46063529	BIDIR_1017
chr1	46065398	46065480	BIDIR_1018
chr1	46124514	46124764	BIDIR_1019
chr1	46132746	46133781	BIDIR_1020
chr1	46183153	46183608	BIDIR_1021
chr1	46183702	46183967	BIDIR_1022
chr1	46186590	46189086	BIDIR_1023
chr1	46195462	46199507	BIDIR_1024
chr1	46220437	46220663	BIDIR_1025
chr1	46223489	46224204	BIDIR_1026
chr1	46247452	46248398	BIDIR_1027
chr1	46275895	46282722	BIDIR_1028
chr1	46302676	46305023	BIDIR_1029
chr1	46339799	46341222	BIDIR_1030
chr1	46442670	46443380	BIDIR_1031
chr1	46489329	46489921	BIDIR_1032
chr1	46603806	46604688	BIDIR_1033
chr1	46613143	46613242	BIDIR_1034
chr1	46616454	46617585	BIDIR_1035
chr1	46617712	46619351	BIDIR_1036
chr1	46667947	46668272	BIDIR_1037
chr1	46668565	46668734	BIDIR_1038
chr1	46719511	46719630	BIDIR_1039
chr1	46857823	46857916	BIDIR_1040
chr1	47096655	47097187	BIDIR_1041
chr1	47107776	47108305	BIDIR_1042
chr1	47108784	47109029	BIDIR_1043
chr1	47178824	47179631	BIDIR_1044
chr1	47275343	47275433	BIDIR_1045
chr1	47313592	47315666	BIDIR_1046
chr1	47332660	47335595	BIDIR_1047
chr1	47356957	47357106	BIDIR_1048
chr1	47357669	47357833	BIDIR_1049
chr1	47404244	47404339	BIDIR_1050
chr1	47436984	47438447	BIDIR_1051
chr1	47570097	47570400	BIDIR_1052
chr1	47958421	47958499	BIDIR_1053
chr1	48381719	48381838	BIDIR_1054
chr1	48472215	48472546	BIDIR_1055
chr1	48584479	48584665	BIDIR_1056
chr1	48594027	48594122	BIDIR_1057
chr1	50620539	50621379	BIDIR_1058
chr1	50959408	50960649	BIDIR_1059
chr1	50967776	50970952	BIDIR_1060
chr1	50977363	50979164	BIDIR_1061
chr1	51196916	51196987	BIDIR_1062
chr1	51236164	51236902	BIDIR_1063
chr1	51250699	51250801	BIDIR_1064
chr1	51250967	51251643	BIDIR_1065
chr1	51284464	51284663	BIDIR_1066
chr1	51285023	51288747	BIDIR_1067
chr1	51289662	51289876	BIDIR_1068
chr1	51294672	51294757	BIDIR_1069
chr1	51307671	51307923	BIDIR_1070
chr1	51330191	51332555	BIDIR_1071
chr1	51518251	51519634	BIDIR_1072
chr1	51541674	51542739	BIDIR_1073
chr1	51567824	51568309	BIDIR_1074
chr1	51569251	51570486	BIDIR_1075
chr1	51617223	51617401	BIDIR_1076
chr1	51621424	51623460	BIDIR_1077
chr1	51636696	51637769	BIDIR_1078
chr1	51638394	51638967	BIDIR_1079
chr1	51728943	51730587	BIDIR_1080
chr1	51788486	51788751	BIDIR_1081
chr1	51877816	51879963	BIDIR_1082
chr1	51896813	51898780	BIDIR_1083
chr1	51956720	51956822	BIDIR_1084
chr1	51965007	51965171	BIDIR_1085
chr1	51965428	51965591	BIDIR_1086
chr1	52033467	52033937	BIDIR_1087
chr1	52054853	52056934	BIDIR_1088
chr1	52141515	52143562	BIDIR_1089
chr1	52158751	52159040	BIDIR_1090
chr1	52348342	52350131	BIDIR_1091
chr1	52403762	52405044	BIDIR_1092
chr1	52405470	52405741	BIDIR_1093
chr1	52418622	52418740	BIDIR_1094
chr1	52421575	52423519	BIDIR_1095
chr1	52521639	52521709	BIDIR_1096
chr1	52552648	52553541	BIDIR_1097
chr1	52697432	52699106	BIDIR_1098
chr1	52700247	52704342	BIDIR_1099
chr1	52708060	52708934	BIDIR_1100
chr1	52772151	52772711	BIDIR_1101
chr1	52921393	52921959	BIDIR_1102
chr1	53014697	53015204	BIDIR_1103
chr1	53196338	53197220	BIDIR_1104
chr1	53205344	53205483	BIDIR_1105
chr1	53210203	53210593	BIDIR_1106
chr1	53211057	53211133	BIDIR_1107
chr1	53212862	53214060	BIDIR_1108
chr1	53214230	53214803	BIDIR_1109
chr1	53219930	53221185	BIDIR_1110
chr1	53221478	53221543	BIDIR_1111
chr1	53238443	53238776	BIDIR_1112
chr1	53325489	53327990	BIDIR_1113
chr1	53412837	53414066	BIDIR_1114
chr1	53597114	53597210	BIDIR_1115
chr1	53722860	53722936	BIDIR_1116
chr1	53837291	53838935	BIDIR_1117
chr1	53890029	53890362	BIDIR_1118
chr1	53894159	53894257	BIDIR_1119
chr1	53946041	53946807	BIDIR_1120
chr1	53947238	53947317	BIDIR_1121
chr1	53956922	53957584	BIDIR_1122
chr1	54052206	54052854	BIDIR_1123
chr1	54053034	54053146	BIDIR_1124
chr1	54053334	54053438	BIDIR_1125
chr1	54054117	54055424	BIDIR_1126
chr1	54199719	54200029	BIDIR_1127
chr1	54224165	54227471	BIDIR_1128
chr1	54345728	54345936	BIDIR_1129
chr1	54408214	54408641	BIDIR_1130
chr1	54487852	54489492	BIDIR_1131
chr1	54499167	54500093	BIDIR_1132
chr1	54541757	54543215	BIDIR_1133
chr1	54622027	54622152	BIDIR_1134
chr1	54715478	54716306	BIDIR_1135
chr1	54801053	54801752	BIDIR_1136
chr1	54886232	54887941	BIDIR_1137
chr1	55039525	55039628	BIDIR_1138
chr1	55065537	55065622	BIDIR_1139
chr1	55214491	55215045	BIDIR_1140
chr1	55215170	55215623	BIDIR_1141
chr1	55427741	55428217	BIDIR_1142
chr1	55428465	55430304	BIDIR_1143
chr1	56579321	56579868	BIDIR_1144
chr1	56644704	56645932	BIDIR_1145
chr1	58056081	58056468	BIDIR_1146
chr1	58545972	58547175	BIDIR_1147
chr1	58577270	58577659	BIDIR_1148
chr1	58578714	58579542	BIDIR_1149
chr1	58583853	58585720	BIDIR_1150
chr1	58586056	58586828	BIDIR_1151
chr1	58691570	58691644	BIDIR_1152
chr1	58754881	58756154	BIDIR_1153
chr1	58783495	58784859	BIDIR_1154
chr1	58814226	58817130	BIDIR_1155
chr1	58848523	58849612	BIDIR_1156
chr1	58882612	58884270	BIDIR_1157
chr1	58903290	58904423	BIDIR_1158
chr1	59296207	59299387	BIDIR_1159
chr1	59427009	59427559	BIDIR_1160
chr1	59427931	59428008	BIDIR_1161
chr1	59730803	59731191	BIDIR_1162
chr1	59813430	59815425	BIDIR_1163
chr1	61049744	61050806	BIDIR_1164
chr1	61056784	61057282	BIDIR_1165
chr1	61057604	61058208	BIDIR_1166
chr1	61076654	61078151	BIDIR_1167
chr1	61083431	61083633	BIDIR_1168
chr1	61724047	61724552	BIDIR_1169
chr1	61724756	61725636	BIDIR_1170
chr1	61741250	61743671	BIDIR_1171
chr1	62122072	62122901	BIDIR_1172
chr1	62434351	62438351	BIDIR_1173
chr1	62606612	62606703	BIDIR_1174
chr1	62686708	62686974	BIDIR_1175
chr1	62687175	62689097	BIDIR_1176
chr1	62783720	62784477	BIDIR_1177
chr1	63316917	63317946	BIDIR_1178
chr1	63322107	63322592	BIDIR_1179
chr1	63367524	63368089	BIDIR_1180
chr1	63438670	63438788	BIDIR_1181
chr1	63439189	63439321	BIDIR_1182
chr1	63439922	63440433	BIDIR_1183
chr1	63451631	63451757	BIDIR_1184
chr1	63522884	63522971	BIDIR_1185
chr1	63523093	63523678	BIDIR_1186
chr1	63593153	63593383	BIDIR_1187
chr1	63593642	63593770	BIDIR_1188
chr1	63594247	63594494	BIDIR_1189
chr1	63661789	63663441	BIDIR_1190
chr1	64171344	64172430	BIDIR_1191
chr1	64470103	64470937	BIDIR_1192
chr1	64744268	64746145	BIDIR_1193
chr1	64831005	64836311	BIDIR_1194
chr1	64839484	64841279	BIDIR_1195
chr1	64917186	64917942	BIDIR_1196
chr1	64966853	64967055	BIDIR_1197
chr1	65002295	65003415	BIDIR_1198
chr1	65066672	65068599	BIDIR_1199
chr1	65146720	65149563	BIDIR_1200
chr1	65177218	65177932	BIDIR_1201
chr1	65253919	65255413	BIDIR_1202
chr1	65419836	65421268	BIDIR_1203
chr1	66261593	66262935	BIDIR_1204
chr1	66265112	66267829	BIDIR_1205
chr1	66270471	66270548	BIDIR_1206
chr1	66270865	66273331	BIDIR_1207
chr1	66281629	66283222	BIDIR_1208
chr1	66293521	66304741	BIDIR_1209
chr1	66314467	66316984	BIDIR_1210
chr1	66323244	66326194	BIDIR_1211
chr1	66330537	66335674	BIDIR_1212
chr1	66341689	66343557	BIDIR_1213
chr1	66349011	66351302	BIDIR_1214
chr1	66542278	66544053	BIDIR_1215
chr1	66562841	66564900	BIDIR_1216
chr1	66923959	66924052	BIDIR_1217
chr1	66924260	66926353	BIDIR_1218
chr1	66930161	66930732	BIDIR_1219
chr1	66990283	66992289	BIDIR_1220
chr1	67052933	67053365	BIDIR_1221
chr1	67053510	67054519	BIDIR_1222
chr1	67373025	67377067	BIDIR_1223
chr1	67429853	67431403	BIDIR_1224
chr1	67685177	67688530	BIDIR_1225
chr1	67698761	67701431	BIDIR_1226
chr1	67713248	67714248	BIDIR_1227
chr1	67717109	67717303	BIDIR_1228
chr1	67736000	67736835	BIDIR_1229
chr1	67746917	67751030	BIDIR_1230
chr1	67752783	67755706	BIDIR_1231
chr1	67759700	67759784	BIDIR_1232
chr1	67830889	67834491	BIDIR_1233
chr1	68057979	68058181	BIDIR_1234
chr1	68058367	68058807	BIDIR_1235
chr1	68110590	68110678	BIDIR_1236
chr1	68160231	68162102	BIDIR_1237
chr1	68198063	68198540	BIDIR_1238
chr1	68232095	68233235	BIDIR_1239
chr1	68322083	68322177	BIDIR_1240
chr1	68322686	68323686	BIDIR_1241
chr1	68377529	68379549	BIDIR_1242
chr1	68384161	68385631	BIDIR_1243
chr1	68386380	68386493	BIDIR_1244
chr1	68472546	68474207	BIDIR_1245
chr1	68474481	68474602	BIDIR_1246
chr1	68494455	68494585	BIDIR_1247
chr1	68495552	68497931	BIDIR_1248
chr1	70205298	70206127	BIDIR_1249
chr1	70220920	70221834	BIDIR_1250
chr1	70353553	70354381	BIDIR_1251
chr1	70354496	70355101	BIDIR_1252
chr1	70355678	70356247	BIDIR_1253
chr1	70410292	70411160	BIDIR_1254
chr1	71080796	71080863	BIDIR_1255
chr1	71081014	71082182	BIDIR_1256
chr1	72274792	72275054	BIDIR_1257
chr1	74198360	74198444	BIDIR_1258
chr1	74732930	74733496	BIDIR_1259
chr1	74733624	74734638	BIDIR_1260
chr1	75375744	75375995	BIDIR_1261
chr1	75723514	75725554	BIDIR_1262
chr1	75725693	75725854	BIDIR_1263
chr1	75738667	75738772	BIDIR_1264
chr1	75739954	75740039	BIDIR_1265
chr1	75742125	75745066	BIDIR_1266
chr1	75774734	75776032	BIDIR_1267
chr1	75784695	75785691	BIDIR_1268
chr1	75785967	75786533	BIDIR_1269
chr1	76157768	76159034	BIDIR_1270
chr1	76237077	76240781	BIDIR_1271
chr1	76253683	76255270	BIDIR_1272
chr1	76700203	76700288	BIDIR_1273
chr1	76897277	76898160	BIDIR_1274
chr1	77005087	77005721	BIDIR_1275
chr1	77129108	77129697	BIDIR_1276
chr1	77219094	77219746	BIDIR_1277
chr1	77536461	77537696	BIDIR_1278
chr1	77682164	77684366	BIDIR_1279
chr1	77761073	77761192	BIDIR_1280
chr1	77779331	77779896	BIDIR_1281
chr1	77780003	77780210	BIDIR_1282
chr1	77811672	77811854	BIDIR_1283
chr1	77880429	77880510	BIDIR_1284
chr1	77978034	77979783	BIDIR_1285
chr1	78003998	78005546	BIDIR_1286
chr1	78101283	78103070	BIDIR_1287
chr1	78105721	78106555	BIDIR_1288
chr1	81524226	81524302	BIDIR_1289
chr1	81734897	81734964	BIDIR_1290
chr1	83167498	83167853	BIDIR_1291
chr1	83167993	83168072	BIDIR_1292
chr1	83998460	83998783	BIDIR_1293
chr1	83999018	83999146	BIDIR_1294
chr1	83999408	83999575	BIDIR_1295
chr1	84076290	84079444	BIDIR_1296
chr1	84145550	84147451	BIDIR_1297
chr1	84155660	84157230	BIDIR_1298
chr1	84164914	84169037	BIDIR_1299
chr1	84246751	84248401	BIDIR_1300
chr1	84253326	84254700	BIDIR_1301
chr1	84271274	84272767	BIDIR_1302
chr1	84296051	84305252	BIDIR_1303
chr1	84346966	84352750	BIDIR_1304
chr1	84352952	84354642	BIDIR_1305
chr1	84360632	84363166	BIDIR_1306
chr1	84364673	84366990	BIDIR_1307
chr1	84376456	84376539	BIDIR_1308
chr1	84432438	84436274	BIDIR_1309
chr1	84478740	84479964	BIDIR_1310
chr1	84496502	84500209	BIDIR_1311
chr1	84506436	84506605	BIDIR_1312
chr1	84506853	84507126	BIDIR_1313
chr1	84507392	84507503	BIDIR_1314
chr1	84518718	84519009	BIDIR_1315
chr1	84572945	84575002	BIDIR_1316
chr1	84598521	84600523	BIDIR_1317
chr1	84602706	84605042	BIDIR_1318
chr1	84618978	84620225	BIDIR_1319
chr1	84620450	84621241	BIDIR_1320
chr1	84689875	84691033	BIDIR_1321
chr1	84892592	84893647	BIDIR_1322
chr1	84945693	84946416	BIDIR_1323
chr1	84983414	84983501	BIDIR_1324
chr1	84983718	84983894	BIDIR_1325
chr1	85047573	85049368	BIDIR_1326
chr1	85200169	85202510	BIDIR_1327
chr1	85275550	85277320	BIDIR_1328
chr1	85296596	85299750	BIDIR_1329
chr1	85312823	85312896	BIDIR_1330
chr1	85319705	85321834	BIDIR_1331
chr1	85324822	85327477	BIDIR_1332
chr1	85328318	85331298	BIDIR_1333
chr1	85450981	85451910	BIDIR_1334
chr1	85452298	85452377	BIDIR_1335
chr1	85464158	85466204	BIDIR_1336
chr1	85521455	85522026	BIDIR_1337
chr1	85575732	85578193	BIDIR_1338
chr1	85580649	85583600	BIDIR_1339
chr1	85607094	85608346	BIDIR_1340
chr1	85611266	85613494	BIDIR_1341
chr1	85628444	85629916	BIDIR_1342
chr1	85707828	85709212	BIDIR_1343
chr1	85849871	85850585	BIDIR_1344
chr1	86390195	86390354	BIDIR_1345
chr1	86390542	86390813	BIDIR_1346
chr1	86395466	86396682	BIDIR_1347
chr1	86704421	86704681	BIDIR_1348
chr1	86705214	86705350	BIDIR_1349
chr1	86774568	86774925	BIDIR_1350
chr1	86899935	86900009	BIDIR_1351
chr1	86900457	86900528	BIDIR_1352
chr1	86914390	86915018	BIDIR_1353
chr1	86915160	86915934	BIDIR_1354
chr1	87328047	87329497	BIDIR_1355
chr1	87331145	87331875	BIDIR_1356
chr1	87332538	87332943	BIDIR_1357
chr1	87334279	87336435	BIDIR_1358
chr1	87805806	87805923	BIDIR_1359
chr1	87806084	87806930	BIDIR_1360
chr1	88684002	88685255	BIDIR_1361
chr1	88846821	88847639	BIDIR_1362
chr1	88891412	88891680	BIDIR_1363
chr1	88892053	88893259	BIDIR_1364
chr1	88992112	88993164	BIDIR_1365
chr1	89017565	89018120	BIDIR_1366
chr1	89022406	89022496	BIDIR_1367
chr1	89022590	89022962	BIDIR_1368
chr1	89261549	89261662	BIDIR_1369
chr1	89261905	89262970	BIDIR_1370
chr1	89523492	89525822	BIDIR_1371
chr1	89622034	89622162	BIDIR_1372
chr1	89624542	89624624	BIDIR_1373
chr1	89632296	89633826	BIDIR_1374
chr1	89820555	89822523	BIDIR_1375
chr1	89843247	89844989	BIDIR_1376
chr1	89994811	89994934	BIDIR_1377
chr1	89995076	89995591	BIDIR_1378
chr1	91021121	91022708	BIDIR_1379
chr1	91288007	91288078	BIDIR_1380
chr1	91329211	91329287	BIDIR_1381
chr1	91329639	91329846	BIDIR_1382
chr1	91404420	91404757	BIDIR_1383
chr1	91500315	91501745	BIDIR_1384
chr1	91736781	91737753	BIDIR_1385
chr1	91885130	91886538	BIDIR_1386
chr1	91904380	91904564	BIDIR_1387
chr1	92029646	92031345	BIDIR_1388
chr1	92080125	92080945	BIDIR_1389
chr1	92128112	92128318	BIDIR_1390
chr1	92128482	92128600	BIDIR_1391
chr1	92241741	92243722	BIDIR_1392
chr1	92298535	92298860	BIDIR_1393
chr1	92299366	92299442	BIDIR_1394
chr1	92484665	92485231	BIDIR_1395
chr1	92485801	92486146	BIDIR_1396
chr1	92486344	92487042	BIDIR_1397
chr1	92696294	92696366	BIDIR_1398
chr1	92784616	92785700	BIDIR_1399
chr1	92804335	92805294	BIDIR_1400
chr1	92831532	92832597	BIDIR_1401
chr1	92950046	92950256	BIDIR_1402
chr1	92960466	92962903	BIDIR_1403
chr1	93078103	93080340	BIDIR_1404
chr1	93148135	93151719	BIDIR_1405
chr1	93179439	93181580	BIDIR_1406
chr1	93215577	93216057	BIDIR_1407
chr1	93259039	93259179	BIDIR_1408
chr1	93264655	93265312	BIDIR_1409
chr1	93269371	93269460	BIDIR_1410
chr1	93271745	93272130	BIDIR_1411
chr1	93281322	93281870	BIDIR_1412
chr1	93285430	93285515	BIDIR_1413
chr1	93287198	93287369	BIDIR_1414
chr1	93314611	93315429	BIDIR_1415
chr1	93338458	93339146	BIDIR_1416
chr1	93345145	93345553	BIDIR_1417
chr1	93345847	93345952	BIDIR_1418
chr1	93346556	93346913	BIDIR_1419
chr1	93447329	93449818	BIDIR_1420
chr1	93516094	93516604	BIDIR_1421
chr1	93561353	93561443	BIDIR_1422
chr1	93587523	93587606	BIDIR_1423
chr1	93589092	93589289	BIDIR_1424
chr1	93590118	93590402	BIDIR_1425
chr1	93598931	93599077	BIDIR_1426
chr1	93680602	93682612	BIDIR_1427
chr1	93699098	93700008	BIDIR_1428
chr1	93701302	93702399	BIDIR_1429
chr1	93734866	93736791	BIDIR_1430
chr1	93737534	93739375	BIDIR_1431
chr1	93773267	93777333	BIDIR_1432
chr1	93778805	93781111	BIDIR_1433
chr1	93813224	93813328	BIDIR_1434
chr1	93818976	93819318	BIDIR_1435
chr1	93846004	93846795	BIDIR_1436
chr1	93878769	93879012	BIDIR_1437
chr1	93879345	93879579	BIDIR_1438
chr1	93908613	93909850	BIDIR_1439
chr1	94014667	94014760	BIDIR_1440
chr1	94014909	94015828	BIDIR_1441
chr1	94044052	94044995	BIDIR_1442
chr1	94045285	94046425	BIDIR_1443
chr1	94067507	94070249	BIDIR_1444
chr1	94236886	94239153	BIDIR_1445
chr1	94245207	94250110	BIDIR_1446
chr1	94255179	94256036	BIDIR_1447
chr1	94269735	94272973	BIDIR_1448
chr1	94280662	94282535	BIDIR_1449
chr1	94299409	94301916	BIDIR_1450
chr1	94307951	94313019	BIDIR_1451
chr1	94314620	94314791	BIDIR_1452
chr1	94321501	94324414	BIDIR_1453
chr1	94324525	94324638	BIDIR_1454
chr1	94325490	94329085	BIDIR_1455
chr1	94417706	94418814	BIDIR_1456
chr1	94528432	94528553	BIDIR_1457
chr1	94528784	94528974	BIDIR_1458
chr1	94540509	94542665	BIDIR_1459
chr1	94579227	94580866	BIDIR_1460
chr1	94604969	94607037	BIDIR_1461
chr1	94619759	94624341	BIDIR_1462
chr1	94641986	94642115	BIDIR_1463
chr1	94646291	94646742	BIDIR_1464
chr1	94647689	94647792	BIDIR_1465
chr1	94652761	94653176	BIDIR_1466
chr1	94653480	94654932	BIDIR_1467
chr1	94713514	94714807	BIDIR_1468
chr1	94728153	94728247	BIDIR_1469
chr1	94728538	94729282	BIDIR_1470
chr1	94735230	94735732	BIDIR_1471
chr1	94801853	94802634	BIDIR_1472
chr1	94819745	94821001	BIDIR_1473
chr1	94854256	94855448	BIDIR_1474
chr1	94862282	94864996	BIDIR_1475
chr1	94925276	94927900	BIDIR_1476
chr1	95072181	95073703	BIDIR_1477
chr1	95116737	95117928	BIDIR_1478
chr1	95169484	95169648	BIDIR_1479
chr1	95188149	95188326	BIDIR_1480
chr1	95233606	95234853	BIDIR_1481
chr1	96363326	96363419	BIDIR_1482
chr1	96721248	96723008	BIDIR_1483
chr1	97277597	97278815	BIDIR_1484
chr1	97546439	97546524	BIDIR_1485
chr1	97921179	97921478	BIDIR_1486
chr1	98323133	98324595	BIDIR_1487
chr1	98325808	98326585	BIDIR_1488
chr1	98661250	98662154	BIDIR_1489
chr1	99764766	99766915	BIDIR_1490
chr1	99773659	99774170	BIDIR_1491
chr1	99849515	99850608	BIDIR_1492
chr1	99969175	99970812	BIDIR_1493
chr1	99972348	99972832	BIDIR_1494
chr1	100036631	100037294	BIDIR_1495
chr1	100037587	100038560	BIDIR_1496
chr1	100038721	100039068	BIDIR_1497
chr1	100071036	100071254	BIDIR_1498
chr1	100081172	100086066	BIDIR_1499
chr1	100132491	100133343	BIDIR_1500
chr1	100146954	100148170	BIDIR_1501
chr1	100265700	100267049	BIDIR_1502
chr1	100351026	100352981	BIDIR_1503
chr1	100637943	100638105	BIDIR_1504
chr1	100894543	100896537	BIDIR_1505
chr1	100896656	100896885	BIDIR_1506
chr1	100981625	100984811	BIDIR_1507
chr1	100986563	100986688	BIDIR_1508
chr1	100998553	100998639	BIDIR_1509
chr1	101024806	101026517	BIDIR_1510
chr1	101880439	101880594	BIDIR_1511
chr1	101880806	101880900	BIDIR_1512
chr1	101949672	101949885	BIDIR_1513
chr1	102933787	102934036	BIDIR_1514
chr1	103525581	103526523	BIDIR_1515
chr1	107056187	107057192	BIDIR_1516
chr1	107057307	107058564	BIDIR_1517
chr1	107943562	107943635	BIDIR_1518
chr1	108159952	108160421	BIDIR_1519
chr1	108160610	108160750	BIDIR_1520
chr1	108199226	108201103	BIDIR_1521
chr1	108691542	108693480	BIDIR_1522
chr1	108746561	108747755	BIDIR_1523
chr1	108830476	108831130	BIDIR_1524
chr1	108876438	108878401	BIDIR_1525
chr1	108890142	108890338	BIDIR_1526
chr1	108894849	108894998	BIDIR_1527
chr1	108895972	108896056	BIDIR_1528
chr1	108900911	108901655	BIDIR_1529
chr1	108902137	108902925	BIDIR_1530
chr1	108904763	108904850	BIDIR_1531
chr1	108931889	108935957	BIDIR_1532
chr1	108962854	108964015	BIDIR_1533
chr1	108992476	108992773	BIDIR_1534
chr1	109029504	109029591	BIDIR_1535
chr1	109037068	109037473	BIDIR_1536
chr1	109079447	109080429	BIDIR_1537
chr1	109089396	109092448	BIDIR_1538
chr1	109100077	109100287	BIDIR_1539
chr1	109197842	109199105	BIDIR_1540
chr1	109213323	109215623	BIDIR_1541
chr1	109276002	109276097	BIDIR_1542
chr1	109282830	109282955	BIDIR_1543
chr1	109283174	109284441	BIDIR_1544
chr1	109293935	109294015	BIDIR_1545
chr1	109426014	109426914	BIDIR_1546
chr1	109477741	109479122	BIDIR_1547
chr1	109483768	109484373	BIDIR_1548
chr1	109484518	109485172	BIDIR_1549
chr1	109503605	109504623	BIDIR_1550
chr1	109544424	109549465	BIDIR_1551
chr1	109603787	109607187	BIDIR_1552
chr1	109619591	109619935	BIDIR_1553
chr1	109620429	109621592	BIDIR_1554
chr1	109655720	109656346	BIDIR_1555
chr1	109910400	109911445	BIDIR_1556
chr1	110034225	110035317	BIDIR_1557
chr1	110150407	110151121	BIDIR_1558
chr1	110210446	110210558	BIDIR_1559
chr1	110210954	110211044	BIDIR_1560
chr1	110330311	110331247	BIDIR_1561
chr1	110336708	110340959	BIDIR_1562
chr1	110399409	110401436	BIDIR_1563
chr1	110404890	110408185	BIDIR_1564
chr1	110476964	110478172	BIDIR_1565
chr1	110916842	110917221	BIDIR_1566
chr1	110963296	110964385	BIDIR_1567
chr1	111139399	111141066	BIDIR_1568
chr1	111184857	111184928	BIDIR_1569
chr1	111185344	111185428	BIDIR_1570
chr1	111186325	111186447	BIDIR_1571
chr1	111186583	111186738	BIDIR_1572
chr1	111202906	111203077	BIDIR_1573
chr1	111203234	111204963	BIDIR_1574
chr1	111448711	111449937	BIDIR_1575
chr1	111619369	111620235	BIDIR_1576
chr1	111720853	111721146	BIDIR_1577
chr1	111721865	111722131	BIDIR_1578
chr1	111738423	111740038	BIDIR_1579
chr1	111755094	111756522	BIDIR_1580
chr1	112251544	112252805	BIDIR_1581
chr1	112396139	112396465	BIDIR_1582
chr1	112462109	112462292	BIDIR_1583
chr1	112496775	112496885	BIDIR_1584
chr1	112524528	112524736	BIDIR_1585
chr1	112543739	112545295	BIDIR_1586
chr1	112560182	112560296	BIDIR_1587
chr1	112607406	112607521	BIDIR_1588
chr1	112618461	112620388	BIDIR_1589
chr1	112700625	112700705	BIDIR_1590
chr1	112707014	112708154	BIDIR_1591
chr1	112714744	112715642	BIDIR_1592
chr1	112823399	112823490	BIDIR_1593
chr1	112836128	112836245	BIDIR_1594
chr1	112850268	112850342	BIDIR_1595
chr1	112850650	112850774	BIDIR_1596
chr1	112955265	112956542	BIDIR_1597
chr1	112957218	112957725	BIDIR_1598
chr1	113017103	113017216	BIDIR_1599
chr1	113019770	113020831	BIDIR_1600
chr1	113026835	113027314	BIDIR_1601
chr1	113072603	113073821	BIDIR_1602
chr1	113191407	113192409	BIDIR_1603
chr1	113388890	113390107	BIDIR_1604
chr1	113391042	113391241	BIDIR_1605
chr1	113456795	113457631	BIDIR_1606
chr1	113509447	113510014	BIDIR_1607
chr1	113681386	113684217	BIDIR_1608
chr1	113690585	113690728	BIDIR_1609
chr1	113694012	113694163	BIDIR_1610
chr1	113697190	113697312	BIDIR_1611
chr1	113759147	113759961	BIDIR_1612
chr1	113811689	113812735	BIDIR_1613
chr1	113822671	113822765	BIDIR_1614
chr1	113904543	113906918	BIDIR_1615
chr1	113929090	113930253	BIDIR_1616
chr1	114510559	114512206	BIDIR_1617
chr1	114581062	114582485	BIDIR_1618
chr1	114597696	114597924	BIDIR_1619
chr1	114670287	114670788	BIDIR_1620
chr1	114757340	114758597	BIDIR_1621
chr1	114780208	114781828	BIDIR_1622
chr1	115189822	115190609	BIDIR_1623
chr1	115190726	115191238	BIDIR_1624
chr1	115545789	115545886	BIDIR_1625
chr1	115545988	115546075	BIDIR_1626
chr1	115546278	115546397	BIDIR_1627
chr1	115641438	115643048	BIDIR_1628
chr1	115671308	115671969	BIDIR_1629
chr1	115975846	115978110	BIDIR_1630
chr1	116138589	116139039	BIDIR_1631
chr1	116151768	116152810	BIDIR_1632
chr1	116372450	116374344	BIDIR_1633
chr1	116376192	116376720	BIDIR_1634
chr1	116403163	116406222	BIDIR_1635
chr1	116418721	116418818	BIDIR_1636
chr1	116418909	116419725	BIDIR_1637
chr1	116488997	116490075	BIDIR_1638
chr1	116508117	116509336	BIDIR_1639
chr1	116553412	116554000	BIDIR_1640
chr1	116556503	116557200	BIDIR_1641
chr1	116569742	116571493	BIDIR_1642
chr1	116878386	116879723	BIDIR_1643
chr1	116909863	116910909	BIDIR_1644
chr1	116911081	116911146	BIDIR_1645
chr1	117014275	117014457	BIDIR_1646
chr1	117036438	117036517	BIDIR_1647
chr1	117059413	117059674	BIDIR_1648
chr1	117060443	117060534	BIDIR_1649
chr1	117109075	117113154	BIDIR_1650
chr1	117117556	117117922	BIDIR_1651
chr1	117120189	117121162	BIDIR_1652
chr1	117121308	117122336	BIDIR_1653
chr1	117365717	117368184	BIDIR_1654
chr1	117430813	117431045	BIDIR_1655
chr1	117776778	117778646	BIDIR_1656
chr1	117778795	117778873	BIDIR_1657
chr1	117929493	117930552	BIDIR_1658
chr1	119140130	119141225	BIDIR_1659
chr1	119565614	119566192	BIDIR_1660
chr1	119647710	119648733	BIDIR_1661
chr1	119675177	119675658	BIDIR_1662
chr1	119712014	119713459	BIDIR_1663
chr1	120068808	120070179	BIDIR_1664
chr1	120081019	120081638	BIDIR_1665
chr1	120176088	120176714	BIDIR_1666
chr1	120256516	120258312	BIDIR_1667
chr1	120340380	120342452	BIDIR_1668
chr1	120354348	120354796	BIDIR_1669
chr1	120414536	120416148	BIDIR_1670
chr1	120432468	120432804	BIDIR_1671
chr1	120465256	120465357	BIDIR_1672
chr1	120486387	120486460	BIDIR_1673
chr1	120558176	120559606	BIDIR_1674
chr1	120575746	120575823	BIDIR_1675
chr1	120575963	120576343	BIDIR_1676
chr1	120579947	120583128	BIDIR_1677
chr1	120589849	120590043	BIDIR_1678
chr1	120606381	120606483	BIDIR_1679
chr1	120609014	120609199	BIDIR_1680
chr1	120712013	120712816	BIDIR_1681
chr1	120723193	120725646	BIDIR_1682
chr1	120843849	120844611	BIDIR_1683
chr1	120850488	120851369	BIDIR_1684
chr1	120912155	120915267	BIDIR_1685
chr1	120940304	120944792	BIDIR_1686
chr1	120961575	120962842	BIDIR_1687
chr1	120963388	120963543	BIDIR_1688
chr1	120969948	120974011	BIDIR_1689
chr1	121096782	121098779	BIDIR_1690
chr1	121115850	121115936	BIDIR_1691
chr1	121116702	121117440	BIDIR_1692
chr1	121182575	121187663	BIDIR_1693
chr1	121281217	121282160	BIDIR_1694
chr1	121301691	121302228	BIDIR_1695
chr1	121308785	121309144	BIDIR_1696
chr1	121518740	121520246	BIDIR_1697
chr1	143729180	143729948	BIDIR_1698
chr1	143734024	143734109	BIDIR_1699
chr1	143800082	143800128	BIDIR_1700
chr1	143884572	143886056	BIDIR_1701
chr1	143970128	143974723	BIDIR_1702
chr1	144412054	144413056	BIDIR_1703
chr1	144418850	144419804	BIDIR_1704
chr1	144460555	144462086	BIDIR_1705
chr1	144484804	144485639	BIDIR_1706
chr1	144522226	144522799	BIDIR_1707
chr1	144546062	144547739	BIDIR_1708
chr1	144551329	144552334	BIDIR_1709
chr1	144559776	144561588	BIDIR_1710
chr1	144566965	144568252	BIDIR_1711
chr1	144812444	144813668	BIDIR_1712
chr1	144839879	144844886	BIDIR_1713
chr1	145092920	145097755	BIDIR_1714
chr1	145109739	145109930	BIDIR_1715
chr1	145129424	145129559	BIDIR_1716
chr1	145156914	145156999	BIDIR_1717
chr1	145157162	145157502	BIDIR_1718
chr1	145161022	145161461	BIDIR_1719
chr1	145169023	145169276	BIDIR_1720
chr1	145188258	145188341	BIDIR_1721
chr1	145189039	145189297	BIDIR_1722
chr1	145214006	145217112	BIDIR_1723
chr1	145280345	145281850	BIDIR_1724
chr1	145287501	145287989	BIDIR_1725
chr1	145424706	145425196	BIDIR_1726
chr1	145425288	145425865	BIDIR_1727
chr1	145464472	145466322	BIDIR_1728
chr1	145493598	145493746	BIDIR_1729
chr1	145500068	145500613	BIDIR_1730
chr1	145541059	145541877	BIDIR_1731
chr1	145566444	145566832	BIDIR_1732
chr1	145607702	145608308	BIDIR_1733
chr1	145695688	145695812	BIDIR_1734
chr1	145720643	145721404	BIDIR_1735
chr1	145722505	145722968	BIDIR_1736
chr1	145765994	145766093	BIDIR_1737
chr1	145766303	145766357	BIDIR_1738
chr1	145811471	145811668	BIDIR_1739
chr1	145818116	145818414	BIDIR_1740
chr1	145823408	145824531	BIDIR_1741
chr1	145847803	145849839	BIDIR_1742
chr1	145858321	145860171	BIDIR_1743
chr1	145890890	145893717	BIDIR_1744
chr1	145918514	145919232	BIDIR_1745
chr1	145926782	145928438	BIDIR_1746
chr1	145932017	145935152	BIDIR_1747
chr1	145956962	145958452	BIDIR_1748
chr1	145964057	145965214	BIDIR_1749
chr1	145978270	145980655	BIDIR_1750
chr1	145984752	145986371	BIDIR_1751
chr1	146051673	146052702	BIDIR_1752
chr1	146227575	146228476	BIDIR_1753
chr1	146228766	146229501	BIDIR_1754
chr1	146241702	146242412	BIDIR_1755
chr1	146301195	146301533	BIDIR_1756
chr1	146369675	146370481	BIDIR_1757
chr1	146386745	146387289	BIDIR_1758
chr1	146411110	146411218	BIDIR_1759
chr1	146448543	146449482	BIDIR_1760
chr1	146471460	146471774	BIDIR_1761
chr1	146472044	146472748	BIDIR_1762
chr1	146937971	146938903	BIDIR_1763
chr1	147000254	147000344	BIDIR_1764
chr1	147001650	147001768	BIDIR_1765
chr1	147001875	147002098	BIDIR_1766
chr1	147171390	147173606	BIDIR_1767
chr1	147203162	147203341	BIDIR_1768
chr1	147203649	147203815	BIDIR_1769
chr1	147204952	147205089	BIDIR_1770
chr1	147232772	147233866	BIDIR_1771
chr1	147242147	147243342	BIDIR_1772
chr1	147541316	147541409	BIDIR_1773
chr1	147599262	147600777	BIDIR_1774
chr1	147601412	147603456	BIDIR_1775
chr1	147623794	147624306	BIDIR_1776
chr1	147626112	147626381	BIDIR_1777
chr1	147627535	147627760	BIDIR_1778
chr1	147629539	147629623	BIDIR_1779
chr1	147669639	147670212	BIDIR_1780
chr1	147670740	147671091	BIDIR_1781
chr1	147927781	147928946	BIDIR_1782
chr1	148068171	148068973	BIDIR_1783
chr1	148072256	148073860	BIDIR_1784
chr1	148078686	148078762	BIDIR_1785
chr1	148078906	148079006	BIDIR_1786
chr1	148095486	148095596	BIDIR_1787
chr1	148151524	148152856	BIDIR_1788
chr1	148280465	148282197	BIDIR_1789
chr1	148301922	148303683	BIDIR_1790
chr1	148324776	148324966	BIDIR_1791
chr1	148328769	148328831	BIDIR_1792
chr1	148333762	148335903	BIDIR_1793
chr1	148361346	148363356	BIDIR_1794
chr1	148388083	148388167	BIDIR_1795
chr1	148388560	148389265	BIDIR_1796
chr1	148399663	148399857	BIDIR_1797
chr1	148457829	148460703	BIDIR_1798
chr1	148521847	148523342	BIDIR_1799
chr1	148528986	148529488	BIDIR_1800
chr1	148602133	148602198	BIDIR_1801
chr1	148678358	148679120	BIDIR_1802
chr1	148679359	148680581	BIDIR_1803
chr1	148692520	148692953	BIDIR_1804
chr1	148748474	148748894	BIDIR_1805
chr1	148749109	148752332	BIDIR_1806
chr1	148759905	148760994	BIDIR_1807
chr1	148868394	148868481	BIDIR_1808
chr1	148916393	148916520	BIDIR_1809
chr1	148934619	148934699	BIDIR_1810
chr1	148951340	148952655	BIDIR_1811
chr1	149049244	149053686	BIDIR_1812
chr1	149102513	149104121	BIDIR_1813
chr1	149123679	149124622	BIDIR_1814
chr1	149161533	149161719	BIDIR_1815
chr1	149175364	149177680	BIDIR_1816
chr1	149195571	149195700	BIDIR_1817
chr1	149260411	149261578	BIDIR_1818
chr1	149378590	149379232	BIDIR_1819
chr1	149389047	149392446	BIDIR_1820
chr1	149557973	149559535	BIDIR_1821
chr1	149606459	149608985	BIDIR_1822
chr1	149635748	149639044	BIDIR_1823
chr1	149646003	149646457	BIDIR_1824
chr1	149656149	149658236	BIDIR_1825
chr1	149664353	149668477	BIDIR_1826
chr1	149792150	149793807	BIDIR_1827
chr1	149799581	149800257	BIDIR_1828
chr1	149801583	149801724	BIDIR_1829
chr1	149801932	149802139	BIDIR_1830
chr1	149811701	149812847	BIDIR_1831
chr1	149813358	149813440	BIDIR_1832
chr1	149831805	149833522	BIDIR_1833
chr1	149841095	149844090	BIDIR_1834
chr1	149849653	149853372	BIDIR_1835
chr1	149860237	149862580	BIDIR_1836
chr1	149885792	149888148	BIDIR_1837
chr1	149899207	149900149	BIDIR_1838
chr1	149903498	149904029	BIDIR_1839
chr1	149926859	149929400	BIDIR_1840
chr1	149937451	149938103	BIDIR_1841
chr1	149938788	149939762	BIDIR_1842
chr1	150066761	150068127	BIDIR_1843
chr1	150233872	150237180	BIDIR_1844
chr1	150268244	150269557	BIDIR_1845
chr1	150293338	150294342	BIDIR_1846
chr1	150320884	150322125	BIDIR_1847
chr1	150363327	150364946	BIDIR_1848
chr1	150486994	150487757	BIDIR_1849
chr1	150537346	150537458	BIDIR_1850
chr1	150549100	150549362	BIDIR_1851
chr1	150561172	150562752	BIDIR_1852
chr1	150578394	150580070	BIDIR_1853
chr1	150604253	150605463	BIDIR_1854
chr1	150613484	150613898	BIDIR_1855
chr1	150629177	150629606	BIDIR_1856
chr1	150630457	150630846	BIDIR_1857
chr1	150717876	150717950	BIDIR_1858
chr1	150863537	150863636	BIDIR_1859
chr1	150863982	150864126	BIDIR_1860
chr1	150871740	150871822	BIDIR_1861
chr1	150876215	150876320	BIDIR_1862
chr1	150926330	150926710	BIDIR_1863
chr1	150961157	150961253	BIDIR_1864
chr1	150962890	150968131	BIDIR_1865
chr1	150972275	150972419	BIDIR_1866
chr1	150975104	150975238	BIDIR_1867
chr1	150976695	150978193	BIDIR_1868
chr1	150981184	150981385	BIDIR_1869
chr1	150999313	150999433	BIDIR_1870
chr1	151001352	151001451	BIDIR_1871
chr1	151006095	151006194	BIDIR_1872
chr1	151008162	151009135	BIDIR_1873
chr1	151059026	151059907	BIDIR_1874
chr1	151060045	151060451	BIDIR_1875
chr1	151061279	151061419	BIDIR_1876
chr1	151067601	151072210	BIDIR_1877
chr1	151147274	151147755	BIDIR_1878
chr1	151165438	151166620	BIDIR_1879
chr1	151168178	151168284	BIDIR_1880
chr1	151169113	151170791	BIDIR_1881
chr1	151189602	151190626	BIDIR_1882
chr1	151194338	151199832	BIDIR_1883
chr1	151254210	151255545	BIDIR_1884
chr1	151281237	151282722	BIDIR_1885
chr1	151283976	151284041	BIDIR_1886
chr1	151326957	151328737	BIDIR_1887
chr1	151346776	151347562	BIDIR_1888
chr1	151401804	151401891	BIDIR_1889
chr1	151446446	151446546	BIDIR_1890
chr1	151457820	151460140	BIDIR_1891
chr1	151511329	151514446	BIDIR_1892
chr1	151516240	151517900	BIDIR_1893
chr1	151539213	151540998	BIDIR_1894
chr1	151607992	151608811	BIDIR_1895
chr1	151611488	151612702	BIDIR_1896
chr1	151648217	151648299	BIDIR_1897
chr1	151648490	151648625	BIDIR_1898
chr1	151679899	151682270	BIDIR_1899
chr1	151699926	151700876	BIDIR_1900
chr1	151762867	151764750	BIDIR_1901
chr1	151771709	151772011	BIDIR_1902
chr1	151790721	151791090	BIDIR_1903
chr1	151830652	151830739	BIDIR_1904
chr1	151905067	151908620	BIDIR_1905
chr1	151908722	151910358	BIDIR_1906
chr1	151988934	151989075	BIDIR_1907
chr1	151991972	151994883	BIDIR_1908
chr1	152033706	152035703	BIDIR_1909
chr1	152036583	152037340	BIDIR_1910
chr1	152047283	152048888	BIDIR_1911
chr1	152078431	152078506	BIDIR_1912
chr1	152110001	152110103	BIDIR_1913
chr1	152110244	152111047	BIDIR_1914
chr1	153515476	153516560	BIDIR_1915
chr1	153532937	153537167	BIDIR_1916
chr1	153543181	153547241	BIDIR_1917
chr1	153548221	153550706	BIDIR_1918
chr1	153564950	153569440	BIDIR_1919
chr1	153572361	153573257	BIDIR_1920
chr1	153627241	153627675	BIDIR_1921
chr1	153632972	153635341	BIDIR_1922
chr1	153708199	153711377	BIDIR_1923
chr1	153727094	153728624	BIDIR_1924
chr1	153774704	153776680	BIDIR_1925
chr1	153782235	153784184	BIDIR_1926
chr1	153815804	153816433	BIDIR_1927
chr1	153909778	153909962	BIDIR_1928
chr1	153922749	153922842	BIDIR_1929
chr1	153923349	153923510	BIDIR_1930
chr1	153923754	153923844	BIDIR_1931
chr1	153952810	153953238	BIDIR_1932
chr1	153953486	153953713	BIDIR_1933
chr1	153962826	153964636	BIDIR_1934
chr1	153966912	153968125	BIDIR_1935
chr1	153970625	153970706	BIDIR_1936
chr1	153977040	153978092	BIDIR_1937
chr1	153985746	153987321	BIDIR_1938
chr1	153990526	153991275	BIDIR_1939
chr1	154034509	154034599	BIDIR_1940
chr1	154034839	154034973	BIDIR_1941
chr1	154113548	154113739	BIDIR_1942
chr1	154114000	154114108	BIDIR_1943
chr1	154182191	154182611	BIDIR_1944
chr1	154182821	154183553	BIDIR_1945
chr1	154219812	154221688	BIDIR_1946
chr1	154325841	154326790	BIDIR_1947
chr1	154352436	154352587	BIDIR_1948
chr1	154353084	154353267	BIDIR_1949
chr1	154404738	154406929	BIDIR_1950
chr1	154558689	154560513	BIDIR_1951
chr1	154607185	154607566	BIDIR_1952
chr1	154608035	154608343	BIDIR_1953
chr1	154608514	154608643	BIDIR_1954
chr1	154626874	154628781	BIDIR_1955
chr1	154931988	154932907	BIDIR_1956
chr1	154935973	154938100	BIDIR_1957
chr1	154956049	154956498	BIDIR_1958
chr1	154959713	154964725	BIDIR_1959
chr1	154969161	154976817	BIDIR_1960
chr1	154982793	154983751	BIDIR_1961
chr1	154992182	154993681	BIDIR_1962
chr1	154994067	154994459	BIDIR_1963
chr1	154997259	155005430	BIDIR_1964
chr1	155016688	155018780	BIDIR_1965
chr1	155028383	155028538	BIDIR_1966
chr1	155049901	155052118	BIDIR_1967
chr1	155083895	155087273	BIDIR_1968
chr1	155099900	155100502	BIDIR_1969
chr1	155127013	155127505	BIDIR_1970
chr1	155129449	155130233	BIDIR_1971
chr1	155131490	155137353	BIDIR_1972
chr1	155138431	155138700	BIDIR_1973
chr1	155139944	155140854	BIDIR_1974
chr1	155172412	155174543	BIDIR_1975
chr1	155185022	155185424	BIDIR_1976
chr1	155185809	155185898	BIDIR_1977
chr1	155193353	155199225	BIDIR_1978
chr1	155210966	155216281	BIDIR_1979
chr1	155226803	155227996	BIDIR_1980
chr1	155233055	155233151	BIDIR_1981
chr1	155234018	155235394	BIDIR_1982
chr1	155244546	155245354	BIDIR_1983
chr1	155262038	155262877	BIDIR_1984
chr1	155272606	155274000	BIDIR_1985
chr1	155276877	155277359	BIDIR_1986
chr1	155307446	155310716	BIDIR_1987
chr1	155316940	155317692	BIDIR_1988
chr1	155322752	155324148	BIDIR_1989
chr1	155324280	155324704	BIDIR_1990
chr1	155330951	155331147	BIDIR_1991
chr1	155337452	155340099	BIDIR_1992
chr1	155433691	155434736	BIDIR_1993
chr1	155562244	155563914	BIDIR_1994
chr1	155607942	155618139	BIDIR_1995
chr1	155648436	155648736	BIDIR_1996
chr1	155651525	155651765	BIDIR_1997
chr1	155687914	155689459	BIDIR_1998
chr1	155689561	155690207	BIDIR_1999
chr1	155744986	155746561	BIDIR_2000
[truncated: 27,002 more rows]
