# Supplementary material for: Combining signal and sequence to detect RNA polymerase initiation in ATAC-seq data
Source: PLoS One. 2020 Apr 30;15(4):e0232332. doi: 10.1371/journal.pone.0232332 (PMC7192442; doi:10.1371/journal.pone.0232332)
Supplement: S3 File — (ZIP) [file pone.0232332.s013.zip › bidir_annotations/tfit_annotations/GM12878_merged_tfit_bidirs.bed]

chr1	29099	29552	BIDIR_1
chr1	89923	90020	BIDIR_2
chr1	96632	96795	BIDIR_3
chr1	197159	201121	BIDIR_4
chr1	273230	273413	BIDIR_5
chr1	407047	407148	BIDIR_6
chr1	629067	629896	BIDIR_7
chr1	632285	632550	BIDIR_8
chr1	634791	634906	BIDIR_9
chr1	826664	826811	BIDIR_10
chr1	905208	905712	BIDIR_11
chr1	966922	967004	BIDIR_12
chr1	1000534	1000661	BIDIR_13
chr1	1013274	1013393	BIDIR_14
chr1	1014413	1014567	BIDIR_15
chr1	1028758	1029801	BIDIR_16
chr1	1033717	1033941	BIDIR_17
chr1	1059359	1059864	BIDIR_18
chr1	1062202	1068537	BIDIR_19
chr1	1070442	1070675	BIDIR_20
chr1	1091336	1092011	BIDIR_21
chr1	1115298	1115451	BIDIR_22
chr1	1144181	1144303	BIDIR_23
chr1	1157249	1159148	BIDIR_24
chr1	1171351	1171428	BIDIR_25
chr1	1171754	1172085	BIDIR_26
chr1	1274135	1274338	BIDIR_27
chr1	1291533	1291804	BIDIR_28
chr1	1305588	1306526	BIDIR_29
chr1	1349372	1349894	BIDIR_30
chr1	1372313	1377677	BIDIR_31
chr1	1407160	1407578	BIDIR_32
chr1	1417793	1419059	BIDIR_33
chr1	1433548	1433705	BIDIR_34
chr1	1446553	1446829	BIDIR_35
chr1	1470871	1472353	BIDIR_36
chr1	1505017	1505687	BIDIR_37
chr1	1511000	1512508	BIDIR_38
chr1	1574869	1575012	BIDIR_39
chr1	1602766	1602909	BIDIR_40
chr1	1630304	1630703	BIDIR_41
chr1	1658870	1659458	BIDIR_42
chr1	1697893	1699898	BIDIR_43
chr1	1701639	1704087	BIDIR_44
chr1	1724120	1724972	BIDIR_45
chr1	1744830	1747513	BIDIR_46
chr1	2195029	2195349	BIDIR_47
chr1	2225937	2229994	BIDIR_48
chr1	2234358	2234721	BIDIR_49
chr1	2300279	2301419	BIDIR_50
chr1	2314491	2315054	BIDIR_51
chr1	2387633	2388660	BIDIR_52
chr1	2410744	2417630	BIDIR_53
chr1	2526078	2526616	BIDIR_54
chr1	2577623	2579126	BIDIR_55
chr1	2582755	2587695	BIDIR_56
chr1	2642531	2642759	BIDIR_57
chr1	2643062	2643322	BIDIR_58
chr1	3651450	3651536	BIDIR_59
chr1	3651792	3652680	BIDIR_60
chr1	3655482	3657001	BIDIR_61
chr1	3673305	3673927	BIDIR_62
chr1	3772213	3772606	BIDIR_63
chr1	3796310	3796912	BIDIR_64
chr1	3797342	3799444	BIDIR_65
chr1	3801162	3801431	BIDIR_66
chr1	3888476	3888813	BIDIR_67
chr1	3899949	3900693	BIDIR_68
chr1	3901205	3901499	BIDIR_69
chr1	4631074	4631712	BIDIR_70
chr1	4632353	4632468	BIDIR_71
chr1	4633497	4633573	BIDIR_72
chr1	6025633	6026768	BIDIR_73
chr1	6027354	6029470	BIDIR_74
chr1	6205301	6206762	BIDIR_75
chr1	6231959	6235475	BIDIR_76
chr1	6235719	6236182	BIDIR_77
chr1	6289622	6291116	BIDIR_78
chr1	6358843	6359398	BIDIR_79
chr1	6359639	6360042	BIDIR_80
chr1	6393673	6393995	BIDIR_81
chr1	6414464	6414838	BIDIR_82
chr1	6490282	6491052	BIDIR_83
chr1	6579862	6580091	BIDIR_84
chr1	6602903	6603739	BIDIR_85
chr1	6624929	6625273	BIDIR_86
chr1	6701220	6701387	BIDIR_87
chr1	6771168	6771370	BIDIR_88
chr1	6779038	6779127	BIDIR_89
chr1	6779230	6779903	BIDIR_90
chr1	6784329	6785277	BIDIR_91
chr1	7403292	7403768	BIDIR_92
chr1	7770355	7771349	BIDIR_93
chr1	7783527	7784235	BIDIR_94
chr1	7954160	7954541	BIDIR_95
chr1	7961365	7961597	BIDIR_96
chr1	8015066	8015143	BIDIR_97
chr1	8097142	8098200	BIDIR_98
chr1	8182434	8183150	BIDIR_99
chr1	8281940	8282037	BIDIR_100
chr1	8283070	8283179	BIDIR_101
chr1	8283465	8283559	BIDIR_102
chr1	8423931	8424029	BIDIR_103
chr1	8525317	8525470	BIDIR_104
chr1	8525753	8525830	BIDIR_105
chr1	8660401	8660724	BIDIR_106
chr1	8763800	8764276	BIDIR_107
chr1	8816397	8818183	BIDIR_108
chr1	8877528	8880933	BIDIR_109
chr1	9121373	9121559	BIDIR_110
chr1	9128769	9128900	BIDIR_111
chr1	9129838	9129942	BIDIR_112
chr1	9130223	9130386	BIDIR_113
chr1	9196281	9196611	BIDIR_114
chr1	9413008	9414157	BIDIR_115
chr1	9425281	9426709	BIDIR_116
chr1	9428777	9429165	BIDIR_117
chr1	9539833	9540078	BIDIR_118
chr1	9588198	9588322	BIDIR_119
chr1	9618082	9618205	BIDIR_120
chr1	9727043	9733177	BIDIR_121
chr1	9786978	9787876	BIDIR_122
chr1	9822303	9824879	BIDIR_123
chr1	9825593	9825864	BIDIR_124
chr1	9892289	9892369	BIDIR_125
chr1	9894791	9895034	BIDIR_126
chr1	9909505	9911604	BIDIR_127
chr1	9950455	9950649	BIDIR_128
chr1	9960740	9961165	BIDIR_129
chr1	10018713	10019311	BIDIR_130
chr1	10032362	10033800	BIDIR_131
chr1	10209711	10210539	BIDIR_132
chr1	10388175	10388403	BIDIR_133
chr1	10430434	10431026	BIDIR_134
chr1	10472252	10472979	BIDIR_135
chr1	10693707	10693780	BIDIR_136
chr1	10693988	10694054	BIDIR_137
chr1	10985454	10986448	BIDIR_138
chr1	11040276	11040333	BIDIR_139
chr1	11051924	11052115	BIDIR_140
chr1	11060059	11060419	BIDIR_141
chr1	11062470	11064392	BIDIR_142
chr1	11099244	11100219	BIDIR_143
chr1	11654342	11654429	BIDIR_144
chr1	11664078	11664265	BIDIR_145
chr1	11664637	11664795	BIDIR_146
chr1	11664939	11665008	BIDIR_147
chr1	11681046	11681725	BIDIR_148
chr1	11719303	11719504	BIDIR_149
chr1	11719784	11720045	BIDIR_150
chr1	11736504	11736979	BIDIR_151
chr1	11802613	11806685	BIDIR_152
chr1	11934314	11934810	BIDIR_153
chr1	12013785	12014536	BIDIR_154
chr1	12019101	12019394	BIDIR_155
chr1	12045408	12048465	BIDIR_156
chr1	12143759	12143975	BIDIR_157
chr1	12144274	12144366	BIDIR_158
chr1	12150381	12154051	BIDIR_159
chr1	12161300	12163229	BIDIR_160
chr1	12166221	12168999	BIDIR_161
chr1	12345462	12345555	BIDIR_162
chr1	12618476	12618606	BIDIR_163
chr1	12618989	12619633	BIDIR_164
chr1	13699294	13703332	BIDIR_165
chr1	13730574	13731554	BIDIR_166
chr1	14520193	14520304	BIDIR_167
chr1	14520521	14520728	BIDIR_168
chr1	14732823	14733798	BIDIR_169
chr1	15135833	15135969	BIDIR_170
chr1	15153426	15153575	BIDIR_171
chr1	15155540	15156879	BIDIR_172
chr1	15261456	15261607	BIDIR_173
chr1	15345832	15346339	BIDIR_174
chr1	15346927	15347838	BIDIR_175
chr1	15384485	15385592	BIDIR_176
chr1	15409815	15409946	BIDIR_177
chr1	15524941	15525416	BIDIR_178
chr1	15526581	15527103	BIDIR_179
chr1	15584397	15585415	BIDIR_180
chr1	15617418	15617947	BIDIR_181
chr1	15696139	15698018	BIDIR_182
chr1	15834475	15834997	BIDIR_183
chr1	15835128	15836799	BIDIR_184
chr1	15846408	15848636	BIDIR_185
chr1	15848989	15849858	BIDIR_186
chr1	15885759	15886954	BIDIR_187
chr1	15929412	15929478	BIDIR_188
chr1	15939162	15940679	BIDIR_189
chr1	15941244	15941315	BIDIR_190
chr1	15976013	15976323	BIDIR_191
chr1	16206885	16207364	BIDIR_192
chr1	16217254	16217574	BIDIR_193
chr1	16237218	16237846	BIDIR_194
chr1	16352332	16352768	BIDIR_195
chr1	16353145	16353532	BIDIR_196
chr1	16366997	16368192	BIDIR_197
chr1	16440408	16440589	BIDIR_198
chr1	16494627	16497752	BIDIR_199
chr1	16551208	16552589	BIDIR_200
chr1	16613451	16613658	BIDIR_201
chr1	16855432	16856324	BIDIR_202
chr1	16889447	16889864	BIDIR_203
chr1	16960557	16960959	BIDIR_204
chr1	17010737	17010845	BIDIR_205
chr1	17011244	17011351	BIDIR_206
chr1	17437902	17439572	BIDIR_207
chr1	18282693	18284484	BIDIR_208
chr1	18285324	18285896	BIDIR_209
chr1	19209780	19209845	BIDIR_210
chr1	19210738	19210805	BIDIR_211
chr1	19251401	19251676	BIDIR_212
chr1	19335878	19336261	BIDIR_213
chr1	19390974	19391176	BIDIR_214
chr1	19391358	19391480	BIDIR_215
chr1	19597483	19597643	BIDIR_216
chr1	19680671	19680754	BIDIR_217
chr1	19799478	19800144	BIDIR_218
chr1	19800419	19800563	BIDIR_219
chr1	19882066	19883298	BIDIR_220
chr1	20123800	20123968	BIDIR_221
chr1	20126108	20126410	BIDIR_222
chr1	20507964	20508362	BIDIR_223
chr1	20732080	20732407	BIDIR_224
chr1	20733077	20733322	BIDIR_225
chr1	20787594	20787724	BIDIR_226
chr1	21175167	21176560	BIDIR_227
chr1	21176764	21177019	BIDIR_228
chr1	21290049	21290156	BIDIR_229
chr1	21290691	21290995	BIDIR_230
chr1	21293606	21293980	BIDIR_231
chr1	21345434	21345818	BIDIR_232
chr1	21412847	21413102	BIDIR_233
chr1	21439739	21440314	BIDIR_234
chr1	21779883	21780380	BIDIR_235
chr1	21781335	21784106	BIDIR_236
chr1	21910169	21910278	BIDIR_237
chr1	21937249	21937834	BIDIR_238
chr1	21957458	21957538	BIDIR_239
chr1	22019007	22019369	BIDIR_240
chr1	22024921	22028967	BIDIR_241
chr1	22052283	22052829	BIDIR_242
chr1	22451514	22452324	BIDIR_243
chr1	22452753	22452856	BIDIR_244
chr1	22750455	22750963	BIDIR_245
chr1	22754152	22754359	BIDIR_246
chr1	22810412	22811230	BIDIR_247
chr1	23019201	23019464	BIDIR_248
chr1	23019942	23020713	BIDIR_249
chr1	23082942	23086992	BIDIR_250
chr1	23168711	23168914	BIDIR_251
chr1	23177269	23177973	BIDIR_252
chr1	23342808	23344949	BIDIR_253
chr1	23368718	23368907	BIDIR_254
chr1	23524800	23525388	BIDIR_255
chr1	23527824	23532366	BIDIR_256
chr1	23558174	23558557	BIDIR_257
chr1	23566804	23567745	BIDIR_258
chr1	23567923	23568692	BIDIR_259
chr1	23573532	23575555	BIDIR_260
chr1	23577007	23578117	BIDIR_261
chr1	23619381	23620500	BIDIR_262
chr1	23627166	23627366	BIDIR_263
chr1	23634718	23635392	BIDIR_264
chr1	23635674	23635764	BIDIR_265
chr1	23691384	23692778	BIDIR_266
chr1	23720517	23720969	BIDIR_267
chr1	23731621	23731892	BIDIR_268
chr1	23759304	23763401	BIDIR_269
chr1	23777991	23778640	BIDIR_270
chr1	23790978	23791225	BIDIR_271
chr1	23825235	23826040	BIDIR_272
chr1	23913110	23913605	BIDIR_273
chr1	23916259	23917178	BIDIR_274
chr1	23960063	23960248	BIDIR_275
chr1	23963809	23964781	BIDIR_276
chr1	23979959	23980760	BIDIR_277
chr1	23980870	23981088	BIDIR_278
chr1	23995244	23995621	BIDIR_279
chr1	24190103	24190516	BIDIR_280
chr1	24319777	24319847	BIDIR_281
chr1	24320594	24320695	BIDIR_282
chr1	24321770	24322476	BIDIR_283
chr1	24365527	24365791	BIDIR_284
chr1	24372968	24373493	BIDIR_285
chr1	24392126	24392443	BIDIR_286
chr1	24413427	24413973	BIDIR_287
chr1	24481958	24482233	BIDIR_288
chr1	24502206	24502621	BIDIR_289
chr1	24642570	24643596	BIDIR_290
chr1	24749180	24749550	BIDIR_291
chr1	24848015	24848873	BIDIR_292
chr1	24961913	24966406	BIDIR_293
chr1	25022288	25023019	BIDIR_294
chr1	25128094	25128541	BIDIR_295
chr1	25232324	25232759	BIDIR_296
chr1	25237196	25237546	BIDIR_297
chr1	25267129	25268116	BIDIR_298
chr1	25337436	25338534	BIDIR_299
chr1	25338693	25338883	BIDIR_300
chr1	25549072	25550419	BIDIR_301
chr1	25819005	25821933	BIDIR_302
chr1	25823734	25825544	BIDIR_303
chr1	25829597	25833652	BIDIR_304
chr1	25859432	25859744	BIDIR_305
chr1	25997021	25998583	BIDIR_306
chr1	26110682	26113034	BIDIR_307
chr1	26279847	26280055	BIDIR_308
chr1	26280267	26284218	BIDIR_309
chr1	26305953	26308035	BIDIR_310
chr1	26316207	26321163	BIDIR_311
chr1	26432196	26432414	BIDIR_312
chr1	26463032	26463171	BIDIR_313
chr1	26499092	26502984	BIDIR_314
chr1	26529943	26530191	BIDIR_315
chr1	26544634	26548652	BIDIR_316
chr1	26620023	26621790	BIDIR_317
chr1	26695286	26696472	BIDIR_318
chr1	26743981	26744537	BIDIR_319
chr1	26786881	26788665	BIDIR_320
chr1	26833395	26833754	BIDIR_321
chr1	26863861	26866664	BIDIR_322
chr1	26890273	26890485	BIDIR_323
chr1	26900287	26900643	BIDIR_324
chr1	27161649	27161843	BIDIR_325
chr1	27208540	27208659	BIDIR_326
chr1	27235412	27235729	BIDIR_327
chr1	27341759	27342084	BIDIR_328
chr1	27342461	27343733	BIDIR_329
chr1	27365659	27365762	BIDIR_330
chr1	27392794	27392880	BIDIR_331
chr1	27393032	27393118	BIDIR_332
chr1	27428120	27428709	BIDIR_333
chr1	27482158	27482293	BIDIR_334
chr1	27488232	27491273	BIDIR_335
chr1	27525518	27526010	BIDIR_336
chr1	27526642	27528185	BIDIR_337
chr1	27603710	27603827	BIDIR_338
chr1	27659451	27660648	BIDIR_339
chr1	27662775	27663456	BIDIR_340
chr1	27672028	27672324	BIDIR_341
chr1	27725707	27725775	BIDIR_342
chr1	27772690	27773336	BIDIR_343
chr1	27773999	27774336	BIDIR_344
chr1	27830463	27830923	BIDIR_345
chr1	27831093	27831255	BIDIR_346
chr1	27863051	27863365	BIDIR_347
chr1	27864255	27864700	BIDIR_348
chr1	27888696	27888817	BIDIR_349
chr1	27889638	27889833	BIDIR_350
chr1	27890523	27890705	BIDIR_351
chr1	27914611	27914767	BIDIR_352
chr1	27959636	27960432	BIDIR_353
chr1	28087197	28088362	BIDIR_354
chr1	28147655	28148808	BIDIR_355
chr1	28173547	28177249	BIDIR_356
chr1	28328876	28329145	BIDIR_357
chr1	28369375	28371200	BIDIR_358
chr1	28473079	28473139	BIDIR_359
chr1	28505704	28506318	BIDIR_360
chr1	28552517	28553806	BIDIR_361
chr1	28581656	28582080	BIDIR_362
chr1	28642702	28643370	BIDIR_363
chr1	28668474	28671154	BIDIR_364
chr1	28736528	28737070	BIDIR_365
chr1	28737634	28737773	BIDIR_366
chr1	28885115	28885238	BIDIR_367
chr1	28887861	28887953	BIDIR_368
chr1	29688337	29688734	BIDIR_369
chr1	29689131	29689298	BIDIR_370
chr1	30596835	30598820	BIDIR_371
chr1	30600996	30601076	BIDIR_372
chr1	30718585	30719950	BIDIR_373
chr1	30729508	30729664	BIDIR_374
chr1	30757605	30757966	BIDIR_375
chr1	30768712	30769747	BIDIR_376
chr1	31064963	31066061	BIDIR_377
chr1	31154723	31155495	BIDIR_378
chr1	31297068	31297371	BIDIR_379
chr1	31372974	31373834	BIDIR_380
chr1	31478025	31478142	BIDIR_381
chr1	31506205	31506308	BIDIR_382
chr1	31507059	31509616	BIDIR_383
chr1	31699497	31699737	BIDIR_384
chr1	31699986	31700088	BIDIR_385
chr1	31704746	31704878	BIDIR_386
chr1	31761012	31761559	BIDIR_387
chr1	31889166	31889620	BIDIR_388
chr1	31957737	31958074	BIDIR_389
chr1	31985286	31985956	BIDIR_390
chr1	32013197	32014050	BIDIR_391
chr1	32066461	32066716	BIDIR_392
chr1	32072053	32073624	BIDIR_393
chr1	32107789	32108243	BIDIR_394
chr1	32179533	32179915	BIDIR_395
chr1	32221741	32222996	BIDIR_396
chr1	32241474	32241580	BIDIR_397
chr1	32248631	32254229	BIDIR_398
chr1	32329445	32337660	BIDIR_399
chr1	32350841	32351956	BIDIR_400
chr1	32360088	32360190	BIDIR_401
chr1	32361955	32362062	BIDIR_402
chr1	32394336	32394915	BIDIR_403
chr1	32500115	32500224	BIDIR_404
chr1	32500944	32501058	BIDIR_405
chr1	32520411	32521310	BIDIR_406
chr1	32540759	32540831	BIDIR_407
chr1	32612229	32612525	BIDIR_408
chr1	32650314	32650767	BIDIR_409
chr1	32773660	32774706	BIDIR_410
chr1	32817230	32820289	BIDIR_411
chr1	32962877	32965132	BIDIR_412
chr1	32981074	32981718	BIDIR_413
chr1	33058686	33059041	BIDIR_414
chr1	33081652	33081803	BIDIR_415
chr1	33099339	33099714	BIDIR_416
chr1	33119326	33120709	BIDIR_417
chr1	33127068	33127708	BIDIR_418
chr1	33180795	33181132	BIDIR_419
chr1	33349870	33350229	BIDIR_420
chr1	33458885	33460557	BIDIR_421
chr1	33460718	33461497	BIDIR_422
chr1	34332985	34333570	BIDIR_423
chr1	34529835	34530377	BIDIR_424
chr1	34530703	34530837	BIDIR_425
chr1	34859666	34859922	BIDIR_426
chr1	34865993	34866102	BIDIR_427
chr1	34985018	34985824	BIDIR_428
chr1	35030814	35031049	BIDIR_429
chr1	35031457	35032134	BIDIR_430
chr1	35079172	35080824	BIDIR_431
chr1	35191977	35192321	BIDIR_432
chr1	35268489	35268826	BIDIR_433
chr1	35268921	35269206	BIDIR_434
chr1	35431027	35431101	BIDIR_435
chr1	35432084	35434130	BIDIR_436
chr1	35505922	35506635	BIDIR_437
chr1	35507572	35507675	BIDIR_438
chr1	35557214	35557486	BIDIR_439
chr1	35577356	35581783	BIDIR_440
chr1	35769213	35769593	BIDIR_441
chr1	35807929	35808345	BIDIR_442
chr1	35883743	35884042	BIDIR_443
chr1	35930768	35931338	BIDIR_444
chr1	36088650	36088768	BIDIR_445
chr1	36089553	36089898	BIDIR_446
chr1	36148499	36150278	BIDIR_447
chr1	36160751	36161388	BIDIR_448
chr1	36224316	36224737	BIDIR_449
chr1	36306981	36307187	BIDIR_450
chr1	36323557	36323909	BIDIR_451
chr1	36327965	36329050	BIDIR_452
chr1	36374028	36374163	BIDIR_453
chr1	36386034	36386849	BIDIR_454
chr1	36397431	36398405	BIDIR_455
chr1	36400872	36401456	BIDIR_456
chr1	36420842	36421229	BIDIR_457
chr1	36442980	36443092	BIDIR_458
chr1	36450453	36450670	BIDIR_459
chr1	36452540	36453208	BIDIR_460
chr1	36463664	36464910	BIDIR_461
chr1	37483952	37484029	BIDIR_462
chr1	37514944	37515124	BIDIR_463
chr1	37553669	37553848	BIDIR_464
chr1	37554223	37554349	BIDIR_465
chr1	37680524	37680610	BIDIR_466
chr1	37691880	37693000	BIDIR_467
chr1	37793677	37794536	BIDIR_468
chr1	37859944	37860572	BIDIR_469
chr1	37946853	37947711	BIDIR_470
chr1	37989799	37990306	BIDIR_471
chr1	38012373	38013439	BIDIR_472
chr1	38062024	38062143	BIDIR_473
chr1	38474659	38476780	BIDIR_474
chr1	38527224	38527490	BIDIR_475
chr1	38559414	38559924	BIDIR_476
chr1	38815020	38815370	BIDIR_477
chr1	38816010	38816141	BIDIR_478
chr1	38859478	38859951	BIDIR_479
chr1	38860100	38861670	BIDIR_480
chr1	39026199	39026397	BIDIR_481
chr1	39026551	39026975	BIDIR_482
chr1	39105207	39106418	BIDIR_483
chr1	39205021	39205552	BIDIR_484
chr1	39215078	39216041	BIDIR_485
chr1	39409619	39409757	BIDIR_486
chr1	39509149	39510054	BIDIR_487
chr1	39512460	39512550	BIDIR_488
chr1	39515452	39515961	BIDIR_489
chr1	39525801	39526017	BIDIR_490
chr1	39770383	39770714	BIDIR_491
chr1	39771218	39771301	BIDIR_492
chr1	39773620	39773734	BIDIR_493
chr1	39798981	39799637	BIDIR_494
chr1	39816524	39817855	BIDIR_495
chr1	39825016	39826178	BIDIR_496
chr1	39877466	39877533	BIDIR_497
chr1	39901848	39902147	BIDIR_498
chr1	39902270	39902578	BIDIR_499
chr1	39954524	39957001	BIDIR_500
chr1	39960453	39960908	BIDIR_501
chr1	40034968	40035122	BIDIR_502
chr1	40039685	40041282	BIDIR_503
chr1	40072123	40074903	BIDIR_504
chr1	40097186	40097345	BIDIR_505
chr1	40161174	40162642	BIDIR_506
chr1	40186325	40186859	BIDIR_507
chr1	40299599	40299670	BIDIR_508
chr1	40315129	40315630	BIDIR_509
chr1	40316266	40317042	BIDIR_510
chr1	40374316	40374822	BIDIR_511
chr1	40385499	40386340	BIDIR_512
chr1	40400437	40400620	BIDIR_513
chr1	40449711	40450568	BIDIR_514
chr1	40477080	40477239	BIDIR_515
chr1	40506426	40510803	BIDIR_516
chr1	40530851	40532100	BIDIR_517
chr1	40691526	40692456	BIDIR_518
chr1	40698425	40700506	BIDIR_519
chr1	40702072	40704238	BIDIR_520
chr1	40978869	40981710	BIDIR_521
chr1	41240115	41243423	BIDIR_522
chr1	41365508	41366960	BIDIR_523
chr1	41485886	41485953	BIDIR_524
chr1	41486107	41487133	BIDIR_525
chr1	41487390	41487587	BIDIR_526
chr1	41495832	41495951	BIDIR_527
chr1	41672676	41672817	BIDIR_528
chr1	41698888	41699492	BIDIR_529
chr1	41750259	41752865	BIDIR_530
chr1	41891062	41891975	BIDIR_531
chr1	41920224	41920383	BIDIR_532
chr1	42008384	42008521	BIDIR_533
chr1	42035571	42035719	BIDIR_534
chr1	42233113	42233280	BIDIR_535
chr1	42335027	42338594	BIDIR_536
chr1	42380107	42382166	BIDIR_537
chr1	42455920	42456742	BIDIR_538
chr1	42657968	42658725	BIDIR_539
chr1	42681702	42682805	BIDIR_540
chr1	42766874	42767205	BIDIR_541
chr1	42767613	42767858	BIDIR_542
chr1	42846289	42846684	BIDIR_543
chr1	42958764	42958919	BIDIR_544
chr1	43058512	43058625	BIDIR_545
chr1	43058882	43058964	BIDIR_546
chr1	43199023	43199486	BIDIR_547
chr1	43222634	43222715	BIDIR_548
chr1	43295459	43295772	BIDIR_549
chr1	43330429	43330677	BIDIR_550
chr1	43367914	43368263	BIDIR_551
chr1	43389724	43389966	BIDIR_552
chr1	43390108	43390222	BIDIR_553
chr1	43453842	43455021	BIDIR_554
chr1	43582007	43582577	BIDIR_555
chr1	43649862	43650330	BIDIR_556
chr1	43706906	43707889	BIDIR_557
chr1	43767011	43767158	BIDIR_558
chr1	43834448	43834515	BIDIR_559
chr1	43835737	43837004	BIDIR_560
chr1	43978896	43979054	BIDIR_561
chr1	43991020	43992079	BIDIR_562
chr1	43996470	43996691	BIDIR_563
chr1	43997006	43997179	BIDIR_564
chr1	44029385	44030423	BIDIR_565
chr1	44030675	44030752	BIDIR_566
chr1	44211915	44213136	BIDIR_567
chr1	44213255	44213593	BIDIR_568
chr1	44217667	44217829	BIDIR_569
chr1	44651958	44652032	BIDIR_570
chr1	44673252	44675378	BIDIR_571
chr1	44775095	44775789	BIDIR_572
chr1	44784044	44784480	BIDIR_573
chr1	44808078	44810564	BIDIR_574
chr1	44985377	44985956	BIDIR_575
chr1	45011160	45012563	BIDIR_576
chr1	45012707	45012823	BIDIR_577
chr1	45051454	45051908	BIDIR_578
chr1	45052713	45053261	BIDIR_579
chr1	45206351	45206754	BIDIR_580
chr1	45303416	45306663	BIDIR_581
chr1	45326731	45326945	BIDIR_582
chr1	45329744	45329870	BIDIR_583
chr1	45339814	45340165	BIDIR_584
chr1	45393721	45394586	BIDIR_585
chr1	45499941	45500439	BIDIR_586
chr1	45550551	45551083	BIDIR_587
chr1	45583287	45584124	BIDIR_588
chr1	45619169	45619412	BIDIR_589
chr1	45619786	45619933	BIDIR_590
chr1	45687848	45688343	BIDIR_591
chr1	45750654	45751045	BIDIR_592
chr1	45803387	45803788	BIDIR_593
chr1	45836950	45837124	BIDIR_594
chr1	45927167	45927270	BIDIR_595
chr1	46027139	46029274	BIDIR_596
chr1	46034894	46039834	BIDIR_597
chr1	46130111	46135388	BIDIR_598
chr1	46183310	46183471	BIDIR_599
chr1	46184800	46187176	BIDIR_600
chr1	46197933	46199597	BIDIR_601
chr1	46246216	46249213	BIDIR_602
chr1	46303453	46303837	BIDIR_603
chr1	46330483	46334215	BIDIR_604
chr1	46339557	46341035	BIDIR_605
chr1	46604059	46604486	BIDIR_606
chr1	46616535	46617031	BIDIR_607
chr1	46667928	46668753	BIDIR_608
chr1	46719903	46720151	BIDIR_609
chr1	47314644	47315040	BIDIR_610
chr1	47333607	47333942	BIDIR_611
chr1	47334630	47334844	BIDIR_612
chr1	47415612	47415953	BIDIR_613
chr1	47431375	47431669	BIDIR_614
chr1	47432543	47432628	BIDIR_615
chr1	47436997	47438278	BIDIR_616
chr1	50326836	50326904	BIDIR_617
chr1	50959137	50960373	BIDIR_618
chr1	50967900	50970356	BIDIR_619
chr1	51236790	51236945	BIDIR_620
chr1	51331368	51331536	BIDIR_621
chr1	51516142	51518478	BIDIR_622
chr1	51728874	51730115	BIDIR_623
chr1	51731104	51732550	BIDIR_624
chr1	51784701	51793699	BIDIR_625
chr1	51879183	51879365	BIDIR_626
chr1	52032020	52034675	BIDIR_627
chr1	52054906	52055576	BIDIR_628
chr1	52056024	52056505	BIDIR_629
chr1	52141252	52141432	BIDIR_630
chr1	52141712	52142313	BIDIR_631
chr1	52142842	52142956	BIDIR_632
chr1	52366072	52366544	BIDIR_633
chr1	52403987	52404894	BIDIR_634
chr1	52423431	52423544	BIDIR_635
chr1	52552275	52554105	BIDIR_636
chr1	52601764	52603857	BIDIR_637
chr1	52636782	52636859	BIDIR_638
chr1	52637042	52637279	BIDIR_639
chr1	52726297	52727214	BIDIR_640
chr1	52772402	52772472	BIDIR_641
chr1	52866226	52868147	BIDIR_642
chr1	52895962	52896107	BIDIR_643
chr1	52921595	52921836	BIDIR_644
chr1	52927005	52927511	BIDIR_645
chr1	53014750	53015931	BIDIR_646
chr1	53220083	53221071	BIDIR_647
chr1	53292643	53293169	BIDIR_648
chr1	53328133	53328534	BIDIR_649
chr1	53328648	53328969	BIDIR_650
chr1	53362201	53366445	BIDIR_651
chr1	53367370	53368890	BIDIR_652
chr1	53409420	53409689	BIDIR_653
chr1	53409955	53410608	BIDIR_654
chr1	53814223	53814294	BIDIR_655
chr1	53838157	53838633	BIDIR_656
chr1	53946437	53946545	BIDIR_657
chr1	54054445	54054754	BIDIR_658
chr1	54233876	54233976	BIDIR_659
chr1	54356091	54356493	BIDIR_660
chr1	54356679	54357037	BIDIR_661
chr1	54406387	54406670	BIDIR_662
chr1	54407395	54407778	BIDIR_663
chr1	54488140	54488820	BIDIR_664
chr1	54542049	54542320	BIDIR_665
chr1	54542516	54542886	BIDIR_666
chr1	54612776	54614296	BIDIR_667
chr1	54715337	54716337	BIDIR_668
chr1	54801178	54801676	BIDIR_669
chr1	54885973	54887644	BIDIR_670
chr1	55215294	55215532	BIDIR_671
chr1	58105114	58105190	BIDIR_672
chr1	58107510	58109536	BIDIR_673
chr1	58546502	58546896	BIDIR_674
chr1	58575957	58576493	BIDIR_675
chr1	58783683	58785411	BIDIR_676
chr1	58903329	58904197	BIDIR_677
chr1	58968432	58968526	BIDIR_678
chr1	59013384	59013728	BIDIR_679
chr1	59026013	59026470	BIDIR_680
chr1	59026639	59026769	BIDIR_681
chr1	59142976	59143254	BIDIR_682
chr1	59146699	59147687	BIDIR_683
chr1	59296482	59297131	BIDIR_684
chr1	59354435	59354526	BIDIR_685
chr1	59354694	59355072	BIDIR_686
chr1	61077923	61078009	BIDIR_687
chr1	61724962	61725224	BIDIR_688
chr1	61725412	61725645	BIDIR_689
chr1	61741349	61744042	BIDIR_690
chr1	62290814	62290983	BIDIR_691
chr1	62783612	62784457	BIDIR_692
chr1	63438169	63438352	BIDIR_693
chr1	63439189	63444097	BIDIR_694
chr1	63523174	63523657	BIDIR_695
chr1	63544191	63544510	BIDIR_696
chr1	63544856	63546060	BIDIR_697
chr1	64966266	64966754	BIDIR_698
chr1	65146953	65149716	BIDIR_699
chr1	66278315	66278823	BIDIR_700
chr1	66282090	66282744	BIDIR_701
chr1	66283041	66284301	BIDIR_702
chr1	66300723	66301674	BIDIR_703
chr1	66335381	66336953	BIDIR_704
chr1	66395520	66397217	BIDIR_705
chr1	66445242	66445949	BIDIR_706
chr1	66985308	66985519	BIDIR_707
chr1	67053079	67054666	BIDIR_708
chr1	67214804	67215233	BIDIR_709
chr1	67340145	67344351	BIDIR_710
chr1	67430289	67431282	BIDIR_711
chr1	67686426	67688233	BIDIR_712
chr1	67733874	67734351	BIDIR_713
chr1	68058457	68058554	BIDIR_714
chr1	68495625	68497687	BIDIR_715
chr1	69857548	69857619	BIDIR_716
chr1	70221239	70221627	BIDIR_717
chr1	70256920	70257013	BIDIR_718
chr1	70354551	70354958	BIDIR_719
chr1	70410990	70411193	BIDIR_720
chr1	70460557	70460662	BIDIR_721
chr1	71804538	71804624	BIDIR_722
chr1	73129404	73129515	BIDIR_723
chr1	73129713	73129949	BIDIR_724
chr1	74197884	74198415	BIDIR_725
chr1	74732944	74733358	BIDIR_726
chr1	75724460	75724845	BIDIR_727
chr1	75744850	75746098	BIDIR_728
chr1	75786064	75786410	BIDIR_729
chr1	75843128	75843243	BIDIR_730
chr1	77129127	77129554	BIDIR_731
chr1	77188443	77188603	BIDIR_732
chr1	77219279	77219608	BIDIR_733
chr1	77759347	77759443	BIDIR_734
chr1	77779424	77779898	BIDIR_735
chr1	77780161	77780241	BIDIR_736
chr1	77811739	77811855	BIDIR_737
chr1	77978114	77979883	BIDIR_738
chr1	78004295	78005132	BIDIR_739
chr1	78619479	78620743	BIDIR_740
chr1	83487514	83488799	BIDIR_741
chr1	83499961	83500380	BIDIR_742
chr1	83692698	83692810	BIDIR_743
chr1	83999416	83999483	BIDIR_744
chr1	84077810	84078095	BIDIR_745
chr1	84271445	84272033	BIDIR_746
chr1	84298839	84299487	BIDIR_747
chr1	84302227	84302923	BIDIR_748
chr1	84479127	84480137	BIDIR_749
chr1	84574035	84574693	BIDIR_750
chr1	84599524	84599830	BIDIR_751
chr1	84611794	84612167	BIDIR_752
chr1	84693003	84693360	BIDIR_753
chr1	85048539	85048643	BIDIR_754
chr1	85061867	85062342	BIDIR_755
chr1	85201587	85201997	BIDIR_756
chr1	85708297	85708638	BIDIR_757
chr1	85990786	85991809	BIDIR_758
chr1	85992819	85992960	BIDIR_759
chr1	86395817	86396683	BIDIR_760
chr1	86704307	86704866	BIDIR_761
chr1	86705086	86705712	BIDIR_762
chr1	86912927	86914231	BIDIR_763
chr1	87057440	87058305	BIDIR_764
chr1	87151361	87151553	BIDIR_765
chr1	87152120	87152200	BIDIR_766
chr1	87328621	87329064	BIDIR_767
chr1	87335258	87335447	BIDIR_768
chr1	87360201	87360293	BIDIR_769
chr1	87449324	87450250	BIDIR_770
chr1	88683758	88686021	BIDIR_771
chr1	88992326	88993419	BIDIR_772
chr1	89018928	89022512	BIDIR_773
chr1	89022771	89022922	BIDIR_774
chr1	89125382	89126093	BIDIR_775
chr1	89126726	89128180	BIDIR_776
chr1	89198544	89199317	BIDIR_777
chr1	89523722	89525800	BIDIR_778
chr1	89632718	89633040	BIDIR_779
chr1	89633291	89633445	BIDIR_780
chr1	89820223	89822278	BIDIR_781
chr1	89843252	89843337	BIDIR_782
chr1	89904279	89904484	BIDIR_783
chr1	89906736	89906891	BIDIR_784
chr1	89995366	89995608	BIDIR_785
chr1	91021062	91022572	BIDIR_786
chr1	91329616	91329915	BIDIR_787
chr1	91500228	91501934	BIDIR_788
chr1	91697560	91697687	BIDIR_789
chr1	91713018	91713732	BIDIR_790
chr1	91804019	91804263	BIDIR_791
chr1	92080357	92080617	BIDIR_792
chr1	92298529	92298757	BIDIR_793
chr1	92298886	92299053	BIDIR_794
chr1	92484859	92488042	BIDIR_795
chr1	92831788	92832220	BIDIR_796
chr1	92951321	92951425	BIDIR_797
chr1	92960196	92962665	BIDIR_798
chr1	93147425	93149724	BIDIR_799
chr1	93179516	93181730	BIDIR_800
chr1	93264114	93264341	BIDIR_801
chr1	93345323	93345486	BIDIR_802
chr1	93345652	93346001	BIDIR_803
chr1	93607862	93607945	BIDIR_804
chr1	93681952	93682089	BIDIR_805
chr1	93707873	93708413	BIDIR_806
chr1	93878845	93879655	BIDIR_807
chr1	93908647	93909102	BIDIR_808
chr1	94976466	94976550	BIDIR_809
chr1	95072344	95073324	BIDIR_810
chr1	96678874	96679154	BIDIR_811
chr1	96679354	96679458	BIDIR_812
chr1	96721321	96722817	BIDIR_813
chr1	97197766	97197863	BIDIR_814
chr1	97463600	97463787	BIDIR_815
chr1	97920530	97921608	BIDIR_816
chr1	99849127	99850599	BIDIR_817
chr1	99969678	99970627	BIDIR_818
chr1	100037554	100038605	BIDIR_819
chr1	100046501	100047052	BIDIR_820
chr1	100077674	100077785	BIDIR_821
chr1	100131348	100133270	BIDIR_822
chr1	100248607	100249872	BIDIR_823
chr1	100265944	100266288	BIDIR_824
chr1	100351179	100351568	BIDIR_825
chr1	100351983	100352745	BIDIR_826
chr1	100894611	100895304	BIDIR_827
chr1	100895701	100896444	BIDIR_828
chr1	101025358	101026158	BIDIR_829
chr1	101312393	101312458	BIDIR_830
chr1	101357015	101358552	BIDIR_831
chr1	101370464	101372475	BIDIR_832
chr1	101447852	101450738	BIDIR_833
chr1	101888268	101888382	BIDIR_834
chr1	103517026	103517111	BIDIR_835
chr1	103517746	103517843	BIDIR_836
chr1	103525852	103526060	BIDIR_837
chr1	107056511	107056901	BIDIR_838
chr1	107057370	107057685	BIDIR_839
chr1	107140174	107140277	BIDIR_840
chr1	107451230	107452053	BIDIR_841
chr1	107897479	107897653	BIDIR_842
chr1	107935514	107936031	BIDIR_843
chr1	107963854	107963983	BIDIR_844
chr1	108200832	108200950	BIDIR_845
chr1	108660959	108661859	BIDIR_846
chr1	108690619	108693943	BIDIR_847
chr1	108746480	108746859	BIDIR_848
chr1	108876747	108876971	BIDIR_849
chr1	108896781	108896868	BIDIR_850
chr1	109089603	109091950	BIDIR_851
chr1	109100175	109100975	BIDIR_852
chr1	109113948	109114043	BIDIR_853
chr1	109283429	109283514	BIDIR_854
chr1	109483929	109484212	BIDIR_855
chr1	109493776	109494467	BIDIR_856
chr1	109494609	109495170	BIDIR_857
chr1	109527263	109527599	BIDIR_858
chr1	109545967	109547236	BIDIR_859
chr1	109547849	109549337	BIDIR_860
chr1	109619285	109619984	BIDIR_861
chr1	109620898	109621135	BIDIR_862
chr1	109655177	109656674	BIDIR_863
chr1	109667286	109668778	BIDIR_864
chr1	109669304	109670631	BIDIR_865
chr1	109687554	109687962	BIDIR_866
chr1	109688545	109688628	BIDIR_867
chr1	109711733	109711842	BIDIR_868
chr1	109816071	109816927	BIDIR_869
chr1	109894830	109895551	BIDIR_870
chr1	109906168	109906545	BIDIR_871
chr1	109910481	109910781	BIDIR_872
chr1	109911026	109911286	BIDIR_873
chr1	109984553	109984938	BIDIR_874
chr1	110030997	110031367	BIDIR_875
chr1	110034086	110035062	BIDIR_876
chr1	110084673	110085038	BIDIR_877
chr1	110102024	110102701	BIDIR_878
chr1	110243812	110243943	BIDIR_879
chr1	110337609	110340696	BIDIR_880
chr1	110407591	110407827	BIDIR_881
chr1	110619392	110620263	BIDIR_882
chr1	110631116	110632656	BIDIR_883
chr1	110634529	110636776	BIDIR_884
chr1	110672218	110672361	BIDIR_885
chr1	110787682	110788062	BIDIR_886
chr1	110872384	110873741	BIDIR_887
chr1	110875307	110875787	BIDIR_888
chr1	110963101	110964385	BIDIR_889
chr1	111128205	111128791	BIDIR_890
chr1	111139291	111139526	BIDIR_891
chr1	111139704	111140483	BIDIR_892
chr1	111204158	111204995	BIDIR_893
chr1	111214075	111214844	BIDIR_894
chr1	111215031	111217202	BIDIR_895
chr1	111229176	111230347	BIDIR_896
chr1	111346265	111346333	BIDIR_897
chr1	111476797	111476893	BIDIR_898
chr1	111505711	111506203	BIDIR_899
chr1	111507200	111508636	BIDIR_900
chr1	111599260	111602340	BIDIR_901
chr1	111616109	111622084	BIDIR_902
chr1	111738043	111740205	BIDIR_903
chr1	112272173	112272693	BIDIR_904
chr1	112394232	112394379	BIDIR_905
chr1	112395653	112396694	BIDIR_906
chr1	112466360	112466652	BIDIR_907
chr1	112617934	112620716	BIDIR_908
chr1	112826820	112826894	BIDIR_909
chr1	112850465	112850548	BIDIR_910
chr1	113074343	113074482	BIDIR_911
chr1	113759439	113759723	BIDIR_912
chr1	113811524	113811853	BIDIR_913
chr1	113812215	113813020	BIDIR_914
chr1	113874705	113874796	BIDIR_915
chr1	113875858	113875939	BIDIR_916
chr1	114511176	114511384	BIDIR_917
chr1	114511560	114512402	BIDIR_918
chr1	115642748	115643225	BIDIR_919
chr1	116006566	116006819	BIDIR_920
chr1	116377169	116378634	BIDIR_921
chr1	116418561	116418761	BIDIR_922
chr1	116540613	116540724	BIDIR_923
chr1	116570898	116571114	BIDIR_924
chr1	116629120	116629231	BIDIR_925
chr1	116733138	116733204	BIDIR_926
chr1	116737131	116739200	BIDIR_927
chr1	116769132	116769940	BIDIR_928
chr1	116877562	116879740	BIDIR_929
chr1	117051502	117051733	BIDIR_930
chr1	117059454	117060411	BIDIR_931
chr1	117121743	117122169	BIDIR_932
chr1	117366174	117368219	BIDIR_933
chr1	117776846	117776911	BIDIR_934
chr1	117777598	117777885	BIDIR_935
chr1	117928830	117929065	BIDIR_936
chr1	117929501	117929799	BIDIR_937
chr1	119139979	119140751	BIDIR_938
chr1	119318417	119318883	BIDIR_939
chr1	119323778	119323918	BIDIR_940
chr1	119647941	119648073	BIDIR_941
chr1	119648245	119648624	BIDIR_942
chr1	120015413	120015490	BIDIR_943
chr1	120069504	120069778	BIDIR_944
chr1	120122270	120122393	BIDIR_945
chr1	120271050	120272798	BIDIR_946
chr1	120273601	120273706	BIDIR_947
chr1	120340417	120341607	BIDIR_948
chr1	120342908	120343036	BIDIR_949
chr1	120354338	120355069	BIDIR_950
chr1	120414626	120416038	BIDIR_951
chr1	120469380	120469549	BIDIR_952
chr1	120557836	120559593	BIDIR_953
chr1	120711980	120712266	BIDIR_954
chr1	120722540	120725067	BIDIR_955
chr1	120850862	120851076	BIDIR_956
chr1	120911900	120912360	BIDIR_957
chr1	120913154	120914813	BIDIR_958
chr1	120942022	120942569	BIDIR_959
chr1	120952050	120952140	BIDIR_960
chr1	121116189	121116258	BIDIR_961
chr1	121116557	121117586	BIDIR_962
chr1	121183144	121185956	BIDIR_963
chr1	121271262	121271613	BIDIR_964
chr1	143646982	143647056	BIDIR_965
chr1	143648374	143648574	BIDIR_966
chr1	143649195	143649484	BIDIR_967
chr1	143970822	143973422	BIDIR_968
chr1	144412131	144412342	BIDIR_969
chr1	144419123	144419363	BIDIR_970
chr1	144460719	144460925	BIDIR_971
chr1	144461454	144461861	BIDIR_972
chr1	144546786	144547001	BIDIR_973
chr1	144551666	144552156	BIDIR_974
chr1	144567228	144567676	BIDIR_975
chr1	145008322	145008696	BIDIR_976
chr1	145010012	145010257	BIDIR_977
chr1	145042272	145042364	BIDIR_978
chr1	145094466	145097412	BIDIR_979
chr1	145214210	145216038	BIDIR_980
chr1	145216219	145216405	BIDIR_981
chr1	145216799	145217018	BIDIR_982
chr1	145424607	145425818	BIDIR_983
chr1	145465172	145466148	BIDIR_984
chr1	145823523	145824764	BIDIR_985
chr1	145844953	145845975	BIDIR_986
chr1	145858129	145859986	BIDIR_987
chr1	145911191	145911438	BIDIR_988
chr1	145918339	145919249	BIDIR_989
chr1	145921135	145921836	BIDIR_990
chr1	145927238	145927728	BIDIR_991
chr1	145957504	145958348	BIDIR_992
chr1	145959294	145962228	BIDIR_993
chr1	145964186	145965069	BIDIR_994
chr1	145978724	145980577	BIDIR_995
chr1	145996544	145997395	BIDIR_996
chr1	146012587	146012679	BIDIR_997
chr1	146174828	146174905	BIDIR_998
chr1	146228898	146229151	BIDIR_999
chr1	146283128	146283702	BIDIR_1000
chr1	146369933	146370208	BIDIR_1001
chr1	146387048	146387875	BIDIR_1002
chr1	146472236	146472685	BIDIR_1003
chr1	146938152	146938525	BIDIR_1004
chr1	146939358	146939425	BIDIR_1005
chr1	147171434	147173390	BIDIR_1006
chr1	147179257	147179343	BIDIR_1007
chr1	147204665	147204981	BIDIR_1008
chr1	147225193	147225855	BIDIR_1009
chr1	147242283	147243102	BIDIR_1010
chr1	147541959	147542043	BIDIR_1011
chr1	147622851	147626899	BIDIR_1012
chr1	147628471	147628551	BIDIR_1013
chr1	147669495	147671329	BIDIR_1014
chr1	147928784	147929121	BIDIR_1015
chr1	148038334	148039301	BIDIR_1016
chr1	148049819	148049906	BIDIR_1017
chr1	148151836	148152728	BIDIR_1018
chr1	148155449	148157434	BIDIR_1019
chr1	148263635	148263707	BIDIR_1020
chr1	148280776	148281411	BIDIR_1021
chr1	148302737	148303362	BIDIR_1022
chr1	148334686	148335373	BIDIR_1023
chr1	148388695	148389097	BIDIR_1024
chr1	148458221	148460000	BIDIR_1025
chr1	148460754	148461012	BIDIR_1026
chr1	148625764	148625842	BIDIR_1027
chr1	148733997	148734258	BIDIR_1028
chr1	148750403	148750564	BIDIR_1029
chr1	148752134	148752285	BIDIR_1030
chr1	148791800	148792020	BIDIR_1031
chr1	148844473	148844574	BIDIR_1032
chr1	148951556	148952832	BIDIR_1033
chr1	149102627	149102938	BIDIR_1034
chr1	149103432	149103681	BIDIR_1035
chr1	149103783	149103865	BIDIR_1036
chr1	149176152	149176251	BIDIR_1037
chr1	149176786	149177433	BIDIR_1038
chr1	149211797	149211924	BIDIR_1039
chr1	149242180	149245356	BIDIR_1040
chr1	149338115	149338456	BIDIR_1041
chr1	149445399	149445481	BIDIR_1042
chr1	149558129	149558606	BIDIR_1043
chr1	149558709	149559046	BIDIR_1044
chr1	149607111	149608912	BIDIR_1045
chr1	149636550	149636998	BIDIR_1046
chr1	149668442	149668551	BIDIR_1047
chr1	149812064	149813020	BIDIR_1048
chr1	149842100	149843372	BIDIR_1049
chr1	149848994	149853252	BIDIR_1050
chr1	149861050	149861492	BIDIR_1051
chr1	149886038	149888710	BIDIR_1052
chr1	149927754	149928752	BIDIR_1053
chr1	149936658	149937433	BIDIR_1054
chr1	150010606	150010897	BIDIR_1055
chr1	150067312	150067986	BIDIR_1056
chr1	150150097	150153068	BIDIR_1057
chr1	150160205	150161037	BIDIR_1058
chr1	150162610	150163776	BIDIR_1059
chr1	150166001	150166256	BIDIR_1060
chr1	150213636	150213929	BIDIR_1061
chr1	150233884	150236602	BIDIR_1062
chr1	150262617	150270827	BIDIR_1063
chr1	150271094	150275137	BIDIR_1064
chr1	150281791	150282699	BIDIR_1065
chr1	150321336	150321849	BIDIR_1066
chr1	150363268	150365904	BIDIR_1067
chr1	150514462	150515891	BIDIR_1068
chr1	150560723	150560812	BIDIR_1069
chr1	150561287	150565454	BIDIR_1070
chr1	150622272	150622426	BIDIR_1071
chr1	150629451	150629902	BIDIR_1072
chr1	150639223	150639406	BIDIR_1073
chr1	150696375	150696446	BIDIR_1074
chr1	150925945	150926726	BIDIR_1075
chr1	150961911	150961983	BIDIR_1076
chr1	150963540	150963818	BIDIR_1077
chr1	151006732	151007033	BIDIR_1078
chr1	151008306	151008553	BIDIR_1079
chr1	151008935	151009141	BIDIR_1080
chr1	151059365	151059893	BIDIR_1081
chr1	151070066	151071455	BIDIR_1082
chr1	151130808	151131743	BIDIR_1083
chr1	151146528	151147187	BIDIR_1084
chr1	151156896	151157884	BIDIR_1085
chr1	151165852	151166202	BIDIR_1086
chr1	151189109	151190375	BIDIR_1087
chr1	151197580	151200076	BIDIR_1088
chr1	151254464	151254943	BIDIR_1089
chr1	151281359	151282483	BIDIR_1090
chr1	151289435	151289538	BIDIR_1091
chr1	151291370	151292960	BIDIR_1092
chr1	151326494	151328306	BIDIR_1093
chr1	151346880	151347579	BIDIR_1094
chr1	151347717	151347793	BIDIR_1095
chr1	151399362	151399685	BIDIR_1096
chr1	151457566	151460040	BIDIR_1097
chr1	151473091	151473774	BIDIR_1098
chr1	151475115	151475532	BIDIR_1099
chr1	151611786	151612275	BIDIR_1100
chr1	151612488	151613292	BIDIR_1101
chr1	151720989	151721078	BIDIR_1102
chr1	151763028	151763120	BIDIR_1103
chr1	151791430	151791600	BIDIR_1104
chr1	151838887	151838959	BIDIR_1105
chr1	151839430	151840347	BIDIR_1106
chr1	151909334	151909619	BIDIR_1107
chr1	152034414	152035503	BIDIR_1108
chr1	152036600	152036709	BIDIR_1109
chr1	152047833	152048426	BIDIR_1110
chr1	152879964	152880680	BIDIR_1111
chr1	152880783	152881124	BIDIR_1112
chr1	153260870	153262451	BIDIR_1113
chr1	153343550	153344487	BIDIR_1114
chr1	153535852	153536407	BIDIR_1115
chr1	153540942	153541020	BIDIR_1116
chr1	153545729	153545874	BIDIR_1117
chr1	153616462	153616650	BIDIR_1118
chr1	153633319	153634899	BIDIR_1119
chr1	153658565	153659114	BIDIR_1120
chr1	153662161	153663314	BIDIR_1121
chr1	153727339	153728919	BIDIR_1122
chr1	153783102	153784264	BIDIR_1123
chr1	153800774	153801740	BIDIR_1124
chr1	153842251	153842338	BIDIR_1125
chr1	153843495	153843584	BIDIR_1126
chr1	153922728	153923650	BIDIR_1127
chr1	153944560	153946137	BIDIR_1128
chr1	153946578	153946965	BIDIR_1129
chr1	153957812	153958669	BIDIR_1130
chr1	153961070	153967730	BIDIR_1131
chr1	153975739	153978952	BIDIR_1132
chr1	154182091	154182696	BIDIR_1133
chr1	154182846	154183535	BIDIR_1134
chr1	154196987	154197105	BIDIR_1135
chr1	154219546	154221891	BIDIR_1136
chr1	154272207	154272733	BIDIR_1137
chr1	154325126	154325778	BIDIR_1138
chr1	154406692	154408340	BIDIR_1139
chr1	154466826	154467253	BIDIR_1140
chr1	154492374	154492518	BIDIR_1141
chr1	154497096	154497495	BIDIR_1142
chr1	154558734	154559319	BIDIR_1143
chr1	154627758	154628275	BIDIR_1144
chr1	154942256	154942871	BIDIR_1145
chr1	154956023	154956217	BIDIR_1146
chr1	154961266	154962617	BIDIR_1147
chr1	155000434	155004265	BIDIR_1148
chr1	155017699	155019382	BIDIR_1149
chr1	155050425	155050654	BIDIR_1150
chr1	155051105	155051373	BIDIR_1151
chr1	155062609	155063110	BIDIR_1152
chr1	155063715	155063820	BIDIR_1153
chr1	155071201	155071487	BIDIR_1154
chr1	155084710	155085649	BIDIR_1155
chr1	155135575	155136060	BIDIR_1156
chr1	155172702	155172838	BIDIR_1157
chr1	155172999	155173501	BIDIR_1158
chr1	155173619	155175044	BIDIR_1159
chr1	155184971	155185196	BIDIR_1160
chr1	155185485	155185805	BIDIR_1161
chr1	155193391	155193839	BIDIR_1162
chr1	155208882	155209373	BIDIR_1163
chr1	155211577	155215656	BIDIR_1164
chr1	155227386	155227669	BIDIR_1165
chr1	155244528	155244760	BIDIR_1166
chr1	155255547	155255652	BIDIR_1167
chr1	155262440	155262645	BIDIR_1168
chr1	155273282	155273721	BIDIR_1169
chr1	155277066	155277552	BIDIR_1170
chr1	155307902	155309658	BIDIR_1171
chr1	155324274	155324430	BIDIR_1172
chr1	155331521	155331617	BIDIR_1173
chr1	155332953	155333188	BIDIR_1174
chr1	155433856	155433933	BIDIR_1175
chr1	155561870	155562153	BIDIR_1176
chr1	155562585	155563298	BIDIR_1177
chr1	155608223	155615525	BIDIR_1178
chr1	155687964	155688043	BIDIR_1179
chr1	155688327	155689068	BIDIR_1180
chr1	155745503	155745902	BIDIR_1181
chr1	155859583	155860950	BIDIR_1182
chr1	155894240	155894362	BIDIR_1183
chr1	155911253	155911536	BIDIR_1184
chr1	155911722	155911845	BIDIR_1185
chr1	155934289	155934536	BIDIR_1186
chr1	155939578	155942644	BIDIR_1187
chr1	155975671	155983852	BIDIR_1188
chr1	156053458	156055000	BIDIR_1189
chr1	156077117	156077243	BIDIR_1190
chr1	156082259	156082659	BIDIR_1191
chr1	156104548	156107819	BIDIR_1192
chr1	156114462	156115887	BIDIR_1193
chr1	156149422	156149570	BIDIR_1194
chr1	156153589	156156250	BIDIR_1195
chr1	156212656	156214162	BIDIR_1196
chr1	156281335	156285469	BIDIR_1197
chr1	156337819	156338751	BIDIR_1198
chr1	156420947	156421850	BIDIR_1199
chr1	156456533	156456750	BIDIR_1200
chr1	156457104	156457277	BIDIR_1201
chr1	156501284	156501504	BIDIR_1202
chr1	156505168	156505309	BIDIR_1203
chr1	156572414	156572656	BIDIR_1204
chr1	156581668	156582246	BIDIR_1205
chr1	156582475	156583115	BIDIR_1206
chr1	156591540	156591785	BIDIR_1207
chr1	156600776	156603528	BIDIR_1208
chr1	156660731	156660813	BIDIR_1209
chr1	156706076	156706206	BIDIR_1210
chr1	156728279	156728978	BIDIR_1211
chr1	156740909	156741513	BIDIR_1212
chr1	156744080	156753510	BIDIR_1213
chr1	156766838	156767526	BIDIR_1214
chr1	156767849	156767942	BIDIR_1215
chr1	156768045	156768177	BIDIR_1216
chr1	156803987	156804338	BIDIR_1217
chr1	156816656	156817108	BIDIR_1218
chr1	157045877	157045977	BIDIR_1219
chr1	157099111	157099297	BIDIR_1220
chr1	157137457	157139702	BIDIR_1221
chr1	157363724	157363855	BIDIR_1222
chr1	157363972	157364086	BIDIR_1223
chr1	157364208	157364289	BIDIR_1224
chr1	157511238	157513256	BIDIR_1225
chr1	157551823	157552733	BIDIR_1226
chr1	157562611	157562918	BIDIR_1227
chr1	157849397	157849740	BIDIR_1228
chr1	158150394	158150890	BIDIR_1229
chr1	158180896	158181036	BIDIR_1230
chr1	158285730	158286135	BIDIR_1231
chr1	158286521	158287652	BIDIR_1232
chr1	158830063	158830295	BIDIR_1233
chr1	159013637	159017672	BIDIR_1234
chr1	159068011	159068243	BIDIR_1235
chr1	159068394	159068631	BIDIR_1236
chr1	159076425	159077988	BIDIR_1237
chr1	159204432	159204890	BIDIR_1238
chr1	159206138	159206276	BIDIR_1239
chr1	159854325	159854412	BIDIR_1240
chr1	159854626	159854793	BIDIR_1241
chr1	159922654	159924815	BIDIR_1242
chr1	159925291	159925710	BIDIR_1243
chr1	160031175	160032656	BIDIR_1244
chr1	160204512	160205707	BIDIR_1245
chr1	160214432	160217640	BIDIR_1246
chr1	160262158	160262756	BIDIR_1247
chr1	160262930	160263077	BIDIR_1248
chr1	160317261	160317362	BIDIR_1249
chr1	160343209	160343685	BIDIR_1250
chr1	160437537	160438570	BIDIR_1251
chr1	160459928	160460974	BIDIR_1252
chr1	160520207	160520320	BIDIR_1253
chr1	160523126	160523224	BIDIR_1254
chr1	160540048	160540888	BIDIR_1255
chr1	160605392	160605498	BIDIR_1256
chr1	160712796	160712892	BIDIR_1257
chr1	160726004	160726650	BIDIR_1258
chr1	160726810	160727347	BIDIR_1259
chr1	160767668	160768082	BIDIR_1260
chr1	160789719	160790628	BIDIR_1261
chr1	160797099	160797476	BIDIR_1262
chr1	161013744	161014119	BIDIR_1263
chr1	161016790	161017018	BIDIR_1264
chr1	161019984	161022064	BIDIR_1265
chr1	161038699	161039235	BIDIR_1266
chr1	161045802	161046126	BIDIR_1267
chr1	161046494	161046952	BIDIR_1268
chr1	161068736	161069331	BIDIR_1269
chr1	161069706	161070282	BIDIR_1270
chr1	161097902	161098682	BIDIR_1271
chr1	161115174	161123551	BIDIR_1272
chr1	161132474	161133235	BIDIR_1273
chr1	161153673	161153765	BIDIR_1274
chr1	161153862	161154311	BIDIR_1275
chr1	161159263	161159698	BIDIR_1276
chr1	161165832	161165933	BIDIR_1277
chr1	161166040	161166623	BIDIR_1278
chr1	161177134	161177776	BIDIR_1279
chr1	161184594	161186658	BIDIR_1280
chr1	161225730	161226328	BIDIR_1281
chr1	161239331	161239403	BIDIR_1282
chr1	161261053	161261554	BIDIR_1283
chr1	161262279	161262388	BIDIR_1284
chr1	161421858	161422063	BIDIR_1285
chr1	161530420	161531436	BIDIR_1286
chr1	161539999	161540766	BIDIR_1287
chr1	161581010	161581137	BIDIR_1288
chr1	161606291	161606528	BIDIR_1289
chr1	161611752	161612879	BIDIR_1290
chr1	161618884	161618984	BIDIR_1291
chr1	161621557	161621738	BIDIR_1292
chr1	161662852	161663360	BIDIR_1293
chr1	161663767	161664421	BIDIR_1294
chr1	161706564	161707413	BIDIR_1295
chr1	161709302	161709646	BIDIR_1296
chr1	161718560	161718684	BIDIR_1297
chr1	161718977	161719268	BIDIR_1298
chr1	161724942	161728678	BIDIR_1299
chr1	161738724	161739464	BIDIR_1300
chr1	161739654	161740514	BIDIR_1301
chr1	161748940	161750938	BIDIR_1302
chr1	161765469	161766927	BIDIR_1303
chr1	162561264	162561622	BIDIR_1304
chr1	162629978	162634739	BIDIR_1305
chr1	162790990	162791272	BIDIR_1306
chr1	163321662	163322067	BIDIR_1307
chr1	165597848	165598917	BIDIR_1308
chr1	165630405	165631695	BIDIR_1309
chr1	165661731	165661805	BIDIR_1310
chr1	165698207	165698795	BIDIR_1311
chr1	165828336	165828603	BIDIR_1312
chr1	166166865	166167265	BIDIR_1313
chr1	166167370	166168536	BIDIR_1314
chr1	166169759	166170793	BIDIR_1315
chr1	166489691	166490645	BIDIR_1316
chr1	166611592	166611672	BIDIR_1317
chr1	166838240	166840400	BIDIR_1318
chr1	166969240	166969520	BIDIR_1319
chr1	166974603	166975318	BIDIR_1320
chr1	166975753	166976002	BIDIR_1321
chr1	167043385	167044506	BIDIR_1322
chr1	167219492	167222901	BIDIR_1323
chr1	167328844	167329294	BIDIR_1324
chr1	167430411	167430503	BIDIR_1325
chr1	167454630	167454898	BIDIR_1326
chr1	167455292	167456361	BIDIR_1327
chr1	167553582	167554108	BIDIR_1328
chr1	167617275	167618044	BIDIR_1329
chr1	167719138	167720203	BIDIR_1330
chr1	167720343	167722183	BIDIR_1331
chr1	167935556	167936997	BIDIR_1332
chr1	167937440	167937576	BIDIR_1333
chr1	168178452	168179813	BIDIR_1334
chr1	168225186	168227963	BIDIR_1335
chr1	168921941	168922040	BIDIR_1336
chr1	168922447	168922539	BIDIR_1337
chr1	169009937	169010046	BIDIR_1338
chr1	169043931	169045148	BIDIR_1339
chr1	169090971	169092017	BIDIR_1340
chr1	169105483	169105915	BIDIR_1341
chr1	169131216	169134175	BIDIR_1342
chr1	169367491	169368325	BIDIR_1343
chr1	169485142	169486658	BIDIR_1344
chr1	169711408	169711942	BIDIR_1345
chr1	169794403	169795539	BIDIR_1346
chr1	169795857	169799062	BIDIR_1347
chr1	170073064	170074029	BIDIR_1348
chr1	170074346	170074888	BIDIR_1349
chr1	170531737	170532570	BIDIR_1350
chr1	170661347	170661436	BIDIR_1351
chr1	171484266	171486749	BIDIR_1352
chr1	171601109	171601184	BIDIR_1353
chr1	171615570	171615950	BIDIR_1354
chr1	171670487	171670576	BIDIR_1355
chr1	171741655	171742567	BIDIR_1356
chr1	172258714	172258815	BIDIR_1357
chr1	172325690	172325778	BIDIR_1358
chr1	172380020	172381679	BIDIR_1359
chr1	172532281	172533463	BIDIR_1360
chr1	172818920	172819667	BIDIR_1361
chr1	173298062	173298354	BIDIR_1362
chr1	173331172	173331256	BIDIR_1363
chr1	173355385	173355537	BIDIR_1364
chr1	173476639	173476814	BIDIR_1365
chr1	173714703	173715891	BIDIR_1366
chr1	173730463	173730662	BIDIR_1367
chr1	173791521	173791602	BIDIR_1368
chr1	173824422	173824911	BIDIR_1369
chr1	173867739	173869115	BIDIR_1370
chr1	174021179	174021479	BIDIR_1371
chr1	174158733	174160294	BIDIR_1372
chr1	174825753	174825831	BIDIR_1373
chr1	174998995	175000045	BIDIR_1374
chr1	175011633	175011810	BIDIR_1375
chr1	175141799	175142768	BIDIR_1376
chr1	175192572	175193037	BIDIR_1377
chr1	176206453	176208213	BIDIR_1378
chr1	178541877	178543577	BIDIR_1379
chr1	178580588	178582143	BIDIR_1380
chr1	178605893	178606387	BIDIR_1381
chr1	178606735	178609002	BIDIR_1382
chr1	178725989	178726485	BIDIR_1383
chr1	178765413	178765486	BIDIR_1384
chr1	179025531	179026211	BIDIR_1385
chr1	179026646	179026887	BIDIR_1386
chr1	179034578	179034997	BIDIR_1387
chr1	179081515	179081584	BIDIR_1388
chr1	179184870	179184932	BIDIR_1389
chr1	179229191	179229270	BIDIR_1390
chr1	179229513	179229865	BIDIR_1391
chr1	179241584	179241799	BIDIR_1392
chr1	179365200	179366330	BIDIR_1393
chr1	179881551	179884287	BIDIR_1394
chr1	180154607	180154955	BIDIR_1395
chr1	180339045	180339175	BIDIR_1396
chr1	180502305	180503189	BIDIR_1397
chr1	180631754	180632009	BIDIR_1398
chr1	180632233	180632648	BIDIR_1399
chr1	180909783	180909868	BIDIR_1400
chr1	180953731	180954120	BIDIR_1401
chr1	181033209	181033326	BIDIR_1402
chr1	181033606	181034323	BIDIR_1403
chr1	181044149	181044997	BIDIR_1404
chr1	181087491	181091808	BIDIR_1405
chr1	181131297	181131642	BIDIR_1406
chr1	181153037	181153253	BIDIR_1407
chr1	181429350	181431321	BIDIR_1408
chr1	181431602	181431667	BIDIR_1409
chr1	181442817	181444789	BIDIR_1410
chr1	181482695	181482770	BIDIR_1411
chr1	181936113	181937439	BIDIR_1412
chr1	182029072	182030176	BIDIR_1413
chr1	182414227	182414401	BIDIR_1414
chr1	182415658	182415729	BIDIR_1415
chr1	182588483	182588611	BIDIR_1416
chr1	182588784	182589002	BIDIR_1417
chr1	182614657	182616831	BIDIR_1418
chr1	182622935	182623581	BIDIR_1419
chr1	182624362	182624965	BIDIR_1420
chr1	182632583	182632817	BIDIR_1421
chr1	182829494	182829759	BIDIR_1422
chr1	182838565	182840080	BIDIR_1423
chr1	183022138	183023685	BIDIR_1424
chr1	183273963	183274383	BIDIR_1425
chr1	183470531	183472945	BIDIR_1426
chr1	183551884	183551999	BIDIR_1427
chr1	183589788	183591104	BIDIR_1428
chr1	183603710	183605184	BIDIR_1429
chr1	183633455	183636007	BIDIR_1430
chr1	183652071	183652716	BIDIR_1431
chr1	183842059	183842139	BIDIR_1432
chr1	183842673	183842776	BIDIR_1433
chr1	184051602	184051800	BIDIR_1434
chr1	184051977	184052247	BIDIR_1435
chr1	184754375	184754786	BIDIR_1436
chr1	184973188	184975256	BIDIR_1437
chr1	185045277	185045683	BIDIR_1438
chr1	185156183	185157659	BIDIR_1439
chr1	185292689	185292786	BIDIR_1440
chr1	185316854	185317688	BIDIR_1441
chr1	185317874	185318137	BIDIR_1442
chr1	186374682	186375990	BIDIR_1443
chr1	186460245	186460323	BIDIR_1444
chr1	187073118	187073204	BIDIR_1445
chr1	192529789	192530869	BIDIR_1446
chr1	192531039	192531423	BIDIR_1447
chr1	192548650	192552714	BIDIR_1448
chr1	193058060	193059920	BIDIR_1449
chr1	193105377	193105637	BIDIR_1450
chr1	193122296	193122534	BIDIR_1451
chr1	197146098	197147088	BIDIR_1452
chr1	197775199	197775695	BIDIR_1453
chr1	197902486	197902676	BIDIR_1454
chr1	198156612	198158520	BIDIR_1455
chr1	198641556	198641898	BIDIR_1456
chr1	198678450	198680133	BIDIR_1457
chr1	198929981	198930115	BIDIR_1458
chr1	198935647	198938576	BIDIR_1459
chr1	200153109	200153826	BIDIR_1460
chr1	200154017	200154532	BIDIR_1461
chr1	200302206	200302768	BIDIR_1462
chr1	200474160	200474271	BIDIR_1463
chr1	200477592	200477811	BIDIR_1464
chr1	200478521	200482596	BIDIR_1465
chr1	200620611	200620873	BIDIR_1466
chr1	200621239	200621340	BIDIR_1467
chr1	200628134	200628748	BIDIR_1468
chr1	200669526	200669978	BIDIR_1469
chr1	200738695	200738793	BIDIR_1470
chr1	200739033	200739394	BIDIR_1471
chr1	200780614	200780725	BIDIR_1472
chr1	200780866	200781011	BIDIR_1473
chr1	200869584	200870402	BIDIR_1474
chr1	200890601	200891778	BIDIR_1475
chr1	201154559	201154721	BIDIR_1476
chr1	201391655	201393833	BIDIR_1477
chr1	201506925	201507275	BIDIR_1478
chr1	201829455	201829625	BIDIR_1479
chr1	201954900	201955759	BIDIR_1480
chr1	201983005	201983850	BIDIR_1481
chr1	202144446	202145031	BIDIR_1482
chr1	202164703	202165092	BIDIR_1483
chr1	202349060	202349724	BIDIR_1484
chr1	202471896	202472015	BIDIR_1485
chr1	202809342	202813382	BIDIR_1486
chr1	202850401	202851149	BIDIR_1487
chr1	202861434	202862028	BIDIR_1488
chr1	202888595	202889349	BIDIR_1489
chr1	202912740	202912808	BIDIR_1490
chr1	202927177	202927436	BIDIR_1491
chr1	203006226	203007753	BIDIR_1492
chr1	203273970	203274127	BIDIR_1493
chr1	203278340	203278663	BIDIR_1494
chr1	203286798	203288213	BIDIR_1495
chr1	203289237	203290965	BIDIR_1496
chr1	203380881	203380997	BIDIR_1497
chr1	203381184	203381256	BIDIR_1498
chr1	203428671	203429299	BIDIR_1499
chr1	203429390	203429575	BIDIR_1500
chr1	203487588	203487770	BIDIR_1501
chr1	203625917	203625991	BIDIR_1502
chr1	203626570	203626812	BIDIR_1503
chr1	203754467	203754868	BIDIR_1504
chr1	203764871	203765361	BIDIR_1505
chr1	203796106	203796172	BIDIR_1506
chr1	203796293	203796639	BIDIR_1507
chr1	203861357	203862974	BIDIR_1508
chr1	204411042	204412110	BIDIR_1509
chr1	204492920	204495215	BIDIR_1510
chr1	204516093	204516691	BIDIR_1511
chr1	204579004	204579321	BIDIR_1512
chr1	205210800	205212092	BIDIR_1513
chr1	205228821	205232258	BIDIR_1514
chr1	205285773	205286172	BIDIR_1515
chr1	205313569	205314168	BIDIR_1516
chr1	205351182	205351250	BIDIR_1517
chr1	205440326	205440988	BIDIR_1518
chr1	205668708	205668781	BIDIR_1519
chr1	205669327	205669459	BIDIR_1520
chr1	205669550	205669726	BIDIR_1521
chr1	205680117	205680218	BIDIR_1522
chr1	205713387	205713567	BIDIR_1523
chr1	205748472	205748709	BIDIR_1524
chr1	205749093	205749220	BIDIR_1525
chr1	205749402	205750495	BIDIR_1526
chr1	205774160	205775640	BIDIR_1527
chr1	206012236	206012346	BIDIR_1528
chr1	206035051	206035418	BIDIR_1529
chr1	206052361	206053179	BIDIR_1530
chr1	206201040	206204897	BIDIR_1531
chr1	206256953	206257051	BIDIR_1532
chr1	206289671	206290194	BIDIR_1533
chr1	206507408	206507599	BIDIR_1534
chr1	206590139	206590374	BIDIR_1535
chr1	206635836	206636003	BIDIR_1536
chr1	206684608	206686799	BIDIR_1537
chr1	206742753	206742972	BIDIR_1538
chr1	206768879	206771962	BIDIR_1539
chr1	206921865	206922061	BIDIR_1540
chr1	206923042	206923425	BIDIR_1541
chr1	206925391	206925644	BIDIR_1542
chr1	206967179	206967527	BIDIR_1543
chr1	206971175	206971317	BIDIR_1544
chr1	207050646	207051265	BIDIR_1545
chr1	207052743	207053454	BIDIR_1546
chr1	207321064	207321862	BIDIR_1547
chr1	207335460	207336451	BIDIR_1548
chr1	207336888	207337676	BIDIR_1549
chr1	207423989	207425541	BIDIR_1550
chr1	207454770	207455096	BIDIR_1551
chr1	207669168	207669258	BIDIR_1552
chr1	207670020	207672202	BIDIR_1553
chr1	207790498	207790580	BIDIR_1554
chr1	207821811	207823612	BIDIR_1555
chr1	207823924	207828011	BIDIR_1556
chr1	207869339	207869451	BIDIR_1557
chr1	208187719	208188072	BIDIR_1558
chr1	208988768	208989177	BIDIR_1559
chr1	209062600	209065104	BIDIR_1560
chr1	209086464	209087536	BIDIR_1561
chr1	209103234	209103559	BIDIR_1562
chr1	209105952	209108562	BIDIR_1563
chr1	209607616	209608090	BIDIR_1564
chr1	209751577	209751731	BIDIR_1565
chr1	209751880	209752373	BIDIR_1566
chr1	209766453	209771454	BIDIR_1567
chr1	209784452	209784636	BIDIR_1568
chr1	209828133	209828229	BIDIR_1569
chr1	210328624	210329501	BIDIR_1570
chr1	210329601	210329669	BIDIR_1571
chr1	210668604	210669003	BIDIR_1572
chr1	210684577	210685540	BIDIR_1573
chr1	211207889	211207961	BIDIR_1574
chr1	211258429	211259534	BIDIR_1575
chr1	211259636	211259737	BIDIR_1576
chr1	211260806	211261050	BIDIR_1577
chr1	211326109	211328935	BIDIR_1578
chr1	211382551	211383027	BIDIR_1579
chr1	211579031	211579824	BIDIR_1580
chr1	211606397	211606713	BIDIR_1581
chr1	211606851	211607179	BIDIR_1582
chr1	211607537	211607646	BIDIR_1583
chr1	211675718	211675908	BIDIR_1584
chr1	211784776	211784978	BIDIR_1585
chr1	211829153	211831473	BIDIR_1586
chr1	211938541	211938666	BIDIR_1587
chr1	212035298	212035695	BIDIR_1588
chr1	212162605	212162997	BIDIR_1589
chr1	212186746	212186823	BIDIR_1590
chr1	212286128	212286570	BIDIR_1591
chr1	212412460	212412583	BIDIR_1592
chr1	212414805	212415117	BIDIR_1593
chr1	212558001	212558510	BIDIR_1594
chr1	212558651	212559295	BIDIR_1595
chr1	212596262	212596883	BIDIR_1596
chr1	212700167	212700425	BIDIR_1597
chr1	212791367	212791493	BIDIR_1598
chr1	212791730	212792029	BIDIR_1599
chr1	212794538	212794906	BIDIR_1600
chr1	212857807	212857896	BIDIR_1601
chr1	212873511	212873647	BIDIR_1602
chr1	212928609	212929282	BIDIR_1603
chr1	213015352	213015698	BIDIR_1604
chr1	213051060	213051427	BIDIR_1605
chr1	214281234	214281381	BIDIR_1606
chr1	214427739	214428400	BIDIR_1607
chr1	214439099	214440072	BIDIR_1608
chr1	214603949	214604221	BIDIR_1609
chr1	215567104	215568129	BIDIR_1610
chr1	215568366	215568455	BIDIR_1611
chr1	216600785	216600927	BIDIR_1612
chr1	216601047	216601463	BIDIR_1613
chr1	217631320	217631414	BIDIR_1614
chr1	218284725	218285348	BIDIR_1615
chr1	218346053	218346154	BIDIR_1616
chr1	219460718	219461480	BIDIR_1617
chr1	220046503	220046707	BIDIR_1618
chr1	220071610	220071981	BIDIR_1619
chr1	220094425	220094621	BIDIR_1620
chr1	220770697	220770947	BIDIR_1621
chr1	220876945	220877020	BIDIR_1622
chr1	221047092	221047211	BIDIR_1623
chr1	221069113	221069475	BIDIR_1624
chr1	221643960	221644055	BIDIR_1625
chr1	221688087	221688158	BIDIR_1626
chr1	221742915	221744226	BIDIR_1627
chr1	221754323	221755455	BIDIR_1628
chr1	221755868	221757756	BIDIR_1629
chr1	221760956	221762553	BIDIR_1630
chr1	221776526	221779209	BIDIR_1631
chr1	221793617	221794708	BIDIR_1632
chr1	221837899	221838454	BIDIR_1633
chr1	222589627	222590242	BIDIR_1634
chr1	222643861	222644445	BIDIR_1635
chr1	222711857	222712119	BIDIR_1636
chr1	222712260	222713460	BIDIR_1637
chr1	222814768	222814879	BIDIR_1638
chr1	223766804	223766926	BIDIR_1639
chr1	223768478	223768559	BIDIR_1640
chr1	223845801	223846604	BIDIR_1641
chr1	223912947	223913016	BIDIR_1642
chr1	224113878	224114215	BIDIR_1643
chr1	224114317	224115071	BIDIR_1644
chr1	224182271	224184132	BIDIR_1645
chr1	224379127	224379213	BIDIR_1646
chr1	224434670	224436423	BIDIR_1647
chr1	224498050	224498602	BIDIR_1648
chr1	224503015	224503871	BIDIR_1649
chr1	224736516	224737515	BIDIR_1650
chr1	224740084	224740292	BIDIR_1651
chr1	225427777	225428841	BIDIR_1652
chr1	225444648	225445601	BIDIR_1653
chr1	225466580	225468746	BIDIR_1654
chr1	225777767	225777943	BIDIR_1655
chr1	225778129	225778469	BIDIR_1656
chr1	225848147	225848378	BIDIR_1657
chr1	225881862	225882691	BIDIR_1658
chr1	225883024	225883702	BIDIR_1659
chr1	225931030	225931371	BIDIR_1660
chr1	225999520	225999722	BIDIR_1661
chr1	226029155	226029325	BIDIR_1662
chr1	226029932	226030392	BIDIR_1663
chr1	226063301	226063809	BIDIR_1664
chr1	226083446	226083561	BIDIR_1665
chr1	226110075	226111445	BIDIR_1666
chr1	226121219	226123533	BIDIR_1667
chr1	226186533	226187084	BIDIR_1668
chr1	226226654	226226931	BIDIR_1669
chr1	226308245	226310291	BIDIR_1670
chr1	226653411	226653908	BIDIR_1671
chr1	226786661	226786802	BIDIR_1672
chr1	226798238	226798630	BIDIR_1673
chr1	226798916	226799323	BIDIR_1674
chr1	226870863	226870956	BIDIR_1675
chr1	226939251	226940212	BIDIR_1676
chr1	226989232	226989456	BIDIR_1677
chr1	226989726	226989798	BIDIR_1678
chr1	227563665	227564053	BIDIR_1679
chr1	227589511	227589609	BIDIR_1680
chr1	227595699	227596098	BIDIR_1681
chr1	227596413	227596486	BIDIR_1682
chr1	228082368	228082645	BIDIR_1683
chr1	228103214	228103490	BIDIR_1684
chr1	228406664	228407211	BIDIR_1685
chr1	228424842	228425339	BIDIR_1686
chr1	228457074	228459110	BIDIR_1687
chr1	228461220	228463940	BIDIR_1688
chr1	228464084	228465161	BIDIR_1689
chr1	229270995	229271225	BIDIR_1690
chr1	229271486	229271644	BIDIR_1691
chr1	229318386	229320485	BIDIR_1692
chr1	229342300	229342730	BIDIR_1693
chr1	229342936	229343619	BIDIR_1694
chr1	229556994	229557873	BIDIR_1695
chr1	229558618	229559382	BIDIR_1696
chr1	229624989	229625262	BIDIR_1697
chr1	229626089	229626338	BIDIR_1698
chr1	230067993	230068715	BIDIR_1699
chr1	230104259	230106824	BIDIR_1700
chr1	230109583	230110923	BIDIR_1701
chr1	230123361	230124344	BIDIR_1702
chr1	230212439	230212646	BIDIR_1703
chr1	230642637	230642758	BIDIR_1704
chr1	230875914	230876168	BIDIR_1705
chr1	230972758	230973081	BIDIR_1706
chr1	230977328	230977537	BIDIR_1707
chr1	230978696	230979442	BIDIR_1708
chr1	231004745	231005311	BIDIR_1709
chr1	231021504	231021953	BIDIR_1710
chr1	231215447	231215704	BIDIR_1711
chr1	231240979	231241332	BIDIR_1712
chr1	231421370	231421833	BIDIR_1713
chr1	231422104	231422576	BIDIR_1714
chr1	232805133	232805584	BIDIR_1715
chr1	232949349	232953406	BIDIR_1716
chr1	232965527	232966114	BIDIR_1717
chr1	233295656	233295795	BIDIR_1718
chr1	233598546	233599987	BIDIR_1719
chr1	233612858	233617430	BIDIR_1720
chr1	233675901	233676068	BIDIR_1721
chr1	234011843	234011930	BIDIR_1722
chr1	234012676	234012793	BIDIR_1723
chr1	234216349	234216443	BIDIR_1724
chr1	234356253	234356370	BIDIR_1725
chr1	234356693	234357173	BIDIR_1726
chr1	234372979	234373758	BIDIR_1727
chr1	234389871	234389993	BIDIR_1728
chr1	234399068	234399154	BIDIR_1729
chr1	234477724	234478571	BIDIR_1730
chr1	234478848	234479479	BIDIR_1731
chr1	234494840	234495980	BIDIR_1732
chr1	234608183	234608516	BIDIR_1733
chr1	234609958	234613369	BIDIR_1734
chr1	234671645	234671748	BIDIR_1735
chr1	234676286	234676469	BIDIR_1736
chr1	234699991	234700910	BIDIR_1737
chr1	234723898	234724536	BIDIR_1738
chr1	234730677	234731524	BIDIR_1739
chr1	234767953	234769427	BIDIR_1740
chr1	234771432	234773207	BIDIR_1741
chr1	234809345	234809997	BIDIR_1742
chr1	234841973	234844694	BIDIR_1743
chr1	234881756	234882687	BIDIR_1744
chr1	234926106	234928080	BIDIR_1745
chr1	234933058	234934599	BIDIR_1746
chr1	234955213	234955388	BIDIR_1747
chr1	234970127	234972403	BIDIR_1748
chr1	234978680	234981355	BIDIR_1749
chr1	234986605	234988084	BIDIR_1750
chr1	235010339	235013838	BIDIR_1751
chr1	235022306	235024796	BIDIR_1752
chr1	235034222	235035858	BIDIR_1753
chr1	235083235	235083896	BIDIR_1754
chr1	235128996	235129151	BIDIR_1755
chr1	235327889	235329060	BIDIR_1756
chr1	235366450	235367991	BIDIR_1757
chr1	235504152	235505119	BIDIR_1758
chr1	235888223	235888354	BIDIR_1759
chr1	235996222	235996292	BIDIR_1760
chr1	236063346	236066255	BIDIR_1761
chr1	236066895	236067266	BIDIR_1762
chr1	236142761	236142899	BIDIR_1763
chr1	236207619	236207704	BIDIR_1764
chr1	236214853	236215110	BIDIR_1765
chr1	236281687	236284362	BIDIR_1766
chr1	236303733	236304056	BIDIR_1767
chr1	236394055	236394804	BIDIR_1768
chr1	236395078	236395623	BIDIR_1769
chr1	236523741	236524135	BIDIR_1770
chr1	236524303	236524829	BIDIR_1771
chr1	236604503	236604700	BIDIR_1772
chr1	236794948	236795584	BIDIR_1773
chr1	236932478	236932638	BIDIR_1774
chr1	237915331	237915631	BIDIR_1775
chr1	240896135	240896214	BIDIR_1776
chr1	241519330	241519566	BIDIR_1777
chr1	241533661	241533845	BIDIR_1778
chr1	241551632	241552216	BIDIR_1779
chr1	241592523	241592690	BIDIR_1780
chr1	241600474	241600580	BIDIR_1781
chr1	241847565	241848446	BIDIR_1782
chr1	243101442	243101534	BIDIR_1783
chr1	243114435	243114524	BIDIR_1784
chr1	243254232	243256199	BIDIR_1785
chr1	243728932	243729054	BIDIR_1786
chr1	243849110	243849276	BIDIR_1787
chr1	243850283	243851537	BIDIR_1788
chr1	244047087	244051446	BIDIR_1789
chr1	244239361	244239755	BIDIR_1790
chr1	244299266	244299843	BIDIR_1791
chr1	244451008	244452677	BIDIR_1792
chr1	244461192	244461560	BIDIR_1793
chr1	244653448	244653720	BIDIR_1794
chr1	244835505	244835619	BIDIR_1795
chr1	244848411	244848896	BIDIR_1796
chr1	244864435	244865573	BIDIR_1797
chr1	244918657	244919253	BIDIR_1798
chr1	244919817	244920610	BIDIR_1799
chr1	244970090	244971638	BIDIR_1800
chr1	245231407	245231479	BIDIR_1801
chr1	245952539	245952633	BIDIR_1802
chr1	245952728	245952904	BIDIR_1803
chr1	246561217	246561284	BIDIR_1804
chr1	246569716	246570238	BIDIR_1805
chr1	246570550	246570649	BIDIR_1806
chr1	246724122	246724442	BIDIR_1807
chr1	246746282	246746425	BIDIR_1808
chr1	246931847	246932532	BIDIR_1809
chr1	247078228	247078296	BIDIR_1810
chr1	247078424	247078582	BIDIR_1811
chr1	247078877	247078971	BIDIR_1812
chr1	247171502	247171574	BIDIR_1813
chr1	247331032	247331445	BIDIR_1814
chr1	247331601	247332158	BIDIR_1815
chr1	247407316	247407509	BIDIR_1816
chr1	248432314	248432408	BIDIR_1817
chr1	248435554	248437310	BIDIR_1818
chr1	248448184	248453500	BIDIR_1819
chr1	248479501	248482450	BIDIR_1820
chr1	248565788	248566320	BIDIR_1821
chr1	248638945	248644791	BIDIR_1822
chr1	248655406	248655498	BIDIR_1823
chr1	248655617	248656081	BIDIR_1824
chr1	248656983	248657071	BIDIR_1825
chr1	248862518	248863638	BIDIR_1826
chr1	248906399	248907040	BIDIR_1827
chr10	134935	137638	BIDIR_1828
chr10	930155	930340	BIDIR_1829
chr10	931458	931931	BIDIR_1830
chr10	943677	944223	BIDIR_1831
chr10	944469	944890	BIDIR_1832
chr10	988265	988513	BIDIR_1833
chr10	1044728	1052926	BIDIR_1834
chr10	1056562	1057004	BIDIR_1835
chr10	1488984	1489919	BIDIR_1836
chr10	1737452	1737688	BIDIR_1837
chr10	1738925	1739418	BIDIR_1838
chr10	3484226	3485526	BIDIR_1839
chr10	3626556	3626750	BIDIR_1840
chr10	3743822	3743976	BIDIR_1841
chr10	3757750	3758587	BIDIR_1842
chr10	3764643	3764810	BIDIR_1843
chr10	3765014	3765585	BIDIR_1844
chr10	3810002	3811783	BIDIR_1845
chr10	3835860	3835958	BIDIR_1846
chr10	3851760	3851852	BIDIR_1847
chr10	3852317	3852770	BIDIR_1848
chr10	3935420	3935514	BIDIR_1849
chr10	4903628	4903783	BIDIR_1850
chr10	5582027	5582320	BIDIR_1851
chr10	5584974	5585055	BIDIR_1852
chr10	5684559	5685014	BIDIR_1853
chr10	5685113	5686229	BIDIR_1854
chr10	5692311	5693438	BIDIR_1855
chr10	5711495	5711645	BIDIR_1856
chr10	5764571	5767971	BIDIR_1857
chr10	5812595	5813119	BIDIR_1858
chr10	5840140	5840866	BIDIR_1859
chr10	5862342	5862756	BIDIR_1860
chr10	5888228	5889358	BIDIR_1861
chr10	5975071	5979102	BIDIR_1862
chr10	5980063	5980152	BIDIR_1863
chr10	6062030	6062361	BIDIR_1864
chr10	6062498	6062848	BIDIR_1865
chr10	6072627	6072754	BIDIR_1866
chr10	6135072	6135691	BIDIR_1867
chr10	6136114	6136790	BIDIR_1868
chr10	6141889	6142166	BIDIR_1869
chr10	6144472	6144971	BIDIR_1870
chr10	6151694	6151866	BIDIR_1871
chr10	6164239	6164405	BIDIR_1872
chr10	6201594	6203843	BIDIR_1873
chr10	6274586	6275558	BIDIR_1874
chr10	6300011	6300591	BIDIR_1875
chr10	6347453	6347665	BIDIR_1876
chr10	6927381	6928034	BIDIR_1877
chr10	7408063	7409017	BIDIR_1878
chr10	7409244	7409511	BIDIR_1879
chr10	7457235	7458307	BIDIR_1880
chr10	7471053	7473018	BIDIR_1881
chr10	7478651	7479126	BIDIR_1882
chr10	7484411	7485292	BIDIR_1883
chr10	7787899	7788070	BIDIR_1884
chr10	7818300	7818453	BIDIR_1885
chr10	11017855	11017929	BIDIR_1886
chr10	11440856	11440965	BIDIR_1887
chr10	11442448	11442766	BIDIR_1888
chr10	11448280	11448492	BIDIR_1889
chr10	11448950	11449078	BIDIR_1890
chr10	11608058	11609068	BIDIR_1891
chr10	11609183	11610497	BIDIR_1892
chr10	11611159	11612566	BIDIR_1893
chr10	11664036	11664711	BIDIR_1894
chr10	11973574	11973830	BIDIR_1895
chr10	12041631	12044584	BIDIR_1896
chr10	12048683	12048808	BIDIR_1897
chr10	12075106	12075475	BIDIR_1898
chr10	12126341	12126447	BIDIR_1899
chr10	12129339	12129614	BIDIR_1900
chr10	12195501	12195788	BIDIR_1901
chr10	12196352	12196439	BIDIR_1902
chr10	12264331	12264970	BIDIR_1903
chr10	12347656	12351703	BIDIR_1904
chr10	12448392	12449073	BIDIR_1905
chr10	12482587	12482736	BIDIR_1906
chr10	12484777	12485439	BIDIR_1907
chr10	12606052	12606616	BIDIR_1908
chr10	13084243	13084548	BIDIR_1909
chr10	13099253	13099358	BIDIR_1910
chr10	13100127	13100275	BIDIR_1911
chr10	13116068	13116938	BIDIR_1912
chr10	13161206	13161698	BIDIR_1913
chr10	13299877	13300240	BIDIR_1914
chr10	13302189	13302508	BIDIR_1915
chr10	13347186	13350986	BIDIR_1916
chr10	13742868	13744107	BIDIR_1917
chr10	14185217	14185934	BIDIR_1918
chr10	14605019	14605623	BIDIR_1919
chr10	14659058	14659137	BIDIR_1920
chr10	14659251	14660413	BIDIR_1921
chr10	14740995	14741893	BIDIR_1922
chr10	14742954	14743370	BIDIR_1923
chr10	14837732	14837821	BIDIR_1924
chr10	14874387	14874595	BIDIR_1925
chr10	14953840	14954434	BIDIR_1926
chr10	14958917	14960186	BIDIR_1927
chr10	15097010	15097586	BIDIR_1928
chr10	15168486	15168610	BIDIR_1929
chr10	15814849	15814940	BIDIR_1930
chr10	15860430	15860578	BIDIR_1931
chr10	16436817	16437817	BIDIR_1932
chr10	16566736	16566850	BIDIR_1933
chr10	16799578	16800174	BIDIR_1934
chr10	17014302	17014382	BIDIR_1935
chr10	17200937	17201117	BIDIR_1936
chr10	17201394	17201924	BIDIR_1937
chr10	17228754	17230963	BIDIR_1938
chr10	17509212	17509438	BIDIR_1939
chr10	17812656	17812815	BIDIR_1940
chr10	17814647	17814882	BIDIR_1941
chr10	18650689	18652922	BIDIR_1942
chr10	18659702	18659852	BIDIR_1943
chr10	19693835	19693913	BIDIR_1944
chr10	20003594	20004190	BIDIR_1945
chr10	20004352	20004546	BIDIR_1946
chr10	21029636	21029784	BIDIR_1947
chr10	21495687	21497126	BIDIR_1948
chr10	21525255	21526634	BIDIR_1949
chr10	21533585	21534412	BIDIR_1950
chr10	21889117	21889288	BIDIR_1951
chr10	21890027	21890154	BIDIR_1952
chr10	21894998	21895464	BIDIR_1953
chr10	22002641	22003082	BIDIR_1954
chr10	22003422	22004062	BIDIR_1955
chr10	22229558	22229601	BIDIR_1956
chr10	22253618	22253740	BIDIR_1957
chr10	22316632	22316721	BIDIR_1958
chr10	22340690	22341731	BIDIR_1959
chr10	22378436	22379407	BIDIR_1960
chr10	22436707	22437313	BIDIR_1961
chr10	22606405	22606488	BIDIR_1962
chr10	22723265	22723615	BIDIR_1963
chr10	23096101	23096448	BIDIR_1964
chr10	23438650	23439096	BIDIR_1965
chr10	23440145	23440327	BIDIR_1966
chr10	24208894	24209039	BIDIR_1967
chr10	24209715	24210563	BIDIR_1968
chr10	24257087	24257187	BIDIR_1969
chr10	24652750	24652832	BIDIR_1970
chr10	24724165	24725154	BIDIR_1971
chr10	24952969	24953065	BIDIR_1972
chr10	25016237	25017549	BIDIR_1973
chr10	26335758	26335875	BIDIR_1974
chr10	26373348	26373710	BIDIR_1975
chr10	26430450	26431122	BIDIR_1976
chr10	26696911	26698186	BIDIR_1977
chr10	26737698	26738097	BIDIR_1978
chr10	26860007	26860771	BIDIR_1979
chr10	27100090	27100313	BIDIR_1980
chr10	27100417	27100755	BIDIR_1981
chr10	27154248	27155717	BIDIR_1982
chr10	27240120	27243728	BIDIR_1983
chr10	27252155	27253136	BIDIR_1984
chr10	27319693	27319774	BIDIR_1985
chr10	27320006	27320094	BIDIR_1986
chr10	27321553	27321630	BIDIR_1987
chr10	27345579	27345787	BIDIR_1988
chr10	28522695	28522768	BIDIR_1989
chr10	28532505	28533399	BIDIR_1990
chr10	28772208	28772274	BIDIR_1991
chr10	29360505	29360638	BIDIR_1992
chr10	29409451	29409643	BIDIR_1993
chr10	29409747	29410001	BIDIR_1994
chr10	29459795	29459885	BIDIR_1995
chr10	29482976	29483078	BIDIR_1996
chr10	29697365	29697532	BIDIR_1997
chr10	29697799	29698456	BIDIR_1998
chr10	30155421	30155666	BIDIR_1999
chr10	30348132	30349375	BIDIR_2000
[truncated: 16,421 more rows]
