# Supplementary material for: Combining signal and sequence to detect RNA polymerase initiation in ATAC-seq data
Source: PLoS One. 2020 Apr 30;15(4):e0232332. doi: 10.1371/journal.pone.0232332 (PMC7192442; doi:10.1371/journal.pone.0232332)
Supplement: S3 File — (ZIP) [file pone.0232332.s013.zip › bidir_annotations/tfit_annotations/HeLa_merged_tfit_bidirs.bed]

chr1	137579	137658	BIDIR_1
chr1	171530	171686	BIDIR_2
chr1	199711	200732	BIDIR_3
chr1	204769	205873	BIDIR_4
chr1	492770	492891	BIDIR_5
chr1	531166	531349	BIDIR_6
chr1	826548	827162	BIDIR_7
chr1	1022087	1022340	BIDIR_8
chr1	1241190	1241277	BIDIR_9
chr1	1291422	1292030	BIDIR_10
chr1	1471487	1471979	BIDIR_11
chr1	1472320	1472450	BIDIR_12
chr1	1510728	1511588	BIDIR_13
chr1	1511839	1512178	BIDIR_14
chr1	1574520	1574662	BIDIR_15
chr1	1615514	1616306	BIDIR_16
chr1	1637373	1637507	BIDIR_17
chr1	1692420	1692689	BIDIR_18
chr1	1693128	1693643	BIDIR_19
chr1	1724145	1725155	BIDIR_20
chr1	1745675	1746857	BIDIR_21
chr1	2207287	2207440	BIDIR_22
chr1	2227319	2227412	BIDIR_23
chr1	2392661	2392945	BIDIR_24
chr1	2585573	2585654	BIDIR_25
chr1	3796664	3797167	BIDIR_26
chr1	3857616	3857758	BIDIR_27
chr1	3901100	3901557	BIDIR_28
chr1	6236109	6236204	BIDIR_29
chr1	6393766	6394079	BIDIR_30
chr1	6601140	6601300	BIDIR_31
chr1	6601631	6602106	BIDIR_32
chr1	7117775	7117914	BIDIR_33
chr1	7299153	7299999	BIDIR_34
chr1	7300577	7301999	BIDIR_35
chr1	7380757	7380952	BIDIR_36
chr1	7549262	7550079	BIDIR_37
chr1	7953965	7954360	BIDIR_38
chr1	7954662	7954877	BIDIR_39
chr1	8211905	8212245	BIDIR_40
chr1	8817557	8817659	BIDIR_41
chr1	8878192	8880481	BIDIR_42
chr1	9181359	9181790	BIDIR_43
chr1	9182166	9182426	BIDIR_44
chr1	9539532	9540284	BIDIR_45
chr1	9726104	9729081	BIDIR_46
chr1	10209752	10210041	BIDIR_47
chr1	10430605	10430870	BIDIR_48
chr1	10471800	10472423	BIDIR_49
chr1	10900223	10900674	BIDIR_50
chr1	11661816	11664003	BIDIR_51
chr1	11934845	11934979	BIDIR_52
chr1	12618651	12619616	BIDIR_53
chr1	15461583	15461681	BIDIR_54
chr1	15463137	15464326	BIDIR_55
chr1	15799362	15799880	BIDIR_56
chr1	15800099	15800916	BIDIR_57
chr1	15833970	15836461	BIDIR_58
chr1	15849243	15850049	BIDIR_59
chr1	15944287	15951513	BIDIR_60
chr1	16155878	16156166	BIDIR_61
chr1	16237837	16237993	BIDIR_62
chr1	16351799	16352227	BIDIR_63
chr1	16889392	16889498	BIDIR_64
chr1	16913856	16914422	BIDIR_65
chr1	18902409	18902562	BIDIR_66
chr1	18902957	18903065	BIDIR_67
chr1	19210094	19210804	BIDIR_68
chr1	19265951	19266975	BIDIR_69
chr1	19312683	19312900	BIDIR_70
chr1	19596525	19597193	BIDIR_71
chr1	19597445	19597715	BIDIR_72
chr1	19800371	19800646	BIDIR_73
chr1	20507821	20507920	BIDIR_74
chr1	20613383	20614084	BIDIR_75
chr1	21908022	21908279	BIDIR_76
chr1	21935975	21936480	BIDIR_77
chr1	22025785	22025886	BIDIR_78
chr1	23367660	23368923	BIDIR_79
chr1	23478991	23479207	BIDIR_80
chr1	23529953	23531900	BIDIR_81
chr1	23576135	23577988	BIDIR_82
chr1	23585752	23585947	BIDIR_83
chr1	23743040	23744135	BIDIR_84
chr1	23778438	23778997	BIDIR_85
chr1	23794579	23796892	BIDIR_86
chr1	23797405	23801708	BIDIR_87
chr1	25338690	25338986	BIDIR_88
chr1	25892464	25892793	BIDIR_89
chr1	26336742	26336903	BIDIR_90
chr1	26469529	26477063	BIDIR_91
chr1	26500392	26501472	BIDIR_92
chr1	26620314	26621784	BIDIR_93
chr1	26696990	26697197	BIDIR_94
chr1	26787929	26788430	BIDIR_95
chr1	26863559	26864662	BIDIR_96
chr1	26864824	26865341	BIDIR_97
chr1	26890342	26890815	BIDIR_98
chr1	26900148	26900696	BIDIR_99
chr1	26901071	26902332	BIDIR_100
chr1	27830113	27831604	BIDIR_101
chr1	27959988	27960111	BIDIR_102
chr1	28235983	28236274	BIDIR_103
chr1	28369334	28369965	BIDIR_104
chr1	28370092	28370982	BIDIR_105
chr1	28505609	28506432	BIDIR_106
chr1	28553330	28553672	BIDIR_107
chr1	28596953	28597372	BIDIR_108
chr1	28914939	28915233	BIDIR_109
chr1	29122607	29123569	BIDIR_110
chr1	31065154	31065827	BIDIR_111
chr1	31154521	31155781	BIDIR_112
chr1	31644344	31644679	BIDIR_113
chr1	31644956	31645344	BIDIR_114
chr1	31938557	31940911	BIDIR_115
chr1	31943721	31945329	BIDIR_116
chr1	31954276	31955540	BIDIR_117
chr1	32239702	32241659	BIDIR_118
chr1	32350907	32351963	BIDIR_119
chr1	32500653	32500935	BIDIR_120
chr1	32703078	32703349	BIDIR_121
chr1	32761535	32761947	BIDIR_122
chr1	32816707	32818762	BIDIR_123
chr1	33099293	33099754	BIDIR_124
chr1	34782139	34782244	BIDIR_125
chr1	35079166	35079574	BIDIR_126
chr1	35268977	35269081	BIDIR_127
chr1	35557254	35557691	BIDIR_128
chr1	35769424	35769688	BIDIR_129
chr1	36149491	36150121	BIDIR_130
chr1	36150629	36151404	BIDIR_131
chr1	36386310	36387030	BIDIR_132
chr1	37455096	37455177	BIDIR_133
chr1	37471598	37472211	BIDIR_134
chr1	37475386	37475604	BIDIR_135
chr1	37514901	37515371	BIDIR_136
chr1	37544373	37545363	BIDIR_137
chr1	37793838	37794469	BIDIR_138
chr1	38012544	38012895	BIDIR_139
chr1	38873359	38873726	BIDIR_140
chr1	38885316	38887030	BIDIR_141
chr1	39026591	39026933	BIDIR_142
chr1	39408397	39409819	BIDIR_143
chr1	39758356	39761323	BIDIR_144
chr1	40039606	40040370	BIDIR_145
chr1	40161109	40161435	BIDIR_146
chr1	40256078	40258373	BIDIR_147
chr1	40691543	40692810	BIDIR_148
chr1	40944317	40945383	BIDIR_149
chr1	41040977	41041562	BIDIR_150
chr1	41043657	41043813	BIDIR_151
chr1	42456364	42456677	BIDIR_152
chr1	42456812	42457072	BIDIR_153
chr1	42846853	42847042	BIDIR_154
chr1	43021647	43022245	BIDIR_155
chr1	43071687	43071777	BIDIR_156
chr1	43205668	43205998	BIDIR_157
chr1	43206560	43207170	BIDIR_158
chr1	43207439	43207951	BIDIR_159
chr1	43937987	43938078	BIDIR_160
chr1	44031170	44032003	BIDIR_161
chr1	44032126	44032362	BIDIR_162
chr1	44048281	44048451	BIDIR_163
chr1	44048810	44049139	BIDIR_164
chr1	44218596	44222419	BIDIR_165
chr1	44631769	44635034	BIDIR_166
chr1	44652845	44654301	BIDIR_167
chr1	44730415	44731362	BIDIR_168
chr1	44739473	44739777	BIDIR_169
chr1	44807199	44807759	BIDIR_170
chr1	45303484	45303574	BIDIR_171
chr1	45339689	45340551	BIDIR_172
chr1	45521671	45522242	BIDIR_173
chr1	45550462	45550572	BIDIR_174
chr1	45802753	45803081	BIDIR_175
chr1	46131609	46135650	BIDIR_176
chr1	46174366	46174964	BIDIR_177
chr1	46175260	46175897	BIDIR_178
chr1	46517084	46517462	BIDIR_179
chr1	46517589	46518217	BIDIR_180
chr1	46616664	46616948	BIDIR_181
chr1	47107771	47108157	BIDIR_182
chr1	47179145	47179497	BIDIR_183
chr1	47314624	47314778	BIDIR_184
chr1	47333605	47333958	BIDIR_185
chr1	47334489	47334906	BIDIR_186
chr1	47436674	47436822	BIDIR_187
chr1	47437557	47437764	BIDIR_188
chr1	50959335	50959912	BIDIR_189
chr1	50960240	50960532	BIDIR_190
chr1	50966925	50970451	BIDIR_191
chr1	51331552	51331704	BIDIR_192
chr1	51518883	51519622	BIDIR_193
chr1	51879130	51879392	BIDIR_194
chr1	52033180	52033567	BIDIR_195
chr1	52054963	52056500	BIDIR_196
chr1	52056824	52057019	BIDIR_197
chr1	52553424	52553671	BIDIR_198
chr1	52697930	52698175	BIDIR_199
chr1	52772892	52772979	BIDIR_200
chr1	52842449	52843109	BIDIR_201
chr1	52843462	52844324	BIDIR_202
chr1	52991975	52992069	BIDIR_203
chr1	52992916	52994093	BIDIR_204
chr1	53014762	53015057	BIDIR_205
chr1	53211992	53215200	BIDIR_206
chr1	53219994	53220928	BIDIR_207
chr1	53541637	53542550	BIDIR_208
chr1	53896736	53896920	BIDIR_209
chr1	53945095	53945604	BIDIR_210
chr1	53946091	53946538	BIDIR_211
chr1	54199839	54199925	BIDIR_212
chr1	54407348	54407852	BIDIR_213
chr1	54542098	54542957	BIDIR_214
chr1	56579316	56579685	BIDIR_215
chr1	56644233	56645602	BIDIR_216
chr1	56645750	56645907	BIDIR_217
chr1	58545752	58546354	BIDIR_218
chr1	58783800	58786170	BIDIR_219
chr1	58903496	58904132	BIDIR_220
chr1	59013425	59013805	BIDIR_221
chr1	59296385	59296872	BIDIR_222
chr1	61056814	61058215	BIDIR_223
chr1	61076764	61077588	BIDIR_224
chr1	61741604	61743727	BIDIR_225
chr1	62435060	62437159	BIDIR_226
chr1	63317079	63317692	BIDIR_227
chr1	63367826	63367927	BIDIR_228
chr1	63588161	63592234	BIDIR_229
chr1	63592611	63594576	BIDIR_230
chr1	63947098	63947383	BIDIR_231
chr1	64744610	64745162	BIDIR_232
chr1	64745287	64745392	BIDIR_233
chr1	65066442	65067346	BIDIR_234
chr1	65067579	65067906	BIDIR_235
chr1	66245284	66245923	BIDIR_236
chr1	66247573	66249181	BIDIR_237
chr1	66261976	66262678	BIDIR_238
chr1	66294183	66295436	BIDIR_239
chr1	66354216	66354931	BIDIR_240
chr1	67430944	67431237	BIDIR_241
chr1	67831610	67832674	BIDIR_242
chr1	67833312	67833636	BIDIR_243
chr1	68097143	68097229	BIDIR_244
chr1	68097986	68098093	BIDIR_245
chr1	68107998	68108381	BIDIR_246
chr1	69766379	69766525	BIDIR_247
chr1	70205494	70205884	BIDIR_248
chr1	70221000	70221721	BIDIR_249
chr1	70353892	70355160	BIDIR_250
chr1	70410635	70411543	BIDIR_251
chr1	70412061	70412927	BIDIR_252
chr1	75117206	75118013	BIDIR_253
chr1	75133088	75135629	BIDIR_254
chr1	77219274	77219610	BIDIR_255
chr1	77682425	77683926	BIDIR_256
chr1	77780021	77780176	BIDIR_257
chr1	77888485	77888669	BIDIR_258
chr1	77978521	77979748	BIDIR_259
chr1	78004256	78004668	BIDIR_260
chr1	84077225	84078405	BIDIR_261
chr1	84298900	84299586	BIDIR_262
chr1	84506016	84506840	BIDIR_263
chr1	84574210	84574670	BIDIR_264
chr1	85464995	85465561	BIDIR_265
chr1	85575917	85576010	BIDIR_266
chr1	86395628	86396473	BIDIR_267
chr1	86705158	86705545	BIDIR_268
chr1	86913618	86913878	BIDIR_269
chr1	86915278	86915593	BIDIR_270
chr1	88683216	88684833	BIDIR_271
chr1	88992405	88992734	BIDIR_272
chr1	91021149	91022562	BIDIR_273
chr1	91329659	91329832	BIDIR_274
chr1	91500589	91502313	BIDIR_275
chr1	92785423	92785502	BIDIR_276
chr1	92961461	92961893	BIDIR_277
chr1	93680594	93681264	BIDIR_278
chr1	93681365	93682523	BIDIR_279
chr1	93845961	93847411	BIDIR_280
chr1	93878852	93879831	BIDIR_281
chr1	94021160	94021574	BIDIR_282
chr1	94237594	94237834	BIDIR_283
chr1	94540652	94540774	BIDIR_284
chr1	94735526	94736030	BIDIR_285
chr1	94783055	94785251	BIDIR_286
chr1	95117076	95117487	BIDIR_287
chr1	96722496	96722587	BIDIR_288
chr1	97174072	97174224	BIDIR_289
chr1	97921240	97921576	BIDIR_290
chr1	99849700	99850495	BIDIR_291
chr1	99969814	99970131	BIDIR_292
chr1	99970315	99970583	BIDIR_293
chr1	100037731	100038358	BIDIR_294
chr1	100265946	100266273	BIDIR_295
chr1	101025617	101026002	BIDIR_296
chr1	103525806	103525993	BIDIR_297
chr1	107056484	107056753	BIDIR_298
chr1	108199701	108201036	BIDIR_299
chr1	108272589	108272962	BIDIR_300
chr1	108421462	108421737	BIDIR_301
chr1	108560939	108561245	BIDIR_302
chr1	108660964	108661095	BIDIR_303
chr1	108661459	108661588	BIDIR_304
chr1	108992534	108992756	BIDIR_305
chr1	109076506	109077200	BIDIR_306
chr1	109283701	109283875	BIDIR_307
chr1	109466348	109466790	BIDIR_308
chr1	109501410	109502128	BIDIR_309
chr1	109619620	109619990	BIDIR_310
chr1	109620259	109621105	BIDIR_311
chr1	109821323	109822793	BIDIR_312
chr1	109823941	109824692	BIDIR_313
chr1	109877470	109877619	BIDIR_314
chr1	110034639	110035762	BIDIR_315
chr1	110337201	110340089	BIDIR_316
chr1	111139669	111140724	BIDIR_317
chr1	111739156	111739659	BIDIR_318
chr1	111755345	111755758	BIDIR_319
chr1	112700619	112700705	BIDIR_320
chr1	112849883	112851030	BIDIR_321
chr1	113929292	113929757	BIDIR_322
chr1	114582213	114582723	BIDIR_323
chr1	114670372	114670710	BIDIR_324
chr1	115975995	115976848	BIDIR_325
chr1	116109685	116109824	BIDIR_326
chr1	116910624	116911362	BIDIR_327
chr1	117059515	117060399	BIDIR_328
chr1	117110805	117110910	BIDIR_329
chr1	117121587	117121849	BIDIR_330
chr1	117122091	117122296	BIDIR_331
chr1	117366355	117367904	BIDIR_332
chr1	117604971	117605368	BIDIR_333
chr1	117654650	117655287	BIDIR_334
chr1	118101886	118102562	BIDIR_335
chr1	119712394	119713061	BIDIR_336
chr1	120069502	120069747	BIDIR_337
chr1	120175666	120176374	BIDIR_338
chr1	120178939	120180846	BIDIR_339
chr1	120354553	120354869	BIDIR_340
chr1	120414723	120415282	BIDIR_341
chr1	120558591	120559268	BIDIR_342
chr1	120843998	120844828	BIDIR_343
chr1	120912725	120912841	BIDIR_344
chr1	120913117	120913402	BIDIR_345
chr1	121097519	121097632	BIDIR_346
chr1	121157010	121157232	BIDIR_347
chr1	121157366	121157988	BIDIR_348
chr1	143884641	143884726	BIDIR_349
chr1	143884939	143885053	BIDIR_350
chr1	143944807	143945636	BIDIR_351
chr1	144418973	144419486	BIDIR_352
chr1	144461425	144461892	BIDIR_353
chr1	144524119	144524584	BIDIR_354
chr1	144546282	144547238	BIDIR_355
chr1	144567234	144567893	BIDIR_356
chr1	144645744	144645989	BIDIR_357
chr1	144646951	144647037	BIDIR_358
chr1	145094539	145096939	BIDIR_359
chr1	145122334	145123960	BIDIR_360
chr1	145287664	145287839	BIDIR_361
chr1	145424659	145424971	BIDIR_362
chr1	145425351	145425799	BIDIR_363
chr1	145608420	145608603	BIDIR_364
chr1	145892113	145892240	BIDIR_365
chr1	145927146	145927942	BIDIR_366
chr1	145957871	145958092	BIDIR_367
chr1	146297742	146297856	BIDIR_368
chr1	146369756	146370364	BIDIR_369
chr1	146471631	146472787	BIDIR_370
chr1	146939348	146939444	BIDIR_371
chr1	147243030	147243115	BIDIR_372
chr1	147540783	147541972	BIDIR_373
chr1	147928832	147928984	BIDIR_374
chr1	148152143	148152531	BIDIR_375
chr1	148302962	148303726	BIDIR_376
chr1	148388534	148389211	BIDIR_377
chr1	148521877	148522640	BIDIR_378
chr1	148529187	148529309	BIDIR_379
chr1	148679751	148680162	BIDIR_380
chr1	148791808	148791989	BIDIR_381
chr1	148933870	148933955	BIDIR_382
chr1	148947266	148947897	BIDIR_383
chr1	148951815	148952554	BIDIR_384
chr1	149162962	149163435	BIDIR_385
chr1	149391344	149392014	BIDIR_386
chr1	149607780	149608662	BIDIR_387
chr1	149792885	149793014	BIDIR_388
chr1	149885975	149887874	BIDIR_389
chr1	149927539	149928474	BIDIR_390
chr1	150010755	150011548	BIDIR_391
chr1	150067020	150067868	BIDIR_392
chr1	150234591	150235099	BIDIR_393
chr1	150235696	150236795	BIDIR_394
chr1	150268763	150269422	BIDIR_395
chr1	150293727	150294353	BIDIR_396
chr1	150320346	150321540	BIDIR_397
chr1	150363459	150364700	BIDIR_398
chr1	150875809	150876006	BIDIR_399
chr1	150876169	150876306	BIDIR_400
chr1	151059322	151059493	BIDIR_401
chr1	151070098	151071416	BIDIR_402
chr1	151189916	151190471	BIDIR_403
chr1	151254549	151254892	BIDIR_404
chr1	151457818	151459988	BIDIR_405
chr1	151763201	151765059	BIDIR_406
chr1	151770639	151770770	BIDIR_407
chr1	151831093	151832473	BIDIR_408
chr1	151839580	151839670	BIDIR_409
chr1	151846235	151846588	BIDIR_410
chr1	151909214	151909955	BIDIR_411
chr1	152047725	152048691	BIDIR_412
chr1	153566473	153567070	BIDIR_413
chr1	153568386	153569021	BIDIR_414
chr1	153616340	153616599	BIDIR_415
chr1	153626747	153627294	BIDIR_416
chr1	153633732	153634393	BIDIR_417
chr1	153676222	153680766	BIDIR_418
chr1	153922959	153923485	BIDIR_419
chr1	153963071	153963989	BIDIR_420
chr1	153986025	153986914	BIDIR_421
chr1	153990680	153990826	BIDIR_422
chr1	154182724	154182830	BIDIR_423
chr1	154220119	154222374	BIDIR_424
chr1	154404987	154405252	BIDIR_425
chr1	154936511	154936797	BIDIR_426
chr1	154972474	154976174	BIDIR_427
chr1	155050250	155051799	BIDIR_428
chr1	155173403	155173494	BIDIR_429
chr1	155193052	155195289	BIDIR_430
chr1	155244428	155245174	BIDIR_431
chr1	155272966	155273624	BIDIR_432
chr1	155308432	155309255	BIDIR_433
chr1	155614346	155617547	BIDIR_434
chr1	155689564	155690145	BIDIR_435
chr1	155756581	155756670	BIDIR_436
chr1	156054429	156054956	BIDIR_437
chr1	156114516	156114884	BIDIR_438
chr1	156115757	156116736	BIDIR_439
chr1	156129980	156130556	BIDIR_440
chr1	156338086	156338844	BIDIR_441
chr1	156456990	156457759	BIDIR_442
chr1	156510686	156511223	BIDIR_443
chr1	156660385	156660551	BIDIR_444
chr1	156661317	156661546	BIDIR_445
chr1	156728318	156728581	BIDIR_446
chr1	156728684	156729048	BIDIR_447
chr1	156766636	156767785	BIDIR_448
chr1	156812487	156812577	BIDIR_449
chr1	156813872	156814021	BIDIR_450
chr1	157138220	157138654	BIDIR_451
chr1	159009817	159010059	BIDIR_452
chr1	159854605	159855143	BIDIR_453
chr1	160695104	160695278	BIDIR_454
chr1	161020917	161021022	BIDIR_455
chr1	161045249	161045392	BIDIR_456
chr1	161045762	161046267	BIDIR_457
chr1	161153749	161154195	BIDIR_458
chr1	161177690	161178096	BIDIR_459
chr1	161202647	161203321	BIDIR_460
chr1	161225803	161226266	BIDIR_461
chr1	161399133	161400072	BIDIR_462
chr1	161421868	161422382	BIDIR_463
chr1	161524287	161524376	BIDIR_464
chr1	161540050	161540419	BIDIR_465
chr1	161612274	161613101	BIDIR_466
chr1	161725989	161727118	BIDIR_467
chr1	161765854	161766606	BIDIR_468
chr1	162497701	162497925	BIDIR_469
chr1	162560993	162561732	BIDIR_470
chr1	162790124	162791088	BIDIR_471
chr1	164755037	164756220	BIDIR_472
chr1	165630536	165631323	BIDIR_473
chr1	165631793	165632288	BIDIR_474
chr1	165698484	165698877	BIDIR_475
chr1	166875568	166876130	BIDIR_476
chr1	167219993	167220354	BIDIR_477
chr1	167820117	167820213	BIDIR_478
chr1	167936063	167937108	BIDIR_479
chr1	168178999	168179606	BIDIR_480
chr1	169059429	169059687	BIDIR_481
chr1	169105462	169106488	BIDIR_482
chr1	169368141	169368318	BIDIR_483
chr1	169368464	169368685	BIDIR_484
chr1	169794515	169795248	BIDIR_485
chr1	170531695	170532565	BIDIR_486
chr1	171485203	171485679	BIDIR_487
chr1	171486076	171486273	BIDIR_488
chr1	171742032	171742504	BIDIR_489
chr1	172321743	172323364	BIDIR_490
chr1	172360583	172360671	BIDIR_491
chr1	172532279	172532546	BIDIR_492
chr1	173477805	173478386	BIDIR_493
chr1	173824489	173827214	BIDIR_494
chr1	174022286	174022914	BIDIR_495
chr1	174160326	174160404	BIDIR_496
chr1	174999139	175000123	BIDIR_497
chr1	175022349	175023488	BIDIR_498
chr1	175192741	175193191	BIDIR_499
chr1	176207175	176207455	BIDIR_500
chr1	178542134	178542375	BIDIR_501
chr1	179017033	179018366	BIDIR_502
chr1	179026487	179026960	BIDIR_503
chr1	179081754	179082178	BIDIR_504
chr1	179365557	179366112	BIDIR_505
chr1	179877701	179877870	BIDIR_506
chr1	179881832	179883024	BIDIR_507
chr1	179954410	179955008	BIDIR_508
chr1	180154547	180154708	BIDIR_509
chr1	180231490	180231711	BIDIR_510
chr1	180502297	180503129	BIDIR_511
chr1	180503286	180503558	BIDIR_512
chr1	180632318	180632523	BIDIR_513
chr1	182120227	182121119	BIDIR_514
chr1	182121286	182121776	BIDIR_515
chr1	182789159	182789405	BIDIR_516
chr1	185157323	185157602	BIDIR_517
chr1	185257530	185257804	BIDIR_518
chr1	186374974	186375944	BIDIR_519
chr1	186680039	186681336	BIDIR_520
chr1	186828942	186829041	BIDIR_521
chr1	186829235	186829438	BIDIR_522
chr1	186833677	186833813	BIDIR_523
chr1	190474204	190475608	BIDIR_524
chr1	190476923	190479777	BIDIR_525
chr1	192807570	192809245	BIDIR_526
chr1	193058547	193060198	BIDIR_527
chr1	193105174	193105762	BIDIR_528
chr1	197201116	197201827	BIDIR_529
chr1	197440213	197443935	BIDIR_530
chr1	197444424	197445431	BIDIR_531
chr1	197901333	197903221	BIDIR_532
chr1	198156354	198158394	BIDIR_533
chr1	198158653	198159787	BIDIR_534
chr1	200620341	200620458	BIDIR_535
chr1	200669194	200670289	BIDIR_536
chr1	200670582	200670708	BIDIR_537
chr1	201153236	201153454	BIDIR_538
chr1	201154018	201154756	BIDIR_539
chr1	201260060	201260600	BIDIR_540
chr1	201457087	201457180	BIDIR_541
chr1	201506983	201507259	BIDIR_542
chr1	201650370	201650620	BIDIR_543
chr1	201696261	201696554	BIDIR_544
chr1	201916922	201917016	BIDIR_545
chr1	201941846	201942232	BIDIR_546
chr1	201983048	201983653	BIDIR_547
chr1	202471951	202472079	BIDIR_548
chr1	202589209	202589842	BIDIR_549
chr1	202912557	202912977	BIDIR_550
chr1	202926955	202927467	BIDIR_551
chr1	203327851	203328381	BIDIR_552
chr1	203626530	203626980	BIDIR_553
chr1	204494479	204495128	BIDIR_554
chr1	204516534	204516832	BIDIR_555
chr1	205211634	205211850	BIDIR_556
chr1	205631001	205631108	BIDIR_557
chr1	206175719	206176210	BIDIR_558
chr1	206176356	206176494	BIDIR_559
chr1	206514698	206515172	BIDIR_560
chr1	206723397	206724490	BIDIR_561
chr1	207050659	207051512	BIDIR_562
chr1	207084035	207085218	BIDIR_563
chr1	207152474	207153697	BIDIR_564
chr1	207240507	207241891	BIDIR_565
chr1	207304789	207305416	BIDIR_566
chr1	207309353	207310472	BIDIR_567
chr1	209265898	209265976	BIDIR_568
chr1	209266408	209267062	BIDIR_569
chr1	209652462	209653082	BIDIR_570
chr1	209670598	209671139	BIDIR_571
chr1	209784396	209784680	BIDIR_572
chr1	209828249	209828359	BIDIR_573
chr1	210052068	210053137	BIDIR_574
chr1	210328805	210329446	BIDIR_575
chr1	211258077	211261688	BIDIR_576
chr1	211326559	211326896	BIDIR_577
chr1	211514719	211515928	BIDIR_578
chr1	211632694	211633509	BIDIR_579
chr1	211637810	211645119	BIDIR_580
chr1	211675521	211676037	BIDIR_581
chr1	211735136	211735995	BIDIR_582
chr1	211830208	211831131	BIDIR_583
chr1	212284485	212285840	BIDIR_584
chr1	212286245	212287550	BIDIR_585
chr1	212309125	212309300	BIDIR_586
chr1	212791284	212791749	BIDIR_587
chr1	212857898	212858472	BIDIR_588
chr1	213051067	213051325	BIDIR_589
chr1	214551174	214552175	BIDIR_590
chr1	214552299	214552516	BIDIR_591
chr1	215567014	215567470	BIDIR_592
chr1	215567923	215568096	BIDIR_593
chr1	218342302	218342835	BIDIR_594
chr1	218585678	218586393	BIDIR_595
chr1	220117224	220117420	BIDIR_596
chr1	220253195	220254149	BIDIR_597
chr1	220788242	220788433	BIDIR_598
chr1	221336171	221336504	BIDIR_599
chr1	221743335	221743458	BIDIR_600
chr1	222667968	222669992	BIDIR_601
chr1	222711739	222712065	BIDIR_602
chr1	222712225	222712863	BIDIR_603
chr1	222713090	222713530	BIDIR_604
chr1	222814633	222815438	BIDIR_605
chr1	222817316	222818231	BIDIR_606
chr1	223031169	223032354	BIDIR_607
chr1	223035050	223035311	BIDIR_608
chr1	223712708	223713238	BIDIR_609
chr1	223713526	223713625	BIDIR_610
chr1	224035164	224035387	BIDIR_611
chr1	224113993	224114210	BIDIR_612
chr1	224114457	224115163	BIDIR_613
chr1	224251750	224253054	BIDIR_614
chr1	224435388	224435691	BIDIR_615
chr1	225427961	225428910	BIDIR_616
chr1	225465252	225465707	BIDIR_617
chr1	225700249	225700475	BIDIR_618
chr1	225809864	225810279	BIDIR_619
chr1	225883009	225883093	BIDIR_620
chr1	226121756	226122231	BIDIR_621
chr1	226122595	226122935	BIDIR_622
chr1	226186624	226186817	BIDIR_623
chr1	226702566	226704194	BIDIR_624
chr1	226738138	226738341	BIDIR_625
chr1	226738546	226738832	BIDIR_626
chr1	227318316	227318416	BIDIR_627
chr1	227563760	227564003	BIDIR_628
chr1	228082203	228083193	BIDIR_629
chr1	228159271	228160226	BIDIR_630
chr1	228209541	228210484	BIDIR_631
chr1	228457502	228458362	BIDIR_632
chr1	228486381	228487332	BIDIR_633
chr1	228647474	228648059	BIDIR_634
chr1	229258618	229259087	BIDIR_635
chr1	229271229	229271347	BIDIR_636
chr1	229271679	229271795	BIDIR_637
chr1	229507925	229508138	BIDIR_638
chr1	229514102	229514579	BIDIR_639
chr1	229558572	229559330	BIDIR_640
chr1	230066700	230066826	BIDIR_641
chr1	230868774	230868948	BIDIR_642
chr1	231422149	231422964	BIDIR_643
chr1	233112959	233114081	BIDIR_644
chr1	233613693	233614026	BIDIR_645
chr1	234356838	234357068	BIDIR_646
chr1	234373078	234373871	BIDIR_647
chr1	234495223	234495998	BIDIR_648
chr1	234509519	234510221	BIDIR_649
chr1	234523565	234523645	BIDIR_650
chr1	234723464	234725300	BIDIR_651
chr1	234957208	234958751	BIDIR_652
chr1	234969476	234971730	BIDIR_653
chr1	235128688	235129233	BIDIR_654
chr1	235160959	235161497	BIDIR_655
chr1	235328129	235329481	BIDIR_656
chr1	235367460	235367833	BIDIR_657
chr1	235504288	235505183	BIDIR_658
chr1	235738629	235738709	BIDIR_659
chr1	235866602	235867873	BIDIR_660
chr1	236604464	236604761	BIDIR_661
chr1	236795691	236795802	BIDIR_662
chr1	241640018	241641745	BIDIR_663
chr1	241838078	241839189	BIDIR_664
chr1	241847448	241848184	BIDIR_665
chr1	243254342	243254690	BIDIR_666
chr1	243255032	243255433	BIDIR_667
chr1	244387401	244388017	BIDIR_668
chr1	244450845	244452749	BIDIR_669
chr1	244864153	244864927	BIDIR_670
chr1	244969411	244971992	BIDIR_671
chr1	246363947	246364025	BIDIR_672
chr1	247126459	247126545	BIDIR_673
chr1	247169553	247169784	BIDIR_674
chr1	247331105	247331298	BIDIR_675
chr1	248826280	248827130	BIDIR_676
chr1	248837919	248839241	BIDIR_677
chr1	248872825	248874090	BIDIR_678
chr10	931395	931575	BIDIR_679
chr10	1737301	1738300	BIDIR_680
chr10	1738767	1739105	BIDIR_681
chr10	1954277	1954403	BIDIR_682
chr10	3092211	3092296	BIDIR_683
chr10	3143267	3143356	BIDIR_684
chr10	3467577	3467999	BIDIR_685
chr10	3468265	3468453	BIDIR_686
chr10	5466590	5466702	BIDIR_687
chr10	5684369	5685236	BIDIR_688
chr10	5812890	5814285	BIDIR_689
chr10	5890590	5890889	BIDIR_690
chr10	6737870	6738688	BIDIR_691
chr10	12195682	12196381	BIDIR_692
chr10	12349404	12349698	BIDIR_693
chr10	12350479	12350777	BIDIR_694
chr10	13299359	13299813	BIDIR_695
chr10	13347701	13349272	BIDIR_696
chr10	14953957	14954462	BIDIR_697
chr10	14959179	14960222	BIDIR_698
chr10	15097097	15097431	BIDIR_699
chr10	16817996	16818103	BIDIR_700
chr10	17201069	17201891	BIDIR_701
chr10	17617436	17617527	BIDIR_702
chr10	18400421	18401266	BIDIR_703
chr10	18659692	18659913	BIDIR_704
chr10	21517250	21517559	BIDIR_705
chr10	21525823	21527620	BIDIR_706
chr10	22003480	22003625	BIDIR_707
chr10	22315905	22317374	BIDIR_708
chr10	22340250	22340535	BIDIR_709
chr10	22341057	22342169	BIDIR_710
chr10	23096555	23097369	BIDIR_711
chr10	24465802	24466864	BIDIR_712
chr10	24901991	24902970	BIDIR_713
chr10	24949944	24955237	BIDIR_714
chr10	25016527	25017584	BIDIR_715
chr10	26485843	26488089	BIDIR_716
chr10	26696661	26698060	BIDIR_717
chr10	27100271	27100685	BIDIR_718
chr10	27154260	27155593	BIDIR_719
chr10	27240195	27241005	BIDIR_720
chr10	27241839	27242466	BIDIR_721
chr10	27242712	27243484	BIDIR_722
chr10	27319696	27320058	BIDIR_723
chr10	27745551	27746246	BIDIR_724
chr10	27998104	27998303	BIDIR_725
chr10	28202119	28202533	BIDIR_726
chr10	28202835	28203490	BIDIR_727
chr10	28217776	28217893	BIDIR_728
chr10	28502239	28502394	BIDIR_729
chr10	28532338	28533327	BIDIR_730
chr10	29409415	29409597	BIDIR_731
chr10	29409708	29410108	BIDIR_732
chr10	29462218	29464649	BIDIR_733
chr10	29698164	29698445	BIDIR_734
chr10	30348759	30349319	BIDIR_735
chr10	30423329	30423796	BIDIR_736
chr10	30536823	30536975	BIDIR_737
chr10	30553613	30554560	BIDIR_738
chr10	31318755	31319383	BIDIR_739
chr10	32346959	32347413	BIDIR_740
chr10	32979960	32982818	BIDIR_741
chr10	33004914	33006410	BIDIR_742
chr10	33273047	33273626	BIDIR_743
chr10	35199089	35199199	BIDIR_744
chr10	37857634	37858547	BIDIR_745
chr10	38010603	38011281	BIDIR_746
chr10	42638414	42638773	BIDIR_747
chr10	42782407	42782959	BIDIR_748
chr10	43420343	43421191	BIDIR_749
chr10	45594191	45594481	BIDIR_750
chr10	45594796	45595178	BIDIR_751
chr10	45727374	45727704	BIDIR_752
chr10	45866100	45866800	BIDIR_753
chr10	45972821	45972969	BIDIR_754
chr10	46396798	46397060	BIDIR_755
chr10	46398156	46398271	BIDIR_756
chr10	46523313	46525339	BIDIR_757
chr10	46597662	46598474	BIDIR_758
chr10	46635610	46635912	BIDIR_759
chr10	47553173	47553809	BIDIR_760
chr10	47705818	47706240	BIDIR_761
chr10	47935113	47935641	BIDIR_762
chr10	49538709	49539462	BIDIR_763
chr10	49568079	49569926	BIDIR_764
chr10	49942399	49942545	BIDIR_765
chr10	50067777	50068392	BIDIR_766
chr10	50417991	50418741	BIDIR_767
chr10	50624092	50625534	BIDIR_768
chr10	58267928	58269599	BIDIR_769
chr10	58385073	58385580	BIDIR_770
chr10	59906296	59907139	BIDIR_771
chr10	60942484	60944944	BIDIR_772
chr10	61748949	61749689	BIDIR_773
chr10	61762154	61762691	BIDIR_774
chr10	61836401	61837484	BIDIR_775
chr10	63133626	63133995	BIDIR_776
chr10	63520851	63521595	BIDIR_777
chr10	63521729	63522192	BIDIR_778
chr10	63629875	63630445	BIDIR_779
chr10	67849236	67849747	BIDIR_780
chr10	67884331	67884469	BIDIR_781
chr10	68086125	68089107	BIDIR_782
chr10	68093467	68095607	BIDIR_783
chr10	68231023	68231362	BIDIR_784
chr10	68231623	68231706	BIDIR_785
chr10	68326709	68326798	BIDIR_786
chr10	68331153	68332786	BIDIR_787
chr10	68342794	68344733	BIDIR_788
chr10	68955887	68956264	BIDIR_789
chr10	69087765	69088111	BIDIR_790
chr10	69088950	69089040	BIDIR_791
chr10	69123344	69123575	BIDIR_792
chr10	69222650	69223083	BIDIR_793
chr10	70132624	70132783	BIDIR_794
chr10	71860668	71860964	BIDIR_795
chr10	71888618	71890400	BIDIR_796
chr10	72215553	72217093	BIDIR_797
chr10	72244006	72245012	BIDIR_798
chr10	72259466	72262106	BIDIR_799
chr10	72297328	72298189	BIDIR_800
chr10	72319085	72321426	BIDIR_801
chr10	72353925	72355329	BIDIR_802
chr10	73095916	73096436	BIDIR_803
chr10	73096713	73096981	BIDIR_804
chr10	73247068	73247637	BIDIR_805
chr10	73250631	73254685	BIDIR_806
chr10	73413032	73414270	BIDIR_807
chr10	73494465	73497195	BIDIR_808
chr10	73503802	73507869	BIDIR_809
chr10	73729943	73730460	BIDIR_810
chr10	73732094	73732435	BIDIR_811
chr10	73772699	73773202	BIDIR_812
chr10	73785385	73785731	BIDIR_813
chr10	73907494	73908071	BIDIR_814
chr10	75111065	75111894	BIDIR_815
chr10	75209653	75211538	BIDIR_816
chr10	75400964	75403574	BIDIR_817
chr10	78034168	78034303	BIDIR_818
chr10	78972796	78974781	BIDIR_819
chr10	79674131	79677407	BIDIR_820
chr10	79826217	79826798	BIDIR_821
chr10	79827030	79827538	BIDIR_822
chr10	80205456	80205817	BIDIR_823
chr10	86399969	86400134	BIDIR_824
chr10	86535372	86535713	BIDIR_825
chr10	86711109	86711268	BIDIR_826
chr10	86754587	86758309	BIDIR_827
chr10	87093818	87096132	BIDIR_828
chr10	87342235	87343051	BIDIR_829
chr10	87504713	87504906	BIDIR_830
chr10	87505340	87505514	BIDIR_831
chr10	87817976	87818452	BIDIR_832
chr10	87844936	87846310	BIDIR_833
chr10	88879953	88881369	BIDIR_834
chr10	88882325	88883083	BIDIR_835
chr10	88990080	88992118	BIDIR_836
chr10	89301370	89303624	BIDIR_837
chr10	89644744	89645725	BIDIR_838
chr10	89701764	89701849	BIDIR_839
chr10	91447441	91450027	BIDIR_840
chr10	91497336	91497745	BIDIR_841
chr10	91588410	91590982	BIDIR_842
chr10	91597976	91599348	BIDIR_843
chr10	91607871	91609808	BIDIR_844
chr10	91613412	91614388	BIDIR_845
chr10	92115799	92116169	BIDIR_846
chr10	92216090	92216613	BIDIR_847
chr10	92216832	92216991	BIDIR_848
chr10	92217430	92217517	BIDIR_849
chr10	92290973	92291364	BIDIR_850
chr10	92591196	92592001	BIDIR_851
chr10	93466527	93466713	BIDIR_852
chr10	94545478	94545912	BIDIR_853
chr10	94546105	94546212	BIDIR_854
chr10	95656557	95657030	BIDIR_855
chr10	95907777	95907969	BIDIR_856
chr10	96044123	96044878	BIDIR_857
chr10	96129652	96130780	BIDIR_858
chr10	96189815	96189884	BIDIR_859
chr10	96560139	96560288	BIDIR_860
chr10	96560577	96560664	BIDIR_861
chr10	97290990	97291264	BIDIR_862
chr10	97333598	97334032	BIDIR_863
chr10	97334290	97335379	BIDIR_864
chr10	97479701	97479818	BIDIR_865
chr10	97497607	97498628	BIDIR_866
chr10	97687649	97690316	BIDIR_867
chr10	98019043	98020760	BIDIR_868
chr10	99431283	99431585	BIDIR_869
chr10	99731779	99732554	BIDIR_870
chr10	100267687	100267797	BIDIR_871
chr10	100286149	100286396	BIDIR_872
chr10	100311213	100311893	BIDIR_873
chr10	100346173	100347959	BIDIR_874
chr10	100373204	100374914	BIDIR_875
chr10	100529777	100529911	BIDIR_876
chr10	100536252	100536798	BIDIR_877
chr10	100912659	100913389	BIDIR_878
chr10	100987323	100987694	BIDIR_879
chr10	101042671	101043576	BIDIR_880
chr10	101064650	101068032	BIDIR_881
chr10	101830349	101830454	BIDIR_882
chr10	101831066	101831171	BIDIR_883
chr10	102132789	102133266	BIDIR_884
chr10	102227888	102233547	BIDIR_885
chr10	102432452	102432687	BIDIR_886
chr10	102449349	102450292	BIDIR_887
chr10	102467969	102468244	BIDIR_888
chr10	102469292	102469462	BIDIR_889
chr10	102502289	102502374	BIDIR_890
chr10	102854328	102854633	BIDIR_891
chr10	103192464	103192774	BIDIR_892
chr10	103193062	103193406	BIDIR_893
chr10	103350568	103350694	BIDIR_894
chr10	103351018	103351259	BIDIR_895
chr10	103917743	103917995	BIDIR_896
chr10	103966222	103967976	BIDIR_897
chr10	104254730	104254969	BIDIR_898
chr10	104268099	104269526	BIDIR_899
chr10	106577107	106577845	BIDIR_900
chr10	110210780	110210954	BIDIR_901
chr10	110226282	110226391	BIDIR_902
chr10	110497594	110497869	BIDIR_903
chr10	110802251	110803124	BIDIR_904
chr10	110803592	110803914	BIDIR_905
chr10	110865419	110866726	BIDIR_906
chr10	110915683	110917773	BIDIR_907
chr10	112446748	112447105	BIDIR_908
chr10	114821331	114821953	BIDIR_909
chr10	116880175	116884205	BIDIR_910
chr10	117004696	117005271	BIDIR_911
chr10	117375777	117376252	BIDIR_912
chr10	118754369	118754562	BIDIR_913
chr10	119080657	119081054	BIDIR_914
chr10	119178351	119178705	BIDIR_915
chr10	119206340	119208026	BIDIR_916
chr10	119650818	119651834	BIDIR_917
chr10	119871549	119872520	BIDIR_918
chr10	119872869	119873146	BIDIR_919
chr10	119892437	119892808	BIDIR_920
chr10	120851539	120851699	BIDIR_921
chr10	122113646	122113775	BIDIR_922
chr10	122307679	122308316	BIDIR_923
chr10	122308416	122308505	BIDIR_924
chr10	124791695	124792163	BIDIR_925
chr10	124917627	124917721	BIDIR_926
chr10	125661904	125662649	BIDIR_927
chr10	125896675	125896898	BIDIR_928
chr10	130108434	130112298	BIDIR_929
chr10	131975163	131975261	BIDIR_930
chr10	131977841	131977918	BIDIR_931
chr10	132307651	132309493	BIDIR_932
chr10	132331856	132332501	BIDIR_933
chr10	132393879	132397726	BIDIR_934
chr10	133009075	133009919	BIDIR_935
chr10	133259318	133259555	BIDIR_936
chr10	133308154	133308384	BIDIR_937
chr11	236751	237118	BIDIR_938
chr11	320659	321031	BIDIR_939
chr11	356285	356399	BIDIR_940
chr11	448061	448382	BIDIR_941
chr11	449888	450439	BIDIR_942
chr11	535363	535493	BIDIR_943
chr11	576321	576600	BIDIR_944
chr11	694467	698519	BIDIR_945
chr11	777036	777312	BIDIR_946
chr11	3057309	3057743	BIDIR_947
chr11	3058776	3058938	BIDIR_948
chr11	3125328	3125734	BIDIR_949
chr11	3126458	3126814	BIDIR_950
chr11	3400793	3400912	BIDIR_951
chr11	3402371	3402454	BIDIR_952
chr11	3841649	3841917	BIDIR_953
chr11	3855412	3856672	BIDIR_954
chr11	4094541	4094955	BIDIR_955
chr11	4095264	4096207	BIDIR_956
chr11	4607909	4608024	BIDIR_957
chr11	5625019	5625152	BIDIR_958
chr11	6606922	6607275	BIDIR_959
chr11	7009835	7010094	BIDIR_960
chr11	8068725	8069056	BIDIR_961
chr11	8234417	8234822	BIDIR_962
chr11	8680765	8684781	BIDIR_963
chr11	8870486	8870630	BIDIR_964
chr11	8871304	8871418	BIDIR_965
chr11	8963904	8965274	BIDIR_966
chr11	9264241	9264775	BIDIR_967
chr11	9364124	9364476	BIDIR_968
chr11	9384866	9385484	BIDIR_969
chr11	9572807	9572937	BIDIR_970
chr11	9614215	9614456	BIDIR_971
chr11	9663831	9664124	BIDIR_972
chr11	9808232	9808770	BIDIR_973
chr11	10293214	10295069	BIDIR_974
chr11	10751035	10751190	BIDIR_975
chr11	10858018	10859812	BIDIR_976
chr11	10899714	10900726	BIDIR_977
chr11	11841795	11842003	BIDIR_978
chr11	11976483	11976590	BIDIR_979
chr11	11977151	11977513	BIDIR_980
chr11	12287240	12288602	BIDIR_981
chr11	12319829	12319913	BIDIR_982
chr11	12377500	12378735	BIDIR_983
chr11	12672271	12676951	BIDIR_984
chr11	13338169	13338919	BIDIR_985
chr11	13388189	13388357	BIDIR_986
chr11	13463341	13464313	BIDIR_987
chr11	14519828	14521015	BIDIR_988
chr11	14578185	14578987	BIDIR_989
chr11	14591800	14591928	BIDIR_990
chr11	14892096	14892391	BIDIR_991
chr11	17084931	17087188	BIDIR_992
chr11	17208062	17208863	BIDIR_993
chr11	17276358	17276533	BIDIR_994
chr11	18383389	18384584	BIDIR_995
chr11	18526696	18527170	BIDIR_996
chr11	18588554	18588973	BIDIR_997
chr11	20363587	20364699	BIDIR_998
chr11	22625537	22625686	BIDIR_999
chr11	24854610	24854678	BIDIR_1000
chr11	27363243	27363476	BIDIR_1001
chr11	27718148	27719153	BIDIR_1002
chr11	28110706	28111039	BIDIR_1003
chr11	31810726	31812208	BIDIR_1004
chr11	32829605	32829877	BIDIR_1005
chr11	32891645	32894599	BIDIR_1006
chr11	33015693	33015968	BIDIR_1007
chr11	33016332	33016706	BIDIR_1008
chr11	33039016	33040089	BIDIR_1009
chr11	33043866	33044719	BIDIR_1010
chr11	33256911	33257671	BIDIR_1011
chr11	33258137	33258729	BIDIR_1012
chr11	33736580	33737178	BIDIR_1013
chr11	34044875	34045287	BIDIR_1014
chr11	34051084	34052237	BIDIR_1015
chr11	34149803	34154046	BIDIR_1016
chr11	34439229	34439415	BIDIR_1017
chr11	34501374	34502121	BIDIR_1018
chr11	35030517	35031198	BIDIR_1019
chr11	35031889	35032406	BIDIR_1020
chr11	35662427	35663604	BIDIR_1021
chr11	35943824	35944201	BIDIR_1022
chr11	39162240	39162544	BIDIR_1023
chr11	43358713	43360139	BIDIR_1024
chr11	44301275	44301361	BIDIR_1025
chr11	44564540	44564891	BIDIR_1026
chr11	44607312	44607740	BIDIR_1027
chr11	44977683	44977964	BIDIR_1028
chr11	45146014	45148374	BIDIR_1029
chr11	45180876	45181139	BIDIR_1030
chr11	45804237	45804507	BIDIR_1031
chr11	45804805	45805714	BIDIR_1032
chr11	45917715	45918223	BIDIR_1033
chr11	46120945	46122267	BIDIR_1034
chr11	46236317	46239992	BIDIR_1035
chr11	46242934	46243798	BIDIR_1036
chr11	46700234	46700339	BIDIR_1037
chr11	46845659	46846000	BIDIR_1038
chr11	47186376	47186620	BIDIR_1039
chr11	47247889	47248574	BIDIR_1040
chr11	47248665	47249027	BIDIR_1041
chr11	47257438	47258155	BIDIR_1042
chr11	47269223	47270121	BIDIR_1043
chr11	47566025	47566525	BIDIR_1044
chr11	47917503	47919238	BIDIR_1045
chr11	47923714	47923979	BIDIR_1046
chr11	47924141	47924639	BIDIR_1047
chr11	57086684	57087392	BIDIR_1048
chr11	57322720	57322880	BIDIR_1049
chr11	57323081	57323180	BIDIR_1050
chr11	57335124	57335283	BIDIR_1051
chr11	57358355	57359376	BIDIR_1052
chr11	57711901	57712015	BIDIR_1053
chr11	57740950	57741650	BIDIR_1054
chr11	57903733	57904188	BIDIR_1055
chr11	57905345	57905864	BIDIR_1056
chr11	59106602	59106840	BIDIR_1057
chr11	59142550	59142956	BIDIR_1058
chr11	59143141	59143339	BIDIR_1059
chr11	59615310	59615405	BIDIR_1060
chr11	59668876	59669833	BIDIR_1061
chr11	60913709	60914007	BIDIR_1062
chr11	61161417	61161550	BIDIR_1063
chr11	61362098	61362538	BIDIR_1064
chr11	61392337	61392736	BIDIR_1065
chr11	61542169	61542324	BIDIR_1066
chr11	61551157	61551596	BIDIR_1067
chr11	61688536	61688625	BIDIR_1068
chr11	61688773	61689185	BIDIR_1069
chr11	61834581	61834709	BIDIR_1070
chr11	61967431	61967808	BIDIR_1071
chr11	61971113	61973504	BIDIR_1072
chr11	62012512	62013525	BIDIR_1073
chr11	62043598	62046075	BIDIR_1074
chr11	62653323	62653484	BIDIR_1075
chr11	62665097	62665610	BIDIR_1076
chr11	62671471	62671846	BIDIR_1077
chr11	62678969	62679257	BIDIR_1078
chr11	62726612	62728408	BIDIR_1079
chr11	62786152	62788546	BIDIR_1080
chr11	62790720	62793758	BIDIR_1081
chr11	64165797	64165958	BIDIR_1082
chr11	64222774	64222875	BIDIR_1083
chr11	64226106	64226440	BIDIR_1084
chr11	64269372	64271056	BIDIR_1085
chr11	64284975	64286049	BIDIR_1086
chr11	64810607	64810725	BIDIR_1087
chr11	65040570	65041488	BIDIR_1088
chr11	65095979	65096348	BIDIR_1089
chr11	65134370	65134784	BIDIR_1090
chr11	65333694	65333784	BIDIR_1091
chr11	65334177	65334341	BIDIR_1092
chr11	65381822	65381981	BIDIR_1093
chr11	65382110	65383007	BIDIR_1094
chr11	65471559	65472719	BIDIR_1095
chr11	65475328	65479822	BIDIR_1096
chr11	65569714	65569907	BIDIR_1097
chr11	65615757	65615937	BIDIR_1098
chr11	65711841	65712344	BIDIR_1099
chr11	65898426	65900049	BIDIR_1100
chr11	65911748	65911844	BIDIR_1101
chr11	65919407	65919549	BIDIR_1102
chr11	65961370	65961939	BIDIR_1103
chr11	66002178	66002673	BIDIR_1104
chr11	66480307	66481005	BIDIR_1105
chr11	66615807	66616953	BIDIR_1106
chr11	66958308	66958406	BIDIR_1107
chr11	66970419	66971358	BIDIR_1108
chr11	67022293	67024020	BIDIR_1109
chr11	67024189	67025163	BIDIR_1110
chr11	67077132	67078884	BIDIR_1111
chr11	67316453	67316607	BIDIR_1112
chr11	67317180	67317704	BIDIR_1113
chr11	67350264	67350388	BIDIR_1114
chr11	67372680	67372776	BIDIR_1115
chr11	67428317	67428654	BIDIR_1116
chr11	67463914	67464337	BIDIR_1117
chr11	67507559	67508946	BIDIR_1118
chr11	67804722	67804809	BIDIR_1119
chr11	68904347	68904718	BIDIR_1120
chr11	69122550	69122669	BIDIR_1121
chr11	70203818	70204114	BIDIR_1122
chr11	70399674	70400031	BIDIR_1123
chr11	71928145	71929018	BIDIR_1124
chr11	72080300	72080908	BIDIR_1125
chr11	72081874	72082303	BIDIR_1126
chr11	72103473	72103645	BIDIR_1127
chr11	72111348	72112199	BIDIR_1128
chr11	72112359	72113137	BIDIR_1129
chr11	72590148	72590449	BIDIR_1130
chr11	72793513	72794435	BIDIR_1131
chr11	73141904	73142852	BIDIR_1132
chr11	73271976	73272426	BIDIR_1133
chr11	73760657	73761845	BIDIR_1134
chr11	73787566	73789341	BIDIR_1135
chr11	73982773	73983764	BIDIR_1136
chr11	74268319	74269293	BIDIR_1137
chr11	74398530	74398900	BIDIR_1138
chr11	74493602	74493792	BIDIR_1139
chr11	74592324	74592661	BIDIR_1140
chr11	74672095	74672260	BIDIR_1141
chr11	74696130	74697427	BIDIR_1142
chr11	74749056	74750033	BIDIR_1143
chr11	75421498	75423407	BIDIR_1144
chr11	75562058	75562396	BIDIR_1145
chr11	75562540	75562905	BIDIR_1146
chr11	75815500	75815586	BIDIR_1147
chr11	76443322	76445758	BIDIR_1148
chr11	77638047	77638468	BIDIR_1149
chr11	78079478	78079826	BIDIR_1150
chr11	78139400	78139839	BIDIR_1151
chr11	78574646	78574740	BIDIR_1152
chr11	82901318	82901432	BIDIR_1153
chr11	83156257	83156645	BIDIR_1154
chr11	83193498	83193820	BIDIR_1155
chr11	83285888	83286296	BIDIR_1156
chr11	83500928	83505088	BIDIR_1157
chr11	83632751	83632851	BIDIR_1158
chr11	85644587	85646856	BIDIR_1159
chr11	85647639	85648261	BIDIR_1160
chr11	85664306	85665912	BIDIR_1161
chr11	86068808	86070125	BIDIR_1162
chr11	86244620	86245318	BIDIR_1163
chr11	86671365	86672866	BIDIR_1164
chr11	86735721	86736324	BIDIR_1165
chr11	86955181	86955639	BIDIR_1166
chr11	86955828	86957057	BIDIR_1167
chr11	88337647	88337851	BIDIR_1168
chr11	90223154	90223286	BIDIR_1169
chr11	93197695	93198167	BIDIR_1170
chr11	93543800	93544158	BIDIR_1171
chr11	93661911	93662392	BIDIR_1172
chr11	94128558	94129260	BIDIR_1173
chr11	94493048	94493853	BIDIR_1174
chr11	94973686	94974167	BIDIR_1175
chr11	95108263	95108424	BIDIR_1176
chr11	95832207	95832396	BIDIR_1177
chr11	95923660	95925907	BIDIR_1178
chr11	96306888	96307506	BIDIR_1179
chr11	96389288	96389418	BIDIR_1180
chr11	100687823	100688026	BIDIR_1181
chr11	101477611	101479400	BIDIR_1182
chr11	101700887	101701367	BIDIR_1183
chr11	102316397	102317199	BIDIR_1184
chr11	102345690	102347768	BIDIR_1185
chr11	102451301	102452342	BIDIR_1186
chr11	107565389	107565864	BIDIR_1187
chr11	107858662	107859193	BIDIR_1188
chr11	108121297	108122666	BIDIR_1189
chr11	110295229	110297770	BIDIR_1190
chr11	110362754	110363383	BIDIR_1191
chr11	111602536	111602637	BIDIR_1192
chr11	111814146	111815221	BIDIR_1193
chr11	111870863	111871865	BIDIR_1194
chr11	111878711	111879431	BIDIR_1195
chr11	111926666	111926769	BIDIR_1196
chr11	112025270	112025574	BIDIR_1197
chr11	112074067	112074194	BIDIR_1198
chr11	112074543	112074633	BIDIR_1199
chr11	112120678	112120775	BIDIR_1200
chr11	114296757	114299214	BIDIR_1201
chr11	114400165	114400796	BIDIR_1202
chr11	114401658	114401767	BIDIR_1203
chr11	117098725	117099432	BIDIR_1204
chr11	117143990	117144404	BIDIR_1205
chr11	117285837	117289928	BIDIR_1206
chr11	117811299	117811410	BIDIR_1207
chr11	117811557	117811635	BIDIR_1208
chr11	118175071	118175160	BIDIR_1209
chr11	118264199	118264613	BIDIR_1210
chr11	118435381	118435775	BIDIR_1211
chr11	118690181	118690547	BIDIR_1212
chr11	118791069	118791404	BIDIR_1213
chr11	118889674	118890133	BIDIR_1214
chr11	118919407	118923464	BIDIR_1215
chr11	118927817	118928395	BIDIR_1216
chr11	118929940	118930034	BIDIR_1217
chr11	119057633	119058551	BIDIR_1218
chr11	119084715	119084991	BIDIR_1219
chr11	119106950	119107589	BIDIR_1220
chr11	119317536	119317695	BIDIR_1221
chr11	120331414	120331562	BIDIR_1222
chr11	120336870	120337380	BIDIR_1223
chr11	122439598	122440757	BIDIR_1224
chr11	122441565	122441691	BIDIR_1225
chr11	123194021	123196379	BIDIR_1226
chr11	124622728	124622981	BIDIR_1227
chr11	124746481	124747444	BIDIR_1228
chr11	124763299	124763426	BIDIR_1229
chr11	124765171	124766514	BIDIR_1230
chr11	124800268	124801068	BIDIR_1231
chr11	125593074	125593450	BIDIR_1232
chr11	125624663	125626477	BIDIR_1233
chr11	126113583	126114036	BIDIR_1234
chr11	126114770	126115844	BIDIR_1235
chr11	126211470	126211550	BIDIR_1236
chr11	126295676	126296082	BIDIR_1237
chr11	126356618	126357283	BIDIR_1238
chr11	128497027	128497109	BIDIR_1239
chr11	128497285	128497391	BIDIR_1240
chr11	128507314	128507410	BIDIR_1241
chr11	130002247	130002810	BIDIR_1242
chr11	130003569	130003866	BIDIR_1243
chr11	131423629	131424135	BIDIR_1244
chr11	134223817	134224307	BIDIR_1245
chr12	389201	389852	BIDIR_1246
chr12	390087	390648	BIDIR_1247
chr12	401814	402635	BIDIR_1248
chr12	570175	572115	BIDIR_1249
chr12	578833	579653	BIDIR_1250
chr12	631978	633053	BIDIR_1251
chr12	642092	644542	BIDIR_1252
chr12	645636	646915	BIDIR_1253
chr12	750468	751597	BIDIR_1254
chr12	752218	752900	BIDIR_1255
chr12	942077	942156	BIDIR_1256
chr12	990566	991657	BIDIR_1257
chr12	1594195	1594532	BIDIR_1258
chr12	1594638	1594818	BIDIR_1259
chr12	1605661	1606514	BIDIR_1260
chr12	1690733	1691059	BIDIR_1261
chr12	2812560	2812765	BIDIR_1262
chr12	2891366	2891481	BIDIR_1263
chr12	3838970	3839058	BIDIR_1264
chr12	5806573	5806711	BIDIR_1265
chr12	5806851	5806933	BIDIR_1266
chr12	6370616	6372050	BIDIR_1267
chr12	6372171	6373325	BIDIR_1268
chr12	6377620	6378034	BIDIR_1269
chr12	6470726	6471189	BIDIR_1270
chr12	6493095	6493397	BIDIR_1271
chr12	6568143	6568476	BIDIR_1272
chr12	6580312	6580922	BIDIR_1273
chr12	6723525	6724307	BIDIR_1274
chr12	6724503	6724772	BIDIR_1275
chr12	6753002	6753865	BIDIR_1276
chr12	6765979	6766285	BIDIR_1277
chr12	6890731	6891316	BIDIR_1278
chr12	6923579	6926202	BIDIR_1279
chr12	6961391	6962363	BIDIR_1280
chr12	7018130	7019153	BIDIR_1281
chr12	7108397	7108757	BIDIR_1282
chr12	7109136	7109232	BIDIR_1283
chr12	7959780	7960085	BIDIR_1284
chr12	7960350	7961374	BIDIR_1285
chr12	7969500	7970248	BIDIR_1286
chr12	8026398	8027229	BIDIR_1287
chr12	8032396	8032992	BIDIR_1288
chr12	8081217	8081505	BIDIR_1289
chr12	8081967	8082310	BIDIR_1290
chr12	8240790	8242932	BIDIR_1291
chr12	8662565	8662981	BIDIR_1292
chr12	9064245	9065843	BIDIR_1293
chr12	9239841	9239973	BIDIR_1294
chr12	9240289	9240365	BIDIR_1295
chr12	9282604	9284738	BIDIR_1296
chr12	9869221	9869966	BIDIR_1297
chr12	10100982	10101398	BIDIR_1298
chr12	10212054	10214120	BIDIR_1299
chr12	10364923	10365259	BIDIR_1300
chr12	10365601	10365838	BIDIR_1301
chr12	11648787	11649323	BIDIR_1302
chr12	11649642	11649729	BIDIR_1303
chr12	12266800	12267203	BIDIR_1304
chr12	12336061	12336159	BIDIR_1305
chr12	12336280	12336401	BIDIR_1306
chr12	12473339	12473467	BIDIR_1307
chr12	12560932	12561694	BIDIR_1308
chr12	12611386	12612113	BIDIR_1309
chr12	12612297	12613398	BIDIR_1310
chr12	12724583	12726604	BIDIR_1311
chr12	12786666	12788693	BIDIR_1312
chr12	12877740	12878116	BIDIR_1313
chr12	12878227	12878324	BIDIR_1314
chr12	12878668	12878892	BIDIR_1315
chr12	14365768	14366103	BIDIR_1316
chr12	15881511	15883317	BIDIR_1317
chr12	15911118	15912462	BIDIR_1318
chr12	16347281	16347981	BIDIR_1319
chr12	16348648	16349725	BIDIR_1320
chr12	18693171	18693636	BIDIR_1321
chr12	19744008	19744774	BIDIR_1322
chr12	19861365	19863237	BIDIR_1323
chr12	19882886	19884587	BIDIR_1324
chr12	19885439	19886954	BIDIR_1325
chr12	20212392	20213524	BIDIR_1326
chr12	20213985	20214244	BIDIR_1327
chr12	21437441	21437900	BIDIR_1328
chr12	21657660	21657990	BIDIR_1329
chr12	22544065	22544404	BIDIR_1330
chr12	25204772	25204861	BIDIR_1331
chr12	25205003	25205103	BIDIR_1332
chr12	25386011	25386360	BIDIR_1333
chr12	25957164	25959668	BIDIR_1334
chr12	26113713	26114575	BIDIR_1335
chr12	26125842	26126443	BIDIR_1336
chr12	26832252	26832565	BIDIR_1337
chr12	27523560	27524472	BIDIR_1338
chr12	27549310	27549609	BIDIR_1339
chr12	27549715	27550104	BIDIR_1340
chr12	27710569	27710904	BIDIR_1341
chr12	27711318	27712488	BIDIR_1342
chr12	28190262	28190492	BIDIR_1343
chr12	29640121	29640407	BIDIR_1344
chr12	29640607	29641460	BIDIR_1345
chr12	29713918	29714035	BIDIR_1346
chr12	31073666	31074119	BIDIR_1347
chr12	31589503	31591960	BIDIR_1348
chr12	31659009	31659721	BIDIR_1349
chr12	31958963	31959164	BIDIR_1350
chr12	32106520	32106682	BIDIR_1351
chr12	32755751	32756061	BIDIR_1352
chr12	39773501	39773815	BIDIR_1353
chr12	42145111	42145935	BIDIR_1354
chr12	42238157	42238681	BIDIR_1355
chr12	42325718	42325935	BIDIR_1356
chr12	43790605	43791179	BIDIR_1357
chr12	43806183	43806491	BIDIR_1358
chr12	45215360	45215693	BIDIR_1359
chr12	45215881	45216182	BIDIR_1360
chr12	45726847	45730224	BIDIR_1361
chr12	45991674	45992226	BIDIR_1362
chr12	46268520	46269300	BIDIR_1363
chr12	46381350	46386055	BIDIR_1364
chr12	46431792	46432528	BIDIR_1365
chr12	46442156	46442854	BIDIR_1366
chr12	46473236	46474109	BIDIR_1367
chr12	47753307	47754408	BIDIR_1368
chr12	47819975	47820275	BIDIR_1369
chr12	47820612	47821142	BIDIR_1370
chr12	48105523	48106630	BIDIR_1371
chr12	48118757	48119936	BIDIR_1372
chr12	48147362	48152113	BIDIR_1373
chr12	48157285	48157833	BIDIR_1374
chr12	48197984	48198351	BIDIR_1375
chr12	48350399	48351965	BIDIR_1376
chr12	48440815	48441464	BIDIR_1377
chr12	48803838	48804017	BIDIR_1378
chr12	48852088	48852575	BIDIR_1379
chr12	48853271	48853370	BIDIR_1380
chr12	48957541	48957802	BIDIR_1381
chr12	49060473	49061280	BIDIR_1382
chr12	49110568	49110829	BIDIR_1383
chr12	49130697	49131018	BIDIR_1384
chr12	49188887	49189004	BIDIR_1385
chr12	49234527	49235373	BIDIR_1386
chr12	49331549	49332864	BIDIR_1387
chr12	49366152	49367954	BIDIR_1388
chr12	49741722	49742372	BIDIR_1389
chr12	49828020	49829024	BIDIR_1390
chr12	49838986	49843371	BIDIR_1391
chr12	49962998	49963414	BIDIR_1392
chr12	50070458	50070828	BIDIR_1393
chr12	50071637	50071760	BIDIR_1394
chr12	50081230	50082453	BIDIR_1395
chr12	50084596	50086162	BIDIR_1396
chr12	50111446	50112889	BIDIR_1397
chr12	50220497	50220603	BIDIR_1398
chr12	50762639	50765358	BIDIR_1399
chr12	50923986	50925196	BIDIR_1400
chr12	51047624	51048927	BIDIR_1401
chr12	51082973	51083369	BIDIR_1402
chr12	51083676	51083841	BIDIR_1403
chr12	51172458	51173566	BIDIR_1404
chr12	51217797	51219736	BIDIR_1405
chr12	51269826	51270285	BIDIR_1406
chr12	51713326	51713451	BIDIR_1407
chr12	52146869	52150125	BIDIR_1408
chr12	52207782	52208308	BIDIR_1409
chr12	52232535	52233591	BIDIR_1410
chr12	52279676	52281806	BIDIR_1411
chr12	52873381	52874952	BIDIR_1412
chr12	52906904	52907645	BIDIR_1413
chr12	52907849	52908393	BIDIR_1414
chr12	52964642	52965756	BIDIR_1415
chr12	53078981	53080043	BIDIR_1416
chr12	53153796	53153874	BIDIR_1417
chr12	53154041	53154140	BIDIR_1418
chr12	53154356	53154541	BIDIR_1419
chr12	53179951	53181358	BIDIR_1420
chr12	53232432	53232590	BIDIR_1421
chr12	53268086	53268469	BIDIR_1422
chr12	53324825	53325157	BIDIR_1423
chr12	53345011	53345243	BIDIR_1424
chr12	53370702	53371165	BIDIR_1425
chr12	53986212	53986919	BIDIR_1426
chr12	53995307	53995895	BIDIR_1427
chr12	53999943	54000235	BIDIR_1428
chr12	54259281	54259378	BIDIR_1429
chr12	54279534	54280421	BIDIR_1430
chr12	54280666	54281854	BIDIR_1431
chr12	54324762	54327242	BIDIR_1432
chr12	54358198	54360156	BIDIR_1433
chr12	55715854	55716485	BIDIR_1434
chr12	55817561	55818206	BIDIR_1435
chr12	55926947	55927462	BIDIR_1436
chr12	55927639	55928206	BIDIR_1437
chr12	55933646	55933829	BIDIR_1438
chr12	56078873	56079335	BIDIR_1439
chr12	56103792	56104227	BIDIR_1440
chr12	56189303	56189689	BIDIR_1441
chr12	56190062	56190457	BIDIR_1442
chr12	56258255	56258616	BIDIR_1443
chr12	56315809	56316368	BIDIR_1444
chr12	56333525	56335007	BIDIR_1445
chr12	56448984	56449210	BIDIR_1446
chr12	56687845	56689469	BIDIR_1447
chr12	56751106	56752603	BIDIR_1448
chr12	57046494	57046580	BIDIR_1449
chr12	57079508	57079807	BIDIR_1450
chr12	57086650	57086793	BIDIR_1451
chr12	57128042	57128639	BIDIR_1452
chr12	57227802	57232884	BIDIR_1453
chr12	57455606	57455702	BIDIR_1454
chr12	57771894	57772516	BIDIR_1455
chr12	57865163	57865682	BIDIR_1456
chr12	57896592	57896791	BIDIR_1457
chr12	58919282	58919729	BIDIR_1458
chr12	58920094	58920720	BIDIR_1459
chr12	62259532	62259998	BIDIR_1460
chr12	62466109	62466444	BIDIR_1461
chr12	64221729	64221956	BIDIR_1462
chr12	64609933	64610638	BIDIR_1463
chr12	64758760	64758954	BIDIR_1464
chr12	65169460	65170759	BIDIR_1465
chr12	66130587	66130984	BIDIR_1466
chr12	66169444	66169942	BIDIR_1467
chr12	67268666	67269510	BIDIR_1468
chr12	68365004	68365210	BIDIR_1469
chr12	68365342	68365527	BIDIR_1470
chr12	68609759	68610923	BIDIR_1471
chr12	68676390	68676877	BIDIR_1472
chr12	68687179	68687501	BIDIR_1473
chr12	68745827	68746283	BIDIR_1474
chr12	69359458	69359915	BIDIR_1475
chr12	69360135	69360366	BIDIR_1476
chr12	71662795	71663149	BIDIR_1477
chr12	71663449	71664263	BIDIR_1478
chr12	71685909	71686686	BIDIR_1479
chr12	75330137	75330311	BIDIR_1480
chr12	75391363	75391559	BIDIR_1481
chr12	76032557	76032697	BIDIR_1482
chr12	76084665	76085263	BIDIR_1483
chr12	76348308	76348669	BIDIR_1484
chr12	76764402	76764511	BIDIR_1485
chr12	76879233	76879704	BIDIR_1486
chr12	77065948	77066171	BIDIR_1487
chr12	79690117	79692586	BIDIR_1488
chr12	85835903	85836570	BIDIR_1489
chr12	87802170	87802485	BIDIR_1490
chr12	87804642	87804772	BIDIR_1491
chr12	88580335	88580572	BIDIR_1492
chr12	88744064	88744734	BIDIR_1493
chr12	88744924	88745119	BIDIR_1494
chr12	88753377	88754246	BIDIR_1495
chr12	89013497	89013601	BIDIR_1496
chr12	89013746	89014153	BIDIR_1497
chr12	89353645	89354548	BIDIR_1498
chr12	89526183	89526275	BIDIR_1499
chr12	89708848	89710515	BIDIR_1500
chr12	92858187	92858271	BIDIR_1501
chr12	92883825	92883896	BIDIR_1502
chr12	93441991	93442514	BIDIR_1503
chr12	93467618	93467858	BIDIR_1504
chr12	93571215	93571605	BIDIR_1505
chr12	93677123	93677578	BIDIR_1506
chr12	93784490	93784926	BIDIR_1507
chr12	93785218	93786512	BIDIR_1508
chr12	94459611	94460159	BIDIR_1509
chr12	95473925	95474318	BIDIR_1510
chr12	95672742	95673144	BIDIR_1511
chr12	95789844	95790225	BIDIR_1512
chr12	95942715	95943208	BIDIR_1513
chr12	96426192	96429571	BIDIR_1514
chr12	96907697	96907817	BIDIR_1515
chr12	98503457	98504363	BIDIR_1516
chr12	98515336	98515842	BIDIR_1517
chr12	98516221	98517347	BIDIR_1518
chr12	98643756	98645442	BIDIR_1519
chr12	101407607	101407865	BIDIR_1520
chr12	101698282	101698757	BIDIR_1521
chr12	101876726	101877951	BIDIR_1522
chr12	103965934	103966387	BIDIR_1523
chr12	104049646	104049725	BIDIR_1524
chr12	104050037	104050325	BIDIR_1525
chr12	104065146	104065253	BIDIR_1526
chr12	104271964	104272513	BIDIR_1527
chr12	104273154	104273256	BIDIR_1528
chr12	104958210	104959007	BIDIR_1529
chr12	104959245	104959716	BIDIR_1530
chr12	105172160	105175305	BIDIR_1531
chr12	106357762	106358813	BIDIR_1532
chr12	106774399	106774835	BIDIR_1533
chr12	106954036	106957851	BIDIR_1534
chr12	107093455	107093596	BIDIR_1535
chr12	107093868	107094623	BIDIR_1536
chr12	109053032	109053370	BIDIR_1537
chr12	109098811	109098922	BIDIR_1538
chr12	109771489	109771606	BIDIR_1539
chr12	109900100	109900587	BIDIR_1540
chr12	110124754	110124861	BIDIR_1541
chr12	110279956	110280885	BIDIR_1542
chr12	110404402	110404512	BIDIR_1543
chr12	110450198	110450587	BIDIR_1544
chr12	110469217	110469328	BIDIR_1545
chr12	110496986	110502912	BIDIR_1546
chr12	110614430	110614672	BIDIR_1547
chr12	111686794	111687137	BIDIR_1548
chr12	111841635	111842232	BIDIR_1549
chr12	112014016	112014463	BIDIR_1550
chr12	112125220	112125352	BIDIR_1551
chr12	112418746	112418898	BIDIR_1552
chr12	113185309	113185641	BIDIR_1553
chr12	113200688	113200823	BIDIR_1554
chr12	113201426	113201873	BIDIR_1555
chr12	114668364	114669443	BIDIR_1556
chr12	114684140	114685064	BIDIR_1557
chr12	114774123	114774795	BIDIR_1558
chr12	116737783	116737885	BIDIR_1559
chr12	116819353	116819765	BIDIR_1560
chr12	116880861	116881296	BIDIR_1561
chr12	116911210	116911347	BIDIR_1562
chr12	118030786	118034836	BIDIR_1563
chr12	120438339	120438466	BIDIR_1564
chr12	120446269	120446529	BIDIR_1565
chr12	120529024	120529282	BIDIR_1566
chr12	120529700	120529888	BIDIR_1567
chr12	120575962	120579567	BIDIR_1568
chr12	120581237	120581545	BIDIR_1569
chr12	120686229	120686549	BIDIR_1570
chr12	120686817	120687922	BIDIR_1571
chr12	121210097	121210175	BIDIR_1572
chr12	121626080	121626792	BIDIR_1573
chr12	121627215	121627321	BIDIR_1574
chr12	121713832	121714011	BIDIR_1575
chr12	121717002	121717218	BIDIR_1576
chr12	121802594	121803364	BIDIR_1577
chr12	121858707	121859504	BIDIR_1578
chr12	122063111	122063489	BIDIR_1579
chr12	122078195	122079224	BIDIR_1580
chr12	122203443	122203582	BIDIR_1581
chr12	122203702	122203778	BIDIR_1582
chr12	122946953	122947159	BIDIR_1583
chr12	123232943	123233282	BIDIR_1584
chr12	123270999	123272424	BIDIR_1585
chr12	123473716	123473805	BIDIR_1586
chr12	123532874	123533636	BIDIR_1587
chr12	123534041	123534658	BIDIR_1588
chr12	124632515	124632808	BIDIR_1589
chr12	124633349	124633861	BIDIR_1590
chr12	124917553	124917861	BIDIR_1591
chr12	124939695	124940185	BIDIR_1592
chr12	124994239	124994367	BIDIR_1593
chr12	127083269	127083634	BIDIR_1594
chr12	130839030	130839189	BIDIR_1595
chr12	131025774	131026850	BIDIR_1596
chr12	131035186	131035545	BIDIR_1597
chr12	131223738	131223861	BIDIR_1598
chr12	131267842	131268783	BIDIR_1599
chr12	131401820	131402957	BIDIR_1600
chr12	131425118	131426415	BIDIR_1601
chr12	131428073	131429761	BIDIR_1602
chr12	131439927	131440655	BIDIR_1603
chr12	131860505	131861257	BIDIR_1604
chr12	132220764	132220848	BIDIR_1605
chr12	132687837	132688049	BIDIR_1606
chr12	132825966	132826117	BIDIR_1607
chr12	133107210	133107299	BIDIR_1608
chr13	19633290	19633542	BIDIR_1609
chr13	19863514	19863673	BIDIR_1610
chr13	19864528	19865300	BIDIR_1611
chr13	20567067	20568114	BIDIR_1612
chr13	20773264	20773401	BIDIR_1613
chr13	20773538	20774127	BIDIR_1614
chr13	21175874	21176695	BIDIR_1615
chr13	21298663	21298873	BIDIR_1616
chr13	21603665	21603765	BIDIR_1617
chr13	21603977	21604358	BIDIR_1618
chr13	24511257	24511998	BIDIR_1619
chr13	24512293	24512370	BIDIR_1620
chr13	24512626	24512917	BIDIR_1621
chr13	25286295	25287076	BIDIR_1622
chr13	26221551	26222478	BIDIR_1623
chr13	27172613	27172703	BIDIR_1624
chr13	27424294	27424751	BIDIR_1625
chr13	27449833	27450789	BIDIR_1626
chr13	27619978	27620096	BIDIR_1627
chr13	27620691	27620866	BIDIR_1628
chr13	28137943	28138376	BIDIR_1629
chr13	28657968	28658774	BIDIR_1630
chr13	29428332	29428788	BIDIR_1631
chr13	30306627	30307763	BIDIR_1632
chr13	30422137	30422245	BIDIR_1633
chr13	30617024	30617264	BIDIR_1634
chr13	30864884	30865599	BIDIR_1635
chr13	31200435	31200686	BIDIR_1636
chr13	31201019	31201593	BIDIR_1637
chr13	32315230	32315727	BIDIR_1638
chr13	33610392	33611677	BIDIR_1639
chr13	33817825	33818374	BIDIR_1640
chr13	36345989	36346862	BIDIR_1641
chr13	36999938	37000030	BIDIR_1642
chr13	38350110	38350365	BIDIR_1643
chr13	40789107	40789237	BIDIR_1644
chr13	41060114	41062062	BIDIR_1645
chr13	41193140	41195951	BIDIR_1646
chr13	41311138	41311382	BIDIR_1647
chr13	41961021	41961265	BIDIR_1648
chr13	41961437	41961727	BIDIR_1649
chr13	42048056	42050292	BIDIR_1650
chr13	43023317	43023836	BIDIR_1651
chr13	43154471	43154701	BIDIR_1652
chr13	43786725	43787375	BIDIR_1653
chr13	43787846	43788381	BIDIR_1654
chr13	43878921	43879888	BIDIR_1655
chr13	44142690	44143299	BIDIR_1656
chr13	44158202	44160348	BIDIR_1657
chr13	44309624	44310917	BIDIR_1658
chr13	44403404	44404682	BIDIR_1659
chr13	44577146	44578238	BIDIR_1660
chr13	44989040	44989155	BIDIR_1661
chr13	45340708	45340779	BIDIR_1662
chr13	45341887	45342265	BIDIR_1663
chr13	45465057	45465187	BIDIR_1664
chr13	46052579	46052922	BIDIR_1665
chr13	48303422	48303544	BIDIR_1666
chr13	48532005	48533489	BIDIR_1667
chr13	48728065	48728606	BIDIR_1668
chr13	48782473	48782739	BIDIR_1669
chr13	48782866	48783837	BIDIR_1670
chr13	48975677	48977039	BIDIR_1671
chr13	49247694	49248018	BIDIR_1672
chr13	49248727	49248946	BIDIR_1673
chr13	49264283	49264428	BIDIR_1674
chr13	50909524	50910199	BIDIR_1675
chr13	51803759	51804565	BIDIR_1676
chr13	52598935	52600156	BIDIR_1677
chr13	52617171	52617607	BIDIR_1678
chr13	52617894	52618762	BIDIR_1679
chr13	52652015	52652829	BIDIR_1680
chr13	60395978	60398289	BIDIR_1681
chr13	67100782	67101091	BIDIR_1682
chr13	74133829	74133999	BIDIR_1683
chr13	75482140	75482321	BIDIR_1684
chr13	75482517	75482623	BIDIR_1685
chr13	75635102	75635271	BIDIR_1686
chr13	75724772	75725992	BIDIR_1687
chr13	75726788	75726893	BIDIR_1688
chr13	76885220	76885405	BIDIR_1689
chr13	77326883	77327263	BIDIR_1690
chr13	79405601	79406491	BIDIR_1691
chr13	80341511	80341644	BIDIR_1692
chr13	83102124	83102510	BIDIR_1693
chr13	91347548	91349583	BIDIR_1694
chr13	91630614	91632613	BIDIR_1695
chr13	91647133	91648134	BIDIR_1696
chr13	94549096	94549926	BIDIR_1697
chr13	95300374	95301177	BIDIR_1698
chr13	95301679	95301809	BIDIR_1699
chr13	96053300	96053731	BIDIR_1700
chr13	98812182	98812552	BIDIR_1701
chr13	98812672	98812861	BIDIR_1702
chr13	99501083	99501594	BIDIR_1703
chr13	99970056	99970700	BIDIR_1704
chr13	99971007	99971409	BIDIR_1705
chr13	99980196	99982820	BIDIR_1706
chr13	100673966	100674085	BIDIR_1707
chr13	102596202	102597039	BIDIR_1708
chr13	102773903	102774277	BIDIR_1709
chr13	108219125	108219276	BIDIR_1710
chr13	109575785	109576142	BIDIR_1711
chr13	109576241	109576428	BIDIR_1712
chr13	109787568	109788345	BIDIR_1713
chr13	110561130	110562315	BIDIR_1714
chr13	110712132	110713728	BIDIR_1715
chr13	110914387	110915894	BIDIR_1716
chr13	111153279	111154967	BIDIR_1717
chr13	112587576	112588608	BIDIR_1718
chr13	113824259	113824764	BIDIR_1719
chr13	114234735	114235398	BIDIR_1720
chr13	114280748	114282691	BIDIR_1721
chr14	19062263	19062469	BIDIR_1722
chr14	20413052	20413271	BIDIR_1723
chr14	21103073	21105054	BIDIR_1724
chr14	21269927	21270501	BIDIR_1725
chr14	21456645	21457004	BIDIR_1726
chr14	21476764	21476938	BIDIR_1727
chr14	21477329	21477427	BIDIR_1728
chr14	21510105	21511340	BIDIR_1729
chr14	22871110	22872092	BIDIR_1730
chr14	22886729	22887297	BIDIR_1731
chr14	22888943	22890716	BIDIR_1732
chr14	22956720	22957396	BIDIR_1733
chr14	22982008	22983219	BIDIR_1734
chr14	23005752	23008351	BIDIR_1735
chr14	23094915	23095839	BIDIR_1736
chr14	23286380	23286794	BIDIR_1737
chr14	24113700	24114964	BIDIR_1738
chr14	24271297	24271789	BIDIR_1739
chr14	24299616	24299977	BIDIR_1740
chr14	24365603	24367022	BIDIR_1741
chr14	24429764	24429974	BIDIR_1742
chr14	24442230	24442483	BIDIR_1743
chr14	31026919	31027419	BIDIR_1744
chr14	31207400	31208370	BIDIR_1745
chr14	31420648	31420890	BIDIR_1746
chr14	32484788	32484901	BIDIR_1747
chr14	32509517	32509962	BIDIR_1748
chr14	34982683	34983059	BIDIR_1749
chr14	35083919	35084185	BIDIR_1750
chr14	35088019	35088942	BIDIR_1751
chr14	35121065	35121211	BIDIR_1752
chr14	35292040	35292542	BIDIR_1753
chr14	35335465	35335859	BIDIR_1754
chr14	35336085	35337281	BIDIR_1755
chr14	35342160	35342747	BIDIR_1756
chr14	35404531	35404957	BIDIR_1757
chr14	35536938	35537027	BIDIR_1758
chr14	37171918	37173164	BIDIR_1759
chr14	39102671	39103863	BIDIR_1760
chr14	39114114	39114452	BIDIR_1761
chr14	39174006	39175023	BIDIR_1762
chr14	39266430	39267805	BIDIR_1763
chr14	45083896	45085375	BIDIR_1764
chr14	49598553	49599320	BIDIR_1765
chr14	49767319	49768502	BIDIR_1766
chr14	49852617	49853020	BIDIR_1767
chr14	49892357	49892642	BIDIR_1768
chr14	50001790	50002035	BIDIR_1769
chr14	50003065	50004117	BIDIR_1770
chr14	50231884	50232090	BIDIR_1771
chr14	50312070	50312711	BIDIR_1772
chr14	50326847	50327182	BIDIR_1773
chr14	50334654	50334733	BIDIR_1774
chr14	50396696	50397098	BIDIR_1775
chr14	50668711	50668974	BIDIR_1776
chr14	50943372	50943940	BIDIR_1777
chr14	50944190	50945108	BIDIR_1778
chr14	51989962	51990157	BIDIR_1779
chr14	52789231	52792520	BIDIR_1780
chr14	52835538	52836742	BIDIR_1781
chr14	52951756	52951899	BIDIR_1782
chr14	53153079	53153438	BIDIR_1783
chr14	54487800	54488179	BIDIR_1784
chr14	54488455	54489515	BIDIR_1785
chr14	55051378	55051887	BIDIR_1786
chr14	55077677	55077762	BIDIR_1787
chr14	55102214	55102466	BIDIR_1788
chr14	55103058	55103447	BIDIR_1789
chr14	55107817	55108485	BIDIR_1790
chr14	57268691	57269122	BIDIR_1791
chr14	58243755	58244283	BIDIR_1792
chr14	58297579	58298002	BIDIR_1793
chr14	58401829	58402046	BIDIR_1794
chr14	59482775	59484643	BIDIR_1795
chr14	60091664	60092189	BIDIR_1796
chr14	60153989	60154074	BIDIR_1797
chr14	60165195	60165600	BIDIR_1798
chr14	60247973	60248357	BIDIR_1799
chr14	60248641	60249624	BIDIR_1800
chr14	60722480	60722598	BIDIR_1801
chr14	60723124	60723537	BIDIR_1802
chr14	60724047	60724621	BIDIR_1803
chr14	60980895	60981225	BIDIR_1804
chr14	60982020	60982314	BIDIR_1805
chr14	61477299	61478064	BIDIR_1806
chr14	61511669	61512669	BIDIR_1807
chr14	61560867	61562958	BIDIR_1808
chr14	63641500	63642699	BIDIR_1809
chr14	64387759	64388609	BIDIR_1810
chr14	64501675	64502020	BIDIR_1811
chr14	64502264	64505227	BIDIR_1812
chr14	64539961	64540099	BIDIR_1813
chr14	64540215	64540318	BIDIR_1814
chr14	64568863	64569550	BIDIR_1815
chr14	64704926	64705014	BIDIR_1816
chr14	64986841	64987343	BIDIR_1817
chr14	65052529	65053020	BIDIR_1818
chr14	65057717	65057827	BIDIR_1819
chr14	65061182	65061553	BIDIR_1820
chr14	65412392	65412721	BIDIR_1821
chr14	65412980	65413092	BIDIR_1822
chr14	66508349	66508606	BIDIR_1823
chr14	67240604	67242100	BIDIR_1824
chr14	67342001	67342089	BIDIR_1825
chr14	67342244	67342334	BIDIR_1826
chr14	67360109	67360557	BIDIR_1827
chr14	67532759	67534397	BIDIR_1828
chr14	67588303	67591171	BIDIR_1829
chr14	67599720	67599930	BIDIR_1830
chr14	67815948	67816185	BIDIR_1831
chr14	67940889	67941708	BIDIR_1832
chr14	68547335	68548488	BIDIR_1833
chr14	68549001	68549201	BIDIR_1834
chr14	68978572	68980033	BIDIR_1835
chr14	69191314	69191658	BIDIR_1836
chr14	69191813	69192314	BIDIR_1837
chr14	69612127	69612225	BIDIR_1838
chr14	69766996	69767242	BIDIR_1839
chr14	70908514	70909052	BIDIR_1840
chr14	73059062	73059194	BIDIR_1841
chr14	73243168	73243322	BIDIR_1842
chr14	73288371	73288452	BIDIR_1843
chr14	73759067	73759161	BIDIR_1844
chr14	73833283	73834523	BIDIR_1845
chr14	73851463	73853414	BIDIR_1846
chr14	73950216	73950839	BIDIR_1847
chr14	74018286	74018412	BIDIR_1848
chr14	75258125	75259549	BIDIR_1849
chr14	75276970	75278052	BIDIR_1850
chr14	75298600	75299329	BIDIR_1851
chr14	75578292	75578406	BIDIR_1852
chr14	75661003	75661574	BIDIR_1853
chr14	75964740	75964822	BIDIR_1854
chr14	75981591	75982052	BIDIR_1855
chr14	76918561	76918665	BIDIR_1856
chr14	77033085	77034311	BIDIR_1857
chr14	77320769	77321258	BIDIR_1858
chr14	77760762	77761521	BIDIR_1859
chr14	77761640	77762007	BIDIR_1860
chr14	77799923	77800309	BIDIR_1861
chr14	80215510	80216620	BIDIR_1862
chr14	81219257	81219659	BIDIR_1863
chr14	81220595	81221871	BIDIR_1864
chr14	82693039	82693119	BIDIR_1865
chr14	88563366	88563613	BIDIR_1866
chr14	89415339	89418979	BIDIR_1867
chr14	89891897	89892242	BIDIR_1868
chr14	90256277	90256746	BIDIR_1869
chr14	90257179	90257528	BIDIR_1870
chr14	90268696	90272791	BIDIR_1871
chr14	90382690	90383623	BIDIR_1872
chr14	91417627	91418394	BIDIR_1873
chr14	91418792	91418905	BIDIR_1874
chr14	91510828	91510959	BIDIR_1875
chr14	91872924	91873014	BIDIR_1876
chr14	92026407	92026524	BIDIR_1877
chr14	92039818	92040486	BIDIR_1878
chr14	93043543	93044109	BIDIR_1879
chr14	94081064	94081330	BIDIR_1880
chr14	95157342	95158031	BIDIR_1881
chr14	96363970	96364293	BIDIR_1882
chr14	96501983	96502100	BIDIR_1883
chr14	99683831	99683925	BIDIR_1884
chr14	100238687	100240413	BIDIR_1885
chr14	100305079	100305207	BIDIR_1886
chr14	100375975	100376640	BIDIR_1887
chr14	100406630	100409616	BIDIR_1888
chr14	100416235	100417980	BIDIR_1889
chr14	100422476	100425486	BIDIR_1890
chr14	100692954	100693538	BIDIR_1891
chr14	101809512	101810144	BIDIR_1892
chr14	102140418	102140742	BIDIR_1893
chr14	102223371	102225827	BIDIR_1894
chr14	102545298	102545421	BIDIR_1895
chr14	102545553	102545922	BIDIR_1896
chr14	103055900	103056210	BIDIR_1897
chr14	103205942	103209481	BIDIR_1898
chr14	103519674	103519768	BIDIR_1899
chr14	103522348	103522458	BIDIR_1900
chr14	103528363	103529774	BIDIR_1901
chr14	103562647	103563215	BIDIR_1902
chr14	103628247	103628408	BIDIR_1903
chr14	103628925	103629233	BIDIR_1904
chr14	104137761	104137971	BIDIR_1905
chr14	104138975	104139425	BIDIR_1906
chr14	104275523	104275761	BIDIR_1907
chr14	104279062	104279786	BIDIR_1908
chr14	104677659	104677891	BIDIR_1909
chr14	104678150	104678368	BIDIR_1910
chr14	104815938	104816341	BIDIR_1911
chr15	22838333	22838909	BIDIR_1912
chr15	22979171	22979753	BIDIR_1913
chr15	22980187	22980679	BIDIR_1914
chr15	23565596	23566767	BIDIR_1915
chr15	28710286	28711425	BIDIR_1916
chr15	28737782	28738778	BIDIR_1917
chr15	29822261	29822647	BIDIR_1918
chr15	30121641	30121720	BIDIR_1919
chr15	30590627	30590741	BIDIR_1920
chr15	30591196	30591416	BIDIR_1921
chr15	30625070	30626210	BIDIR_1922
chr15	30818268	30818695	BIDIR_1923
chr15	30991867	30992588	BIDIR_1924
chr15	31216397	31216680	BIDIR_1925
chr15	31220026	31220735	BIDIR_1926
chr15	32401516	32401635	BIDIR_1927
chr15	32413038	32414062	BIDIR_1928
chr15	32535885	32536291	BIDIR_1929
chr15	32536389	32536867	BIDIR_1930
chr15	32614331	32616143	BIDIR_1931
chr15	34038341	34039465	BIDIR_1932
chr15	34224866	34225146	BIDIR_1933
chr15	34366939	34367629	BIDIR_1934
chr15	34721552	34723142	BIDIR_1935
chr15	34799140	34799966	BIDIR_1936
chr15	34988636	34988888	BIDIR_1937
chr15	35545444	35545732	BIDIR_1938
chr15	35545850	35546415	BIDIR_1939
chr15	36578806	36579858	BIDIR_1940
chr15	38251172	38252243	BIDIR_1941
chr15	38454371	38454662	BIDIR_1942
chr15	38888486	38889246	BIDIR_1943
chr15	39933395	39935381	BIDIR_1944
chr15	40035295	40040297	BIDIR_1945
chr15	40582636	40584628	BIDIR_1946
chr15	40694588	40694688	BIDIR_1947
chr15	40755228	40756019	BIDIR_1948
chr15	40857724	40858252	BIDIR_1949
chr15	40894882	40895157	BIDIR_1950
chr15	40941470	40942290	BIDIR_1951
chr15	40952436	40953942	BIDIR_1952
chr15	41116108	41117043	BIDIR_1953
chr15	41332833	41333184	BIDIR_1954
chr15	41416780	41417177	BIDIR_1955
chr15	41620882	41621769	BIDIR_1956
chr15	42207984	42208483	BIDIR_1957
chr15	42272915	42273759	BIDIR_1958
chr15	42548240	42548489	BIDIR_1959
chr15	42548665	42548917	BIDIR_1960
chr15	42575567	42576376	BIDIR_1961
chr15	42737014	42737930	BIDIR_1962
chr15	43105506	43106887	BIDIR_1963
chr15	43133298	43134309	BIDIR_1964
chr15	43196391	43196779	BIDIR_1965
chr15	43746966	43747308	BIDIR_1966
chr15	44287912	44288179	BIDIR_1967
chr15	44427150	44427867	BIDIR_1968
chr15	44663036	44663330	BIDIR_1969
chr15	44728373	44729627	BIDIR_1970
chr15	45023527	45023725	BIDIR_1971
chr15	45166202	45167732	BIDIR_1972
chr15	45634574	45635129	BIDIR_1973
chr15	47730530	47731089	BIDIR_1974
chr15	48006145	48006631	BIDIR_1975
chr15	48810935	48811174	BIDIR_1976
chr15	48876883	48879763	BIDIR_1977
chr15	49169985	49170401	BIDIR_1978
chr15	49847566	49848127	BIDIR_1979
chr15	49848313	49849040	BIDIR_1980
chr15	50134809	50135818	BIDIR_1981
chr15	50136920	50138110	BIDIR_1982
chr15	50257823	50258258	BIDIR_1983
chr15	50686530	50687099	BIDIR_1984
chr15	50765732	50766366	BIDIR_1985
chr15	51623413	51623711	BIDIR_1986
chr15	51829556	51829765	BIDIR_1987
chr15	51829975	51830384	BIDIR_1988
chr15	51944643	51945846	BIDIR_1989
chr15	52018960	52019242	BIDIR_1990
chr15	52093876	52095029	BIDIR_1991
chr15	52095635	52095713	BIDIR_1992
chr15	52179347	52180176	BIDIR_1993
chr15	52505294	52505435	BIDIR_1994
chr15	55196693	55197292	BIDIR_1995
chr15	55318904	55319348	BIDIR_1996
chr15	55320059	55320184	BIDIR_1997
chr15	55587802	55588122	BIDIR_1998
chr15	55588242	55588436	BIDIR_1999
chr15	56242749	56244193	BIDIR_2000
[truncated: 4,235 more rows]
