# Supplementary material for: Combining signal and sequence to detect RNA polymerase initiation in ATAC-seq data
Source: PLoS One. 2020 Apr 30;15(4):e0232332. doi: 10.1371/journal.pone.0232332 (PMC7192442; doi:10.1371/journal.pone.0232332)
Supplement: S3 File — (ZIP) [file pone.0232332.s013.zip › bidir_annotations/tfit_annotations/MCF7_merged_tfit_bidirs.bed]

chr1	28808	29997	BIDIR_1
chr1	358170	360776	BIDIR_2
chr1	376665	378127	BIDIR_3
chr1	587017	589367	BIDIR_4
chr1	591286	593343	BIDIR_5
chr1	604791	606298	BIDIR_6
chr1	630313	633982	BIDIR_7
chr1	903795	905483	BIDIR_8
chr1	923179	926601	BIDIR_9
chr1	943303	945081	BIDIR_10
chr1	965531	967706	BIDIR_11
chr1	999331	1001131	BIDIR_12
chr1	1019551	1021921	BIDIR_13
chr1	1058877	1060147	BIDIR_14
chr1	1066301	1066458	BIDIR_15
chr1	1068509	1072097	BIDIR_16
chr1	1072565	1074780	BIDIR_17
chr1	1079496	1080450	BIDIR_18
chr1	1124453	1125659	BIDIR_19
chr1	1132456	1133272	BIDIR_20
chr1	1157468	1158301	BIDIR_21
chr1	1161684	1165745	BIDIR_22
chr1	1231206	1232303	BIDIR_23
chr1	1272430	1273295	BIDIR_24
chr1	1291876	1292071	BIDIR_25
chr1	1306000	1311799	BIDIR_26
chr1	1330598	1330709	BIDIR_27
chr1	1347854	1349896	BIDIR_28
chr1	1375528	1375627	BIDIR_29
chr1	1399292	1404941	BIDIR_30
chr1	1405264	1409299	BIDIR_31
chr1	1432966	1434169	BIDIR_32
chr1	1470606	1472671	BIDIR_33
chr1	1505266	1505664	BIDIR_34
chr1	1510803	1512969	BIDIR_35
chr1	1532030	1532227	BIDIR_36
chr1	1537342	1538215	BIDIR_37
chr1	1574543	1575496	BIDIR_38
chr1	1691498	1693824	BIDIR_39
chr1	1697457	1699558	BIDIR_40
chr1	1700736	1700821	BIDIR_41
chr1	1748432	1748595	BIDIR_42
chr1	1751245	1751446	BIDIR_43
chr1	1916832	1916986	BIDIR_44
chr1	2050477	2050577	BIDIR_45
chr1	2185906	2186969	BIDIR_46
chr1	2189230	2190270	BIDIR_47
chr1	2199820	2199919	BIDIR_48
chr1	2405042	2405172	BIDIR_49
chr1	2412055	2414166	BIDIR_50
chr1	2545061	2547733	BIDIR_51
chr1	2583717	2584396	BIDIR_52
chr1	3554773	3554851	BIDIR_53
chr1	3630708	3630873	BIDIR_54
chr1	3652200	3652445	BIDIR_55
chr1	3772134	3772236	BIDIR_56
chr1	3779513	3779630	BIDIR_57
chr1	3857277	3858032	BIDIR_58
chr1	3869582	3870042	BIDIR_59
chr1	3884858	3884950	BIDIR_60
chr1	3885452	3885562	BIDIR_61
chr1	3887950	3888374	BIDIR_62
chr1	5992172	5992458	BIDIR_63
chr1	5992632	5992816	BIDIR_64
chr1	5993922	5994079	BIDIR_65
chr1	6058580	6059162	BIDIR_66
chr1	6205711	6206529	BIDIR_67
chr1	6236259	6236580	BIDIR_68
chr1	6393532	6393696	BIDIR_69
chr1	6489818	6491300	BIDIR_70
chr1	6497713	6497800	BIDIR_71
chr1	6579576	6579928	BIDIR_72
chr1	6589174	6589357	BIDIR_73
chr1	6602442	6603245	BIDIR_74
chr1	6614465	6614549	BIDIR_75
chr1	6702132	6702497	BIDIR_76
chr1	6784992	6785099	BIDIR_77
chr1	7447016	7448541	BIDIR_78
chr1	7680121	7681088	BIDIR_79
chr1	7703503	7705132	BIDIR_80
chr1	7770485	7770839	BIDIR_81
chr1	7953497	7953569	BIDIR_82
chr1	7953888	7954529	BIDIR_83
chr1	7960926	7961748	BIDIR_84
chr1	8194169	8194650	BIDIR_85
chr1	8194748	8195182	BIDIR_86
chr1	8750246	8750619	BIDIR_87
chr1	8877682	8880658	BIDIR_88
chr1	9181275	9183031	BIDIR_89
chr1	9824418	9824547	BIDIR_90
chr1	9910995	9911210	BIDIR_91
chr1	9942807	9943949	BIDIR_92
chr1	10209778	10210283	BIDIR_93
chr1	10210625	10210746	BIDIR_94
chr1	10211459	10211829	BIDIR_95
chr1	10398471	10399587	BIDIR_96
chr1	10442102	10442674	BIDIR_97
chr1	10453801	10453887	BIDIR_98
chr1	10509847	10510005	BIDIR_99
chr1	10510372	10511257	BIDIR_100
chr1	10635375	10635473	BIDIR_101
chr1	10804048	10804739	BIDIR_102
chr1	10899877	10901708	BIDIR_103
chr1	11013182	11013275	BIDIR_104
chr1	11061669	11061800	BIDIR_105
chr1	11070500	11071393	BIDIR_106
chr1	11099142	11100250	BIDIR_107
chr1	11148758	11148846	BIDIR_108
chr1	11161395	11161660	BIDIR_109
chr1	11665914	11666378	BIDIR_110
chr1	11668005	11668374	BIDIR_111
chr1	11670219	11670652	BIDIR_112
chr1	11737399	11737615	BIDIR_113
chr1	11806435	11806633	BIDIR_114
chr1	11909434	11910110	BIDIR_115
chr1	11925136	11926742	BIDIR_116
chr1	11934370	11935172	BIDIR_117
chr1	11993249	11993383	BIDIR_118
chr1	11993657	11994045	BIDIR_119
chr1	12019552	12020237	BIDIR_120
chr1	12618205	12619151	BIDIR_121
chr1	13699643	13700760	BIDIR_122
chr1	14387884	14388088	BIDIR_123
chr1	15152435	15153236	BIDIR_124
chr1	15153806	15154262	BIDIR_125
chr1	15163857	15163950	BIDIR_126
chr1	15171503	15171626	BIDIR_127
chr1	15247048	15247568	BIDIR_128
chr1	15584404	15585281	BIDIR_129
chr1	15603106	15604178	BIDIR_130
chr1	15616979	15618241	BIDIR_131
chr1	15832425	15837056	BIDIR_132
chr1	15847194	15847689	BIDIR_133
chr1	15849267	15849386	BIDIR_134
chr1	15887377	15887797	BIDIR_135
chr1	15938493	15940565	BIDIR_136
chr1	15975970	15976110	BIDIR_137
chr1	16155295	16156397	BIDIR_138
chr1	16167698	16168043	BIDIR_139
chr1	16172818	16174375	BIDIR_140
chr1	16181186	16181372	BIDIR_141
chr1	16181906	16182050	BIDIR_142
chr1	16206109	16207624	BIDIR_143
chr1	16216496	16216684	BIDIR_144
chr1	16236325	16237651	BIDIR_145
chr1	16366864	16368058	BIDIR_146
chr1	16466618	16470688	BIDIR_147
chr1	16505906	16507337	BIDIR_148
chr1	16647258	16647558	BIDIR_149
chr1	16649315	16649416	BIDIR_150
chr1	16708020	16708118	BIDIR_151
chr1	16759921	16760008	BIDIR_152
chr1	16904092	16905106	BIDIR_153
chr1	16971953	16972178	BIDIR_154
chr1	17347668	17348623	BIDIR_155
chr1	17378699	17378870	BIDIR_156
chr1	17437128	17441015	BIDIR_157
chr1	17519815	17521014	BIDIR_158
chr1	17521286	17521741	BIDIR_159
chr1	17539479	17541330	BIDIR_160
chr1	18902807	18903473	BIDIR_161
chr1	19009885	19011340	BIDIR_162
chr1	19210116	19210831	BIDIR_163
chr1	19225563	19225649	BIDIR_164
chr1	19251203	19252373	BIDIR_165
chr1	19312590	19312884	BIDIR_166
chr1	19331808	19331924	BIDIR_167
chr1	19334289	19334489	BIDIR_168
chr1	19643757	19645131	BIDIR_169
chr1	19645532	19645652	BIDIR_170
chr1	19681204	19681342	BIDIR_171
chr1	19799465	19800486	BIDIR_172
chr1	19882293	19882585	BIDIR_173
chr1	20485698	20487750	BIDIR_174
chr1	20696425	20697216	BIDIR_175
chr1	20787335	20787885	BIDIR_176
chr1	21176701	21176882	BIDIR_177
chr1	21439827	21440898	BIDIR_178
chr1	21444628	21445037	BIDIR_179
chr1	21633666	21635434	BIDIR_180
chr1	21638733	21638850	BIDIR_181
chr1	21783402	21783626	BIDIR_182
chr1	21908163	21908372	BIDIR_183
chr1	22025311	22026196	BIDIR_184
chr1	22052507	22052886	BIDIR_185
chr1	22115902	22116207	BIDIR_186
chr1	22116323	22116478	BIDIR_187
chr1	22116646	22117633	BIDIR_188
chr1	22428806	22429081	BIDIR_189
chr1	22450940	22452936	BIDIR_190
chr1	22826053	22827367	BIDIR_191
chr1	23019088	23019845	BIDIR_192
chr1	23081779	23086024	BIDIR_193
chr1	23367677	23368599	BIDIR_194
chr1	23368702	23368931	BIDIR_195
chr1	23403939	23404037	BIDIR_196
chr1	23510718	23511000	BIDIR_197
chr1	23528185	23528816	BIDIR_198
chr1	23529991	23532141	BIDIR_199
chr1	23742758	23744511	BIDIR_200
chr1	23758433	23764886	BIDIR_201
chr1	23800550	23800722	BIDIR_202
chr1	23980228	23980912	BIDIR_203
chr1	24018644	24018913	BIDIR_204
chr1	24019078	24019240	BIDIR_205
chr1	24321153	24323110	BIDIR_206
chr1	24374962	24375095	BIDIR_207
chr1	24375787	24376683	BIDIR_208
chr1	24642311	24643639	BIDIR_209
chr1	24724690	24724881	BIDIR_210
chr1	24743782	24744356	BIDIR_211
chr1	25232440	25233576	BIDIR_212
chr1	25246497	25248034	BIDIR_213
chr1	25266728	25268111	BIDIR_214
chr1	25337837	25338116	BIDIR_215
chr1	25338353	25339305	BIDIR_216
chr1	25340063	25340208	BIDIR_217
chr1	25374303	25374586	BIDIR_218
chr1	25399150	25399252	BIDIR_219
chr1	25399370	25399452	BIDIR_220
chr1	25430594	25431731	BIDIR_221
chr1	25831620	25831713	BIDIR_222
chr1	25860421	25860547	BIDIR_223
chr1	25906349	25906424	BIDIR_224
chr1	25907061	25907196	BIDIR_225
chr1	26035959	26037262	BIDIR_226
chr1	26110376	26112648	BIDIR_227
chr1	26161441	26162267	BIDIR_228
chr1	26306110	26306244	BIDIR_229
chr1	26306998	26307258	BIDIR_230
chr1	26336327	26337239	BIDIR_231
chr1	26423503	26423597	BIDIR_232
chr1	26432666	26433550	BIDIR_233
chr1	26454645	26454797	BIDIR_234
chr1	26500188	26500975	BIDIR_235
chr1	26619683	26622167	BIDIR_236
chr1	26692263	26693440	BIDIR_237
chr1	26694690	26697508	BIDIR_238
chr1	26864408	26865720	BIDIR_239
chr1	26889883	26890806	BIDIR_240
chr1	26899939	26900825	BIDIR_241
chr1	26947363	26947535	BIDIR_242
chr1	27144603	27145049	BIDIR_243
chr1	27342878	27344620	BIDIR_244
chr1	27355707	27355871	BIDIR_245
chr1	27365369	27367182	BIDIR_246
chr1	27490930	27491103	BIDIR_247
chr1	27829744	27829986	BIDIR_248
chr1	27830124	27831361	BIDIR_249
chr1	27886376	27886470	BIDIR_250
chr1	27886588	27886706	BIDIR_251
chr1	27959198	27960930	BIDIR_252
chr1	28088335	28088793	BIDIR_253
chr1	28088979	28089132	BIDIR_254
chr1	28235209	28239007	BIDIR_255
chr1	28369230	28370336	BIDIR_256
chr1	28401406	28402175	BIDIR_257
chr1	28552709	28552847	BIDIR_258
chr1	28553554	28553678	BIDIR_259
chr1	28642634	28643995	BIDIR_260
chr1	28668433	28670192	BIDIR_261
chr1	29182325	29182430	BIDIR_262
chr1	29230798	29231015	BIDIR_263
chr1	29238831	29239707	BIDIR_264
chr1	30824338	30824471	BIDIR_265
chr1	31065307	31066141	BIDIR_266
chr1	31170852	31170974	BIDIR_267
chr1	31412892	31413821	BIDIR_268
chr1	31477125	31478007	BIDIR_269
chr1	31645039	31645452	BIDIR_270
chr1	31670004	31670265	BIDIR_271
chr1	31932600	31932898	BIDIR_272
chr1	31935472	31935580	BIDIR_273
chr1	31937962	31938055	BIDIR_274
chr1	32012676	32015458	BIDIR_275
chr1	32072177	32073241	BIDIR_276
chr1	32204781	32204951	BIDIR_277
chr1	32230816	32230910	BIDIR_278
chr1	32240649	32241648	BIDIR_279
chr1	32326584	32326727	BIDIR_280
chr1	32330598	32335361	BIDIR_281
chr1	32362415	32362500	BIDIR_282
chr1	32364206	32364505	BIDIR_283
chr1	32500093	32501128	BIDIR_284
chr1	32540071	32540154	BIDIR_285
chr1	32540360	32540482	BIDIR_286
chr1	32611992	32612438	BIDIR_287
chr1	32679336	32679485	BIDIR_288
chr1	32753537	32754781	BIDIR_289
chr1	32816642	32818640	BIDIR_290
chr1	33181642	33182290	BIDIR_291
chr1	33255286	33257861	BIDIR_292
chr1	33349666	33351879	BIDIR_293
chr1	34092823	34092895	BIDIR_294
chr1	34781396	34782275	BIDIR_295
chr1	35079077	35080082	BIDIR_296
chr1	35193066	35193169	BIDIR_297
chr1	35193282	35193704	BIDIR_298
chr1	35435029	35435603	BIDIR_299
chr1	35718212	35719312	BIDIR_300
chr1	35769211	35770011	BIDIR_301
chr1	35929910	35931596	BIDIR_302
chr1	36151678	36152047	BIDIR_303
chr1	36224342	36225073	BIDIR_304
chr1	36306007	36307273	BIDIR_305
chr1	36323362	36324133	BIDIR_306
chr1	36385056	36387153	BIDIR_307
chr1	36397362	36397952	BIDIR_308
chr1	36463419	36464443	BIDIR_309
chr1	37689808	37691556	BIDIR_310
chr1	37691653	37693534	BIDIR_311
chr1	37752962	37753075	BIDIR_312
chr1	37793512	37794559	BIDIR_313
chr1	37859549	37860383	BIDIR_314
chr1	37989422	37990540	BIDIR_315
chr1	38012544	38013205	BIDIR_316
chr1	38860330	38864377	BIDIR_317
chr1	38872646	38874039	BIDIR_318
chr1	39026056	39027019	BIDIR_319
chr1	39105022	39106171	BIDIR_320
chr1	39491072	39491935	BIDIR_321
chr1	39526354	39530094	BIDIR_322
chr1	39739031	39739645	BIDIR_323
chr1	39755549	39761333	BIDIR_324
chr1	39788949	39789710	BIDIR_325
chr1	39798922	39799954	BIDIR_326
chr1	39884081	39884181	BIDIR_327
chr1	40039423	40041158	BIDIR_328
chr1	40096922	40097831	BIDIR_329
chr1	40251304	40251395	BIDIR_330
chr1	40256717	40258429	BIDIR_331
chr1	40450342	40451563	BIDIR_332
chr1	40476907	40477126	BIDIR_333
chr1	40486270	40486357	BIDIR_334
chr1	40486639	40486935	BIDIR_335
chr1	40531191	40532032	BIDIR_336
chr1	40691345	40692098	BIDIR_337
chr1	40898401	40899217	BIDIR_338
chr1	40899446	40899605	BIDIR_339
chr1	40979268	40980183	BIDIR_340
chr1	41024216	41024402	BIDIR_341
chr1	41030932	41031274	BIDIR_342
chr1	41031436	41031615	BIDIR_343
chr1	41039529	41039844	BIDIR_344
chr1	41418886	41420059	BIDIR_345
chr1	41495558	41496362	BIDIR_346
chr1	41918032	41918817	BIDIR_347
chr1	41920137	41920547	BIDIR_348
chr1	42334425	42334507	BIDIR_349
chr1	42335584	42335671	BIDIR_350
chr1	42335787	42336027	BIDIR_351
chr1	42456142	42457170	BIDIR_352
chr1	42499996	42500219	BIDIR_353
chr1	42501684	42501857	BIDIR_354
chr1	42657768	42659079	BIDIR_355
chr1	42681325	42682911	BIDIR_356
chr1	42923660	42926794	BIDIR_357
chr1	42932462	42932549	BIDIR_358
chr1	42932801	42933041	BIDIR_359
chr1	42943655	42943878	BIDIR_360
chr1	42944222	42944354	BIDIR_361
chr1	43207574	43207961	BIDIR_362
chr1	43270119	43271459	BIDIR_363
chr1	43367334	43368820	BIDIR_364
chr1	43369149	43372029	BIDIR_365
chr1	43530599	43531098	BIDIR_366
chr1	43531678	43532043	BIDIR_367
chr1	43536039	43536206	BIDIR_368
chr1	43549921	43550020	BIDIR_369
chr1	43649381	43650304	BIDIR_370
chr1	43706807	43707794	BIDIR_371
chr1	43858042	43859525	BIDIR_372
chr1	43991030	43991631	BIDIR_373
chr1	43992644	43992781	BIDIR_374
chr1	44029370	44030586	BIDIR_375
chr1	44212780	44212868	BIDIR_376
chr1	44213525	44213667	BIDIR_377
chr1	44213988	44214259	BIDIR_378
chr1	44220629	44220950	BIDIR_379
chr1	44223376	44223460	BIDIR_380
chr1	44631379	44632780	BIDIR_381
chr1	44674095	44674956	BIDIR_382
chr1	44739250	44740511	BIDIR_383
chr1	44774962	44776272	BIDIR_384
chr1	44799766	44800386	BIDIR_385
chr1	45012201	45012350	BIDIR_386
chr1	45179907	45180616	BIDIR_387
chr1	45181429	45181537	BIDIR_388
chr1	45206016	45207139	BIDIR_389
chr1	45303484	45304546	BIDIR_390
chr1	45339514	45340765	BIDIR_391
chr1	45411065	45411868	BIDIR_392
chr1	45499725	45500598	BIDIR_393
chr1	45521786	45522707	BIDIR_394
chr1	45550823	45551172	BIDIR_395
chr1	45584136	45584555	BIDIR_396
chr1	45621442	45621528	BIDIR_397
chr1	45691104	45695209	BIDIR_398
chr1	45750478	45750706	BIDIR_399
chr1	45751007	45751191	BIDIR_400
chr1	45802864	45804240	BIDIR_401
chr1	46132674	46134104	BIDIR_402
chr1	46171524	46172776	BIDIR_403
chr1	46248359	46248482	BIDIR_404
chr1	46293226	46293302	BIDIR_405
chr1	46302632	46304340	BIDIR_406
chr1	46339541	46341129	BIDIR_407
chr1	46757130	46758414	BIDIR_408
chr1	47179146	47179972	BIDIR_409
chr1	47314048	47315226	BIDIR_410
chr1	47333689	47333771	BIDIR_411
chr1	47334478	47335091	BIDIR_412
chr1	47437015	47438054	BIDIR_413
chr1	48435756	48435830	BIDIR_414
chr1	48436120	48436206	BIDIR_415
chr1	49257171	49258054	BIDIR_416
chr1	49282536	49283397	BIDIR_417
chr1	50960041	50960644	BIDIR_418
chr1	50967898	50970271	BIDIR_419
chr1	51250697	51250780	BIDIR_420
chr1	51331211	51331474	BIDIR_421
chr1	51358294	51358941	BIDIR_422
chr1	51517784	51519631	BIDIR_423
chr1	51566210	51570737	BIDIR_424
chr1	51729179	51729697	BIDIR_425
chr1	51849522	51849625	BIDIR_426
chr1	52033188	52034184	BIDIR_427
chr1	52054873	52056169	BIDIR_428
chr1	52176421	52177099	BIDIR_429
chr1	52365465	52366556	BIDIR_430
chr1	52404692	52404973	BIDIR_431
chr1	52694094	52694263	BIDIR_432
chr1	52697481	52698202	BIDIR_433
chr1	52746877	52747083	BIDIR_434
chr1	52773663	52773781	BIDIR_435
chr1	53197332	53197697	BIDIR_436
chr1	53214043	53214197	BIDIR_437
chr1	53220103	53221117	BIDIR_438
chr1	53238346	53239048	BIDIR_439
chr1	53325781	53327738	BIDIR_440
chr1	54199778	54199991	BIDIR_441
chr1	54200725	54201138	BIDIR_442
chr1	54488452	54489305	BIDIR_443
chr1	54542001	54542851	BIDIR_444
chr1	54886789	54888198	BIDIR_445
chr1	55215022	55215650	BIDIR_446
chr1	58575879	58576830	BIDIR_447
chr1	58814055	58816799	BIDIR_448
chr1	58903634	58904316	BIDIR_449
chr1	59297083	59297229	BIDIR_450
chr1	59426963	59427285	BIDIR_451
chr1	59815110	59815284	BIDIR_452
chr1	61076594	61078499	BIDIR_453
chr1	61725048	61725640	BIDIR_454
chr1	61741629	61743878	BIDIR_455
chr1	62078487	62078713	BIDIR_456
chr1	62436593	62437854	BIDIR_457
chr1	62688676	62688809	BIDIR_458
chr1	63436867	63437089	BIDIR_459
chr1	63523167	63523761	BIDIR_460
chr1	64745484	64745599	BIDIR_461
chr1	65002117	65003930	BIDIR_462
chr1	65067030	65068185	BIDIR_463
chr1	66925055	66925155	BIDIR_464
chr1	67831717	67832627	BIDIR_465
chr1	67833120	67833915	BIDIR_466
chr1	68162318	68162467	BIDIR_467
chr1	70205571	70206039	BIDIR_468
chr1	70354535	70355052	BIDIR_469
chr1	72274022	72274107	BIDIR_470
chr1	72274781	72274891	BIDIR_471
chr1	72274991	72275063	BIDIR_472
chr1	74733041	74733543	BIDIR_473
chr1	75375875	75376429	BIDIR_474
chr1	75476050	75476134	BIDIR_475
chr1	75476304	75476520	BIDIR_476
chr1	75724169	75724989	BIDIR_477
chr1	75786572	75786678	BIDIR_478
chr1	76699915	76700734	BIDIR_479
chr1	77129117	77129665	BIDIR_480
chr1	77811234	77811558	BIDIR_481
chr1	77811706	77811841	BIDIR_482
chr1	77978905	77979638	BIDIR_483
chr1	78004270	78005118	BIDIR_484
chr1	83167415	83167702	BIDIR_485
chr1	83168015	83168097	BIDIR_486
chr1	84479164	84479715	BIDIR_487
chr1	84502663	84506983	BIDIR_488
chr1	84543658	84543741	BIDIR_489
chr1	84573763	84574654	BIDIR_490
chr1	84997470	84997598	BIDIR_491
chr1	85230379	85230790	BIDIR_492
chr1	85464633	85465710	BIDIR_493
chr1	85494968	85496841	BIDIR_494
chr1	85576322	85577990	BIDIR_495
chr1	85641815	85642725	BIDIR_496
chr1	85708199	85708590	BIDIR_497
chr1	86396065	86396378	BIDIR_498
chr1	86684744	86685131	BIDIR_499
chr1	86703932	86704213	BIDIR_500
chr1	86704522	86704795	BIDIR_501
chr1	86705030	86705339	BIDIR_502
chr1	86900208	86900518	BIDIR_503
chr1	87328419	87328720	BIDIR_504
chr1	89524130	89525390	BIDIR_505
chr1	89820530	89822488	BIDIR_506
chr1	91021352	91022600	BIDIR_507
chr1	91286872	91286952	BIDIR_508
chr1	91500538	91501736	BIDIR_509
chr1	92029734	92030159	BIDIR_510
chr1	92283652	92283815	BIDIR_511
chr1	92283925	92283996	BIDIR_512
chr1	92298559	92298839	BIDIR_513
chr1	93079442	93079532	BIDIR_514
chr1	93145737	93145818	BIDIR_515
chr1	93179821	93181223	BIDIR_516
chr1	93278907	93278984	BIDIR_517
chr1	93346571	93346673	BIDIR_518
chr1	93447579	93448613	BIDIR_519
chr1	93516278	93516363	BIDIR_520
chr1	93569146	93569267	BIDIR_521
chr1	93680677	93682277	BIDIR_522
chr1	93778691	93779747	BIDIR_523
chr1	93846447	93846543	BIDIR_524
chr1	93847138	93847319	BIDIR_525
chr1	93847640	93848268	BIDIR_526
chr1	93879143	93879550	BIDIR_527
chr1	93908611	93909948	BIDIR_528
chr1	94118143	94118257	BIDIR_529
chr1	94118536	94119073	BIDIR_530
chr1	94237986	94238830	BIDIR_531
chr1	94579844	94580370	BIDIR_532
chr1	95072322	95073639	BIDIR_533
chr1	95297744	95298123	BIDIR_534
chr1	96060293	96062396	BIDIR_535
chr1	96075963	96076104	BIDIR_536
chr1	96076462	96077102	BIDIR_537
chr1	96721188	96723070	BIDIR_538
chr1	97287582	97287823	BIDIR_539
chr1	97288434	97288522	BIDIR_540
chr1	97546386	97546570	BIDIR_541
chr1	98661533	98662309	BIDIR_542
chr1	99969476	99970451	BIDIR_543
chr1	100083694	100084147	BIDIR_544
chr1	100092214	100092332	BIDIR_545
chr1	100132867	100132966	BIDIR_546
chr1	100265860	100266358	BIDIR_547
chr1	100266524	100266847	BIDIR_548
chr1	100351348	100351667	BIDIR_549
chr1	100352915	100353392	BIDIR_550
chr1	100638038	100638241	BIDIR_551
chr1	100894716	100896663	BIDIR_552
chr1	101026251	101026419	BIDIR_553
chr1	102933967	102934036	BIDIR_554
chr1	103525713	103526415	BIDIR_555
chr1	107056032	107057730	BIDIR_556
chr1	107614551	107614800	BIDIR_557
chr1	107663743	107664262	BIDIR_558
chr1	107664798	107664917	BIDIR_559
chr1	107687883	107689141	BIDIR_560
chr1	107705225	107705334	BIDIR_561
chr1	107870161	107870603	BIDIR_562
chr1	108199476	108201753	BIDIR_563
chr1	108272156	108274147	BIDIR_564
chr1	108420205	108422140	BIDIR_565
chr1	108454078	108459678	BIDIR_566
chr1	108560851	108561290	BIDIR_567
chr1	108660659	108661867	BIDIR_568
chr1	108691579	108693247	BIDIR_569
chr1	108747155	108747959	BIDIR_570
chr1	108816267	108816885	BIDIR_571
chr1	108830250	108830917	BIDIR_572
chr1	108876500	108878175	BIDIR_573
chr1	108915892	108916000	BIDIR_574
chr1	108962937	108963775	BIDIR_575
chr1	109076308	109077128	BIDIR_576
chr1	109089200	109091820	BIDIR_577
chr1	109092355	109092442	BIDIR_578
chr1	109213353	109215265	BIDIR_579
chr1	109238584	109241858	BIDIR_580
chr1	109247789	109252700	BIDIR_581
chr1	109425869	109426880	BIDIR_582
chr1	109483912	109484405	BIDIR_583
chr1	109493951	109494273	BIDIR_584
chr1	109546155	109547093	BIDIR_585
chr1	109548020	109548975	BIDIR_586
chr1	109620357	109621261	BIDIR_587
chr1	109655913	109656386	BIDIR_588
chr1	109739913	109740807	BIDIR_589
chr1	109910855	109911448	BIDIR_590
chr1	110034204	110036209	BIDIR_591
chr1	110337979	110338939	BIDIR_592
chr1	110396875	110397324	BIDIR_593
chr1	110407117	110408262	BIDIR_594
chr1	110964832	110964927	BIDIR_595
chr1	111139543	111140663	BIDIR_596
chr1	111203217	111204983	BIDIR_597
chr1	111346206	111346568	BIDIR_598
chr1	111507418	111508722	BIDIR_599
chr1	111620144	111620735	BIDIR_600
chr1	111738158	111739909	BIDIR_601
chr1	111754871	111755395	BIDIR_602
chr1	112461389	112461519	BIDIR_603
chr1	112461909	112461999	BIDIR_604
chr1	112521665	112524564	BIDIR_605
chr1	112618619	112620604	BIDIR_606
chr1	112693594	112694597	BIDIR_607
chr1	112700625	112700746	BIDIR_608
chr1	112827027	112827111	BIDIR_609
chr1	112956279	112956790	BIDIR_610
chr1	113388562	113389471	BIDIR_611
chr1	113638427	113639343	BIDIR_612
chr1	113639455	113640285	BIDIR_613
chr1	113689093	113693134	BIDIR_614
chr1	113811477	113812871	BIDIR_615
chr1	113832606	113832754	BIDIR_616
chr1	113876116	113877370	BIDIR_617
chr1	113904411	113905789	BIDIR_618
chr1	113928106	113930355	BIDIR_619
chr1	114507789	114508073	BIDIR_620
chr1	114509845	114513717	BIDIR_621
chr1	114581265	114582522	BIDIR_622
chr1	114582841	114582949	BIDIR_623
chr1	114716941	114717041	BIDIR_624
chr1	114757769	114757950	BIDIR_625
chr1	114780308	114780888	BIDIR_626
chr1	115147890	115148190	BIDIR_627
chr1	115713107	115713834	BIDIR_628
chr1	115714126	115715240	BIDIR_629
chr1	115975976	115977304	BIDIR_630
chr1	116268160	116268381	BIDIR_631
chr1	116373643	116374460	BIDIR_632
chr1	116404640	116404737	BIDIR_633
chr1	116418525	116418987	BIDIR_634
chr1	116571267	116571386	BIDIR_635
chr1	116666720	116667975	BIDIR_636
chr1	116909879	116910928	BIDIR_637
chr1	117036175	117036432	BIDIR_638
chr1	117060626	117060722	BIDIR_639
chr1	117121963	117122071	BIDIR_640
chr1	117268745	117269811	BIDIR_641
chr1	117366181	117367968	BIDIR_642
chr1	117605010	117605871	BIDIR_643
chr1	117776792	117778195	BIDIR_644
chr1	117778797	117778871	BIDIR_645
chr1	117929045	117930197	BIDIR_646
chr1	118101422	118101566	BIDIR_647
chr1	119140217	119141011	BIDIR_648
chr1	119712086	119713030	BIDIR_649
chr1	119713385	119713984	BIDIR_650
chr1	120068284	120070231	BIDIR_651
chr1	120256810	120257183	BIDIR_652
chr1	120337793	120343937	BIDIR_653
chr1	120414403	120416162	BIDIR_654
chr1	120467974	120470212	BIDIR_655
chr1	120558300	120559743	BIDIR_656
chr1	120618573	120618672	BIDIR_657
chr1	120643870	120643948	BIDIR_658
chr1	120700766	120701423	BIDIR_659
chr1	120723104	120725082	BIDIR_660
chr1	120843906	120844479	BIDIR_661
chr1	120850268	120851565	BIDIR_662
chr1	120913268	120914653	BIDIR_663
chr1	120971543	120972597	BIDIR_664
chr1	120972933	120973186	BIDIR_665
chr1	121008737	121010263	BIDIR_666
chr1	121016725	121017087	BIDIR_667
chr1	121097129	121098641	BIDIR_668
chr1	121131872	121131976	BIDIR_669
chr1	121183353	121187673	BIDIR_670
chr1	121401557	121401673	BIDIR_671
chr1	143799771	143800352	BIDIR_672
chr1	143804010	143804079	BIDIR_673
chr1	143884477	143885971	BIDIR_674
chr1	143918654	143920082	BIDIR_675
chr1	143970153	143975426	BIDIR_676
chr1	144411612	144413517	BIDIR_677
chr1	144418963	144419638	BIDIR_678
chr1	144460285	144462250	BIDIR_679
chr1	144546029	144547867	BIDIR_680
chr1	144551427	144552352	BIDIR_681
chr1	144567301	144567809	BIDIR_682
chr1	144812889	144813546	BIDIR_683
chr1	144814224	144814540	BIDIR_684
chr1	145093476	145096942	BIDIR_685
chr1	145157108	145157200	BIDIR_686
chr1	145160861	145161338	BIDIR_687
chr1	145176759	145177286	BIDIR_688
chr1	145214214	145216544	BIDIR_689
chr1	145280344	145282038	BIDIR_690
chr1	145424782	145425870	BIDIR_691
chr1	145505212	145505362	BIDIR_692
chr1	145608389	145608882	BIDIR_693
chr1	145670402	145670513	BIDIR_694
chr1	145670885	145671009	BIDIR_695
chr1	145766291	145766367	BIDIR_696
chr1	145766655	145766736	BIDIR_697
chr1	145818187	145818881	BIDIR_698
chr1	145823535	145824524	BIDIR_699
chr1	145858942	145859945	BIDIR_700
chr1	145890787	145892694	BIDIR_701
chr1	145918793	145918924	BIDIR_702
chr1	145926209	145928795	BIDIR_703
chr1	145978795	145980252	BIDIR_704
chr1	146219186	146219313	BIDIR_705
chr1	146227725	146228292	BIDIR_706
chr1	146229182	146229485	BIDIR_707
chr1	146297743	146300212	BIDIR_708
chr1	146300779	146301979	BIDIR_709
chr1	146369583	146370399	BIDIR_710
chr1	146385980	146387729	BIDIR_711
chr1	146443484	146444414	BIDIR_712
chr1	146471951	146472665	BIDIR_713
chr1	146473130	146473226	BIDIR_714
chr1	146487446	146487732	BIDIR_715
chr1	146937448	146939543	BIDIR_716
chr1	147030337	147030440	BIDIR_717
chr1	147030562	147030671	BIDIR_718
chr1	147084195	147084862	BIDIR_719
chr1	147171651	147172988	BIDIR_720
chr1	147195602	147195725	BIDIR_721
chr1	147208912	147209068	BIDIR_722
chr1	147225048	147225746	BIDIR_723
chr1	147242169	147243570	BIDIR_724
chr1	147327018	147327757	BIDIR_725
chr1	147402392	147403108	BIDIR_726
chr1	147423196	147423947	BIDIR_727
chr1	147669383	147671158	BIDIR_728
chr1	147716724	147717917	BIDIR_729
chr1	147928796	147928936	BIDIR_730
chr1	148073159	148073888	BIDIR_731
chr1	148077921	148079649	BIDIR_732
chr1	148093535	148093623	BIDIR_733
chr1	148093836	148094421	BIDIR_734
chr1	148098791	148103341	BIDIR_735
chr1	148150599	148153286	BIDIR_736
chr1	148263386	148263909	BIDIR_737
chr1	148334330	148334655	BIDIR_738
chr1	148401925	148403639	BIDIR_739
chr1	148403831	148407882	BIDIR_740
chr1	148431403	148431485	BIDIR_741
chr1	148433344	148433427	BIDIR_742
chr1	148458117	148461356	BIDIR_743
chr1	148521497	148523682	BIDIR_744
chr1	148529029	148529437	BIDIR_745
chr1	148678455	148679038	BIDIR_746
chr1	148679916	148680226	BIDIR_747
chr1	148748547	148751230	BIDIR_748
chr1	148751567	148752748	BIDIR_749
chr1	148808521	148809039	BIDIR_750
chr1	148867006	148867098	BIDIR_751
chr1	148867310	148867398	BIDIR_752
chr1	148871148	148873291	BIDIR_753
chr1	148883600	148883702	BIDIR_754
chr1	148890890	148890976	BIDIR_755
chr1	148894526	148894650	BIDIR_756
chr1	148897649	148897732	BIDIR_757
chr1	148928255	148928354	BIDIR_758
chr1	148950873	148953027	BIDIR_759
chr1	148992299	148992561	BIDIR_760
chr1	149049240	149054511	BIDIR_761
chr1	149102732	149103875	BIDIR_762
chr1	149103968	149104145	BIDIR_763
chr1	149174962	149177678	BIDIR_764
chr1	149321176	149321327	BIDIR_765
chr1	149321447	149321762	BIDIR_766
chr1	149389861	149392071	BIDIR_767
chr1	149558087	149558827	BIDIR_768
chr1	149606355	149609006	BIDIR_769
chr1	149622462	149622584	BIDIR_770
chr1	149623020	149623482	BIDIR_771
chr1	149635740	149638278	BIDIR_772
chr1	149646141	149646502	BIDIR_773
chr1	149666190	149666364	BIDIR_774
chr1	149708566	149708875	BIDIR_775
chr1	149792465	149794007	BIDIR_776
chr1	149885570	149888495	BIDIR_777
chr1	149899262	149900469	BIDIR_778
chr1	149927378	149928690	BIDIR_779
chr1	149946377	149946825	BIDIR_780
chr1	150010610	150010780	BIDIR_781
chr1	150067059	150068212	BIDIR_782
chr1	150148681	150148794	BIDIR_783
chr1	150212973	150214539	BIDIR_784
chr1	150236015	150236950	BIDIR_785
chr1	150268250	150269505	BIDIR_786
chr1	150273552	150273793	BIDIR_787
chr1	150281022	150282609	BIDIR_788
chr1	150294309	150294431	BIDIR_789
chr1	150321007	150322685	BIDIR_790
chr1	150363075	150365152	BIDIR_791
chr1	150515055	150516283	BIDIR_792
chr1	150579496	150580330	BIDIR_793
chr1	150580879	150582583	BIDIR_794
chr1	150592930	150593217	BIDIR_795
chr1	150593345	150593829	BIDIR_796
chr1	150629156	150629654	BIDIR_797
chr1	150650602	150650874	BIDIR_798
chr1	150653023	150653662	BIDIR_799
chr1	150876983	150877301	BIDIR_800
chr1	150925514	150926802	BIDIR_801
chr1	150965525	150965633	BIDIR_802
chr1	150976335	150976440	BIDIR_803
chr1	150981256	150982618	BIDIR_804
chr1	150992070	150992222	BIDIR_805
chr1	150993697	150998439	BIDIR_806
chr1	151007950	151009488	BIDIR_807
chr1	151069565	151071878	BIDIR_808
chr1	151156491	151156671	BIDIR_809
chr1	151160188	151160243	BIDIR_810
chr1	151194196	151194324	BIDIR_811
chr1	151197963	151199345	BIDIR_812
chr1	151254144	151255487	BIDIR_813
chr1	151281178	151281264	BIDIR_814
chr1	151281388	151282165	BIDIR_815
chr1	151283583	151284987	BIDIR_816
chr1	151326874	151328206	BIDIR_817
chr1	151346922	151348085	BIDIR_818
chr1	151457301	151459961	BIDIR_819
chr1	151473137	151473323	BIDIR_820
chr1	151473451	151473799	BIDIR_821
chr1	151510999	151511134	BIDIR_822
chr1	151512636	151514942	BIDIR_823
chr1	151539468	151540749	BIDIR_824
chr1	151647700	151647981	BIDIR_825
chr1	151700492	151700865	BIDIR_826
chr1	151762870	151764034	BIDIR_827
chr1	151791094	151791991	BIDIR_828
chr1	151830006	151830661	BIDIR_829
chr1	151839587	151840336	BIDIR_830
chr1	151991076	151994207	BIDIR_831
chr1	152047345	152048960	BIDIR_832
chr1	153515855	153515973	BIDIR_833
chr1	153535550	153535636	BIDIR_834
chr1	153545223	153545308	BIDIR_835
chr1	153565512	153567054	BIDIR_836
chr1	153627749	153628453	BIDIR_837
chr1	153633573	153634792	BIDIR_838
chr1	153660512	153662868	BIDIR_839
chr1	153728495	153728587	BIDIR_840
chr1	153728777	153729212	BIDIR_841
chr1	153774327	153776010	BIDIR_842
chr1	153783000	153784030	BIDIR_843
chr1	153922969	153923835	BIDIR_844
chr1	153958112	153958978	BIDIR_845
chr1	153962963	153964270	BIDIR_846
chr1	153980080	153980175	BIDIR_847
chr1	153981336	153981923	BIDIR_848
chr1	153986110	153987104	BIDIR_849
chr1	153988736	153996265	BIDIR_850
chr1	154009374	154009771	BIDIR_851
chr1	154014305	154014388	BIDIR_852
chr1	154015125	154015309	BIDIR_853
chr1	154182702	154183553	BIDIR_854
chr1	154219920	154220005	BIDIR_855
chr1	154221428	154221654	BIDIR_856
chr1	154334514	154335638	BIDIR_857
chr1	154404919	154406538	BIDIR_858
chr1	154607815	154607944	BIDIR_859
chr1	154608647	154608749	BIDIR_860
chr1	154609321	154609409	BIDIR_861
chr1	154627396	154628411	BIDIR_862
chr1	154936210	154937892	BIDIR_863
chr1	154961126	154963631	BIDIR_864
chr1	154973609	154975644	BIDIR_865
chr1	154982290	154984046	BIDIR_866
chr1	154999449	155002097	BIDIR_867
chr1	155050007	155052009	BIDIR_868
chr1	155062039	155062166	BIDIR_869
chr1	155062827	155062973	BIDIR_870
chr1	155084680	155085842	BIDIR_871
chr1	155134965	155136152	BIDIR_872
chr1	155172721	155173638	BIDIR_873
chr1	155173796	155174173	BIDIR_874
chr1	155176465	155178790	BIDIR_875
chr1	155191192	155195684	BIDIR_876
chr1	155226735	155228169	BIDIR_877
chr1	155244598	155245385	BIDIR_878
chr1	155272788	155273367	BIDIR_879
chr1	155273842	155273963	BIDIR_880
chr1	155321619	155325687	BIDIR_881
chr1	155433864	155434778	BIDIR_882
chr1	155562439	155563855	BIDIR_883
chr1	155609639	155610836	BIDIR_884
chr1	155610992	155617060	BIDIR_885
chr1	155745301	155746388	BIDIR_886
chr1	155901973	155902319	BIDIR_887
chr1	155934903	155935226	BIDIR_888
chr1	155977494	155980538	BIDIR_889
chr1	156053495	156055919	BIDIR_890
chr1	156069964	156070282	BIDIR_891
chr1	156071070	156072613	BIDIR_892
chr1	156153253	156153900	BIDIR_893
chr1	156193674	156193863	BIDIR_894
chr1	156212501	156213479	BIDIR_895
chr1	156285632	156285983	BIDIR_896
chr1	156337574	156337705	BIDIR_897
chr1	156337854	156339171	BIDIR_898
chr1	156456396	156457936	BIDIR_899
chr1	156601058	156601896	BIDIR_900
chr1	156602786	156602868	BIDIR_901
chr1	156702751	156703096	BIDIR_902
chr1	156728667	156728845	BIDIR_903
chr1	156746375	156747422	BIDIR_904
chr1	156750903	156752764	BIDIR_905
chr1	160032339	160032647	BIDIR_906
chr1	160262058	160263383	BIDIR_907
chr1	160317554	160317650	BIDIR_908
chr1	160696377	160696465	BIDIR_909
chr1	160849773	160849928	BIDIR_910
chr1	160947616	160947902	BIDIR_911
chr1	161038473	161039295	BIDIR_912
chr1	161044768	161047150	BIDIR_913
chr1	161089302	161089399	BIDIR_914
chr1	161100150	161100341	BIDIR_915
chr1	161117656	161118184	BIDIR_916
chr1	161132770	161133356	BIDIR_917
chr1	161153581	161155209	BIDIR_918
chr1	161158748	161160142	BIDIR_919
chr1	161165758	161166640	BIDIR_920
chr1	161171249	161171329	BIDIR_921
chr1	161172096	161172725	BIDIR_922
chr1	161177207	161177357	BIDIR_923
chr1	161201792	161202786	BIDIR_924
chr1	161367716	161367873	BIDIR_925
chr1	161398637	161400253	BIDIR_926
chr1	161427793	161428202	BIDIR_927
chr1	161523083	161525362	BIDIR_928
chr1	161566136	161566456	BIDIR_929
chr1	161606214	161606489	BIDIR_930
chr1	161726223	161727801	BIDIR_931
chr1	161750007	161750107	BIDIR_932
chr1	162070359	162070489	BIDIR_933
chr1	162560970	162561417	BIDIR_934
chr1	162790927	162791247	BIDIR_935
chr1	163321841	163322420	BIDIR_936
chr1	164126587	164127133	BIDIR_937
chr1	164559137	164559265	BIDIR_938
chr1	164559446	164559532	BIDIR_939
chr1	164772502	164772612	BIDIR_940
chr1	165630985	165631107	BIDIR_941
chr1	165697935	165698909	BIDIR_942
chr1	165768820	165769387	BIDIR_943
chr1	166840020	166840128	BIDIR_944
chr1	166840278	166840567	BIDIR_945
chr1	166875514	166876446	BIDIR_946
chr1	167219760	167220722	BIDIR_947
chr1	167553436	167554034	BIDIR_948
chr1	167721513	167722560	BIDIR_949
chr1	167935793	167937656	BIDIR_950
chr1	168178588	168179979	BIDIR_951
chr1	168225341	168226399	BIDIR_952
chr1	168906987	168907780	BIDIR_953
chr1	169368169	169368307	BIDIR_954
chr1	169368441	169368530	BIDIR_955
chr1	169794328	169795632	BIDIR_956
chr1	169843118	169848699	BIDIR_957
chr1	169893767	169893867	BIDIR_958
chr1	170531612	170532893	BIDIR_959
chr1	171269496	171269569	BIDIR_960
chr1	171269953	171270457	BIDIR_961
chr1	171270983	171271066	BIDIR_962
chr1	171326153	171326325	BIDIR_963
chr1	171326738	171327221	BIDIR_964
chr1	171334651	171334741	BIDIR_965
chr1	171373456	171373588	BIDIR_966
chr1	171373700	171373924	BIDIR_967
chr1	171485164	171485953	BIDIR_968
chr1	171741985	171742821	BIDIR_969
chr1	171781319	171782328	BIDIR_970
chr1	172055912	172056507	BIDIR_971
chr1	172431695	172432495	BIDIR_972
chr1	172432789	172435098	BIDIR_973
chr1	172443713	172443837	BIDIR_974
chr1	173477953	173478378	BIDIR_975
chr1	173714681	173715511	BIDIR_976
chr1	173823873	173824030	BIDIR_977
chr1	173824234	173825396	BIDIR_978
chr1	173825496	173827033	BIDIR_979
chr1	173868878	173869269	BIDIR_980
chr1	174238467	174239500	BIDIR_981
chr1	174615811	174616109	BIDIR_982
chr1	174848164	174848254	BIDIR_983
chr1	174848695	174849460	BIDIR_984
chr1	174951779	174951891	BIDIR_985
chr1	174994326	175000767	BIDIR_986
chr1	175006599	175006966	BIDIR_987
chr1	175023033	175023559	BIDIR_988
chr1	175192270	175193450	BIDIR_989
chr1	176206023	176208349	BIDIR_990
chr1	178093517	178094822	BIDIR_991
chr1	178542010	178543534	BIDIR_992
chr1	178724471	178725571	BIDIR_993
chr1	178725784	178726582	BIDIR_994
chr1	179025832	179026820	BIDIR_995
chr1	179091552	179091645	BIDIR_996
chr1	179134437	179134603	BIDIR_997
chr1	179229893	179230116	BIDIR_998
chr1	179365509	179366466	BIDIR_999
chr1	179591502	179592373	BIDIR_1000
chr1	179881799	179883285	BIDIR_1001
chr1	179954440	179955358	BIDIR_1002
chr1	180229081	180230195	BIDIR_1003
chr1	180230921	180232109	BIDIR_1004
chr1	180502039	180503515	BIDIR_1005
chr1	181021806	181022372	BIDIR_1006
chr1	181088403	181088982	BIDIR_1007
chr1	181089420	181090482	BIDIR_1008
chr1	181134728	181136287	BIDIR_1009
chr1	182391330	182392637	BIDIR_1010
chr1	182588751	182589420	BIDIR_1011
chr1	182789526	182790027	BIDIR_1012
chr1	182839283	182840019	BIDIR_1013
chr1	183185951	183186638	BIDIR_1014
chr1	183470841	183473023	BIDIR_1015
chr1	183635130	183635569	BIDIR_1016
chr1	183658183	183658447	BIDIR_1017
chr1	183658746	183658875	BIDIR_1018
chr1	184051518	184053049	BIDIR_1019
chr1	184385838	184387753	BIDIR_1020
chr1	184754523	184754728	BIDIR_1021
chr1	184755157	184755259	BIDIR_1022
chr1	185045027	185045964	BIDIR_1023
chr1	185156754	185156939	BIDIR_1024
chr1	185316075	185317897	BIDIR_1025
chr1	185384291	185384428	BIDIR_1026
chr1	185384552	185384676	BIDIR_1027
chr1	185734015	185735739	BIDIR_1028
chr1	186083428	186083507	BIDIR_1029
chr1	186152087	186153307	BIDIR_1030
chr1	186160657	186160900	BIDIR_1031
chr1	186161838	186162207	BIDIR_1032
chr1	186231945	186232912	BIDIR_1033
chr1	186375006	186376205	BIDIR_1034
chr1	190478234	190478496	BIDIR_1035
chr1	193058650	193060252	BIDIR_1036
chr1	193094411	193094948	BIDIR_1037
chr1	193103973	193105212	BIDIR_1038
chr1	193105468	193105970	BIDIR_1039
chr1	193122220	193122561	BIDIR_1040
chr1	197145918	197146952	BIDIR_1041
chr1	197200801	197201479	BIDIR_1042
chr1	197201926	197202104	BIDIR_1043
chr1	197774722	197775874	BIDIR_1044
chr1	197902145	197902873	BIDIR_1045
chr1	198156553	198157878	BIDIR_1046
chr1	198158827	198159585	BIDIR_1047
chr1	200409982	200410616	BIDIR_1048
chr1	200669252	200670043	BIDIR_1049
chr1	200891000	200892369	BIDIR_1050
chr1	200894279	200895587	BIDIR_1051
chr1	201114192	201114800	BIDIR_1052
chr1	201170886	201171450	BIDIR_1053
chr1	201275539	201275931	BIDIR_1054
chr1	201284281	201284754	BIDIR_1055
chr1	201307583	201308442	BIDIR_1056
chr1	201308869	201309962	BIDIR_1057
chr1	201397072	201397585	BIDIR_1058
chr1	201398007	201398179	BIDIR_1059
chr1	201461118	201461585	BIDIR_1060
chr1	201462165	201462258	BIDIR_1061
chr1	201468132	201469582	BIDIR_1062
chr1	201480418	201481214	BIDIR_1063
chr1	201507597	201507796	BIDIR_1064
chr1	201511718	201512395	BIDIR_1065
chr1	201649891	201650557	BIDIR_1066
chr1	201713116	201713333	BIDIR_1067
chr1	201713471	201715355	BIDIR_1068
chr1	201740607	201741683	BIDIR_1069
chr1	201821146	201821249	BIDIR_1070
chr1	201829475	201829969	BIDIR_1071
chr1	201956128	201956218	BIDIR_1072
chr1	201982310	201984158	BIDIR_1073
chr1	202086128	202086713	BIDIR_1074
chr1	202112640	202114108	BIDIR_1075
chr1	202133424	202133561	BIDIR_1076
chr1	202143016	202145299	BIDIR_1077
chr1	202341556	202342419	BIDIR_1078
chr1	202471873	202472189	BIDIR_1079
chr1	202588905	202589852	BIDIR_1080
chr1	202806712	202808694	BIDIR_1081
chr1	202810601	202810779	BIDIR_1082
chr1	202810929	202811292	BIDIR_1083
chr1	202861446	202861547	BIDIR_1084
chr1	202889428	202889659	BIDIR_1085
chr1	203006790	203007559	BIDIR_1086
chr1	203326807	203328294	BIDIR_1087
chr1	203487312	203488148	BIDIR_1088
chr1	203795415	203795786	BIDIR_1089
chr1	204130242	204132103	BIDIR_1090
chr1	204377686	204378713	BIDIR_1091
chr1	204443302	204443913	BIDIR_1092
chr1	204479727	204480057	BIDIR_1093
chr1	204480781	204480917	BIDIR_1094
chr1	204494126	204495308	BIDIR_1095
chr1	204516001	204516841	BIDIR_1096
chr1	204684876	204685847	BIDIR_1097
chr1	205211013	205211837	BIDIR_1098
chr1	205406511	205406667	BIDIR_1099
chr1	205543347	205544211	BIDIR_1100
chr1	205630966	205631806	BIDIR_1101
chr1	205679893	205680734	BIDIR_1102
chr1	205749736	205750676	BIDIR_1103
chr1	205813639	205813908	BIDIR_1104
chr1	206064854	206064959	BIDIR_1105
chr1	206201335	206205226	BIDIR_1106
chr1	206469904	206471481	BIDIR_1107
chr1	206903634	206904909	BIDIR_1108
chr1	206907913	206907998	BIDIR_1109
chr1	206909035	206910259	BIDIR_1110
chr1	207052835	207052951	BIDIR_1111
chr1	207320885	207321564	BIDIR_1112
chr1	207868460	207869531	BIDIR_1113
chr1	209783950	209785410	BIDIR_1114
chr1	209827739	209828208	BIDIR_1115
chr1	210232404	210234631	BIDIR_1116
chr1	210328632	210329550	BIDIR_1117
chr1	211257968	211259920	BIDIR_1118
chr1	211260426	211261242	BIDIR_1119
chr1	211326525	211326678	BIDIR_1120
chr1	211382387	211383404	BIDIR_1121
chr1	211416208	211417267	BIDIR_1122
chr1	211579780	211579923	BIDIR_1123
chr1	211829758	211829854	BIDIR_1124
chr1	211830567	211830724	BIDIR_1125
chr1	212035100	212036247	BIDIR_1126
chr1	212286009	212286115	BIDIR_1127
chr1	212286301	212286553	BIDIR_1128
chr1	212309184	212309330	BIDIR_1129
chr1	212309766	212310227	BIDIR_1130
chr1	212558173	212559413	BIDIR_1131
chr1	212791429	212791517	BIDIR_1132
chr1	212858891	212859168	BIDIR_1133
chr1	212950991	212951083	BIDIR_1134
chr1	213015150	213016037	BIDIR_1135
chr1	213051492	213051595	BIDIR_1136
chr1	214280416	214282177	BIDIR_1137
chr1	214550941	214551911	BIDIR_1138
chr1	214552190	214552741	BIDIR_1139
chr1	215567002	215568120	BIDIR_1140
chr1	215569516	215570161	BIDIR_1141
chr1	216600648	216601643	BIDIR_1142
chr1	218284686	218285217	BIDIR_1143
chr1	218285415	218286168	BIDIR_1144
chr1	218343351	218347345	BIDIR_1145
chr1	218379573	218380418	BIDIR_1146
chr1	218479779	218481796	BIDIR_1147
chr1	220046768	220046991	BIDIR_1148
chr1	220094039	220094783	BIDIR_1149
chr1	220245152	220245681	BIDIR_1150
chr1	220253589	220253739	BIDIR_1151
chr1	220254046	220254235	BIDIR_1152
chr1	220272726	220272835	BIDIR_1153
chr1	220748006	220748561	BIDIR_1154
chr1	220787212	220787454	BIDIR_1155
chr1	221742329	221743597	BIDIR_1156
chr1	222589680	222590414	BIDIR_1157
chr1	222643311	222644945	BIDIR_1158
chr1	222713122	222713715	BIDIR_1159
chr1	222815047	222815466	BIDIR_1160
chr1	223133807	223134475	BIDIR_1161
chr1	223363689	223363995	BIDIR_1162
chr1	223393446	223394040	BIDIR_1163
chr1	223707298	223708170	BIDIR_1164
chr1	223709525	223709621	BIDIR_1165
chr1	223765812	223766055	BIDIR_1166
chr1	223846656	223846952	BIDIR_1167
chr1	224113861	224114768	BIDIR_1168
chr1	224183177	224184210	BIDIR_1169
chr1	224330054	224330144	BIDIR_1170
chr1	224434717	224434812	BIDIR_1171
chr1	224435243	224435776	BIDIR_1172
chr1	224929329	224930018	BIDIR_1173
chr1	225428456	225428794	BIDIR_1174
chr1	225653791	225653921	BIDIR_1175
chr1	225777837	225777926	BIDIR_1176
chr1	225778177	225778289	BIDIR_1177
chr1	225789968	225790315	BIDIR_1178
chr1	225809778	225809868	BIDIR_1179
chr1	225875273	225875806	BIDIR_1180
chr1	225881581	225883328	BIDIR_1181
chr1	225924735	225925522	BIDIR_1182
chr1	226082833	226084082	BIDIR_1183
chr1	226084210	226084298	BIDIR_1184
chr1	226084516	226084613	BIDIR_1185
chr1	226109696	226111821	BIDIR_1186
chr1	226121317	226123438	BIDIR_1187
chr1	226127489	226128987	BIDIR_1188
chr1	226308206	226309956	BIDIR_1189
chr1	226702580	226704488	BIDIR_1190
chr1	226704598	226704800	BIDIR_1191
chr1	226738262	226739193	BIDIR_1192
chr1	226938044	226938131	BIDIR_1193
chr1	226939919	226940010	BIDIR_1194
chr1	227318916	227319470	BIDIR_1195
chr1	227563385	227564299	BIDIR_1196
chr1	227597864	227597971	BIDIR_1197
chr1	227598359	227598506	BIDIR_1198
chr1	227599044	227599124	BIDIR_1199
chr1	227733695	227735971	BIDIR_1200
chr1	228098906	228099171	BIDIR_1201
chr1	228103949	228104101	BIDIR_1202
chr1	228174682	228174806	BIDIR_1203
chr1	228377851	228379404	BIDIR_1204
chr1	228405979	228407960	BIDIR_1205
chr1	228457695	228458369	BIDIR_1206
chr1	228486336	228487932	BIDIR_1207
chr1	228644906	228644990	BIDIR_1208
chr1	229513236	229513373	BIDIR_1209
chr1	229513597	229513854	BIDIR_1210
chr1	229558548	229558875	BIDIR_1211
chr1	230084278	230084477	BIDIR_1212
chr1	230642429	230643155	BIDIR_1213
chr1	230868429	230869410	BIDIR_1214
chr1	230979089	230979613	BIDIR_1215
chr1	231222610	231223184	BIDIR_1216
chr1	231241059	231241163	BIDIR_1217
chr1	231337501	231338746	BIDIR_1218
chr1	231355749	231355892	BIDIR_1219
chr1	231361214	231361394	BIDIR_1220
chr1	231420901	231421840	BIDIR_1221
chr1	231422657	231422768	BIDIR_1222
chr1	232629506	232631028	BIDIR_1223
chr1	232805033	232805825	BIDIR_1224
chr1	232806102	232806527	BIDIR_1225
chr1	232950099	232951158	BIDIR_1226
chr1	233328376	233329039	BIDIR_1227
chr1	233613376	233615472	BIDIR_1228
chr1	234356603	234356839	BIDIR_1229
chr1	234356985	234357171	BIDIR_1230
chr1	234371717	234373933	BIDIR_1231
chr1	234385934	234386041	BIDIR_1232
chr1	234387030	234387134	BIDIR_1233
chr1	234477821	234479500	BIDIR_1234
chr1	234610050	234611834	BIDIR_1235
chr1	234612264	234613392	BIDIR_1236
chr1	234724322	234725592	BIDIR_1237
chr1	234956159	234959571	BIDIR_1238
chr1	234963132	234964398	BIDIR_1239
chr1	235067250	235068819	BIDIR_1240
chr1	235128995	235129082	BIDIR_1241
chr1	235161117	235161638	BIDIR_1242
chr1	235328098	235329584	BIDIR_1243
chr1	235367525	235367737	BIDIR_1244
chr1	235368299	235368476	BIDIR_1245
chr1	235447945	235453253	BIDIR_1246
chr1	236141381	236141777	BIDIR_1247
chr1	236214925	236218394	BIDIR_1248
chr1	236523685	236524647	BIDIR_1249
chr1	241640774	241641119	BIDIR_1250
chr1	241749107	241749511	BIDIR_1251
chr1	241749830	241750291	BIDIR_1252
chr1	241750394	241750479	BIDIR_1253
chr1	241847588	241848640	BIDIR_1254
chr1	243254237	243256575	BIDIR_1255
chr1	244369740	244370027	BIDIR_1256
chr1	244386282	244386401	BIDIR_1257
chr1	244450965	244451773	BIDIR_1258
chr1	244460904	244462192	BIDIR_1259
chr1	244864724	244865921	BIDIR_1260
chr1	244969349	244971963	BIDIR_1261
chr1	246709521	246710795	BIDIR_1262
chr1	246723396	246725559	BIDIR_1263
chr1	247103857	247104424	BIDIR_1264
chr1	247105416	247105531	BIDIR_1265
chr1	247111806	247112429	BIDIR_1266
chr1	247125608	247127221	BIDIR_1267
chr1	247168485	247172500	BIDIR_1268
chr1	247173291	247174027	BIDIR_1269
chr1	247331113	247331640	BIDIR_1270
chr1	248826341	248826868	BIDIR_1271
chr1	248837575	248838905	BIDIR_1272
chr1	248848308	248854418	BIDIR_1273
chr1	248857581	248859583	BIDIR_1274
chr1	248862752	248863551	BIDIR_1275
chr1	248906288	248907209	BIDIR_1276
chr10	35550	35822	BIDIR_1277
chr10	73455	74479	BIDIR_1278
chr10	133244	136835	BIDIR_1279
chr10	436112	437995	BIDIR_1280
chr10	547030	547319	BIDIR_1281
chr10	985925	987368	BIDIR_1282
chr10	987729	988985	BIDIR_1283
chr10	1048264	1049993	BIDIR_1284
chr10	1055760	1057088	BIDIR_1285
chr10	1289905	1289984	BIDIR_1286
chr10	1302115	1302226	BIDIR_1287
chr10	1358548	1360041	BIDIR_1288
chr10	3248837	3249518	BIDIR_1289
chr10	3467224	3469722	BIDIR_1290
chr10	4662265	4662498	BIDIR_1291
chr10	4662705	4662850	BIDIR_1292
chr10	4825969	4827150	BIDIR_1293
chr10	4903124	4903199	BIDIR_1294
chr10	4903612	4903733	BIDIR_1295
chr10	5448543	5449628	BIDIR_1296
chr10	5488020	5490167	BIDIR_1297
chr10	5494311	5494389	BIDIR_1298
chr10	5495002	5495720	BIDIR_1299
chr10	5496057	5497042	BIDIR_1300
chr10	5546615	5549468	BIDIR_1301
chr10	5666557	5666822	BIDIR_1302
chr10	5684294	5685504	BIDIR_1303
chr10	5765246	5765384	BIDIR_1304
chr10	5812952	5814539	BIDIR_1305
chr10	6163188	6164400	BIDIR_1306
chr10	7788725	7788845	BIDIR_1307
chr10	7817892	7818786	BIDIR_1308
chr10	8365951	8366926	BIDIR_1309
chr10	8725374	8727821	BIDIR_1310
chr10	8857223	8858262	BIDIR_1311
chr10	8861275	8863014	BIDIR_1312
chr10	8992373	8993126	BIDIR_1313
chr10	9017924	9018335	BIDIR_1314
chr10	9036472	9039678	BIDIR_1315
chr10	9072408	9074376	BIDIR_1316
chr10	9177617	9180067	BIDIR_1317
chr10	9186529	9190132	BIDIR_1318
chr10	9208673	9210322	BIDIR_1319
chr10	11610843	11610961	BIDIR_1320
chr10	11612033	11612817	BIDIR_1321
chr10	11684817	11685424	BIDIR_1322
chr10	11687162	11688164	BIDIR_1323
chr10	12042193	12043312	BIDIR_1324
chr10	12069673	12069743	BIDIR_1325
chr10	12129342	12129445	BIDIR_1326
chr10	12194758	12195212	BIDIR_1327
chr10	12195948	12196077	BIDIR_1328
chr10	12603105	12603210	BIDIR_1329
chr10	13132745	13132828	BIDIR_1330
chr10	13134185	13134272	BIDIR_1331
chr10	13158241	13158673	BIDIR_1332
chr10	13162093	13162408	BIDIR_1333
chr10	13299729	13300323	BIDIR_1334
chr10	13301947	13302769	BIDIR_1335
chr10	13492295	13495873	BIDIR_1336
chr10	13509711	13510898	BIDIR_1337
chr10	13525545	13527854	BIDIR_1338
chr10	13706810	13708962	BIDIR_1339
chr10	14839064	14839261	BIDIR_1340
chr10	14878474	14878613	BIDIR_1341
chr10	14879448	14879525	BIDIR_1342
chr10	14879786	14879880	BIDIR_1343
chr10	14953588	14954710	BIDIR_1344
chr10	14958697	14961500	BIDIR_1345
chr10	15096936	15097743	BIDIR_1346
chr10	15135219	15135337	BIDIR_1347
chr10	15136752	15137072	BIDIR_1348
chr10	15859971	15860241	BIDIR_1349
chr10	16817753	16817847	BIDIR_1350
chr10	17201105	17201821	BIDIR_1351
chr10	17229942	17230847	BIDIR_1352
chr10	17348441	17349737	BIDIR_1353
chr10	17387603	17389101	BIDIR_1354
chr10	17452239	17452323	BIDIR_1355
chr10	17453929	17455158	BIDIR_1356
chr10	17617724	17617880	BIDIR_1357
chr10	17643450	17644023	BIDIR_1358
chr10	18513678	18513767	BIDIR_1359
chr10	18627206	18628050	BIDIR_1360
chr10	18650640	18653119	BIDIR_1361
chr10	18659334	18660268	BIDIR_1362
chr10	19221074	19221921	BIDIR_1363
chr10	19586962	19587107	BIDIR_1364
chr10	19815413	19817206	BIDIR_1365
chr10	21494022	21497291	BIDIR_1366
chr10	21514554	21518615	BIDIR_1367
chr10	21525503	21527953	BIDIR_1368
chr10	21533409	21533509	BIDIR_1369
chr10	22002854	22004074	BIDIR_1370
chr10	22228914	22229701	BIDIR_1371
chr10	22251574	22253406	BIDIR_1372
chr10	22316189	22316906	BIDIR_1373
chr10	22320058	22322045	BIDIR_1374
chr10	22325253	22326205	BIDIR_1375
chr10	22340188	22341497	BIDIR_1376
chr10	22408676	22408840	BIDIR_1377
chr10	22436585	22437253	BIDIR_1378
chr10	22513474	22514013	BIDIR_1379
chr10	22615827	22616328	BIDIR_1380
chr10	23438078	23439251	BIDIR_1381
chr10	23440261	23440415	BIDIR_1382
chr10	24457803	24458036	BIDIR_1383
chr10	24722761	24724672	BIDIR_1384
chr10	25015014	25019293	BIDIR_1385
chr10	25520678	25521366	BIDIR_1386
chr10	26697011	26698112	BIDIR_1387
chr10	26860496	26860845	BIDIR_1388
chr10	27100095	27100935	BIDIR_1389
chr10	27154118	27155536	BIDIR_1390
chr10	27155866	27156643	BIDIR_1391
chr10	27182822	27186884	BIDIR_1392
chr10	27240133	27243754	BIDIR_1393
chr10	27319799	27320267	BIDIR_1394
chr10	27742549	27742722	BIDIR_1395
chr10	27899402	27900168	BIDIR_1396
chr10	28263182	28264734	BIDIR_1397
chr10	28302390	28303191	BIDIR_1398
chr10	28532313	28533559	BIDIR_1399
chr10	28939025	28940056	BIDIR_1400
chr10	29105235	29106291	BIDIR_1401
chr10	29124579	29126031	BIDIR_1402
chr10	29159709	29160579	BIDIR_1403
chr10	29160809	29160919	BIDIR_1404
chr10	29409334	29410101	BIDIR_1405
chr10	29697988	29698386	BIDIR_1406
chr10	29735004	29736014	BIDIR_1407
chr10	29736443	29737240	BIDIR_1408
chr10	30348618	30349547	BIDIR_1409
chr10	30433005	30434873	BIDIR_1410
chr10	30695475	30697273	BIDIR_1411
chr10	30947511	30947951	BIDIR_1412
chr10	31032055	31032669	BIDIR_1413
chr10	31318316	31319076	BIDIR_1414
chr10	31928593	31929869	BIDIR_1415
chr10	32055681	32056991	BIDIR_1416
chr10	32345352	32348439	BIDIR_1417
chr10	32446581	32447199	BIDIR_1418
chr10	32558519	32559144	BIDIR_1419
chr10	32980406	32981022	BIDIR_1420
chr10	33333840	33336313	BIDIR_1421
chr10	34740399	34740494	BIDIR_1422
chr10	35126774	35127863	BIDIR_1423
chr10	35641634	35642903	BIDIR_1424
chr10	37857251	37858730	BIDIR_1425
chr10	37896973	37897061	BIDIR_1426
chr10	37897158	37897248	BIDIR_1427
chr10	37897341	37897446	BIDIR_1428
chr10	38010408	38011228	BIDIR_1429
chr10	38093889	38095205	BIDIR_1430
chr10	38356630	38356826	BIDIR_1431
chr10	38382851	38383190	BIDIR_1432
chr10	38388389	38388916	BIDIR_1433
chr10	38389172	38389362	BIDIR_1434
chr10	38402078	38403799	BIDIR_1435
chr10	42435767	42435931	BIDIR_1436
chr10	42638022	42638783	BIDIR_1437
chr10	42665270	42665696	BIDIR_1438
chr10	42781663	42783394	BIDIR_1439
chr10	43025979	43026473	BIDIR_1440
chr10	43026850	43027141	BIDIR_1441
chr10	43137980	43138074	BIDIR_1442
chr10	43361985	43363120	BIDIR_1443
chr10	43420168	43421625	BIDIR_1444
chr10	43436258	43437494	BIDIR_1445
chr10	43454432	43456543	BIDIR_1446
chr10	43648149	43649409	BIDIR_1447
chr10	44863819	44865280	BIDIR_1448
chr10	44959365	44959463	BIDIR_1449
chr10	45000697	45001684	BIDIR_1450
chr10	45622626	45622702	BIDIR_1451
chr10	45622810	45622883	BIDIR_1452
chr10	45726764	45726865	BIDIR_1453
chr10	45972202	45973025	BIDIR_1454
chr10	46030635	46030927	BIDIR_1455
chr10	46105275	46105362	BIDIR_1456
chr10	46106762	46106948	BIDIR_1457
chr10	46284449	46284596	BIDIR_1458
chr10	46635745	46635836	BIDIR_1459
chr10	46786753	46787305	BIDIR_1460
chr10	47384890	47385008	BIDIR_1461
chr10	47406137	47407259	BIDIR_1462
chr10	47552872	47554478	BIDIR_1463
chr10	47705753	47705940	BIDIR_1464
chr10	47742592	47746667	BIDIR_1465
chr10	49538640	49539690	BIDIR_1466
chr10	49942139	49943121	BIDIR_1467
chr10	50417861	50418740	BIDIR_1468
chr10	50624287	50625600	BIDIR_1469
chr10	50739794	50739898	BIDIR_1470
chr10	50740237	50740398	BIDIR_1471
chr10	52296534	52296649	BIDIR_1472
chr10	52298022	52298294	BIDIR_1473
chr10	52313523	52315108	BIDIR_1474
chr10	52472043	52473325	BIDIR_1475
chr10	55899727	55900006	BIDIR_1476
chr10	58384809	58385779	BIDIR_1477
chr10	59906417	59907235	BIDIR_1478
chr10	60139592	60140341	BIDIR_1479
chr10	60141156	60141244	BIDIR_1480
chr10	60733318	60733626	BIDIR_1481
chr10	60733725	60733953	BIDIR_1482
chr10	60942769	60944989	BIDIR_1483
chr10	61452754	61453077	BIDIR_1484
chr10	62373854	62374768	BIDIR_1485
chr10	62804181	62805520	BIDIR_1486
chr10	62816538	62816845	BIDIR_1487
chr10	63465319	63466532	BIDIR_1488
chr10	63520762	63522016	BIDIR_1489
chr10	63629414	63630915	BIDIR_1490
chr10	64924534	64924737	BIDIR_1491
chr10	67500300	67500377	BIDIR_1492
chr10	67763776	67765391	BIDIR_1493
chr10	68074400	68075529	BIDIR_1494
chr10	68231207	68231532	BIDIR_1495
chr10	68330750	68332762	BIDIR_1496
chr10	68472198	68472323	BIDIR_1497
chr10	68527742	68527846	BIDIR_1498
chr10	68600072	68600800	BIDIR_1499
chr10	68632375	68632548	BIDIR_1500
chr10	68720785	68722053	BIDIR_1501
chr10	68827153	68827836	BIDIR_1502
chr10	68827984	68828584	BIDIR_1503
chr10	68900345	68901963	BIDIR_1504
chr10	68955615	68956878	BIDIR_1505
chr10	69123425	69123825	BIDIR_1506
chr10	69124614	69125118	BIDIR_1507
chr10	69222369	69223006	BIDIR_1508
chr10	69317563	69319763	BIDIR_1509
chr10	69385058	69385938	BIDIR_1510
chr10	69438304	69440310	BIDIR_1511
chr10	70052685	70053089	BIDIR_1512
chr10	70053350	70054369	BIDIR_1513
chr10	70146426	70147854	BIDIR_1514
chr10	70232656	70233822	BIDIR_1515
chr10	70352332	70352397	BIDIR_1516
chr10	70382149	70382926	BIDIR_1517
chr10	70879437	70879522	BIDIR_1518
chr10	70887750	70888834	BIDIR_1519
chr10	71377280	71377577	BIDIR_1520
chr10	71860275	71860886	BIDIR_1521
chr10	71963970	71964323	BIDIR_1522
chr10	71964604	71965063	BIDIR_1523
chr10	72190855	72190933	BIDIR_1524
chr10	72215805	72216327	BIDIR_1525
chr10	72261318	72261779	BIDIR_1526
chr10	72272374	72273708	BIDIR_1527
chr10	72319141	72319983	BIDIR_1528
chr10	72331112	72333243	BIDIR_1529
chr10	72354226	72355517	BIDIR_1530
chr10	72918182	72918354	BIDIR_1531
chr10	73095810	73096762	BIDIR_1532
chr10	73110574	73111780	BIDIR_1533
chr10	73168478	73168829	BIDIR_1534
chr10	73169790	73169921	BIDIR_1535
chr10	73246953	73247680	BIDIR_1536
chr10	73251227	73253705	BIDIR_1537
chr10	73413280	73414398	BIDIR_1538
chr10	73414489	73414665	BIDIR_1539
chr10	73493548	73498086	BIDIR_1540
chr10	73504099	73508713	BIDIR_1541
chr10	73601573	73601935	BIDIR_1542
chr10	73625351	73626731	BIDIR_1543
chr10	73631130	73631811	BIDIR_1544
chr10	73729930	73730696	BIDIR_1545
chr10	73732422	73732561	BIDIR_1546
chr10	73742665	73744807	BIDIR_1547
chr10	73797602	73801583	BIDIR_1548
chr10	73910709	73911948	BIDIR_1549
chr10	74115857	74120143	BIDIR_1550
chr10	74151926	74152078	BIDIR_1551
chr10	74176062	74177402	BIDIR_1552
chr10	74821891	74822044	BIDIR_1553
chr10	74823552	74825079	BIDIR_1554
chr10	74825322	74826926	BIDIR_1555
chr10	74827385	74827498	BIDIR_1556
chr10	75111215	75112212	BIDIR_1557
chr10	75112341	75112431	BIDIR_1558
chr10	75209837	75211630	BIDIR_1559
chr10	75294714	75295624	BIDIR_1560
chr10	75408846	75409883	BIDIR_1561
chr10	77926908	77927469	BIDIR_1562
chr10	78029596	78030219	BIDIR_1563
chr10	78033948	78034064	BIDIR_1564
chr10	78926868	78928281	BIDIR_1565
chr10	78973109	78974825	BIDIR_1566
chr10	79650277	79650357	BIDIR_1567
chr10	79659470	79659851	BIDIR_1568
chr10	79660037	79660227	BIDIR_1569
chr10	79825667	79827332	BIDIR_1570
chr10	79981563	79982652	BIDIR_1571
chr10	80078418	80079519	BIDIR_1572
chr10	80205855	80206037	BIDIR_1573
chr10	80207001	80207854	BIDIR_1574
chr10	80247396	80247544	BIDIR_1575
chr10	80247696	80247777	BIDIR_1576
chr10	80408039	80408752	BIDIR_1577
chr10	80435644	80437224	BIDIR_1578
chr10	80454396	80454679	BIDIR_1579
chr10	80535676	80535849	BIDIR_1580
chr10	82348627	82348703	BIDIR_1581
chr10	85125400	85126176	BIDIR_1582
chr10	85876907	85877261	BIDIR_1583
chr10	86399897	86400913	BIDIR_1584
chr10	86520711	86522334	BIDIR_1585
chr10	86710954	86712137	BIDIR_1586
chr10	86755569	86757234	BIDIR_1587
chr10	86964091	86965082	BIDIR_1588
chr10	86966778	86972386	BIDIR_1589
chr10	87047310	87048894	BIDIR_1590
chr10	87094177	87095742	BIDIR_1591
chr10	87333027	87333159	BIDIR_1592
chr10	87333534	87333620	BIDIR_1593
chr10	87341796	87343230	BIDIR_1594
chr10	87362435	87363507	BIDIR_1595
chr10	87364020	87368967	BIDIR_1596
chr10	87504551	87504876	BIDIR_1597
chr10	87505327	87505961	BIDIR_1598
chr10	87659863	87660767	BIDIR_1599
chr10	87817996	87818143	BIDIR_1600
chr10	87861698	87862561	BIDIR_1601
chr10	88582883	88583383	BIDIR_1602
chr10	88880312	88881086	BIDIR_1603
chr10	89414499	89415342	BIDIR_1604
chr10	89644092	89645762	BIDIR_1605
chr10	89701959	89702062	BIDIR_1606
chr10	91327469	91327811	BIDIR_1607
chr10	91408647	91410630	BIDIR_1608
chr10	91430838	91434170	BIDIR_1609
chr10	91497078	91497503	BIDIR_1610
chr10	91503518	91503602	BIDIR_1611
chr10	91799035	91799238	BIDIR_1612
chr10	91807366	91807584	BIDIR_1613
chr10	91908064	91909206	BIDIR_1614
chr10	91923411	91923904	BIDIR_1615
chr10	92115497	92116096	BIDIR_1616
chr10	92216238	92216591	BIDIR_1617
chr10	92216884	92217049	BIDIR_1618
chr10	92573519	92574658	BIDIR_1619
chr10	92591122	92592147	BIDIR_1620
chr10	92592515	92593730	BIDIR_1621
chr10	92848114	92849157	BIDIR_1622
chr10	93437102	93437522	BIDIR_1623
chr10	93463798	93463873	BIDIR_1624
chr10	93481995	93482647	BIDIR_1625
chr10	93496084	93497124	BIDIR_1626
chr10	93702539	93703048	BIDIR_1627
chr10	93762531	93763788	BIDIR_1628
chr10	94362610	94362696	BIDIR_1629
chr10	94402115	94402951	BIDIR_1630
chr10	94403068	94404200	BIDIR_1631
chr10	94544902	94546336	BIDIR_1632
chr10	95229539	95229667	BIDIR_1633
chr10	95867988	95868257	BIDIR_1634
chr10	95907091	95907242	BIDIR_1635
chr10	95907506	95908259	BIDIR_1636
chr10	95909244	95909440	BIDIR_1637
chr10	95999788	95999904	BIDIR_1638
chr10	96043042	96045012	BIDIR_1639
chr10	96050260	96050353	BIDIR_1640
chr10	96055857	96063469	BIDIR_1641
chr10	96089626	96090222	BIDIR_1642
chr10	96129599	96130905	BIDIR_1643
chr10	96193665	96193810	BIDIR_1644
chr10	96271421	96271848	BIDIR_1645
chr10	96560582	96560653	BIDIR_1646
chr10	96586303	96587596	BIDIR_1647
chr10	96831838	96831966	BIDIR_1648
chr10	96833892	96834215	BIDIR_1649
chr10	97277006	97277081	BIDIR_1650
chr10	97290553	97291759	BIDIR_1651
chr10	97292014	97292709	BIDIR_1652
chr10	97325550	97325910	BIDIR_1653
chr10	97333505	97335211	BIDIR_1654
chr10	97432567	97435017	BIDIR_1655
chr10	97445880	97446033	BIDIR_1656
chr10	97542275	97542942	BIDIR_1657
chr10	97570899	97572628	BIDIR_1658
chr10	97584717	97584878	BIDIR_1659
chr10	97613355	97613670	BIDIR_1660
chr10	97632974	97633922	BIDIR_1661
chr10	97675423	97678284	BIDIR_1662
chr10	97714017	97714293	BIDIR_1663
chr10	98153340	98153515	BIDIR_1664
chr10	98467706	98468311	BIDIR_1665
chr10	98788274	98788356	BIDIR_1666
chr10	98788632	98788940	BIDIR_1667
chr10	99152753	99152893	BIDIR_1668
chr10	99153045	99153132	BIDIR_1669
chr10	99328904	99329450	BIDIR_1670
chr10	99329713	99329977	BIDIR_1671
chr10	99620603	99622513	BIDIR_1672
chr10	99623034	99623473	BIDIR_1673
chr10	99659754	99659870	BIDIR_1674
chr10	99660146	99660313	BIDIR_1675
chr10	99720272	99720368	BIDIR_1676
chr10	99731696	99732910	BIDIR_1677
chr10	99779270	99779813	BIDIR_1678
chr10	99933123	99934692	BIDIR_1679
chr10	99960108	99960232	BIDIR_1680
chr10	100007501	100010456	BIDIR_1681
chr10	100019380	100020377	BIDIR_1682
chr10	100193063	100193215	BIDIR_1683
chr10	100229683	100229801	BIDIR_1684
chr10	100230614	100231486	BIDIR_1685
chr10	100267638	100268279	BIDIR_1686
chr10	100286320	100286987	BIDIR_1687
chr10	100370349	100372019	BIDIR_1688
chr10	100373047	100374514	BIDIR_1689
chr10	100529729	100529964	BIDIR_1690
chr10	100912517	100912663	BIDIR_1691
chr10	100913112	100913523	BIDIR_1692
chr10	100986035	100988978	BIDIR_1693
chr10	101007667	101007776	BIDIR_1694
chr10	101038924	101039022	BIDIR_1695
chr10	101042471	101043814	BIDIR_1696
chr10	101060115	101062070	BIDIR_1697
chr10	101065240	101068414	BIDIR_1698
chr10	101069417	101070849	BIDIR_1699
chr10	101588916	101589163	BIDIR_1700
chr10	101589318	101589496	BIDIR_1701
chr10	101590530	101590719	BIDIR_1702
chr10	101693669	101695468	BIDIR_1703
chr10	101817310	101818868	BIDIR_1704
chr10	101819395	101819502	BIDIR_1705
chr10	101831138	101831221	BIDIR_1706
chr10	102036342	102036735	BIDIR_1707
chr10	102055574	102056349	BIDIR_1708
chr10	102065018	102065813	BIDIR_1709
chr10	102119629	102120003	BIDIR_1710
chr10	102120301	102120381	BIDIR_1711
chr10	102230132	102230483	BIDIR_1712
chr10	102245104	102245923	BIDIR_1713
chr10	102399422	102400047	BIDIR_1714
chr10	102420009	102424723	BIDIR_1715
chr10	102432112	102432719	BIDIR_1716
chr10	102449596	102451438	BIDIR_1717
chr10	102474091	102479761	BIDIR_1718
chr10	102502242	102502436	BIDIR_1719
chr10	102502585	102502734	BIDIR_1720
chr10	102641887	102644043	BIDIR_1721
chr10	102714208	102714288	BIDIR_1722
chr10	102854073	102854650	BIDIR_1723
chr10	102882011	102882097	BIDIR_1724
chr10	102917907	102918733	BIDIR_1725
chr10	102918882	102918974	BIDIR_1726
chr10	103240938	103242006	BIDIR_1727
chr10	103351039	103351260	BIDIR_1728
chr10	103367594	103368883	BIDIR_1729
chr10	103369763	103369851	BIDIR_1730
chr10	103397192	103397305	BIDIR_1731
chr10	103608095	103608161	BIDIR_1732
chr10	103772309	103772928	BIDIR_1733
chr10	103918042	103918282	BIDIR_1734
chr10	103966734	103967453	BIDIR_1735
chr10	103967645	103967731	BIDIR_1736
chr10	104120768	104121533	BIDIR_1737
chr10	104232237	104232420	BIDIR_1738
chr10	104232536	104232667	BIDIR_1739
chr10	104254506	104255540	BIDIR_1740
chr10	104268287	104269548	BIDIR_1741
chr10	105781081	105781436	BIDIR_1742
chr10	107545188	107546574	BIDIR_1743
chr10	110225739	110226359	BIDIR_1744
chr10	110304710	110305739	BIDIR_1745
chr10	110497181	110498456	BIDIR_1746
chr10	110567896	110568496	BIDIR_1747
chr10	110766334	110766432	BIDIR_1748
chr10	110766569	110766784	BIDIR_1749
chr10	110822357	110823785	BIDIR_1750
chr10	110824010	110824169	BIDIR_1751
chr10	110824413	110825012	BIDIR_1752
chr10	110872698	110872886	BIDIR_1753
chr10	110898133	110901692	BIDIR_1754
chr10	112446390	112447601	BIDIR_1755
chr10	112810732	112811180	BIDIR_1756
chr10	113679353	113680499	BIDIR_1757
chr10	113853861	113855401	BIDIR_1758
chr10	113958653	113959924	BIDIR_1759
chr10	114042994	114043273	BIDIR_1760
chr10	114174572	114174917	BIDIR_1761
chr10	114291893	114292124	BIDIR_1762
chr10	114304060	114304632	BIDIR_1763
chr10	114349508	114349564	BIDIR_1764
chr10	114349937	114350383	BIDIR_1765
chr10	114822839	114823112	BIDIR_1766
chr10	115663232	115667511	BIDIR_1767
chr10	116272678	116276334	BIDIR_1768
chr10	116742767	116743421	BIDIR_1769
chr10	117002303	117006107	BIDIR_1770
chr10	117084668	117084846	BIDIR_1771
chr10	117684906	117685156	BIDIR_1772
chr10	117685978	117686815	BIDIR_1773
chr10	118341735	118342064	BIDIR_1774
chr10	118872111	118872369	BIDIR_1775
chr10	119080263	119081433	BIDIR_1776
chr10	119166511	119166725	BIDIR_1777
chr10	119178954	119179088	BIDIR_1778
chr10	119206625	119207512	BIDIR_1779
chr10	119595965	119597297	BIDIR_1780
chr10	119650911	119651053	BIDIR_1781
chr10	119652343	119652494	BIDIR_1782
chr10	119655682	119656175	BIDIR_1783
chr10	119873046	119873200	BIDIR_1784
chr10	119892133	119893149	BIDIR_1785
chr10	121926475	121927260	BIDIR_1786
chr10	121927395	121928727	BIDIR_1787
chr10	121974331	121976229	BIDIR_1788
chr10	121994243	121995003	BIDIR_1789
chr10	121995320	121995456	BIDIR_1790
chr10	122112501	122113974	BIDIR_1791
chr10	122374333	122375483	BIDIR_1792
chr10	122878780	122880005	BIDIR_1793
chr10	122980002	122981913	BIDIR_1794
chr10	123154235	123155055	BIDIR_1795
chr10	123203628	123205224	BIDIR_1796
chr10	124092195	124094039	BIDIR_1797
chr10	124152048	124153460	BIDIR_1798
chr10	124461586	124461997	BIDIR_1799
chr10	124742576	124743743	BIDIR_1800
chr10	124743890	124745811	BIDIR_1801
chr10	124801612	124802009	BIDIR_1802
chr10	124916211	124917937	BIDIR_1803
chr10	125158739	125159060	BIDIR_1804
chr10	125159806	125162510	BIDIR_1805
chr10	125895406	125896834	BIDIR_1806
chr10	125902259	125902359	BIDIR_1807
chr10	125902717	125903461	BIDIR_1808
chr10	127153353	127153438	BIDIR_1809
chr10	127166054	127166422	BIDIR_1810
chr10	127171643	127171744	BIDIR_1811
chr10	127906456	127908832	BIDIR_1812
chr10	128060050	128060132	BIDIR_1813
chr10	130110029	130111083	BIDIR_1814
chr10	130111180	130112599	BIDIR_1815
chr10	131900123	131901253	BIDIR_1816
chr10	132065600	132066062	BIDIR_1817
chr10	132201985	132202088	BIDIR_1818
chr10	132204582	132204720	BIDIR_1819
chr10	132306698	132309586	BIDIR_1820
chr10	132407740	132408329	BIDIR_1821
chr10	132446348	132448705	BIDIR_1822
chr10	132517041	132517742	BIDIR_1823
chr10	132518276	132519547	BIDIR_1824
chr10	132964719	132965542	BIDIR_1825
chr10	133263261	133263339	BIDIR_1826
chr10	133307752	133310294	BIDIR_1827
chr10	133377810	133378748	BIDIR_1828
chr10	133394633	133394782	BIDIR_1829
chr10	133419923	133420026	BIDIR_1830
chr10	133461002	133461106	BIDIR_1831
chr10	133520090	133521028	BIDIR_1832
chr10	133648182	133648262	BIDIR_1833
chr10	133648777	133649290	BIDIR_1834
chr10	133775525	133776212	BIDIR_1835
chr11	187234	187384	BIDIR_1836
chr11	207354	207833	BIDIR_1837
chr11	214835	217455	BIDIR_1838
chr11	236560	236832	BIDIR_1839
chr11	319919	320765	BIDIR_1840
chr11	364294	364762	BIDIR_1841
chr11	393507	395224	BIDIR_1842
chr11	395460	396791	BIDIR_1843
chr11	448129	448856	BIDIR_1844
chr11	469498	470189	BIDIR_1845
chr11	495745	496118	BIDIR_1846
chr11	506163	506766	BIDIR_1847
chr11	554650	554802	BIDIR_1848
chr11	565557	565652	BIDIR_1849
chr11	611152	611306	BIDIR_1850
chr11	611927	612043	BIDIR_1851
chr11	695069	696511	BIDIR_1852
chr11	698353	698502	BIDIR_1853
chr11	703858	704058	BIDIR_1854
chr11	704614	704750	BIDIR_1855
chr11	705699	705809	BIDIR_1856
chr11	747014	749783	BIDIR_1857
chr11	764879	765015	BIDIR_1858
chr11	777407	777490	BIDIR_1859
chr11	795295	795375	BIDIR_1860
chr11	809645	809765	BIDIR_1861
chr11	861582	861762	BIDIR_1862
chr11	985858	986022	BIDIR_1863
chr11	1203214	1204845	BIDIR_1864
chr11	1207394	1207778	BIDIR_1865
chr11	1572247	1573054	BIDIR_1866
chr11	1762190	1764370	BIDIR_1867
chr11	1781008	1783829	BIDIR_1868
chr11	1828441	1829926	BIDIR_1869
chr11	1830168	1831559	BIDIR_1870
chr11	2268719	2270708	BIDIR_1871
chr11	2399537	2400904	BIDIR_1872
chr11	2583835	2584220	BIDIR_1873
chr11	2635437	2635523	BIDIR_1874
chr11	2901657	2903239	BIDIR_1875
chr11	2911711	2913382	BIDIR_1876
chr11	2932760	2934078	BIDIR_1877
chr11	3057574	3057908	BIDIR_1878
chr11	3378759	3378877	BIDIR_1879
chr11	3379087	3379186	BIDIR_1880
chr11	3391006	3391143	BIDIR_1881
chr11	3391464	3391572	BIDIR_1882
chr11	3406424	3410580	BIDIR_1883
chr11	3807662	3809254	BIDIR_1884
chr11	3841369	3841899	BIDIR_1885
chr11	3855103	3856231	BIDIR_1886
chr11	3970550	3970624	BIDIR_1887
chr11	3972654	3972755	BIDIR_1888
chr11	3989010	3989118	BIDIR_1889
chr11	3989238	3989313	BIDIR_1890
chr11	4094201	4095163	BIDIR_1891
chr11	5477479	5478297	BIDIR_1892
chr11	6393736	6393844	BIDIR_1893
chr11	7595005	7595113	BIDIR_1894
chr11	7595847	7595959	BIDIR_1895
chr11	7596959	7597841	BIDIR_1896
chr11	7600012	7600645	BIDIR_1897
chr11	8870492	8870648	BIDIR_1898
chr11	8911655	8911756	BIDIR_1899
chr11	8919746	8920889	BIDIR_1900
chr11	8964149	8964341	BIDIR_1901
chr11	8964670	8965051	BIDIR_1902
chr11	9091337	9091461	BIDIR_1903
chr11	9259081	9259193	BIDIR_1904
chr11	9265575	9266157	BIDIR_1905
chr11	9363340	9364974	BIDIR_1906
chr11	9384439	9385414	BIDIR_1907
chr11	9545665	9546728	BIDIR_1908
chr11	9568683	9569964	BIDIR_1909
chr11	9572289	9575283	BIDIR_1910
chr11	9613245	9613983	BIDIR_1911
chr11	9664589	9664993	BIDIR_1912
chr11	9817507	9817602	BIDIR_1913
chr11	9839659	9839746	BIDIR_1914
chr11	10302602	10305237	BIDIR_1915
chr11	10450393	10451322	BIDIR_1916
chr11	10750822	10751641	BIDIR_1917
chr11	10808801	10809717	BIDIR_1918
chr11	10820912	10821433	BIDIR_1919
chr11	10858725	10859256	BIDIR_1920
chr11	10899336	10900535	BIDIR_1921
chr11	11841152	11841289	BIDIR_1922
chr11	11841437	11842488	BIDIR_1923
chr11	12377257	12378382	BIDIR_1924
chr11	12673734	12673867	BIDIR_1925
chr11	12828419	12830112	BIDIR_1926
chr11	13277471	13278282	BIDIR_1927
chr11	13387086	13387196	BIDIR_1928
chr11	14380951	14381383	BIDIR_1929
chr11	14500348	14500724	BIDIR_1930
chr11	14519894	14520061	BIDIR_1931
chr11	14520705	14520974	BIDIR_1932
chr11	14844265	14845108	BIDIR_1933
chr11	14890990	14892358	BIDIR_1934
chr11	16705054	16705197	BIDIR_1935
chr11	16842230	16842320	BIDIR_1936
chr11	17012746	17015155	BIDIR_1937
chr11	17083156	17084043	BIDIR_1938
chr11	17276431	17276541	BIDIR_1939
chr11	17353086	17354048	BIDIR_1940
chr11	18013378	18013726	BIDIR_1941
chr11	18322973	18323152	BIDIR_1942
chr11	18526285	18527536	BIDIR_1943
chr11	18588548	18588666	BIDIR_1944
chr11	18588995	18589588	BIDIR_1945
chr11	18605136	18613974	BIDIR_1946
chr11	18614289	18614384	BIDIR_1947
chr11	18634503	18635120	BIDIR_1948
chr11	19712339	19712835	BIDIR_1949
chr11	20386418	20386543	BIDIR_1950
chr11	22625092	22626263	BIDIR_1951
chr11	22652192	22652882	BIDIR_1952
chr11	22829278	22830058	BIDIR_1953
chr11	27362814	27363516	BIDIR_1954
chr11	27472322	27473143	BIDIR_1955
chr11	28106151	28106547	BIDIR_1956
chr11	28107665	28108142	BIDIR_1957
chr11	28330550	28330688	BIDIR_1958
chr11	28332583	28332830	BIDIR_1959
chr11	30056826	30056915	BIDIR_1960
chr11	30057008	30057180	BIDIR_1961
chr11	30323679	30323919	BIDIR_1962
chr11	31428307	31428615	BIDIR_1963
chr11	31430759	31430952	BIDIR_1964
chr11	31509710	31509877	BIDIR_1965
chr11	32829487	32830416	BIDIR_1966
chr11	32893810	32894087	BIDIR_1967
chr11	33039163	33040790	BIDIR_1968
chr11	33084596	33084704	BIDIR_1969
chr11	33161103	33161798	BIDIR_1970
chr11	33256886	33259139	BIDIR_1971
chr11	33630654	33630727	BIDIR_1972
chr11	34044980	34045561	BIDIR_1973
chr11	34053168	34053658	BIDIR_1974
chr11	34148803	34152859	BIDIR_1975
chr11	34358339	34358726	BIDIR_1976
chr11	34631554	34632812	BIDIR_1977
chr11	35138814	35140121	BIDIR_1978
chr11	35295521	35295934	BIDIR_1979
chr11	35296067	35296913	BIDIR_1980
chr11	35389383	35390618	BIDIR_1981
chr11	35390763	35392074	BIDIR_1982
chr11	35662350	35663436	BIDIR_1983
chr11	35943818	35944059	BIDIR_1984
chr11	35944439	35944518	BIDIR_1985
chr11	36594410	36594926	BIDIR_1986
chr11	38460365	38460912	BIDIR_1987
chr11	43358318	43359461	BIDIR_1988
chr11	44065737	44066967	BIDIR_1989
chr11	44301188	44301709	BIDIR_1990
chr11	44950208	44950318	BIDIR_1991
chr11	44977457	44977823	BIDIR_1992
chr11	44978398	44980447	BIDIR_1993
chr11	45127908	45128241	BIDIR_1994
chr11	45145880	45147329	BIDIR_1995
chr11	45918465	45918868	BIDIR_1996
chr11	45928624	45928784	BIDIR_1997
chr11	45928887	45929036	BIDIR_1998
chr11	46242386	46242473	BIDIR_1999
chr11	46242714	46243864	BIDIR_2000
[truncated: 10,664 more rows]
