# Supplementary material for: Combining signal and sequence to detect RNA polymerase initiation in ATAC-seq data
Source: PLoS One. 2020 Apr 30;15(4):e0232332. doi: 10.1371/journal.pone.0232332 (PMC7192442; doi:10.1371/journal.pone.0232332)
Supplement: S3 File — (ZIP) [file pone.0232332.s013.zip › bidir_annotations/tfit_annotations/A549_merged_tfit_bidirs.bed]

chr1	629530	629589	BIDIR_1
chr1	808582	808842	BIDIR_2
chr1	1000199	1001024	BIDIR_3
chr1	1001850	1001957	BIDIR_4
chr1	1079391	1080480	BIDIR_5
chr1	1325251	1325601	BIDIR_6
chr1	1376287	1376414	BIDIR_7
chr1	1407179	1407458	BIDIR_8
chr1	1511009	1512873	BIDIR_9
chr1	1615639	1615873	BIDIR_10
chr1	1635205	1635701	BIDIR_11
chr1	1658765	1659531	BIDIR_12
chr1	1692480	1693545	BIDIR_13
chr1	1745022	1746938	BIDIR_14
chr1	2179368	2179468	BIDIR_15
chr1	2208226	2208915	BIDIR_16
chr1	2404185	2407706	BIDIR_17
chr1	3775352	3775485	BIDIR_18
chr1	6206071	6206405	BIDIR_19
chr1	6634168	6634272	BIDIR_20
chr1	7262516	7263099	BIDIR_21
chr1	7265721	7266135	BIDIR_22
chr1	7300769	7300854	BIDIR_23
chr1	8026250	8028215	BIDIR_24
chr1	8061086	8062056	BIDIR_25
chr1	8194666	8195293	BIDIR_26
chr1	8201424	8201714	BIDIR_27
chr1	8211275	8211629	BIDIR_28
chr1	8211871	8212462	BIDIR_29
chr1	8238008	8238847	BIDIR_30
chr1	8712159	8713095	BIDIR_31
chr1	8713224	8713348	BIDIR_32
chr1	8817665	8818238	BIDIR_33
chr1	8889808	8890897	BIDIR_34
chr1	9182220	9182511	BIDIR_35
chr1	9293666	9293766	BIDIR_36
chr1	9302310	9303402	BIDIR_37
chr1	9428573	9428709	BIDIR_38
chr1	9825585	9826004	BIDIR_39
chr1	10211378	10211468	BIDIR_40
chr1	10387569	10388617	BIDIR_41
chr1	10429248	10431959	BIDIR_42
chr1	10472326	10472801	BIDIR_43
chr1	11061155	11063542	BIDIR_44
chr1	11102009	11102192	BIDIR_45
chr1	12477729	12478457	BIDIR_46
chr1	12529268	12529618	BIDIR_47
chr1	12530136	12530222	BIDIR_48
chr1	15135687	15135792	BIDIR_49
chr1	15356076	15356641	BIDIR_50
chr1	15526489	15526625	BIDIR_51
chr1	15603572	15603813	BIDIR_52
chr1	15786464	15786575	BIDIR_53
chr1	15834083	15836301	BIDIR_54
chr1	15845820	15849768	BIDIR_55
chr1	15949551	15949750	BIDIR_56
chr1	15956447	15956628	BIDIR_57
chr1	16167325	16167521	BIDIR_58
chr1	16173352	16173928	BIDIR_59
chr1	16206851	16207301	BIDIR_60
chr1	16460372	16460501	BIDIR_61
chr1	16513459	16514897	BIDIR_62
chr1	16613434	16613680	BIDIR_63
chr1	16764573	16765626	BIDIR_64
chr1	16766568	16767489	BIDIR_65
chr1	17232960	17233496	BIDIR_66
chr1	17233810	17234215	BIDIR_67
chr1	18667780	18669555	BIDIR_68
chr1	19009754	19010793	BIDIR_69
chr1	19231767	19231845	BIDIR_70
chr1	19232275	19232491	BIDIR_71
chr1	19232622	19232740	BIDIR_72
chr1	19251428	19251620	BIDIR_73
chr1	19676992	19677123	BIDIR_74
chr1	19799286	19800075	BIDIR_75
chr1	19800419	19800521	BIDIR_76
chr1	20473134	20473709	BIDIR_77
chr1	20696671	20697417	BIDIR_78
chr1	20705081	20707208	BIDIR_79
chr1	20708068	20708333	BIDIR_80
chr1	21290163	21290769	BIDIR_81
chr1	21298868	21298974	BIDIR_82
chr1	21299372	21299466	BIDIR_83
chr1	21318977	21319209	BIDIR_84
chr1	21319640	21320268	BIDIR_85
chr1	21324347	21325048	BIDIR_86
chr1	21620625	21620709	BIDIR_87
chr1	21783535	21783625	BIDIR_88
chr1	22025792	22025881	BIDIR_89
chr1	22451754	22453076	BIDIR_90
chr1	22750369	22750462	BIDIR_91
chr1	23368178	23368705	BIDIR_92
chr1	23577171	23578508	BIDIR_93
chr1	23584700	23584820	BIDIR_94
chr1	23585713	23585962	BIDIR_95
chr1	24120520	24120681	BIDIR_96
chr1	24294340	24295553	BIDIR_97
chr1	24356775	24356866	BIDIR_98
chr1	24415188	24415477	BIDIR_99
chr1	24501182	24503529	BIDIR_100
chr1	24540662	24541319	BIDIR_101
chr1	24642646	24643310	BIDIR_102
chr1	25232388	25232794	BIDIR_103
chr1	25338157	25338416	BIDIR_104
chr1	25338691	25339023	BIDIR_105
chr1	25891863	25891994	BIDIR_106
chr1	25892417	25892540	BIDIR_107
chr1	25892653	25892844	BIDIR_108
chr1	25997047	25997420	BIDIR_109
chr1	26110748	26110898	BIDIR_110
chr1	26432099	26434069	BIDIR_111
chr1	26500926	26501280	BIDIR_112
chr1	26620134	26621684	BIDIR_113
chr1	26695226	26696761	BIDIR_114
chr1	26787407	26788289	BIDIR_115
chr1	26862832	26863384	BIDIR_116
chr1	26864167	26864514	BIDIR_117
chr1	26864987	26865556	BIDIR_118
chr1	26890137	26890457	BIDIR_119
chr1	27099200	27100014	BIDIR_120
chr1	27365437	27366204	BIDIR_121
chr1	27366833	27367165	BIDIR_122
chr1	27886524	27886650	BIDIR_123
chr1	27959516	27959635	BIDIR_124
chr1	28246585	28248181	BIDIR_125
chr1	28249259	28249852	BIDIR_126
chr1	28328915	28329149	BIDIR_127
chr1	28369488	28370403	BIDIR_128
chr1	28669747	28669994	BIDIR_129
chr1	28736290	28737198	BIDIR_130
chr1	29271935	29272054	BIDIR_131
chr1	31154366	31155789	BIDIR_132
chr1	31364018	31364136	BIDIR_133
chr1	31644977	31645312	BIDIR_134
chr1	31714795	31715656	BIDIR_135
chr1	31939872	31940391	BIDIR_136
chr1	31955371	31955456	BIDIR_137
chr1	32014201	32014329	BIDIR_138
chr1	32179431	32179829	BIDIR_139
chr1	32208775	32209210	BIDIR_140
chr1	32610411	32611479	BIDIR_141
chr1	32612128	32612463	BIDIR_142
chr1	32817477	32817728	BIDIR_143
chr1	32818072	32818327	BIDIR_144
chr1	33256412	33256609	BIDIR_145
chr1	35264950	35265227	BIDIR_146
chr1	35433468	35433663	BIDIR_147
chr1	35641497	35641714	BIDIR_148
chr1	35930114	35931281	BIDIR_149
chr1	36150661	36151254	BIDIR_150
chr1	36386160	36386344	BIDIR_151
chr1	36463970	36464898	BIDIR_152
chr1	37471645	37472142	BIDIR_153
chr1	37859880	37860743	BIDIR_154
chr1	38859512	38861623	BIDIR_155
chr1	38886036	38886173	BIDIR_156
chr1	39026670	39026883	BIDIR_157
chr1	39408170	39409243	BIDIR_158
chr1	39757926	39761985	BIDIR_159
chr1	40257697	40258418	BIDIR_160
chr1	40496978	40497093	BIDIR_161
chr1	40691436	40691864	BIDIR_162
chr1	40979061	40979397	BIDIR_163
chr1	42455900	42456156	BIDIR_164
chr1	42456297	42456698	BIDIR_165
chr1	42658170	42658485	BIDIR_166
chr1	42681900	42682873	BIDIR_167
chr1	42816911	42817196	BIDIR_168
chr1	42836026	42836212	BIDIR_169
chr1	42958738	42959301	BIDIR_170
chr1	42962157	42963451	BIDIR_171
chr1	43206624	43207280	BIDIR_172
chr1	43207545	43207960	BIDIR_173
chr1	43368208	43368738	BIDIR_174
chr1	43706117	43707558	BIDIR_175
chr1	44631624	44632750	BIDIR_176
chr1	44775499	44775623	BIDIR_177
chr1	44800040	44800447	BIDIR_178
chr1	44800804	44800934	BIDIR_179
chr1	44807134	44808097	BIDIR_180
chr1	44819693	44820226	BIDIR_181
chr1	44986516	44986882	BIDIR_182
chr1	45114653	45114737	BIDIR_183
chr1	45521583	45522196	BIDIR_184
chr1	45522522	45523176	BIDIR_185
chr1	45750348	45750978	BIDIR_186
chr1	45802744	45803119	BIDIR_187
chr1	46133260	46133918	BIDIR_188
chr1	46183350	46183434	BIDIR_189
chr1	46186462	46186671	BIDIR_190
chr1	46258935	46261462	BIDIR_191
chr1	46340539	46340872	BIDIR_192
chr1	46606022	46607484	BIDIR_193
chr1	47179546	47179850	BIDIR_194
chr1	47333580	47333962	BIDIR_195
chr1	47437357	47438061	BIDIR_196
chr1	48878632	48878709	BIDIR_197
chr1	48878840	48878927	BIDIR_198
chr1	50959570	50959870	BIDIR_199
chr1	50960292	50960472	BIDIR_200
chr1	50969995	50970254	BIDIR_201
chr1	50976048	50978903	BIDIR_202
chr1	51622104	51622999	BIDIR_203
chr1	51728102	51728664	BIDIR_204
chr1	52006191	52006695	BIDIR_205
chr1	52552835	52554013	BIDIR_206
chr1	52895212	52895343	BIDIR_207
chr1	53220186	53220450	BIDIR_208
chr1	53326102	53326713	BIDIR_209
chr1	54052607	54052874	BIDIR_210
chr1	54224360	54226348	BIDIR_211
chr1	54886921	54887058	BIDIR_212
chr1	55066397	55066542	BIDIR_213
chr1	55215280	55215531	BIDIR_214
chr1	58785105	58785215	BIDIR_215
chr1	58815171	58815645	BIDIR_216
chr1	58816202	58816696	BIDIR_217
chr1	59296143	59297282	BIDIR_218
chr1	61056965	61057048	BIDIR_219
chr1	61057537	61057961	BIDIR_220
chr1	61081883	61082747	BIDIR_221
chr1	61725393	61725531	BIDIR_222
chr1	61742543	61743730	BIDIR_223
chr1	62687457	62687994	BIDIR_224
chr1	62688196	62688621	BIDIR_225
chr1	62783970	62784165	BIDIR_226
chr1	63593101	63593435	BIDIR_227
chr1	63594017	63594684	BIDIR_228
chr1	63704328	63705607	BIDIR_229
chr1	65066222	65067431	BIDIR_230
chr1	65067653	65067830	BIDIR_231
chr1	66176495	66177453	BIDIR_232
chr1	66182219	66183656	BIDIR_233
chr1	66262268	66262364	BIDIR_234
chr1	66271019	66272207	BIDIR_235
chr1	66924720	66925449	BIDIR_236
chr1	67346392	67346648	BIDIR_237
chr1	67431026	67431132	BIDIR_238
chr1	67831853	67832685	BIDIR_239
chr1	67832821	67834082	BIDIR_240
chr1	68160944	68161021	BIDIR_241
chr1	68496254	68496794	BIDIR_242
chr1	70354603	70354842	BIDIR_243
chr1	70354966	70355130	BIDIR_244
chr1	75378041	75378743	BIDIR_245
chr1	75378878	75379066	BIDIR_246
chr1	75724551	75724828	BIDIR_247
chr1	76700832	76700926	BIDIR_248
chr1	77219291	77219574	BIDIR_249
chr1	77682418	77683862	BIDIR_250
chr1	84498344	84498593	BIDIR_251
chr1	84572954	84573588	BIDIR_252
chr1	84574259	84574665	BIDIR_253
chr1	85200942	85201253	BIDIR_254
chr1	85201639	85201933	BIDIR_255
chr1	85576003	85578984	BIDIR_256
chr1	85580720	85580789	BIDIR_257
chr1	85629603	85630133	BIDIR_258
chr1	86396227	86396312	BIDIR_259
chr1	89632647	89632761	BIDIR_260
chr1	89818993	89821854	BIDIR_261
chr1	89910575	89911122	BIDIR_262
chr1	89941766	89944484	BIDIR_263
chr1	89995461	89995650	BIDIR_264
chr1	91021385	91021523	BIDIR_265
chr1	91021887	91022280	BIDIR_266
chr1	91500602	91501621	BIDIR_267
chr1	92298603	92298718	BIDIR_268
chr1	92298863	92299084	BIDIR_269
chr1	92922295	92922758	BIDIR_270
chr1	92961370	92961618	BIDIR_271
chr1	93264643	93264803	BIDIR_272
chr1	93680540	93681474	BIDIR_273
chr1	93681585	93682194	BIDIR_274
chr1	93697748	93697842	BIDIR_275
chr1	93779706	93779815	BIDIR_276
chr1	93846081	93846686	BIDIR_277
chr1	93963393	93965345	BIDIR_278
chr1	94068607	94070003	BIDIR_279
chr1	95234059	95234320	BIDIR_280
chr1	99849462	99849641	BIDIR_281
chr1	99849845	99850344	BIDIR_282
chr1	99970277	99970456	BIDIR_283
chr1	100037866	100038147	BIDIR_284
chr1	100133771	100134017	BIDIR_285
chr1	100894721	100894918	BIDIR_286
chr1	100895659	100896290	BIDIR_287
chr1	101025254	101025450	BIDIR_288
chr1	103525846	103526026	BIDIR_289
chr1	107682191	107682309	BIDIR_290
chr1	108199933	108201175	BIDIR_291
chr1	108460009	108460120	BIDIR_292
chr1	108463337	108463952	BIDIR_293
chr1	108660951	108661311	BIDIR_294
chr1	108746881	108747052	BIDIR_295
chr1	108992331	108992469	BIDIR_296
chr1	108992649	108992767	BIDIR_297
chr1	109181871	109182000	BIDIR_298
chr1	109548364	109548737	BIDIR_299
chr1	109619623	109619945	BIDIR_300
chr1	109620525	109621472	BIDIR_301
chr1	109823975	109824443	BIDIR_302
chr1	109959607	109961069	BIDIR_303
chr1	110337842	110339002	BIDIR_304
chr1	110339766	110339992	BIDIR_305
chr1	110390832	110391194	BIDIR_306
chr1	110393767	110394296	BIDIR_307
chr1	110406525	110407566	BIDIR_308
chr1	111139352	111139902	BIDIR_309
chr1	111140048	111140368	BIDIR_310
chr1	111720791	111720877	BIDIR_311
chr1	111721337	111721662	BIDIR_312
chr1	111739241	111739853	BIDIR_313
chr1	112395617	112396482	BIDIR_314
chr1	112707027	112707217	BIDIR_315
chr1	113388548	113389019	BIDIR_316
chr1	113389730	113390731	BIDIR_317
chr1	113691193	113691383	BIDIR_318
chr1	113759450	113759678	BIDIR_319
chr1	113904576	113905311	BIDIR_320
chr1	114581761	114581910	BIDIR_321
chr1	115641913	115642058	BIDIR_322
chr1	115642392	115642793	BIDIR_323
chr1	116392829	116392923	BIDIR_324
chr1	116418721	116419018	BIDIR_325
chr1	116642557	116643648	BIDIR_326
chr1	117059410	117059583	BIDIR_327
chr1	117109878	117110067	BIDIR_328
chr1	117121603	117121818	BIDIR_329
chr1	117122126	117122317	BIDIR_330
chr1	117365965	117367663	BIDIR_331
chr1	117777040	117777162	BIDIR_332
chr1	117778806	117778877	BIDIR_333
chr1	119055375	119055459	BIDIR_334
chr1	120354479	120354831	BIDIR_335
chr1	120558516	120559272	BIDIR_336
chr1	120913144	120914866	BIDIR_337
chr1	120952120	120952603	BIDIR_338
chr1	121183694	121184973	BIDIR_339
chr1	121185354	121185748	BIDIR_340
chr1	121519746	121519862	BIDIR_341
chr1	143799515	143799774	BIDIR_342
chr1	143971147	143972947	BIDIR_343
chr1	144459945	144461095	BIDIR_344
chr1	144461454	144462471	BIDIR_345
chr1	144484778	144484891	BIDIR_346
chr1	144524217	144524539	BIDIR_347
chr1	144546660	144547161	BIDIR_348
chr1	144567478	144567683	BIDIR_349
chr1	144646918	144647003	BIDIR_350
chr1	144844680	144844783	BIDIR_351
chr1	145094424	145097042	BIDIR_352
chr1	145214481	145215119	BIDIR_353
chr1	145215290	145215512	BIDIR_354
chr1	145425078	145425712	BIDIR_355
chr1	145464937	145466115	BIDIR_356
chr1	145608442	145608584	BIDIR_357
chr1	145823782	145824384	BIDIR_358
chr1	145859015	145859279	BIDIR_359
chr1	145859881	145860024	BIDIR_360
chr1	145892137	145892590	BIDIR_361
chr1	145892705	145892987	BIDIR_362
chr1	145927283	145927760	BIDIR_363
chr1	146052054	146052417	BIDIR_364
chr1	146058618	146058755	BIDIR_365
chr1	146228557	146229586	BIDIR_366
chr1	147172902	147173526	BIDIR_367
chr1	147205320	147205404	BIDIR_368
chr1	147225219	147225542	BIDIR_369
chr1	147242284	147242795	BIDIR_370
chr1	147242940	147244154	BIDIR_371
chr1	148152188	148152446	BIDIR_372
chr1	148303525	148303864	BIDIR_373
chr1	148388637	148389170	BIDIR_374
chr1	148678443	148678864	BIDIR_375
chr1	148679487	148680108	BIDIR_376
chr1	148951731	148952449	BIDIR_377
chr1	149103328	149103763	BIDIR_378
chr1	149123679	149123791	BIDIR_379
chr1	149176027	149177475	BIDIR_380
chr1	149607665	149608934	BIDIR_381
chr1	149646252	149646638	BIDIR_382
chr1	149664563	149664920	BIDIR_383
chr1	149849824	149852250	BIDIR_384
chr1	149927659	149928078	BIDIR_385
chr1	149937229	149937875	BIDIR_386
chr1	149939089	149939546	BIDIR_387
chr1	150010883	150011586	BIDIR_388
chr1	150213465	150214180	BIDIR_389
chr1	150281768	150282006	BIDIR_390
chr1	150320553	150321417	BIDIR_391
chr1	150363585	150364524	BIDIR_392
chr1	150560218	150562004	BIDIR_393
chr1	150877138	150877232	BIDIR_394
chr1	150993409	150993948	BIDIR_395
chr1	150994270	150996608	BIDIR_396
chr1	151006792	151006935	BIDIR_397
chr1	151008246	151008568	BIDIR_398
chr1	151008834	151009304	BIDIR_399
chr1	151059489	151059727	BIDIR_400
chr1	151070085	151071302	BIDIR_401
chr1	151165846	151166230	BIDIR_402
chr1	151190032	151190385	BIDIR_403
chr1	151328061	151328539	BIDIR_404
chr1	151458126	151459646	BIDIR_405
chr1	151763307	151763737	BIDIR_406
chr1	151766602	151770675	BIDIR_407
chr1	151968175	151968260	BIDIR_408
chr1	151970377	151971249	BIDIR_409
chr1	152036860	152037117	BIDIR_410
chr1	152047811	152048652	BIDIR_411
chr1	152189122	152189356	BIDIR_412
chr1	152298768	152298927	BIDIR_413
chr1	153534344	153537087	BIDIR_414
chr1	153543519	153546944	BIDIR_415
chr1	153633843	153634282	BIDIR_416
chr1	153963238	153963977	BIDIR_417
chr1	154325829	154327498	BIDIR_418
chr1	154405026	154405721	BIDIR_419
chr1	154406261	154406341	BIDIR_420
chr1	154627791	154628148	BIDIR_421
chr1	154936079	154937616	BIDIR_422
chr1	155016949	155019075	BIDIR_423
chr1	155127009	155128102	BIDIR_424
chr1	155173403	155174230	BIDIR_425
chr1	155193213	155194122	BIDIR_426
chr1	155194586	155194870	BIDIR_427
chr1	155308600	155309066	BIDIR_428
chr1	155434447	155434518	BIDIR_429
chr1	156106986	156107637	BIDIR_430
chr1	156212651	156213349	BIDIR_431
chr1	156292841	156293523	BIDIR_432
chr1	156601360	156601558	BIDIR_433
chr1	156728692	156728769	BIDIR_434
chr1	156751193	156752422	BIDIR_435
chr1	159854164	159854299	BIDIR_436
chr1	159854659	159855010	BIDIR_437
chr1	159922917	159923977	BIDIR_438
chr1	159925328	159925682	BIDIR_439
chr1	160031235	160031419	BIDIR_440
chr1	160031806	160032169	BIDIR_441
chr1	160261931	160262928	BIDIR_442
chr1	160318366	160318463	BIDIR_443
chr1	161045796	161046237	BIDIR_444
chr1	161132428	161133416	BIDIR_445
chr1	161153799	161154109	BIDIR_446
chr1	161225806	161226244	BIDIR_447
chr1	161314306	161314442	BIDIR_448
chr1	161399651	161399877	BIDIR_449
chr1	161421837	161422204	BIDIR_450
chr1	161523990	161524932	BIDIR_451
chr1	161726867	161727203	BIDIR_452
chr1	164747931	164748769	BIDIR_453
chr1	165630705	165630896	BIDIR_454
chr1	165631037	165631313	BIDIR_455
chr1	165698307	165698383	BIDIR_456
chr1	165768769	165769133	BIDIR_457
chr1	166839177	166839497	BIDIR_458
chr1	167219970	167220949	BIDIR_459
chr1	167454835	167456884	BIDIR_460
chr1	167820166	167820427	BIDIR_461
chr1	167936036	167936925	BIDIR_462
chr1	168081698	168084468	BIDIR_463
chr1	169105485	169105965	BIDIR_464
chr1	169368516	169369578	BIDIR_465
chr1	169794578	169795160	BIDIR_466
chr1	169893560	169893933	BIDIR_467
chr1	170531787	170532351	BIDIR_468
chr1	171485229	171485666	BIDIR_469
chr1	171486059	171486444	BIDIR_470
chr1	171741971	171742435	BIDIR_471
chr1	172322118	172323057	BIDIR_472
chr1	172351780	172352371	BIDIR_473
chr1	172358373	172359551	BIDIR_474
chr1	172449322	172450389	BIDIR_475
chr1	172450978	172451308	BIDIR_476
chr1	173799601	173799692	BIDIR_477
chr1	173824384	173825120	BIDIR_478
chr1	174999047	175000079	BIDIR_479
chr1	176207235	176207404	BIDIR_480
chr1	178037839	178038149	BIDIR_481
chr1	178542196	178542334	BIDIR_482
chr1	178725050	178725315	BIDIR_483
chr1	178726218	178726358	BIDIR_484
chr1	178727199	178727416	BIDIR_485
chr1	179025317	179027411	BIDIR_486
chr1	179364950	179365098	BIDIR_487
chr1	179365572	179366111	BIDIR_488
chr1	179881935	179882861	BIDIR_489
chr1	180502245	180503770	BIDIR_490
chr1	181097989	181098243	BIDIR_491
chr1	181134793	181135657	BIDIR_492
chr1	182789197	182789281	BIDIR_493
chr1	182789576	182789874	BIDIR_494
chr1	182790597	182790683	BIDIR_495
chr1	183022117	183023569	BIDIR_496
chr1	183471252	183473019	BIDIR_497
chr1	183699310	183700040	BIDIR_498
chr1	184051967	184052206	BIDIR_499
chr1	184387977	184388062	BIDIR_500
chr1	185316970	185317626	BIDIR_501
chr1	186492564	186493514	BIDIR_502
chr1	186618471	186618647	BIDIR_503
chr1	186715724	186717164	BIDIR_504
chr1	193058703	193060203	BIDIR_505
chr1	193084088	193085852	BIDIR_506
chr1	196584366	196584651	BIDIR_507
chr1	197774828	197775818	BIDIR_508
chr1	197902505	197902668	BIDIR_509
chr1	198159240	198159722	BIDIR_510
chr1	198929955	198930293	BIDIR_511
chr1	200026019	200029543	BIDIR_512
chr1	200302193	200302298	BIDIR_513
chr1	200363466	200363579	BIDIR_514
chr1	200739001	200739750	BIDIR_515
chr1	201114418	201114742	BIDIR_516
chr1	201468518	201468625	BIDIR_517
chr1	201469031	201469498	BIDIR_518
chr1	201480056	201481380	BIDIR_519
chr1	201506808	201506926	BIDIR_520
chr1	201713517	201714438	BIDIR_521
chr1	201714625	201714868	BIDIR_522
chr1	201780644	201780884	BIDIR_523
chr1	201888333	201888917	BIDIR_524
chr1	202046691	202048031	BIDIR_525
chr1	202056385	202059014	BIDIR_526
chr1	202062476	202063930	BIDIR_527
chr1	202105400	202106664	BIDIR_528
chr1	202107489	202107625	BIDIR_529
chr1	202113142	202114254	BIDIR_530
chr1	202380034	202380435	BIDIR_531
chr1	202613243	202613451	BIDIR_532
chr1	202810479	202810842	BIDIR_533
chr1	202889009	202889253	BIDIR_534
chr1	204378273	204378508	BIDIR_535
chr1	204494570	204495025	BIDIR_536
chr1	204516517	204516771	BIDIR_537
chr1	204684591	204685212	BIDIR_538
chr1	204685458	204685931	BIDIR_539
chr1	205750002	205750316	BIDIR_540
chr1	205933724	205934701	BIDIR_541
chr1	207051052	207051180	BIDIR_542
chr1	207052869	207053381	BIDIR_543
chr1	207321122	207321767	BIDIR_544
chr1	207738481	207738799	BIDIR_545
chr1	207751780	207752198	BIDIR_546
chr1	207848287	207848579	BIDIR_547
chr1	208202775	208202855	BIDIR_548
chr1	208203002	208203961	BIDIR_549
chr1	209784422	209784672	BIDIR_550
chr1	210328775	210329454	BIDIR_551
chr1	211382584	211382969	BIDIR_552
chr1	211416179	211416426	BIDIR_553
chr1	211514824	211515568	BIDIR_554
chr1	211828991	211829716	BIDIR_555
chr1	211830209	211831507	BIDIR_556
chr1	211928051	211929371	BIDIR_557
chr1	212035214	212035357	BIDIR_558
chr1	212566784	212567467	BIDIR_559
chr1	212791333	212791686	BIDIR_560
chr1	212857873	212858367	BIDIR_561
chr1	214280453	214281652	BIDIR_562
chr1	214551412	214552120	BIDIR_563
chr1	214552375	214552599	BIDIR_564
chr1	214603991	214604303	BIDIR_565
chr1	215567077	215567391	BIDIR_566
chr1	215568023	215568122	BIDIR_567
chr1	218346942	218349269	BIDIR_568
chr1	218379867	218380826	BIDIR_569
chr1	218480398	218481139	BIDIR_570
chr1	218498105	218499368	BIDIR_571
chr1	218585595	218586364	BIDIR_572
chr1	218674165	218674732	BIDIR_573
chr1	219555701	219556467	BIDIR_574
chr1	220046251	220046855	BIDIR_575
chr1	220147265	220147965	BIDIR_576
chr1	220253734	220253848	BIDIR_577
chr1	222589677	222590381	BIDIR_578
chr1	222711455	222711543	BIDIR_579
chr1	222712341	222712727	BIDIR_580
chr1	222814694	222815423	BIDIR_581
chr1	223701035	223701658	BIDIR_582
chr1	223711908	223712678	BIDIR_583
chr1	223713575	223715084	BIDIR_584
chr1	224020147	224020238	BIDIR_585
chr1	224183648	224183731	BIDIR_586
chr1	224231633	224231904	BIDIR_587
chr1	224330551	224330774	BIDIR_588
chr1	224340366	224340457	BIDIR_589
chr1	224341210	224341314	BIDIR_590
chr1	224434714	224434866	BIDIR_591
chr1	225778147	225778432	BIDIR_592
chr1	225924374	225924732	BIDIR_593
chr1	226082793	226083259	BIDIR_594
chr1	226083410	226083612	BIDIR_595
chr1	226083863	226083948	BIDIR_596
chr1	226127734	226128337	BIDIR_597
chr1	226226210	226228014	BIDIR_598
chr1	226309162	226309554	BIDIR_599
chr1	226407627	226408685	BIDIR_600
chr1	226703133	226704038	BIDIR_601
chr1	226738417	226738820	BIDIR_602
chr1	226739007	226739742	BIDIR_603
chr1	226939140	226939597	BIDIR_604
chr1	227318251	227318576	BIDIR_605
chr1	227319264	227319352	BIDIR_606
chr1	227429158	227429274	BIDIR_607
chr1	227563703	227564004	BIDIR_608
chr1	228424151	228424238	BIDIR_609
chr1	228457563	228458226	BIDIR_610
chr1	228459061	228459736	BIDIR_611
chr1	228486596	228487539	BIDIR_612
chr1	228647617	228647920	BIDIR_613
chr1	229270928	229271283	BIDIR_614
chr1	229271611	229271943	BIDIR_615
chr1	230868759	230868926	BIDIR_616
chr1	231219569	231219675	BIDIR_617
chr1	231222093	231222192	BIDIR_618
chr1	231223196	231223305	BIDIR_619
chr1	231337665	231338282	BIDIR_620
chr1	231422623	231422746	BIDIR_621
chr1	231576400	231578051	BIDIR_622
chr1	231583738	231583852	BIDIR_623
chr1	232630660	232631046	BIDIR_624
chr1	232805265	232805500	BIDIR_625
chr1	232949685	232950836	BIDIR_626
chr1	233359011	233359147	BIDIR_627
chr1	233359437	233359871	BIDIR_628
chr1	233360744	233360919	BIDIR_629
chr1	233673278	233673894	BIDIR_630
chr1	234108676	234109488	BIDIR_631
chr1	234356747	234357533	BIDIR_632
chr1	234372288	234374344	BIDIR_633
chr1	234386026	234386247	BIDIR_634
chr1	234601061	234613687	BIDIR_635
chr1	234639251	234639805	BIDIR_636
chr1	234723413	234725078	BIDIR_637
chr1	234817255	234817889	BIDIR_638
chr1	234953024	234953175	BIDIR_639
chr1	234957440	234957707	BIDIR_640
chr1	235067718	235068783	BIDIR_641
chr1	235073105	235076060	BIDIR_642
chr1	235160564	235161141	BIDIR_643
chr1	235328186	235329024	BIDIR_644
chr1	235367176	235367523	BIDIR_645
chr1	236228975	236229253	BIDIR_646
chr1	236502697	236502880	BIDIR_647
chr1	236503236	236503512	BIDIR_648
chr1	236515085	236516307	BIDIR_649
chr1	236522981	236524317	BIDIR_650
chr1	236524417	236524695	BIDIR_651
chr1	239815944	239816383	BIDIR_652
chr1	239816520	239816672	BIDIR_653
chr1	240312171	240312265	BIDIR_654
chr1	240386306	240386609	BIDIR_655
chr1	240493134	240493232	BIDIR_656
chr1	240596755	240596848	BIDIR_657
chr1	241520001	241520091	BIDIR_658
chr1	241640052	241641829	BIDIR_659
chr1	241848002	241848113	BIDIR_660
chr1	242225807	242226777	BIDIR_661
chr1	242523951	242524988	BIDIR_662
chr1	243850227	243851449	BIDIR_663
chr1	243943882	243944431	BIDIR_664
chr1	244273338	244273477	BIDIR_665
chr1	244273707	244274455	BIDIR_666
chr1	244451630	244452624	BIDIR_667
chr1	244461121	244461509	BIDIR_668
chr1	244461704	244461786	BIDIR_669
chr1	244969766	244971696	BIDIR_670
chr1	246566121	246566331	BIDIR_671
chr1	246724686	246724845	BIDIR_672
chr1	247126336	247126468	BIDIR_673
chr1	247135630	247135720	BIDIR_674
chr1	247135894	247136011	BIDIR_675
chr1	247331239	247331373	BIDIR_676
chr1	248826574	248826880	BIDIR_677
chr1	248838147	248839357	BIDIR_678
chr1	248859015	248859281	BIDIR_679
chr1	248863200	248863433	BIDIR_680
chr1	248906413	248906501	BIDIR_681
chr10	134579	137382	BIDIR_682
chr10	139731	140090	BIDIR_683
chr10	683393	683694	BIDIR_684
chr10	988283	988540	BIDIR_685
chr10	1056496	1056873	BIDIR_686
chr10	3095396	3096314	BIDIR_687
chr10	3107113	3107277	BIDIR_688
chr10	3467556	3469247	BIDIR_689
chr10	3785029	3786022	BIDIR_690
chr10	3806169	3806772	BIDIR_691
chr10	3886483	3887443	BIDIR_692
chr10	4662983	4663683	BIDIR_693
chr10	4677116	4678469	BIDIR_694
chr10	4826364	4827170	BIDIR_695
chr10	5019897	5021260	BIDIR_696
chr10	5070740	5072278	BIDIR_697
chr10	5078662	5080609	BIDIR_698
chr10	5093495	5095253	BIDIR_699
chr10	5147490	5149091	BIDIR_700
chr10	5196724	5196884	BIDIR_701
chr10	5196987	5197071	BIDIR_702
chr10	5282836	5285366	BIDIR_703
chr10	5291258	5292733	BIDIR_704
chr10	5360269	5361175	BIDIR_705
chr10	5685520	5685655	BIDIR_706
chr10	6274699	6276141	BIDIR_707
chr10	6279153	6280938	BIDIR_708
chr10	6398784	6400163	BIDIR_709
chr10	6401182	6402299	BIDIR_710
chr10	6580648	6580959	BIDIR_711
chr10	8366155	8366643	BIDIR_712
chr10	8366756	8366841	BIDIR_713
chr10	12043194	12043602	BIDIR_714
chr10	12195747	12195987	BIDIR_715
chr10	12196094	12196668	BIDIR_716
chr10	13099747	13099854	BIDIR_717
chr10	13302269	13302404	BIDIR_718
chr10	13348751	13349547	BIDIR_719
chr10	13640862	13641844	BIDIR_720
chr10	14612296	14612476	BIDIR_721
chr10	14670434	14671039	BIDIR_722
chr10	14671181	14671596	BIDIR_723
chr10	14742283	14742646	BIDIR_724
chr10	14819596	14821168	BIDIR_725
chr10	14878381	14878958	BIDIR_726
chr10	14959077	14960139	BIDIR_727
chr10	15097116	15097659	BIDIR_728
chr10	15104129	15105913	BIDIR_729
chr10	17201056	17201893	BIDIR_730
chr10	17227980	17229870	BIDIR_731
chr10	17617261	17618542	BIDIR_732
chr10	18651352	18651924	BIDIR_733
chr10	18659705	18659958	BIDIR_734
chr10	21292411	21293708	BIDIR_735
chr10	21315983	21316199	BIDIR_736
chr10	21349854	21351437	BIDIR_737
chr10	21514658	21518721	BIDIR_738
chr10	22340903	22341595	BIDIR_739
chr10	24901774	24902412	BIDIR_740
chr10	25016167	25017609	BIDIR_741
chr10	26487498	26487870	BIDIR_742
chr10	26488263	26488346	BIDIR_743
chr10	26697617	26697719	BIDIR_744
chr10	26746561	26746767	BIDIR_745
chr10	27241480	27243341	BIDIR_746
chr10	28532687	28533366	BIDIR_747
chr10	28939106	28940388	BIDIR_748
chr10	29318431	29318997	BIDIR_749
chr10	29409736	29409830	BIDIR_750
chr10	29735402	29735510	BIDIR_751
chr10	29735843	29736045	BIDIR_752
chr10	30348784	30349214	BIDIR_753
chr10	30423328	30423771	BIDIR_754
chr10	30431365	30431849	BIDIR_755
chr10	30433516	30434239	BIDIR_756
chr10	30536035	30536292	BIDIR_757
chr10	30583982	30584072	BIDIR_758
chr10	30605123	30606194	BIDIR_759
chr10	30606449	30606705	BIDIR_760
chr10	31318882	31319283	BIDIR_761
chr10	32056242	32056591	BIDIR_762
chr10	32345463	32347371	BIDIR_763
chr10	32800426	32800513	BIDIR_764
chr10	32847901	32848288	BIDIR_765
chr10	33004961	33006482	BIDIR_766
chr10	33337295	33337776	BIDIR_767
chr10	34473994	34475130	BIDIR_768
chr10	34814618	34814757	BIDIR_769
chr10	35090535	35090619	BIDIR_770
chr10	35195326	35196506	BIDIR_771
chr10	35642051	35642705	BIDIR_772
chr10	38010376	38010725	BIDIR_773
chr10	42638081	42638361	BIDIR_774
chr10	42638607	42638816	BIDIR_775
chr10	43138276	43138496	BIDIR_776
chr10	43193291	43194904	BIDIR_777
chr10	43265890	43266453	BIDIR_778
chr10	43336812	43338016	BIDIR_779
chr10	43338667	43338753	BIDIR_780
chr10	43407371	43410281	BIDIR_781
chr10	43420326	43421386	BIDIR_782
chr10	43436722	43437209	BIDIR_783
chr10	43648729	43648997	BIDIR_784
chr10	45672604	45673066	BIDIR_785
chr10	45727060	45727293	BIDIR_786
chr10	45972354	45972600	BIDIR_787
chr10	46397754	46398822	BIDIR_788
chr10	46567118	46568367	BIDIR_789
chr10	46569746	46569979	BIDIR_790
chr10	46603852	46605436	BIDIR_791
chr10	46635271	46636036	BIDIR_792
chr10	46780885	46784340	BIDIR_793
chr10	46786050	46787696	BIDIR_794
chr10	47461275	47461661	BIDIR_795
chr10	47461786	47462218	BIDIR_796
chr10	47462426	47463442	BIDIR_797
chr10	47705754	47706264	BIDIR_798
chr10	47773512	47773621	BIDIR_799
chr10	47773969	47774347	BIDIR_800
chr10	49538666	49538869	BIDIR_801
chr10	50067756	50068011	BIDIR_802
chr10	50417689	50418490	BIDIR_803
chr10	50624081	50625479	BIDIR_804
chr10	52274113	52274231	BIDIR_805
chr10	52276169	52278135	BIDIR_806
chr10	52287512	52287721	BIDIR_807
chr10	52308471	52308948	BIDIR_808
chr10	52450060	52455118	BIDIR_809
chr10	59906338	59907188	BIDIR_810
chr10	59908020	59908448	BIDIR_811
chr10	60778523	60778651	BIDIR_812
chr10	61001169	61002267	BIDIR_813
chr10	61062877	61063157	BIDIR_814
chr10	62803906	62805348	BIDIR_815
chr10	63222195	63222302	BIDIR_816
chr10	63222671	63222761	BIDIR_817
chr10	63465792	63466206	BIDIR_818
chr10	63520852	63521572	BIDIR_819
chr10	63629338	63631109	BIDIR_820
chr10	67884698	67885624	BIDIR_821
chr10	68087386	68088326	BIDIR_822
chr10	68343931	68345360	BIDIR_823
chr10	68407127	68407555	BIDIR_824
chr10	68471999	68472116	BIDIR_825
chr10	68599858	68600729	BIDIR_826
chr10	68720784	68721342	BIDIR_827
chr10	68955107	68956590	BIDIR_828
chr10	69317591	69318320	BIDIR_829
chr10	69318520	69318846	BIDIR_830
chr10	69319343	69319678	BIDIR_831
chr10	69439241	69440238	BIDIR_832
chr10	69449669	69450100	BIDIR_833
chr10	70052440	70052634	BIDIR_834
chr10	70132630	70133022	BIDIR_835
chr10	70146290	70147321	BIDIR_836
chr10	70478242	70479107	BIDIR_837
chr10	70823970	70824133	BIDIR_838
chr10	71765007	71769365	BIDIR_839
chr10	71860293	71860755	BIDIR_840
chr10	71964610	71965357	BIDIR_841
chr10	72215899	72216153	BIDIR_842
chr10	72243978	72244883	BIDIR_843
chr10	72248518	72249132	BIDIR_844
chr10	72259562	72260303	BIDIR_845
chr10	72297344	72297578	BIDIR_846
chr10	72319598	72321453	BIDIR_847
chr10	72326735	72326831	BIDIR_848
chr10	72637533	72637703	BIDIR_849
chr10	72638744	72639352	BIDIR_850
chr10	72675773	72677091	BIDIR_851
chr10	72686796	72687595	BIDIR_852
chr10	72688050	72688543	BIDIR_853
chr10	72918112	72918297	BIDIR_854
chr10	73096689	73097049	BIDIR_855
chr10	73126194	73126353	BIDIR_856
chr10	73134247	73134345	BIDIR_857
chr10	73167904	73168099	BIDIR_858
chr10	73247133	73247561	BIDIR_859
chr10	73250916	73254423	BIDIR_860
chr10	73413875	73414280	BIDIR_861
chr10	73495695	73495783	BIDIR_862
chr10	73495890	73496202	BIDIR_863
chr10	73730350	73730597	BIDIR_864
chr10	73743793	73744701	BIDIR_865
chr10	73772819	73773077	BIDIR_866
chr10	73796530	73796635	BIDIR_867
chr10	74176161	74176860	BIDIR_868
chr10	74897773	74897863	BIDIR_869
chr10	74897997	74898142	BIDIR_870
chr10	75111145	75111797	BIDIR_871
chr10	75209806	75210301	BIDIR_872
chr10	75228041	75234269	BIDIR_873
chr10	75407686	75410501	BIDIR_874
chr10	75426392	75427414	BIDIR_875
chr10	75430471	75432034	BIDIR_876
chr10	77371638	77372652	BIDIR_877
chr10	77531287	77531914	BIDIR_878
chr10	77533125	77533617	BIDIR_879
chr10	77565146	77565420	BIDIR_880
chr10	78964737	78965095	BIDIR_881
chr10	78965240	78965842	BIDIR_882
chr10	79071329	79071443	BIDIR_883
chr10	80078556	80078738	BIDIR_884
chr10	80205383	80205858	BIDIR_885
chr10	80207050	80208029	BIDIR_886
chr10	80408320	80408606	BIDIR_887
chr10	80504596	80506855	BIDIR_888
chr10	80535893	80536847	BIDIR_889
chr10	84139002	84140072	BIDIR_890
chr10	85641728	85641849	BIDIR_891
chr10	85642148	85642938	BIDIR_892
chr10	86970934	86971522	BIDIR_893
chr10	87094549	87095240	BIDIR_894
chr10	87342310	87342640	BIDIR_895
chr10	87504733	87504887	BIDIR_896
chr10	87745530	87753686	BIDIR_897
chr10	87817535	87817957	BIDIR_898
chr10	87845919	87846267	BIDIR_899
chr10	87862007	87862701	BIDIR_900
chr10	88583190	88583454	BIDIR_901
chr10	88880110	88881177	BIDIR_902
chr10	88974689	88975420	BIDIR_903
chr10	88990649	88990917	BIDIR_904
chr10	88991292	88991542	BIDIR_905
chr10	88991920	88992145	BIDIR_906
chr10	89301535	89302356	BIDIR_907
chr10	89327885	89328331	BIDIR_908
chr10	89342186	89343247	BIDIR_909
chr10	89414547	89414888	BIDIR_910
chr10	89645097	89645423	BIDIR_911
chr10	89700621	89701815	BIDIR_912
chr10	91409519	91409782	BIDIR_913
chr10	91441102	91441536	BIDIR_914
chr10	91588841	91591426	BIDIR_915
chr10	91597150	91597655	BIDIR_916
chr10	91798177	91798483	BIDIR_917
chr10	91799258	91799418	BIDIR_918
chr10	92044130	92048204	BIDIR_919
chr10	92216137	92216437	BIDIR_920
chr10	92216884	92216987	BIDIR_921
chr10	92290883	92291308	BIDIR_922
chr10	92573964	92574194	BIDIR_923
chr10	92591322	92592007	BIDIR_924
chr10	92592714	92593293	BIDIR_925
chr10	92699594	92699856	BIDIR_926
chr10	93377941	93378089	BIDIR_927
chr10	93566454	93566541	BIDIR_928
chr10	93601336	93601518	BIDIR_929
chr10	93994240	93994318	BIDIR_930
chr10	94164421	94164552	BIDIR_931
chr10	94165142	94165675	BIDIR_932
chr10	95907804	95907971	BIDIR_933
chr10	96059926	96061131	BIDIR_934
chr10	96089902	96090015	BIDIR_935
chr10	96129607	96130266	BIDIR_936
chr10	96130368	96130642	BIDIR_937
chr10	96560135	96560238	BIDIR_938
chr10	96586692	96587535	BIDIR_939
chr10	96831814	96831905	BIDIR_940
chr10	97479537	97479617	BIDIR_941
chr10	97497770	97498926	BIDIR_942
chr10	97648959	97649334	BIDIR_943
chr10	97889618	97889958	BIDIR_944
chr10	99329256	99329438	BIDIR_945
chr10	99329648	99330741	BIDIR_946
chr10	99658690	99658806	BIDIR_947
chr10	99697848	99699256	BIDIR_948
chr10	99961128	99961692	BIDIR_949
chr10	100006122	100006852	BIDIR_950
chr10	100019879	100020671	BIDIR_951
chr10	100267548	100267854	BIDIR_952
chr10	100268836	100269011	BIDIR_953
chr10	100345947	100348245	BIDIR_954
chr10	100529346	100529528	BIDIR_955
chr10	100987329	100987664	BIDIR_956
chr10	100997118	100998426	BIDIR_957
chr10	101042564	101043957	BIDIR_958
chr10	101065881	101066643	BIDIR_959
chr10	101588649	101589168	BIDIR_960
chr10	101605870	101606042	BIDIR_961
chr10	101818156	101818974	BIDIR_962
chr10	102055987	102056510	BIDIR_963
chr10	102120140	102120272	BIDIR_964
chr10	102399540	102399640	BIDIR_965
chr10	102449582	102450123	BIDIR_966
chr10	102450339	102450747	BIDIR_967
chr10	102473234	102482233	BIDIR_968
chr10	102644963	102645167	BIDIR_969
chr10	102854385	102854501	BIDIR_970
chr10	103229876	103229995	BIDIR_971
chr10	103231442	103231518	BIDIR_972
chr10	103241223	103242154	BIDIR_973
chr10	103367736	103367926	BIDIR_974
chr10	103833701	103834395	BIDIR_975
chr10	103894099	103894182	BIDIR_976
chr10	103907042	103907108	BIDIR_977
chr10	104120597	104121458	BIDIR_978
chr10	104268260	104269481	BIDIR_979
chr10	110005985	110006122	BIDIR_980
chr10	110008195	110008270	BIDIR_981
chr10	110411163	110411605	BIDIR_982
chr10	110484609	110484690	BIDIR_983
chr10	110487373	110488213	BIDIR_984
chr10	112446774	112447088	BIDIR_985
chr10	113854274	113854951	BIDIR_986
chr10	114527153	114527230	BIDIR_987
chr10	114822445	114822886	BIDIR_988
chr10	116849344	116849539	BIDIR_989
chr10	116849675	116849928	BIDIR_990
chr10	117137159	117137827	BIDIR_991
chr10	117138123	117138503	BIDIR_992
chr10	117375286	117375778	BIDIR_993
chr10	119080699	119081042	BIDIR_994
chr10	119595926	119597449	BIDIR_995
chr10	119872808	119873204	BIDIR_996
chr10	121974838	121974944	BIDIR_997
chr10	122069604	122070142	BIDIR_998
chr10	122307563	122308328	BIDIR_999
chr10	122310253	122311136	BIDIR_1000
chr10	122879392	122879803	BIDIR_1001
chr10	124152361	124153392	BIDIR_1002
chr10	124742870	124743022	BIDIR_1003
chr10	124791728	124791984	BIDIR_1004
chr10	124792129	124792278	BIDIR_1005
chr10	125160683	125161678	BIDIR_1006
chr10	125710264	125710781	BIDIR_1007
chr10	126905862	126906181	BIDIR_1008
chr10	130110185	130111270	BIDIR_1009
chr10	130136284	130136482	BIDIR_1010
chr10	132065370	132066103	BIDIR_1011
chr10	132218015	132218676	BIDIR_1012
chr10	132308449	132308648	BIDIR_1013
chr10	132418244	132418333	BIDIR_1014
chr10	132418821	132419134	BIDIR_1015
chr10	132516963	132517958	BIDIR_1016
chr10	133308785	133309004	BIDIR_1017
chr10	133373903	133374036	BIDIR_1018
chr10	133648904	133649462	BIDIR_1019
chr11	214985	215083	BIDIR_1020
chr11	236808	237047	BIDIR_1021
chr11	310979	311435	BIDIR_1022
chr11	318305	318781	BIDIR_1023
chr11	394163	394292	BIDIR_1024
chr11	394546	394936	BIDIR_1025
chr11	404793	404884	BIDIR_1026
chr11	406757	407402	BIDIR_1027
chr11	448047	448382	BIDIR_1028
chr11	449492	450810	BIDIR_1029
chr11	494488	494588	BIDIR_1030
chr11	518780	519076	BIDIR_1031
chr11	559371	561066	BIDIR_1032
chr11	576360	576522	BIDIR_1033
chr11	615877	616068	BIDIR_1034
chr11	626056	626177	BIDIR_1035
chr11	632625	633006	BIDIR_1036
chr11	797912	797992	BIDIR_1037
chr11	825109	825197	BIDIR_1038
chr11	1223719	1223843	BIDIR_1039
chr11	1382892	1383199	BIDIR_1040
chr11	1384096	1384669	BIDIR_1041
chr11	1771730	1772200	BIDIR_1042
chr11	2400187	2400286	BIDIR_1043
chr11	2901634	2902850	BIDIR_1044
chr11	2903169	2905146	BIDIR_1045
chr11	2992267	2993398	BIDIR_1046
chr11	3057350	3057666	BIDIR_1047
chr11	3411238	3411334	BIDIR_1048
chr11	3807501	3808682	BIDIR_1049
chr11	3855150	3855269	BIDIR_1050
chr11	3855438	3856180	BIDIR_1051
chr11	4094223	4095022	BIDIR_1052
chr11	4607453	4608378	BIDIR_1053
chr11	5621095	5621630	BIDIR_1054
chr11	5624697	5625162	BIDIR_1055
chr11	6319514	6320194	BIDIR_1056
chr11	6603580	6603878	BIDIR_1057
chr11	7513528	7513745	BIDIR_1058
chr11	7571882	7573053	BIDIR_1059
chr11	8870517	8871990	BIDIR_1060
chr11	8964420	8964614	BIDIR_1061
chr11	8964788	8965122	BIDIR_1062
chr11	8979459	8979686	BIDIR_1063
chr11	9459432	9462035	BIDIR_1064
chr11	9572811	9572928	BIDIR_1065
chr11	9663849	9664139	BIDIR_1066
chr11	9758060	9759629	BIDIR_1067
chr11	9891010	9891092	BIDIR_1068
chr11	10292980	10294271	BIDIR_1069
chr11	10326315	10326832	BIDIR_1070
chr11	10454881	10455375	BIDIR_1071
chr11	10455948	10456131	BIDIR_1072
chr11	10857922	10858357	BIDIR_1073
chr11	10858533	10859508	BIDIR_1074
chr11	10885106	10885286	BIDIR_1075
chr11	10885538	10886081	BIDIR_1076
chr11	10899696	10900615	BIDIR_1077
chr11	10930786	10931870	BIDIR_1078
chr11	11841789	11842007	BIDIR_1079
chr11	12287000	12288005	BIDIR_1080
chr11	12683441	12684517	BIDIR_1081
chr11	13007948	13008402	BIDIR_1082
chr11	13009073	13009514	BIDIR_1083
chr11	14519578	14520636	BIDIR_1084
chr11	17013266	17013484	BIDIR_1085
chr11	17014189	17015423	BIDIR_1086
chr11	17077357	17078015	BIDIR_1087
chr11	17078257	17079568	BIDIR_1088
chr11	17207802	17208256	BIDIR_1089
chr11	17353584	17353939	BIDIR_1090
chr11	18013309	18013632	BIDIR_1091
chr11	18120525	18120609	BIDIR_1092
chr11	18121943	18122033	BIDIR_1093
chr11	18383476	18384721	BIDIR_1094
chr11	18526514	18528913	BIDIR_1095
chr11	18588587	18588912	BIDIR_1096
chr11	19712313	19712929	BIDIR_1097
chr11	20112497	20112724	BIDIR_1098
chr11	20387247	20387708	BIDIR_1099
chr11	22192879	22193175	BIDIR_1100
chr11	22625762	22625839	BIDIR_1101
chr11	27469449	27474604	BIDIR_1102
chr11	27717701	27718061	BIDIR_1103
chr11	28835593	28836056	BIDIR_1104
chr11	28836213	28836411	BIDIR_1105
chr11	29119807	29120508	BIDIR_1106
chr11	30984210	30984823	BIDIR_1107
chr11	30991751	30992958	BIDIR_1108
chr11	32434575	32434931	BIDIR_1109
chr11	32435468	32435642	BIDIR_1110
chr11	32892165	32893473	BIDIR_1111
chr11	33258114	33258530	BIDIR_1112
chr11	33736725	33736993	BIDIR_1113
chr11	34149581	34149710	BIDIR_1114
chr11	34599581	34600995	BIDIR_1115
chr11	34639698	34641870	BIDIR_1116
chr11	34653941	34655213	BIDIR_1117
chr11	34917002	34917527	BIDIR_1118
chr11	35662499	35663647	BIDIR_1119
chr11	36594595	36594843	BIDIR_1120
chr11	43358699	43360234	BIDIR_1121
chr11	44065953	44066552	BIDIR_1122
chr11	44978842	44979497	BIDIR_1123
chr11	44979800	44980342	BIDIR_1124
chr11	45146361	45146671	BIDIR_1125
chr11	45146958	45147416	BIDIR_1126
chr11	45179797	45181321	BIDIR_1127
chr11	45803907	45804813	BIDIR_1128
chr11	46242413	46243884	BIDIR_1129
chr11	46506711	46507335	BIDIR_1130
chr11	46616661	46616823	BIDIR_1131
chr11	46617791	46617897	BIDIR_1132
chr11	46718184	46718958	BIDIR_1133
chr11	47214197	47214561	BIDIR_1134
chr11	47215125	47215882	BIDIR_1135
chr11	47236915	47242138	BIDIR_1136
chr11	47248633	47249058	BIDIR_1137
chr11	47269432	47270530	BIDIR_1138
chr11	47407916	47408790	BIDIR_1139
chr11	47409795	47410073	BIDIR_1140
chr11	47427126	47427282	BIDIR_1141
chr11	47427381	47427469	BIDIR_1142
chr11	47578890	47579172	BIDIR_1143
chr11	47767228	47768654	BIDIR_1144
chr11	47847911	47848785	BIDIR_1145
chr11	47927375	47927457	BIDIR_1146
chr11	56847729	56848805	BIDIR_1147
chr11	56849059	56849465	BIDIR_1148
chr11	56889597	56891007	BIDIR_1149
chr11	56909048	56911555	BIDIR_1150
chr11	57335812	57336041	BIDIR_1151
chr11	57444445	57445026	BIDIR_1152
chr11	57667009	57669629	BIDIR_1153
chr11	57741007	57741571	BIDIR_1154
chr11	58579593	58579690	BIDIR_1155
chr11	59106496	59107125	BIDIR_1156
chr11	59142508	59143198	BIDIR_1157
chr11	59537791	59537937	BIDIR_1158
chr11	59550604	59551493	BIDIR_1159
chr11	59668905	59669606	BIDIR_1160
chr11	59706182	59706607	BIDIR_1161
chr11	59706845	59707300	BIDIR_1162
chr11	59810665	59810901	BIDIR_1163
chr11	61392330	61392663	BIDIR_1164
chr11	61755406	61757661	BIDIR_1165
chr11	61814665	61817076	BIDIR_1166
chr11	61827640	61828730	BIDIR_1167
chr11	61873535	61873713	BIDIR_1168
chr11	61963460	61969047	BIDIR_1169
chr11	62012458	62014255	BIDIR_1170
chr11	62508368	62508936	BIDIR_1171
chr11	62573960	62574362	BIDIR_1172
chr11	62671501	62671798	BIDIR_1173
chr11	62678980	62679244	BIDIR_1174
chr11	62727104	62727976	BIDIR_1175
chr11	62728070	62728924	BIDIR_1176
chr11	62792085	62792244	BIDIR_1177
chr11	62880774	62882447	BIDIR_1178
chr11	63530674	63531929	BIDIR_1179
chr11	63567260	63567767	BIDIR_1180
chr11	63613632	63614404	BIDIR_1181
chr11	64165982	64166264	BIDIR_1182
chr11	64226091	64226395	BIDIR_1183
chr11	64269647	64270707	BIDIR_1184
chr11	64284560	64285054	BIDIR_1185
chr11	64285338	64286139	BIDIR_1186
chr11	64304308	64306497	BIDIR_1187
chr11	64778342	64779191	BIDIR_1188
chr11	65013788	65014377	BIDIR_1189
chr11	65122123	65122452	BIDIR_1190
chr11	65134333	65134851	BIDIR_1191
chr11	65181000	65182089	BIDIR_1192
chr11	65381740	65383130	BIDIR_1193
chr11	65559567	65559671	BIDIR_1194
chr11	65591479	65591645	BIDIR_1195
chr11	65614163	65614517	BIDIR_1196
chr11	65615120	65615349	BIDIR_1197
chr11	65860223	65860664	BIDIR_1198
chr11	65873708	65873844	BIDIR_1199
chr11	65887961	65888066	BIDIR_1200
chr11	65899066	65899573	BIDIR_1201
chr11	65915704	65917819	BIDIR_1202
chr11	65918440	65919796	BIDIR_1203
chr11	66001994	66002812	BIDIR_1204
chr11	66069321	66069810	BIDIR_1205
chr11	66069970	66070461	BIDIR_1206
chr11	66284934	66287871	BIDIR_1207
chr11	66288993	66289512	BIDIR_1208
chr11	66480025	66480580	BIDIR_1209
chr11	66532639	66532893	BIDIR_1210
chr11	66533390	66533606	BIDIR_1211
chr11	66546112	66546226	BIDIR_1212
chr11	66677854	66678257	BIDIR_1213
chr11	66693761	66693849	BIDIR_1214
chr11	66886785	66887548	BIDIR_1215
chr11	66892372	66892454	BIDIR_1216
chr11	67050190	67050319	BIDIR_1217
chr11	67050671	67051827	BIDIR_1218
chr11	67051938	67052434	BIDIR_1219
chr11	67391363	67391461	BIDIR_1220
chr11	67391747	67391909	BIDIR_1221
chr11	67435254	67435354	BIDIR_1222
chr11	67463970	67465219	BIDIR_1223
chr11	67507890	67508816	BIDIR_1224
chr11	67804781	67805884	BIDIR_1225
chr11	68009520	68011585	BIDIR_1226
chr11	68121011	68121928	BIDIR_1227
chr11	68137916	68138236	BIDIR_1228
chr11	68138335	68138574	BIDIR_1229
chr11	68146502	68147366	BIDIR_1230
chr11	68460326	68461101	BIDIR_1231
chr11	68838632	68838793	BIDIR_1232
chr11	68839147	68839666	BIDIR_1233
chr11	69123871	69124022	BIDIR_1234
chr11	69296788	69297575	BIDIR_1235
chr11	69653475	69655281	BIDIR_1236
chr11	71167403	71167502	BIDIR_1237
chr11	71252671	71253002	BIDIR_1238
chr11	71787951	71789048	BIDIR_1239
chr11	71928174	71928893	BIDIR_1240
chr11	72040646	72041276	BIDIR_1241
chr11	72041545	72042064	BIDIR_1242
chr11	72102956	72103171	BIDIR_1243
chr11	72103480	72103570	BIDIR_1244
chr11	72111689	72112996	BIDIR_1245
chr11	72800738	72804810	BIDIR_1246
chr11	72831974	72832089	BIDIR_1247
chr11	72834409	72835268	BIDIR_1248
chr11	73072978	73073543	BIDIR_1249
chr11	73787595	73788465	BIDIR_1250
chr11	73983119	73983729	BIDIR_1251
chr11	74069185	74069586	BIDIR_1252
chr11	74070926	74071848	BIDIR_1253
chr11	74138401	74139191	BIDIR_1254
chr11	74256457	74258796	BIDIR_1255
chr11	74278474	74278717	BIDIR_1256
chr11	74278861	74279085	BIDIR_1257
chr11	74279409	74279742	BIDIR_1258
chr11	74311529	74311712	BIDIR_1259
chr11	74311971	74312069	BIDIR_1260
chr11	74398352	74399135	BIDIR_1261
chr11	74493612	74493816	BIDIR_1262
chr11	74592325	74592718	BIDIR_1263
chr11	74592952	74593225	BIDIR_1264
chr11	74749253	74749820	BIDIR_1265
chr11	75421554	75422920	BIDIR_1266
chr11	75562077	75562307	BIDIR_1267
chr11	75562552	75562922	BIDIR_1268
chr11	76030224	76030755	BIDIR_1269
chr11	76031222	76031361	BIDIR_1270
chr11	76380809	76380911	BIDIR_1271
chr11	76767200	76772329	BIDIR_1272
chr11	77878746	77878898	BIDIR_1273
chr11	77879026	77879163	BIDIR_1274
chr11	78139099	78140164	BIDIR_1275
chr11	78213727	78213810	BIDIR_1276
chr11	78236428	78236529	BIDIR_1277
chr11	78553696	78553782	BIDIR_1278
chr11	79086453	79086922	BIDIR_1279
chr11	82901578	82901827	BIDIR_1280
chr11	83193551	83193741	BIDIR_1281
chr11	83194504	83194755	BIDIR_1282
chr11	83285893	83286315	BIDIR_1283
chr11	86068894	86070042	BIDIR_1284
chr11	86483851	86485103	BIDIR_1285
chr11	86485473	86485712	BIDIR_1286
chr11	86524720	86524918	BIDIR_1287
chr11	86718099	86718232	BIDIR_1288
chr11	86735515	86736825	BIDIR_1289
chr11	86799766	86801054	BIDIR_1290
chr11	86955220	86956119	BIDIR_1291
chr11	88337626	88337867	BIDIR_1292
chr11	91396251	91397528	BIDIR_1293
chr11	92295129	92295580	BIDIR_1294
chr11	92295928	92296125	BIDIR_1295
chr11	93197643	93198247	BIDIR_1296
chr11	94188526	94188680	BIDIR_1297
chr11	94543610	94543950	BIDIR_1298
chr11	94544157	94544507	BIDIR_1299
chr11	94732131	94732334	BIDIR_1300
chr11	94732631	94732743	BIDIR_1301
chr11	94740652	94740785	BIDIR_1302
chr11	94741044	94741620	BIDIR_1303
chr11	95790297	95790598	BIDIR_1304
chr11	95790984	95791126	BIDIR_1305
chr11	95832206	95832356	BIDIR_1306
chr11	95832581	95832745	BIDIR_1307
chr11	95833001	95833165	BIDIR_1308
chr11	95923721	95924518	BIDIR_1309
chr11	95977425	95978400	BIDIR_1310
chr11	96243067	96243647	BIDIR_1311
chr11	101699421	101701596	BIDIR_1312
chr11	101914517	101915600	BIDIR_1313
chr11	101915739	101915947	BIDIR_1314
chr11	102109973	102110749	BIDIR_1315
chr11	102316841	102318046	BIDIR_1316
chr11	102318395	102319101	BIDIR_1317
chr11	102346202	102346555	BIDIR_1318
chr11	102346781	102346860	BIDIR_1319
chr11	102347040	102347381	BIDIR_1320
chr11	102452577	102453194	BIDIR_1321
chr11	102552409	102553701	BIDIR_1322
chr11	102599549	102600355	BIDIR_1323
chr11	104164050	104164606	BIDIR_1324
chr11	106824194	106824465	BIDIR_1325
chr11	107458032	107458421	BIDIR_1326
chr11	108009199	108009360	BIDIR_1327
chr11	108009725	108010122	BIDIR_1328
chr11	108223240	108223347	BIDIR_1329
chr11	108498141	108498782	BIDIR_1330
chr11	110092279	110093264	BIDIR_1331
chr11	110093683	110094005	BIDIR_1332
chr11	110296545	110297186	BIDIR_1333
chr11	110297539	110297759	BIDIR_1334
chr11	111299214	111299367	BIDIR_1335
chr11	111299616	111299884	BIDIR_1336
chr11	111303013	111303192	BIDIR_1337
chr11	111303431	111304008	BIDIR_1338
chr11	111307695	111309113	BIDIR_1339
chr11	111334824	111335470	BIDIR_1340
chr11	111766609	111766689	BIDIR_1341
chr11	111871021	111871656	BIDIR_1342
chr11	111879354	111879582	BIDIR_1343
chr11	112024914	112025548	BIDIR_1344
chr11	112083132	112086961	BIDIR_1345
chr11	114314345	114317208	BIDIR_1346
chr11	117191805	117191891	BIDIR_1347
chr11	117231962	117232206	BIDIR_1348
chr11	118435560	118435667	BIDIR_1349
chr11	119002091	119002255	BIDIR_1350
chr11	119002428	119002673	BIDIR_1351
chr11	119016308	119020601	BIDIR_1352
chr11	119308618	119309563	BIDIR_1353
chr11	120210741	120210829	BIDIR_1354
chr11	122186216	122187247	BIDIR_1355
chr11	122187482	122187658	BIDIR_1356
chr11	122642552	122642904	BIDIR_1357
chr11	122643108	122643382	BIDIR_1358
chr11	123076219	123076719	BIDIR_1359
chr11	123145747	123146100	BIDIR_1360
chr11	123453697	123455067	BIDIR_1361
chr11	124673716	124674298	BIDIR_1362
chr11	124746749	124747248	BIDIR_1363
chr11	124876089	124876238	BIDIR_1364
chr11	124876598	124876841	BIDIR_1365
chr11	125887164	125888121	BIDIR_1366
chr11	126268624	126269216	BIDIR_1367
chr11	126355352	126355458	BIDIR_1368
chr11	126422648	126423261	BIDIR_1369
chr11	128496759	128497597	BIDIR_1370
chr11	128508448	128510023	BIDIR_1371
chr11	130314909	130315107	BIDIR_1372
chr11	134224454	134224613	BIDIR_1373
chr12	569995	571837	BIDIR_1374
chr12	642413	643427	BIDIR_1375
chr12	751175	751600	BIDIR_1376
chr12	910976	911115	BIDIR_1377
chr12	949446	949893	BIDIR_1378
chr12	990646	991574	BIDIR_1379
chr12	1593977	1595235	BIDIR_1380
chr12	2874700	2878349	BIDIR_1381
chr12	2958181	2959886	BIDIR_1382
chr12	3077166	3077330	BIDIR_1383
chr12	4320546	4321434	BIDIR_1384
chr12	6383331	6384662	BIDIR_1385
chr12	6430104	6430710	BIDIR_1386
chr12	6493137	6493365	BIDIR_1387
chr12	6568179	6568456	BIDIR_1388
chr12	6723571	6724370	BIDIR_1389
chr12	6890754	6891282	BIDIR_1390
chr12	7018225	7019091	BIDIR_1391
chr12	7060320	7060775	BIDIR_1392
chr12	7109135	7109232	BIDIR_1393
chr12	7439706	7440435	BIDIR_1394
chr12	7970561	7970722	BIDIR_1395
chr12	8026380	8027163	BIDIR_1396
chr12	8032787	8033112	BIDIR_1397
chr12	8081980	8082298	BIDIR_1398
chr12	8242288	8243963	BIDIR_1399
chr12	8697338	8698126	BIDIR_1400
chr12	8698523	8698646	BIDIR_1401
chr12	9064261	9064420	BIDIR_1402
chr12	9240273	9240391	BIDIR_1403
chr12	9283897	9284140	BIDIR_1404
chr12	9647682	9648470	BIDIR_1405
chr12	9721026	9722023	BIDIR_1406
chr12	9869170	9870150	BIDIR_1407
chr12	10212080	10213196	BIDIR_1408
chr12	10213397	10213616	BIDIR_1409
chr12	10213834	10214122	BIDIR_1410
chr12	10364577	10365844	BIDIR_1411
chr12	10395725	10396086	BIDIR_1412
chr12	10613889	10614419	BIDIR_1413
chr12	11648693	11649421	BIDIR_1414
chr12	11649610	11649736	BIDIR_1415
chr12	11649900	11650383	BIDIR_1416
chr12	12214531	12215274	BIDIR_1417
chr12	12266869	12267085	BIDIR_1418
chr12	12349822	12349932	BIDIR_1419
chr12	12350172	12350287	BIDIR_1420
chr12	12350438	12351035	BIDIR_1421
chr12	12392647	12393255	BIDIR_1422
chr12	12560997	12561408	BIDIR_1423
chr12	12561619	12561710	BIDIR_1424
chr12	12611515	12612023	BIDIR_1425
chr12	12786928	12787132	BIDIR_1426
chr12	12939663	12940472	BIDIR_1427
chr12	12998987	12999495	BIDIR_1428
chr12	12999830	12999954	BIDIR_1429
chr12	13098051	13098912	BIDIR_1430
chr12	13100970	13101764	BIDIR_1431
chr12	14567292	14567501	BIDIR_1432
chr12	14567675	14567983	BIDIR_1433
chr12	15711891	15711991	BIDIR_1434
chr12	15788330	15788959	BIDIR_1435
chr12	15789244	15789641	BIDIR_1436
chr12	15789851	15790678	BIDIR_1437
chr12	15881970	15882748	BIDIR_1438
chr12	16346946	16348260	BIDIR_1439
chr12	19129062	19129338	BIDIR_1440
chr12	20212554	20213208	BIDIR_1441
chr12	20368242	20368351	BIDIR_1442
chr12	20369141	20370228	BIDIR_1443
chr12	20527034	20528408	BIDIR_1444
chr12	20629231	20630211	BIDIR_1445
chr12	21437902	21438924	BIDIR_1446
chr12	21501420	21501799	BIDIR_1447
chr12	22544191	22544791	BIDIR_1448
chr12	22597992	22598098	BIDIR_1449
chr12	22598505	22599304	BIDIR_1450
chr12	24948543	24948663	BIDIR_1451
chr12	24948866	24949470	BIDIR_1452
chr12	25384480	25385618	BIDIR_1453
chr12	25385763	25386889	BIDIR_1454
chr12	25959692	25959817	BIDIR_1455
chr12	27332632	27333052	BIDIR_1456
chr12	27549738	27550178	BIDIR_1457
chr12	27710600	27710889	BIDIR_1458
chr12	27967120	27967209	BIDIR_1459
chr12	27969983	27970251	BIDIR_1460
chr12	28190694	28190988	BIDIR_1461
chr12	31073636	31074312	BIDIR_1462
chr12	31323700	31325048	BIDIR_1463
chr12	31668726	31670034	BIDIR_1464
chr12	31728559	31729809	BIDIR_1465
chr12	31733135	31734299	BIDIR_1466
chr12	31749351	31749437	BIDIR_1467
chr12	31773479	31773567	BIDIR_1468
chr12	31773754	31774219	BIDIR_1469
chr12	31959182	31959500	BIDIR_1470
chr12	31960056	31960265	BIDIR_1471
chr12	34347386	34347472	BIDIR_1472
chr12	34347574	34347694	BIDIR_1473
chr12	38124116	38125133	BIDIR_1474
chr12	39442238	39442616	BIDIR_1475
chr12	39443000	39443858	BIDIR_1476
chr12	40017110	40017216	BIDIR_1477
chr12	40017396	40017535	BIDIR_1478
chr12	40224033	40227566	BIDIR_1479
chr12	40287061	40288131	BIDIR_1480
chr12	40691865	40692945	BIDIR_1481
chr12	42237603	42237679	BIDIR_1482
chr12	42325980	42326104	BIDIR_1483
chr12	43759405	43759523	BIDIR_1484
chr12	43806133	43807208	BIDIR_1485
chr12	45728626	45730197	BIDIR_1486
chr12	46268600	46269410	BIDIR_1487
chr12	46473310	46474260	BIDIR_1488
chr12	46493104	46495779	BIDIR_1489
chr12	46660786	46661710	BIDIR_1490
chr12	46664654	46665327	BIDIR_1491
chr12	47038042	47039279	BIDIR_1492
chr12	47096408	47098363	BIDIR_1493
chr12	47208305	47211272	BIDIR_1494
chr12	47211943	47213226	BIDIR_1495
chr12	47270760	47272999	BIDIR_1496
chr12	47276384	47277685	BIDIR_1497
chr12	47377075	47378273	BIDIR_1498
chr12	47782738	47782894	BIDIR_1499
chr12	48105844	48106382	BIDIR_1500
chr12	48198035	48198524	BIDIR_1501
chr12	48716536	48717015	BIDIR_1502
chr12	48882593	48883936	BIDIR_1503
chr12	49060307	49061205	BIDIR_1504
chr12	49110755	49110867	BIDIR_1505
chr12	49322707	49323679	BIDIR_1506
chr12	49331650	49332889	BIDIR_1507
chr12	49366663	49367007	BIDIR_1508
chr12	49568004	49568242	BIDIR_1509
chr12	49741240	49741829	BIDIR_1510
chr12	49836761	49844240	BIDIR_1511
chr12	50084916	50085531	BIDIR_1512
chr12	50110444	50111283	BIDIR_1513
chr12	50327079	50327166	BIDIR_1514
chr12	50761384	50764306	BIDIR_1515
chr12	51026383	51026606	BIDIR_1516
chr12	51047957	51048389	BIDIR_1517
chr12	51217802	51218469	BIDIR_1518
chr12	51239749	51243951	BIDIR_1519
chr12	51308622	51309085	BIDIR_1520
chr12	51320202	51321497	BIDIR_1521
chr12	51820896	51821161	BIDIR_1522
chr12	52146830	52148652	BIDIR_1523
chr12	52191250	52193241	BIDIR_1524
chr12	52233095	52233356	BIDIR_1525
chr12	52280163	52281787	BIDIR_1526
chr12	52305630	52305729	BIDIR_1527
chr12	52822090	52823321	BIDIR_1528
chr12	52873605	52874201	BIDIR_1529
chr12	52993229	52994139	BIDIR_1530
chr12	53079719	53079906	BIDIR_1531
chr12	53295313	53295469	BIDIR_1532
chr12	53370928	53371623	BIDIR_1533
chr12	53418350	53420608	BIDIR_1534
chr12	53479100	53483139	BIDIR_1535
chr12	53561809	53561888	BIDIR_1536
chr12	53562193	53562512	BIDIR_1537
chr12	53626418	53627091	BIDIR_1538
chr12	53973626	53974194	BIDIR_1539
chr12	53999936	54000238	BIDIR_1540
chr12	54053346	54053486	BIDIR_1541
chr12	54053699	54053927	BIDIR_1542
chr12	54358493	54359884	BIDIR_1543
chr12	55681557	55681793	BIDIR_1544
chr12	55715953	55716148	BIDIR_1545
chr12	55746113	55746217	BIDIR_1546
chr12	55829619	55829901	BIDIR_1547
chr12	55830143	55831037	BIDIR_1548
chr12	55966597	55966914	BIDIR_1549
chr12	56001565	56001647	BIDIR_1550
chr12	56039050	56039271	BIDIR_1551
chr12	56103994	56104835	BIDIR_1552
chr12	56190096	56190427	BIDIR_1553
chr12	56257739	56258130	BIDIR_1554
chr12	56258385	56258899	BIDIR_1555
chr12	56285907	56285987	BIDIR_1556
chr12	56309333	56319304	BIDIR_1557
chr12	56359606	56359882	BIDIR_1558
chr12	56360070	56360814	BIDIR_1559
chr12	56449031	56449210	BIDIR_1560
chr12	56468412	56468671	BIDIR_1561
chr12	56527497	56527613	BIDIR_1562
chr12	56725342	56725652	BIDIR_1563
chr12	56751736	56752621	BIDIR_1564
chr12	57094824	57096938	BIDIR_1565
chr12	57430116	57430848	BIDIR_1566
chr12	57632495	57632831	BIDIR_1567
chr12	57633026	57633484	BIDIR_1568
chr12	57726094	57726353	BIDIR_1569
chr12	57726503	57726865	BIDIR_1570
chr12	57752088	57752586	BIDIR_1571
chr12	57764630	57764718	BIDIR_1572
chr12	57772023	57772112	BIDIR_1573
chr12	57795820	57798994	BIDIR_1574
chr12	57845589	57846674	BIDIR_1575
chr12	57896586	57897137	BIDIR_1576
chr12	58424937	58426471	BIDIR_1577
chr12	58920143	58920714	BIDIR_1578
chr12	62258882	62260175	BIDIR_1579
chr12	62519532	62520184	BIDIR_1580
chr12	62639137	62639419	BIDIR_1581
chr12	62751160	62751944	BIDIR_1582
chr12	62760813	62760912	BIDIR_1583
chr12	62784956	62787593	BIDIR_1584
chr12	63668099	63669171	BIDIR_1585
chr12	63779617	63780081	BIDIR_1586
chr12	63918030	63919704	BIDIR_1587
chr12	64222113	64222456	BIDIR_1588
chr12	64608812	64609183	BIDIR_1589
chr12	64622027	64622125	BIDIR_1590
chr12	64796066	64796705	BIDIR_1591
chr12	64796995	64797154	BIDIR_1592
chr12	66130632	66130849	BIDIR_1593
chr12	66235005	66235425	BIDIR_1594
chr12	66345557	66348407	BIDIR_1595
chr12	67069675	67069975	BIDIR_1596
chr12	67268549	67269754	BIDIR_1597
chr12	68364964	68365763	BIDIR_1598
chr12	68626783	68626863	BIDIR_1599
chr12	68627021	68627105	BIDIR_1600
chr12	68672853	68673009	BIDIR_1601
chr12	68673111	68673826	BIDIR_1602
chr12	68807925	68808383	BIDIR_1603
chr12	68808760	68809150	BIDIR_1604
chr12	70242717	70243065	BIDIR_1605
chr12	70645657	70646327	BIDIR_1606
chr12	71663483	71664350	BIDIR_1607
chr12	71685915	71686173	BIDIR_1608
chr12	71686298	71686596	BIDIR_1609
chr12	74043284	74043836	BIDIR_1610
chr12	74403134	74403237	BIDIR_1611
chr12	74889675	74890301	BIDIR_1612
chr12	75943742	75944405	BIDIR_1613
chr12	75944560	75944727	BIDIR_1614
chr12	75978290	75978746	BIDIR_1615
chr12	76348292	76348607	BIDIR_1616
chr12	76349025	76350594	BIDIR_1617
chr12	76858549	76859002	BIDIR_1618
chr12	77065452	77065949	BIDIR_1619
chr12	77939911	77940503	BIDIR_1620
chr12	77940694	77940819	BIDIR_1621
chr12	79688600	79692020	BIDIR_1622
chr12	79934573	79935308	BIDIR_1623
chr12	82682636	82683141	BIDIR_1624
chr12	82686360	82687241	BIDIR_1625
chr12	85280004	85280382	BIDIR_1626
chr12	85835811	85836792	BIDIR_1627
chr12	88035902	88035994	BIDIR_1628
chr12	88141766	88141891	BIDIR_1629
chr12	89351061	89351790	BIDIR_1630
chr12	89352350	89352639	BIDIR_1631
chr12	89524605	89525017	BIDIR_1632
chr12	89525206	89526437	BIDIR_1633
chr12	89824991	89825085	BIDIR_1634
chr12	89825430	89826183	BIDIR_1635
chr12	89947922	89948223	BIDIR_1636
chr12	89949129	89950523	BIDIR_1637
chr12	90090819	90091306	BIDIR_1638
chr12	92078448	92078544	BIDIR_1639
chr12	92859794	92859898	BIDIR_1640
chr12	93314556	93314955	BIDIR_1641
chr12	93315205	93315285	BIDIR_1642
chr12	93493993	93494102	BIDIR_1643
chr12	93677146	93677563	BIDIR_1644
chr12	93677872	93677952	BIDIR_1645
chr12	93785094	93785762	BIDIR_1646
chr12	95316669	95316792	BIDIR_1647
chr12	95515951	95517775	BIDIR_1648
chr12	95842398	95842865	BIDIR_1649
chr12	95942742	95943449	BIDIR_1650
chr12	96196097	96196200	BIDIR_1651
chr12	96219684	96220058	BIDIR_1652
chr12	98490416	98490880	BIDIR_1653
chr12	98514908	98516184	BIDIR_1654
chr12	98516399	98516577	BIDIR_1655
chr12	98754171	98754317	BIDIR_1656
chr12	101729496	101730274	BIDIR_1657
chr12	101876127	101877966	BIDIR_1658
chr12	101891450	101891976	BIDIR_1659
chr12	101892899	101892990	BIDIR_1660
chr12	102119998	102120181	BIDIR_1661
chr12	102120424	102120571	BIDIR_1662
chr12	103841720	103841930	BIDIR_1663
chr12	103957022	103958154	BIDIR_1664
chr12	104216144	104216907	BIDIR_1665
chr12	104249982	104250091	BIDIR_1666
chr12	104286553	104287462	BIDIR_1667
chr12	104288743	104289063	BIDIR_1668
chr12	104954067	104954221	BIDIR_1669
chr12	104958550	104958929	BIDIR_1670
chr12	105047358	105047442	BIDIR_1671
chr12	105280554	105280641	BIDIR_1672
chr12	105562021	105562868	BIDIR_1673
chr12	105562993	105563083	BIDIR_1674
chr12	106137759	106140322	BIDIR_1675
chr12	106247343	106249956	BIDIR_1676
chr12	106251989	106253211	BIDIR_1677
chr12	106956451	106956950	BIDIR_1678
chr12	107317933	107318871	BIDIR_1679
chr12	107684994	107685758	BIDIR_1680
chr12	108856620	108856836	BIDIR_1681
chr12	108857214	108857948	BIDIR_1682
chr12	109573234	109573309	BIDIR_1683
chr12	109900120	109900820	BIDIR_1684
chr12	109996300	109996518	BIDIR_1685
chr12	110047503	110048657	BIDIR_1686
chr12	110108625	110109847	BIDIR_1687
chr12	110246911	110248273	BIDIR_1688
chr12	110249625	110250401	BIDIR_1689
chr12	110269809	110271048	BIDIR_1690
chr12	110450203	110450469	BIDIR_1691
chr12	110469182	110469395	BIDIR_1692
chr12	110492299	110496344	BIDIR_1693
chr12	111599624	111600994	BIDIR_1694
chr12	111834987	111835374	BIDIR_1695
chr12	111842618	111843068	BIDIR_1696
chr12	112005991	112006518	BIDIR_1697
chr12	112006780	112007039	BIDIR_1698
chr12	112012668	112012923	BIDIR_1699
chr12	112108432	112109665	BIDIR_1700
chr12	112156248	112156425	BIDIR_1701
chr12	112418755	112418896	BIDIR_1702
chr12	112833249	112833556	BIDIR_1703
chr12	112833993	112834515	BIDIR_1704
chr12	112906583	112907216	BIDIR_1705
chr12	113184505	113184939	BIDIR_1706
chr12	113185346	113185588	BIDIR_1707
chr12	114684011	114684333	BIDIR_1708
chr12	114684729	114685013	BIDIR_1709
chr12	116376766	116377333	BIDIR_1710
chr12	116385780	116385926	BIDIR_1711
chr12	116433989	116434853	BIDIR_1712
chr12	116528808	116529485	BIDIR_1713
chr12	116819313	116819422	BIDIR_1714
chr12	117098980	117099097	BIDIR_1715
chr12	117099283	117099543	BIDIR_1716
chr12	117134128	117134501	BIDIR_1717
chr12	117486021	117486670	BIDIR_1718
chr12	117487266	117487880	BIDIR_1719
chr12	118103937	118104258	BIDIR_1720
chr12	118147548	118147839	BIDIR_1721
chr12	119877540	119877973	BIDIR_1722
chr12	120116059	120119683	BIDIR_1723
chr12	120446290	120446493	BIDIR_1724
chr12	120470083	120470269	BIDIR_1725
chr12	120579036	120579150	BIDIR_1726
chr12	120686239	120686511	BIDIR_1727
chr12	121297291	121297397	BIDIR_1728
chr12	121351787	121352054	BIDIR_1729
chr12	121536826	121537400	BIDIR_1730
chr12	121579351	121579445	BIDIR_1731
chr12	121580028	121580874	BIDIR_1732
chr12	121840247	121840347	BIDIR_1733
chr12	122021083	122022439	BIDIR_1734
chr12	122023374	122023666	BIDIR_1735
chr12	122063160	122063538	BIDIR_1736
chr12	122064114	122064434	BIDIR_1737
chr12	122078372	122078918	BIDIR_1738
chr12	122203284	122203625	BIDIR_1739
chr12	122422510	122422596	BIDIR_1740
chr12	122752484	122752958	BIDIR_1741
chr12	122979504	122982260	BIDIR_1742
chr12	123365693	123365927	BIDIR_1743
chr12	123457993	123458687	BIDIR_1744
chr12	123533845	123534448	BIDIR_1745
chr12	123584316	123584734	BIDIR_1746
chr12	123619040	123621749	BIDIR_1747
chr12	123633137	123633489	BIDIR_1748
chr12	123972719	123972824	BIDIR_1749
chr12	124389225	124389405	BIDIR_1750
chr12	124422739	124424383	BIDIR_1751
chr12	124682840	124682949	BIDIR_1752
chr12	124683191	124683580	BIDIR_1753
chr12	124863621	124863712	BIDIR_1754
chr12	125065209	125065400	BIDIR_1755
chr12	125065539	125065621	BIDIR_1756
chr12	130870353	130871254	BIDIR_1757
chr12	131142698	131143287	BIDIR_1758
chr12	131234458	131235533	BIDIR_1759
chr12	131832413	131832563	BIDIR_1760
chr12	131860269	131860772	BIDIR_1761
chr12	131860936	131861210	BIDIR_1762
chr12	132393539	132393770	BIDIR_1763
chr12	132393879	132394039	BIDIR_1764
chr12	132394243	132394402	BIDIR_1765
chr12	132710449	132710766	BIDIR_1766
chr12	132761701	132762569	BIDIR_1767
chr12	132887453	132888087	BIDIR_1768
chr12	132955848	132956235	BIDIR_1769
chr12	133080348	133080484	BIDIR_1770
chr12	133080683	133080776	BIDIR_1771
chr13	18195220	18195381	BIDIR_1772
chr13	19600425	19600501	BIDIR_1773
chr13	19783094	19783186	BIDIR_1774
chr13	20118572	20118674	BIDIR_1775
chr13	20566503	20567651	BIDIR_1776
chr13	20902105	20902204	BIDIR_1777
chr13	20902668	20903025	BIDIR_1778
chr13	23578553	23579042	BIDIR_1779
chr13	23579526	23580206	BIDIR_1780
chr13	23888712	23888915	BIDIR_1781
chr13	24160241	24160320	BIDIR_1782
chr13	24511188	24511324	BIDIR_1783
chr13	24511552	24511657	BIDIR_1784
chr13	24512633	24512913	BIDIR_1785
chr13	24934498	24935449	BIDIR_1786
chr13	26186440	26186720	BIDIR_1787
chr13	26221993	26222682	BIDIR_1788
chr13	27171700	27172613	BIDIR_1789
chr13	27424226	27424845	BIDIR_1790
chr13	27425863	27426029	BIDIR_1791
chr13	27426211	27426340	BIDIR_1792
chr13	27435592	27435695	BIDIR_1793
chr13	27954511	27954971	BIDIR_1794
chr13	30309588	30309750	BIDIR_1795
chr13	30422531	30422811	BIDIR_1796
chr13	32315323	32315567	BIDIR_1797
chr13	32315691	32316157	BIDIR_1798
chr13	33542283	33543956	BIDIR_1799
chr13	34155780	34157345	BIDIR_1800
chr13	34162132	34162776	BIDIR_1801
chr13	34201507	34202122	BIDIR_1802
chr13	34627968	34628892	BIDIR_1803
chr13	34941557	34942670	BIDIR_1804
chr13	36999952	37000075	BIDIR_1805
chr13	39039187	39039324	BIDIR_1806
chr13	40921247	40921622	BIDIR_1807
chr13	41019124	41019583	BIDIR_1808
chr13	41194561	41194784	BIDIR_1809
chr13	41263253	41264060	BIDIR_1810
chr13	41311136	41311369	BIDIR_1811
chr13	41960997	41961290	BIDIR_1812
chr13	42049010	42049391	BIDIR_1813
chr13	42067728	42067908	BIDIR_1814
chr13	42069113	42070112	BIDIR_1815
chr13	42070575	42070933	BIDIR_1816
chr13	42271354	42271610	BIDIR_1817
chr13	44141572	44142408	BIDIR_1818
chr13	44305943	44307064	BIDIR_1819
chr13	44576704	44578675	BIDIR_1820
chr13	45316416	45316532	BIDIR_1821
chr13	45389885	45392122	BIDIR_1822
chr13	45392328	45394526	BIDIR_1823
chr13	45670025	45670386	BIDIR_1824
chr13	45670545	45670849	BIDIR_1825
chr13	46666059	46666133	BIDIR_1826
chr13	46796393	46796580	BIDIR_1827
chr13	46796991	46797400	BIDIR_1828
chr13	48229963	48230779	BIDIR_1829
chr13	48231756	48233477	BIDIR_1830
chr13	48303547	48303820	BIDIR_1831
chr13	48412737	48413266	BIDIR_1832
chr13	48532451	48533057	BIDIR_1833
chr13	48975361	48976747	BIDIR_1834
chr13	49110024	49110455	BIDIR_1835
chr13	49443882	49444540	BIDIR_1836
chr13	49528391	49528893	BIDIR_1837
chr13	50122603	50126926	BIDIR_1838
chr13	50909929	50910036	BIDIR_1839
chr13	51583776	51584252	BIDIR_1840
chr13	51803771	51804568	BIDIR_1841
chr13	60396057	60396698	BIDIR_1842
chr13	66656733	66657043	BIDIR_1843
chr13	66993460	66993871	BIDIR_1844
chr13	66994095	66994574	BIDIR_1845
chr13	66994744	66995132	BIDIR_1846
chr13	67069547	67069627	BIDIR_1847
chr13	67069723	67070183	BIDIR_1848
chr13	67186837	67187576	BIDIR_1849
chr13	71674885	71675072	BIDIR_1850
chr13	71675390	71675470	BIDIR_1851
chr13	73138374	73139612	BIDIR_1852
chr13	75482022	75482396	BIDIR_1853
chr13	79405717	79405965	BIDIR_1854
chr13	79406114	79406395	BIDIR_1855
chr13	79406509	79406915	BIDIR_1856
chr13	79481005	79481323	BIDIR_1857
chr13	79724363	79724637	BIDIR_1858
chr13	87671061	87671710	BIDIR_1859
chr13	87810978	87811251	BIDIR_1860
chr13	89514674	89514770	BIDIR_1861
chr13	90951033	90952199	BIDIR_1862
chr13	93270948	93271287	BIDIR_1863
chr13	93271457	93271551	BIDIR_1864
chr13	94712619	94712727	BIDIR_1865
chr13	94713387	94713459	BIDIR_1866
chr13	95099541	95099647	BIDIR_1867
chr13	95643864	95644247	BIDIR_1868
chr13	97975855	97976990	BIDIR_1869
chr13	99250830	99251050	BIDIR_1870
chr13	99658187	99658629	BIDIR_1871
chr13	99979459	99982347	BIDIR_1872
chr13	100518246	100518346	BIDIR_1873
chr13	100533286	100533713	BIDIR_1874
chr13	102394382	102394499	BIDIR_1875
chr13	102595939	102597010	BIDIR_1876
chr13	102845531	102845969	BIDIR_1877
chr13	106567734	106568518	BIDIR_1878
chr13	108915810	108916454	BIDIR_1879
chr13	109720111	109721388	BIDIR_1880
chr13	109787846	109788599	BIDIR_1881
chr13	109869659	109869830	BIDIR_1882
chr13	109869981	109870065	BIDIR_1883
chr13	110137708	110138339	BIDIR_1884
chr13	110306918	110307060	BIDIR_1885
chr13	110639558	110639684	BIDIR_1886
chr13	110652969	110653169	BIDIR_1887
chr13	111153475	111153771	BIDIR_1888
chr13	111154024	111154273	BIDIR_1889
chr13	112587865	112588428	BIDIR_1890
chr13	112689983	112690071	BIDIR_1891
chr13	113208576	113208769	BIDIR_1892
chr13	113448424	113450248	BIDIR_1893
chr13	113490630	113490737	BIDIR_1894
chr13	113490838	113490966	BIDIR_1895
chr13	113837190	113838074	BIDIR_1896
chr13	113839024	113839105	BIDIR_1897
chr13	114044542	114044993	BIDIR_1898
chr13	114064094	114064519	BIDIR_1899
chr13	114064709	114065817	BIDIR_1900
chr13	114118750	114118857	BIDIR_1901
chr14	20413251	20413649	BIDIR_1902
chr14	20848615	20848732	BIDIR_1903
chr14	20848863	20848945	BIDIR_1904
chr14	20990351	20990580	BIDIR_1905
chr14	21070108	21070293	BIDIR_1906
chr14	21070765	21071340	BIDIR_1907
chr14	21071815	21072027	BIDIR_1908
chr14	21103189	21105064	BIDIR_1909
chr14	21308247	21308566	BIDIR_1910
chr14	22598727	22599216	BIDIR_1911
chr14	22772428	22775117	BIDIR_1912
chr14	22886798	22887661	BIDIR_1913
chr14	22981525	22983762	BIDIR_1914
chr14	23010491	23010717	BIDIR_1915
chr14	23094849	23095801	BIDIR_1916
chr14	23559572	23559703	BIDIR_1917
chr14	23567623	23567969	BIDIR_1918
chr14	23970325	23970468	BIDIR_1919
chr14	23987939	23989097	BIDIR_1920
chr14	24050994	24051262	BIDIR_1921
chr14	24051732	24052098	BIDIR_1922
chr14	24080799	24081145	BIDIR_1923
chr14	24113842	24115420	BIDIR_1924
chr14	24141403	24142054	BIDIR_1925
chr14	24171576	24171663	BIDIR_1926
chr14	24213070	24213891	BIDIR_1927
chr14	24232734	24233029	BIDIR_1928
chr14	24242412	24242854	BIDIR_1929
chr14	24300144	24300953	BIDIR_1930
chr14	30559021	30559256	BIDIR_1931
chr14	30559623	30559845	BIDIR_1932
chr14	31026268	31026791	BIDIR_1933
chr14	31207468	31209109	BIDIR_1934
chr14	31944126	31945512	BIDIR_1935
chr14	31950424	31951157	BIDIR_1936
chr14	32006119	32007559	BIDIR_1937
chr14	32008417	32009927	BIDIR_1938
chr14	32010165	32011284	BIDIR_1939
chr14	32074512	32077284	BIDIR_1940
chr14	32472825	32473591	BIDIR_1941
chr14	32513962	32514668	BIDIR_1942
chr14	34059748	34060938	BIDIR_1943
chr14	34496794	34497452	BIDIR_1944
chr14	34551561	34551655	BIDIR_1945
chr14	34551824	34552017	BIDIR_1946
chr14	34875173	34875613	BIDIR_1947
chr14	34982389	34982645	BIDIR_1948
chr14	35045729	35046915	BIDIR_1949
chr14	35335366	35335937	BIDIR_1950
chr14	35336312	35337387	BIDIR_1951
chr14	35341560	35341666	BIDIR_1952
chr14	35384576	35384895	BIDIR_1953
chr14	35385054	35385985	BIDIR_1954
chr14	36974165	36974252	BIDIR_1955
chr14	37197074	37198160	BIDIR_1956
chr14	37328602	37329937	BIDIR_1957
chr14	37331235	37331337	BIDIR_1958
chr14	39112645	39114721	BIDIR_1959
chr14	39175070	39175379	BIDIR_1960
chr14	39204257	39204356	BIDIR_1961
chr14	39265507	39267357	BIDIR_1962
chr14	44897346	44898209	BIDIR_1963
chr14	45112602	45115723	BIDIR_1964
chr14	45252850	45255554	BIDIR_1965
chr14	49598676	49599225	BIDIR_1966
chr14	49633733	49634337	BIDIR_1967
chr14	49692903	49693197	BIDIR_1968
chr14	49767469	49768267	BIDIR_1969
chr14	49892038	49892856	BIDIR_1970
chr14	49965983	49966189	BIDIR_1971
chr14	49966653	49966762	BIDIR_1972
chr14	49972710	49973265	BIDIR_1973
chr14	49999328	49999434	BIDIR_1974
chr14	50116583	50116795	BIDIR_1975
chr14	50116888	50117330	BIDIR_1976
chr14	50230641	50231595	BIDIR_1977
chr14	50231799	50232095	BIDIR_1978
chr14	50312066	50312652	BIDIR_1979
chr14	50396284	50396398	BIDIR_1980
chr14	50533016	50533106	BIDIR_1981
chr14	50600043	50601356	BIDIR_1982
chr14	50954970	50955077	BIDIR_1983
chr14	50955327	50956936	BIDIR_1984
chr14	51004716	51006081	BIDIR_1985
chr14	51095196	51095403	BIDIR_1986
chr14	52695486	52695968	BIDIR_1987
chr14	52789495	52791042	BIDIR_1988
chr14	52791244	52791960	BIDIR_1989
chr14	53613812	53613970	BIDIR_1990
chr14	53842743	53843239	BIDIR_1991
chr14	53881535	53882274	BIDIR_1992
chr14	54488652	54489323	BIDIR_1993
chr14	55027626	55027793	BIDIR_1994
chr14	55454167	55454696	BIDIR_1995
chr14	57268769	57269538	BIDIR_1996
chr14	58297467	58298584	BIDIR_1997
chr14	59254942	59255110	BIDIR_1998
chr14	59281912	59282017	BIDIR_1999
chr14	59298541	59298629	BIDIR_2000
[truncated: 5,102 more rows]
