# Supplementary material for: Combining signal and sequence to detect RNA polymerase initiation in ATAC-seq data
Source: PLoS One. 2020 Apr 30;15(4):e0232332. doi: 10.1371/journal.pone.0232332 (PMC7192442; doi:10.1371/journal.pone.0232332)
Supplement: S3 File — (ZIP) [file pone.0232332.s013.zip › bidir_annotations/tfit_annotations/THP1_merged_tfit_bidirs.bed]

chr1	29204	29420	BIDIR_1
chr1	29758	30296	BIDIR_2
chr1	96355	97284	BIDIR_3
chr1	97657	98000	BIDIR_4
chr1	199719	199975	BIDIR_5
chr1	273462	273712	BIDIR_6
chr1	376803	377069	BIDIR_7
chr1	604990	605271	BIDIR_8
chr1	642506	643118	BIDIR_9
chr1	643899	644122	BIDIR_10
chr1	826630	826912	BIDIR_11
chr1	827311	827798	BIDIR_12
chr1	1311575	1311828	BIDIR_13
chr1	1405884	1410123	BIDIR_14
chr1	1471512	1471873	BIDIR_15
chr1	1511748	1512314	BIDIR_16
chr1	1574853	1575039	BIDIR_17
chr1	1599622	1599849	BIDIR_18
chr1	1607162	1607341	BIDIR_19
chr1	1692518	1693824	BIDIR_20
chr1	1701476	1704365	BIDIR_21
chr1	1724174	1725206	BIDIR_22
chr1	1746251	1747031	BIDIR_23
chr1	1995983	1996429	BIDIR_24
chr1	2112039	2112126	BIDIR_25
chr1	2112496	2113004	BIDIR_26
chr1	2212831	2213476	BIDIR_27
chr1	2228828	2228918	BIDIR_28
chr1	2412410	2413069	BIDIR_29
chr1	2585501	2585684	BIDIR_30
chr1	2590330	2591565	BIDIR_31
chr1	3480218	3483025	BIDIR_32
chr1	3666486	3667086	BIDIR_33
chr1	3678488	3678743	BIDIR_34
chr1	3717365	3717774	BIDIR_35
chr1	3735585	3735692	BIDIR_36
chr1	3735834	3736032	BIDIR_37
chr1	3796313	3796725	BIDIR_38
chr1	3900252	3900489	BIDIR_39
chr1	3900702	3901077	BIDIR_40
chr1	4755263	4756381	BIDIR_41
chr1	6026518	6030316	BIDIR_42
chr1	6170836	6170981	BIDIR_43
chr1	6388251	6388354	BIDIR_44
chr1	6393174	6394277	BIDIR_45
chr1	6602611	6603210	BIDIR_46
chr1	6743482	6743935	BIDIR_47
chr1	7680212	7681004	BIDIR_48
chr1	7740699	7740911	BIDIR_49
chr1	7844786	7844873	BIDIR_50
chr1	7961308	7961704	BIDIR_51
chr1	8211350	8211847	BIDIR_52
chr1	8423158	8423301	BIDIR_53
chr1	8652912	8653008	BIDIR_54
chr1	8818080	8818163	BIDIR_55
chr1	9069402	9069851	BIDIR_56
chr1	9094079	9094211	BIDIR_57
chr1	9181630	9181747	BIDIR_58
chr1	9651237	9656727	BIDIR_59
chr1	9893273	9893476	BIDIR_60
chr1	9900799	9900916	BIDIR_61
chr1	9943333	9943544	BIDIR_62
chr1	10389251	10389543	BIDIR_63
chr1	10390420	10390998	BIDIR_64
chr1	10446244	10450306	BIDIR_65
chr1	10637827	10637965	BIDIR_66
chr1	11099056	11099738	BIDIR_67
chr1	11262776	11262892	BIDIR_68
chr1	11272366	11275450	BIDIR_69
chr1	11719297	11719496	BIDIR_70
chr1	11731661	11732137	BIDIR_71
chr1	11734711	11737485	BIDIR_72
chr1	11803417	11803692	BIDIR_73
chr1	11805748	11806390	BIDIR_74
chr1	12143068	12143187	BIDIR_75
chr1	12143777	12143865	BIDIR_76
chr1	12143999	12144130	BIDIR_77
chr1	12344387	12345177	BIDIR_78
chr1	12346576	12347351	BIDIR_79
chr1	12615665	12615995	BIDIR_80
chr1	12616150	12616327	BIDIR_81
chr1	12626324	12626395	BIDIR_82
chr1	12627270	12631327	BIDIR_83
chr1	13749036	13749369	BIDIR_84
chr1	15521461	15521653	BIDIR_85
chr1	15603570	15603829	BIDIR_86
chr1	15849320	15849503	BIDIR_87
chr1	15886160	15886485	BIDIR_88
chr1	16012737	16012995	BIDIR_89
chr1	16206959	16207247	BIDIR_90
chr1	16366828	16367065	BIDIR_91
chr1	16440569	16440827	BIDIR_92
chr1	16460456	16463569	BIDIR_93
chr1	16612990	16613099	BIDIR_94
chr1	16754110	16754448	BIDIR_95
chr1	16895710	16896519	BIDIR_96
chr1	16913941	16914307	BIDIR_97
chr1	17066678	17066978	BIDIR_98
chr1	17067130	17067363	BIDIR_99
chr1	17207114	17207380	BIDIR_100
chr1	17569657	17570071	BIDIR_101
chr1	18902925	18903030	BIDIR_102
chr1	19210218	19210506	BIDIR_103
chr1	19251389	19251938	BIDIR_104
chr1	19799533	19800528	BIDIR_105
chr1	21176681	21177117	BIDIR_106
chr1	21783469	21783737	BIDIR_107
chr1	21924704	21924830	BIDIR_108
chr1	21937556	21937643	BIDIR_109
chr1	22025790	22025870	BIDIR_110
chr1	23168676	23169031	BIDIR_111
chr1	23169700	23169957	BIDIR_112
chr1	23170130	23170282	BIDIR_113
chr1	23368362	23369229	BIDIR_114
chr1	23377699	23377841	BIDIR_115
chr1	23402443	23402540	BIDIR_116
chr1	23422418	23422881	BIDIR_117
chr1	23531196	23531570	BIDIR_118
chr1	24321819	24321980	BIDIR_119
chr1	24481214	24481437	BIDIR_120
chr1	24481877	24482105	BIDIR_121
chr1	24930304	24930575	BIDIR_122
chr1	24964847	24965675	BIDIR_123
chr1	25266836	25266982	BIDIR_124
chr1	25267789	25268010	BIDIR_125
chr1	25338129	25338398	BIDIR_126
chr1	25396510	25397066	BIDIR_127
chr1	25617717	25617939	BIDIR_128
chr1	25803600	25804227	BIDIR_129
chr1	25859940	25860068	BIDIR_130
chr1	25861436	25861534	BIDIR_131
chr1	25875594	25875869	BIDIR_132
chr1	25922550	25923117	BIDIR_133
chr1	25923348	25923594	BIDIR_134
chr1	26162026	26162204	BIDIR_135
chr1	26279395	26280561	BIDIR_136
chr1	26305786	26305871	BIDIR_137
chr1	26306411	26307217	BIDIR_138
chr1	26315760	26315934	BIDIR_139
chr1	26541799	26543176	BIDIR_140
chr1	26545321	26549445	BIDIR_141
chr1	26692014	26692909	BIDIR_142
chr1	26789187	26789271	BIDIR_143
chr1	26864914	26865501	BIDIR_144
chr1	27001908	27002474	BIDIR_145
chr1	27155396	27155603	BIDIR_146
chr1	27300274	27300605	BIDIR_147
chr1	27341488	27342193	BIDIR_148
chr1	27365322	27365803	BIDIR_149
chr1	27366859	27367146	BIDIR_150
chr1	27489266	27489450	BIDIR_151
chr1	27631975	27637201	BIDIR_152
chr1	27659427	27659677	BIDIR_153
chr1	27672398	27672502	BIDIR_154
chr1	27726802	27726887	BIDIR_155
chr1	27773756	27774031	BIDIR_156
chr1	27830533	27830691	BIDIR_157
chr1	27864409	27864489	BIDIR_158
chr1	27959833	27960122	BIDIR_159
chr1	28124005	28124086	BIDIR_160
chr1	28173189	28173412	BIDIR_161
chr1	28232918	28233086	BIDIR_162
chr1	28328888	28329141	BIDIR_163
chr1	28369525	28369829	BIDIR_164
chr1	28579345	28582713	BIDIR_165
chr1	28642894	28643472	BIDIR_166
chr1	30725003	30725129	BIDIR_167
chr1	31065836	31065986	BIDIR_168
chr1	31154638	31154726	BIDIR_169
chr1	31364019	31364134	BIDIR_170
chr1	31889302	31889521	BIDIR_171
chr1	31944261	31944775	BIDIR_172
chr1	32013318	32014180	BIDIR_173
chr1	32100596	32100710	BIDIR_174
chr1	32178376	32180617	BIDIR_175
chr1	32205578	32205729	BIDIR_176
chr1	32351431	32351764	BIDIR_177
chr1	32500651	32501039	BIDIR_178
chr1	32539693	32540387	BIDIR_179
chr1	32650255	32651265	BIDIR_180
chr1	33051073	33051221	BIDIR_181
chr1	33256017	33257240	BIDIR_182
chr1	33350266	33350470	BIDIR_183
chr1	34866034	34866215	BIDIR_184
chr1	34968240	34968705	BIDIR_185
chr1	35079371	35079500	BIDIR_186
chr1	35264994	35265185	BIDIR_187
chr1	35454080	35454572	BIDIR_188
chr1	35557321	35557478	BIDIR_189
chr1	35574656	35580708	BIDIR_190
chr1	35769269	35769677	BIDIR_191
chr1	35808766	35808954	BIDIR_192
chr1	36155660	36156193	BIDIR_193
chr1	36397131	36397627	BIDIR_194
chr1	36462293	36462387	BIDIR_195
chr1	37474874	37474963	BIDIR_196
chr1	37946215	37946352	BIDIR_197
chr1	37946702	37947401	BIDIR_198
chr1	38873196	38873661	BIDIR_199
chr1	39025953	39026427	BIDIR_200
chr1	39026668	39026887	BIDIR_201
chr1	39215540	39216040	BIDIR_202
chr1	39738674	39738953	BIDIR_203
chr1	39788942	39791237	BIDIR_204
chr1	39934142	39934652	BIDIR_205
chr1	39936910	39937088	BIDIR_206
chr1	40039325	40040748	BIDIR_207
chr1	40339959	40340269	BIDIR_208
chr1	40352262	40352468	BIDIR_209
chr1	40352635	40353372	BIDIR_210
chr1	40374455	40374660	BIDIR_211
chr1	40399917	40400508	BIDIR_212
chr1	40574935	40575423	BIDIR_213
chr1	40599386	40599945	BIDIR_214
chr1	40665596	40665793	BIDIR_215
chr1	40665955	40666115	BIDIR_216
chr1	40802258	40804126	BIDIR_217
chr1	40825395	40825646	BIDIR_218
chr1	40826071	40826186	BIDIR_219
chr1	40860749	40861250	BIDIR_220
chr1	40862241	40862450	BIDIR_221
chr1	40875721	40875960	BIDIR_222
chr1	40877573	40878070	BIDIR_223
chr1	41012997	41013735	BIDIR_224
chr1	41241129	41241634	BIDIR_225
chr1	41496216	41496478	BIDIR_226
chr1	41497911	41498054	BIDIR_227
chr1	41661647	41663417	BIDIR_228
chr1	41684068	41684349	BIDIR_229
chr1	41727276	41727621	BIDIR_230
chr1	41768604	41769104	BIDIR_231
chr1	42035595	42035807	BIDIR_232
chr1	42335124	42335457	BIDIR_233
chr1	42424328	42424418	BIDIR_234
chr1	42425666	42425774	BIDIR_235
chr1	42456018	42456825	BIDIR_236
chr1	42551092	42551589	BIDIR_237
chr1	42551928	42552166	BIDIR_238
chr1	42658213	42658491	BIDIR_239
chr1	42980450	42980693	BIDIR_240
chr1	43330207	43330419	BIDIR_241
chr1	43648995	43651011	BIDIR_242
chr1	43813831	43815555	BIDIR_243
chr1	44213153	44213752	BIDIR_244
chr1	44631790	44632029	BIDIR_245
chr1	44684678	44684801	BIDIR_246
chr1	44730889	44731708	BIDIR_247
chr1	44807272	44808028	BIDIR_248
chr1	44819859	44820101	BIDIR_249
chr1	45115048	45115131	BIDIR_250
chr1	45303590	45304247	BIDIR_251
chr1	45326804	45326964	BIDIR_252
chr1	45521759	45522007	BIDIR_253
chr1	46065440	46065721	BIDIR_254
chr1	46070330	46070519	BIDIR_255
chr1	46133300	46133435	BIDIR_256
chr1	46247924	46248350	BIDIR_257
chr1	46340504	46341001	BIDIR_258
chr1	46614074	46615205	BIDIR_259
chr1	46616547	46616966	BIDIR_260
chr1	47084741	47086920	BIDIR_261
chr1	47333631	47333906	BIDIR_262
chr1	47437575	47437769	BIDIR_263
chr1	48611679	48612155	BIDIR_264
chr1	48616731	48616973	BIDIR_265
chr1	48617260	48617736	BIDIR_266
chr1	48878631	48879031	BIDIR_267
chr1	50378365	50378599	BIDIR_268
chr1	50378690	50379027	BIDIR_269
chr1	51214948	51215111	BIDIR_270
chr1	51237089	51237213	BIDIR_271
chr1	51314537	51314682	BIDIR_272
chr1	53220434	53220873	BIDIR_273
chr1	54407706	54407916	BIDIR_274
chr1	54543916	54544018	BIDIR_275
chr1	54652217	54652453	BIDIR_276
chr1	54885873	54886869	BIDIR_277
chr1	54887049	54887368	BIDIR_278
chr1	54887841	54888028	BIDIR_279
chr1	55215297	55215503	BIDIR_280
chr1	58903729	58904200	BIDIR_281
chr1	59296456	59296908	BIDIR_282
chr1	59698263	59698347	BIDIR_283
chr1	60575722	60575857	BIDIR_284
chr1	62435663	62437292	BIDIR_285
chr1	62783984	62784137	BIDIR_286
chr1	62784398	62784676	BIDIR_287
chr1	63593579	63593971	BIDIR_288
chr1	65067583	65067923	BIDIR_289
chr1	65421432	65422262	BIDIR_290
chr1	66335915	66336325	BIDIR_291
chr1	66395190	66396457	BIDIR_292
chr1	66739206	66740076	BIDIR_293
chr1	66751832	66753010	BIDIR_294
chr1	66929446	66931030	BIDIR_295
chr1	67053109	67053191	BIDIR_296
chr1	67306811	67309496	BIDIR_297
chr1	67430187	67431236	BIDIR_298
chr1	67686601	67686950	BIDIR_299
chr1	67733029	67733123	BIDIR_300
chr1	68160918	68161015	BIDIR_301
chr1	68161360	68161479	BIDIR_302
chr1	68496611	68497595	BIDIR_303
chr1	70042287	70042510	BIDIR_304
chr1	70221152	70221627	BIDIR_305
chr1	70354614	70354828	BIDIR_306
chr1	71448477	71448593	BIDIR_307
chr1	75710844	75711078	BIDIR_308
chr1	75724426	75724871	BIDIR_309
chr1	75785657	75786807	BIDIR_310
chr1	77219300	77219545	BIDIR_311
chr1	77533911	77534267	BIDIR_312
chr1	77534565	77534745	BIDIR_313
chr1	77978210	77978502	BIDIR_314
chr1	77978899	77979313	BIDIR_315
chr1	78004274	78004768	BIDIR_316
chr1	81724431	81724666	BIDIR_317
chr1	81734165	81734240	BIDIR_318
chr1	81736994	81737196	BIDIR_319
chr1	81799706	81804466	BIDIR_320
chr1	84479127	84479373	BIDIR_321
chr1	84584006	84588094	BIDIR_322
chr1	84690387	84690474	BIDIR_323
chr1	85151784	85151952	BIDIR_324
chr1	85153953	85155777	BIDIR_325
chr1	85276083	85276358	BIDIR_326
chr1	85463905	85464002	BIDIR_327
chr1	86395948	86396314	BIDIR_328
chr1	86757778	86757902	BIDIR_329
chr1	86915282	86915421	BIDIR_330
chr1	87148730	87148958	BIDIR_331
chr1	87151115	87152657	BIDIR_332
chr1	87176006	87176297	BIDIR_333
chr1	87193948	87194343	BIDIR_334
chr1	87212475	87212562	BIDIR_335
chr1	88930181	88930293	BIDIR_336
chr1	89022686	89022967	BIDIR_337
chr1	89819858	89823863	BIDIR_338
chr1	91021942	91022320	BIDIR_339
chr1	91500530	91501094	BIDIR_340
chr1	92080267	92080617	BIDIR_341
chr1	92298836	92299112	BIDIR_342
chr1	92486327	92487590	BIDIR_343
chr1	92784887	92785479	BIDIR_344
chr1	92831763	92832909	BIDIR_345
chr1	92961360	92961478	BIDIR_346
chr1	93178543	93182775	BIDIR_347
chr1	93345692	93345935	BIDIR_348
chr1	93485688	93486049	BIDIR_349
chr1	93879132	93879371	BIDIR_350
chr1	94418061	94418376	BIDIR_351
chr1	94541831	94542082	BIDIR_352
chr1	94720490	94720692	BIDIR_353
chr1	94735331	94735934	BIDIR_354
chr1	94755334	94755539	BIDIR_355
chr1	94962481	94962711	BIDIR_356
chr1	94962868	94963166	BIDIR_357
chr1	95072592	95073241	BIDIR_358
chr1	97848132	97848493	BIDIR_359
chr1	97921421	97921532	BIDIR_360
chr1	99849952	99850169	BIDIR_361
chr1	99969852	99970075	BIDIR_362
chr1	100037940	100038216	BIDIR_363
chr1	100265969	100266332	BIDIR_364
chr1	101025674	101025992	BIDIR_365
chr1	104467083	104467183	BIDIR_366
chr1	107056501	107056711	BIDIR_367
chr1	107963815	107966150	BIDIR_368
chr1	108114300	108114539	BIDIR_369
chr1	108118025	108118221	BIDIR_370
chr1	108118371	108118809	BIDIR_371
chr1	108199775	108200829	BIDIR_372
chr1	108272590	108274265	BIDIR_373
chr1	108305938	108306419	BIDIR_374
chr1	108660968	108661597	BIDIR_375
chr1	108747619	108748644	BIDIR_376
chr1	108992154	108992496	BIDIR_377
chr1	109214893	109215102	BIDIR_378
chr1	109493880	109494210	BIDIR_379
chr1	109619597	109619924	BIDIR_380
chr1	109620695	109621320	BIDIR_381
chr1	109655953	109656203	BIDIR_382
chr1	109657053	109657270	BIDIR_383
chr1	109687606	109687888	BIDIR_384
chr1	109688470	109688769	BIDIR_385
chr1	109763168	109763467	BIDIR_386
chr1	109763822	109764069	BIDIR_387
chr1	110034277	110034598	BIDIR_388
chr1	110430508	110430911	BIDIR_389
chr1	110619803	110619908	BIDIR_390
chr1	111139406	111139749	BIDIR_391
chr1	111139989	111140331	BIDIR_392
chr1	111205360	111205635	BIDIR_393
chr1	111219693	111219806	BIDIR_394
chr1	111489684	111490005	BIDIR_395
chr1	111503700	111503866	BIDIR_396
chr1	111505874	111506105	BIDIR_397
chr1	111619352	111620163	BIDIR_398
chr1	111773593	111773681	BIDIR_399
chr1	112396297	112396462	BIDIR_400
chr1	112722730	112722998	BIDIR_401
chr1	112860646	112860761	BIDIR_402
chr1	113391518	113391676	BIDIR_403
chr1	113509530	113509662	BIDIR_404
chr1	113510355	113510440	BIDIR_405
chr1	113812139	113812784	BIDIR_406
chr1	113940526	113940992	BIDIR_407
chr1	114341861	114342253	BIDIR_408
chr1	114342486	114342753	BIDIR_409
chr1	114757835	114758127	BIDIR_410
chr1	116418371	116418535	BIDIR_411
chr1	116570914	116571125	BIDIR_412
chr1	117778796	117778871	BIDIR_413
chr1	118963935	118964043	BIDIR_414
chr1	118964201	118964302	BIDIR_415
chr1	119140177	119140602	BIDIR_416
chr1	119648314	119648434	BIDIR_417
chr1	119712739	119712919	BIDIR_418
chr1	120069487	120069776	BIDIR_419
chr1	120078838	120083056	BIDIR_420
chr1	120123772	120124262	BIDIR_421
chr1	120144753	120145016	BIDIR_422
chr1	120176384	120176597	BIDIR_423
chr1	120271819	120272090	BIDIR_424
chr1	120414834	120415177	BIDIR_425
chr1	120467706	120470844	BIDIR_426
chr1	120557977	120558121	BIDIR_427
chr1	120558360	120558911	BIDIR_428
chr1	120580937	120581108	BIDIR_429
chr1	120626507	120626648	BIDIR_430
chr1	120640801	120641018	BIDIR_431
chr1	120850617	120851379	BIDIR_432
chr1	120891548	120891846	BIDIR_433
chr1	120905189	120905421	BIDIR_434
chr1	120905654	120905744	BIDIR_435
chr1	120979797	120985092	BIDIR_436
chr1	121051885	121052561	BIDIR_437
chr1	121073755	121074293	BIDIR_438
chr1	121159973	121160564	BIDIR_439
chr1	121270658	121272009	BIDIR_440
chr1	121515618	121520026	BIDIR_441
chr1	125090514	125090653	BIDIR_442
chr1	143338916	143339229	BIDIR_443
chr1	143343919	143344175	BIDIR_444
chr1	143699227	143699370	BIDIR_445
chr1	143719967	143720454	BIDIR_446
chr1	143720650	143721139	BIDIR_447
chr1	143799994	143800208	BIDIR_448
chr1	143838396	143838458	BIDIR_449
chr1	143839250	143840462	BIDIR_450
chr1	143844676	143844850	BIDIR_451
chr1	143845172	143845266	BIDIR_452
chr1	143845403	143845614	BIDIR_453
chr1	143861385	143861698	BIDIR_454
chr1	143944847	143945192	BIDIR_455
chr1	143947392	143947999	BIDIR_456
chr1	144164486	144164803	BIDIR_457
chr1	144169447	144169767	BIDIR_458
chr1	144362187	144362263	BIDIR_459
chr1	144364685	144364800	BIDIR_460
chr1	144372693	144372952	BIDIR_461
chr1	144546236	144547097	BIDIR_462
chr1	144593689	144593822	BIDIR_463
chr1	144594589	144594878	BIDIR_464
chr1	144617125	144617208	BIDIR_465
chr1	144617795	144618348	BIDIR_466
chr1	144705738	144705890	BIDIR_467
chr1	144799860	144799985	BIDIR_468
chr1	145093531	145097115	BIDIR_469
chr1	145160964	145161211	BIDIR_470
chr1	145213540	145217108	BIDIR_471
chr1	145287622	145287888	BIDIR_472
chr1	145608426	145608738	BIDIR_473
chr1	145823915	145824278	BIDIR_474
chr1	145858960	145859310	BIDIR_475
chr1	145927374	145927832	BIDIR_476
chr1	146051956	146052491	BIDIR_477
chr1	146284807	146285204	BIDIR_478
chr1	146386922	146387803	BIDIR_479
chr1	146471912	146472637	BIDIR_480
chr1	146472879	146472955	BIDIR_481
chr1	146938123	146938501	BIDIR_482
chr1	147084585	147084974	BIDIR_483
chr1	147242511	147243625	BIDIR_484
chr1	147625561	147628061	BIDIR_485
chr1	147928806	147929023	BIDIR_486
chr1	148099087	148103846	BIDIR_487
chr1	148155612	148156223	BIDIR_488
chr1	148318440	148318938	BIDIR_489
chr1	148334890	148335076	BIDIR_490
chr1	148522100	148522353	BIDIR_491
chr1	148735590	148735987	BIDIR_492
chr1	148748998	148749839	BIDIR_493
chr1	148757820	148760485	BIDIR_494
chr1	148883652	148883921	BIDIR_495
chr1	148885017	148886416	BIDIR_496
chr1	148913256	148913357	BIDIR_497
chr1	148929699	148930075	BIDIR_498
chr1	148931087	148931542	BIDIR_499
chr1	148951919	148952638	BIDIR_500
chr1	148962747	148963128	BIDIR_501
chr1	149103356	149103731	BIDIR_502
chr1	149585626	149585958	BIDIR_503
chr1	149708133	149708408	BIDIR_504
chr1	149746839	149747519	BIDIR_505
chr1	149747684	149749269	BIDIR_506
chr1	149769306	149769599	BIDIR_507
chr1	149841591	149843901	BIDIR_508
chr1	149849910	149852179	BIDIR_509
chr1	149886349	149887444	BIDIR_510
chr1	149927767	149927986	BIDIR_511
chr1	150067060	150067870	BIDIR_512
chr1	150162936	150163580	BIDIR_513
chr1	150163999	150165826	BIDIR_514
chr1	150268859	150269383	BIDIR_515
chr1	150272546	150272852	BIDIR_516
chr1	150515392	150515836	BIDIR_517
chr1	150545851	150546658	BIDIR_518
chr1	150629772	150629903	BIDIR_519
chr1	150763725	150763878	BIDIR_520
chr1	150850423	150850511	BIDIR_521
chr1	150875918	150876295	BIDIR_522
chr1	150926255	150926493	BIDIR_523
chr1	150977336	150977667	BIDIR_524
chr1	151006391	151006671	BIDIR_525
chr1	151006790	151006916	BIDIR_526
chr1	151008287	151008551	BIDIR_527
chr1	151008703	151009057	BIDIR_528
chr1	151059492	151059678	BIDIR_529
chr1	151070379	151071033	BIDIR_530
chr1	151157089	151157497	BIDIR_531
chr1	151219546	151219700	BIDIR_532
chr1	151254576	151254887	BIDIR_533
chr1	151326879	151328049	BIDIR_534
chr1	151459093	151459758	BIDIR_535
chr1	151473529	151473630	BIDIR_536
chr1	151611410	151612598	BIDIR_537
chr1	151647571	151648029	BIDIR_538
chr1	151762945	151763150	BIDIR_539
chr1	151763417	151763670	BIDIR_540
chr1	152047956	152048509	BIDIR_541
chr1	153536122	153536393	BIDIR_542
chr1	153545651	153545946	BIDIR_543
chr1	153565723	153566012	BIDIR_544
chr1	153658565	153658797	BIDIR_545
chr1	153977557	153977754	BIDIR_546
chr1	154220320	154220963	BIDIR_547
chr1	154326212	154326453	BIDIR_548
chr1	154406439	154408446	BIDIR_549
chr1	154501392	154501777	BIDIR_550
chr1	154627158	154627458	BIDIR_551
chr1	154936544	154936734	BIDIR_552
chr1	154973856	154975317	BIDIR_553
chr1	155051050	155051399	BIDIR_554
chr1	155135521	155136041	BIDIR_555
chr1	155136284	155136599	BIDIR_556
chr1	155194509	155195090	BIDIR_557
chr1	155227342	155227924	BIDIR_558
chr1	155241061	155241666	BIDIR_559
chr1	155245023	155245318	BIDIR_560
chr1	155273670	155273818	BIDIR_561
chr1	155562682	155563058	BIDIR_562
chr1	155687902	155688080	BIDIR_563
chr1	155856540	155858015	BIDIR_564
chr1	155860361	155860869	BIDIR_565
chr1	155980900	155985443	BIDIR_566
chr1	156054540	156054941	BIDIR_567
chr1	156153720	156154636	BIDIR_568
chr1	156193640	156194233	BIDIR_569
chr1	156212758	156213381	BIDIR_570
chr1	156523982	156524069	BIDIR_571
chr1	156601328	156601594	BIDIR_572
chr1	156728353	156728525	BIDIR_573
chr1	156728672	156729041	BIDIR_574
chr1	156767737	156767863	BIDIR_575
chr1	157138242	157138616	BIDIR_576
chr1	157403439	157404627	BIDIR_577
chr1	158149561	158149917	BIDIR_578
chr1	158150491	158150829	BIDIR_579
chr1	158180711	158181023	BIDIR_580
chr1	158989894	158989970	BIDIR_581
chr1	159009792	159010020	BIDIR_582
chr1	159015560	159015924	BIDIR_583
chr1	159055104	159056957	BIDIR_584
chr1	159829088	159829197	BIDIR_585
chr1	159854697	159855045	BIDIR_586
chr1	159923971	159925007	BIDIR_587
chr1	159925395	159925592	BIDIR_588
chr1	159937480	159937800	BIDIR_589
chr1	159938105	159938801	BIDIR_590
chr1	160029242	160031614	BIDIR_591
chr1	160031789	160032105	BIDIR_592
chr1	160262154	160262902	BIDIR_593
chr1	160646919	160647326	BIDIR_594
chr1	160657381	160657899	BIDIR_595
chr1	160665564	160666100	BIDIR_596
chr1	160696871	160696953	BIDIR_597
chr1	160862070	160862479	BIDIR_598
chr1	160862755	160862930	BIDIR_599
chr1	160863785	160864122	BIDIR_600
chr1	160936251	160936360	BIDIR_601
chr1	161016773	161017167	BIDIR_602
chr1	161021390	161021563	BIDIR_603
chr1	161068382	161068732	BIDIR_604
chr1	161069559	161070287	BIDIR_605
chr1	161117920	161118224	BIDIR_606
chr1	161153757	161154134	BIDIR_607
chr1	161362395	161363134	BIDIR_608
chr1	161523864	161523937	BIDIR_609
chr1	161530881	161531497	BIDIR_610
chr1	161540053	161540411	BIDIR_611
chr1	161562527	161562754	BIDIR_612
chr1	161606378	161606498	BIDIR_613
chr1	161612492	161613003	BIDIR_614
chr1	161643874	161644101	BIDIR_615
chr1	161726911	161727123	BIDIR_616
chr1	161728361	161728456	BIDIR_617
chr1	161749906	161750963	BIDIR_618
chr1	161765283	161765404	BIDIR_619
chr1	161766116	161766454	BIDIR_620
chr1	162230170	162230425	BIDIR_621
chr1	162498098	162498754	BIDIR_622
chr1	162561129	162561627	BIDIR_623
chr1	162791033	162791222	BIDIR_624
chr1	164296311	164296398	BIDIR_625
chr1	164296505	164297052	BIDIR_626
chr1	165630918	165631371	BIDIR_627
chr1	165631728	165632434	BIDIR_628
chr1	165698427	165698826	BIDIR_629
chr1	165768181	165768286	BIDIR_630
chr1	165768750	165769114	BIDIR_631
chr1	167082904	167083047	BIDIR_632
chr1	167219966	167220978	BIDIR_633
chr1	167454857	167455203	BIDIR_634
chr1	167455403	167455751	BIDIR_635
chr1	167553457	167553571	BIDIR_636
chr1	167564648	167565041	BIDIR_637
chr1	167631830	167633176	BIDIR_638
chr1	167752932	167753611	BIDIR_639
chr1	168178580	168180231	BIDIR_640
chr1	168225524	168225664	BIDIR_641
chr1	169132569	169132669	BIDIR_642
chr1	169368064	169368343	BIDIR_643
chr1	169368545	169368637	BIDIR_644
chr1	169794725	169795097	BIDIR_645
chr1	170531920	170533336	BIDIR_646
chr1	171485234	171485699	BIDIR_647
chr1	171486171	171486352	BIDIR_648
chr1	171741978	171742265	BIDIR_649
chr1	173476679	173476776	BIDIR_650
chr1	173823467	173823991	BIDIR_651
chr1	173824386	173825035	BIDIR_652
chr1	174022433	174023271	BIDIR_653
chr1	174159239	174159684	BIDIR_654
chr1	174613437	174613522	BIDIR_655
chr1	175044686	175044956	BIDIR_656
chr1	175191854	175191992	BIDIR_657
chr1	175192825	175193085	BIDIR_658
chr1	178056061	178056212	BIDIR_659
chr1	178093388	178094107	BIDIR_660
chr1	178726275	178726439	BIDIR_661
chr1	179026210	179026344	BIDIR_662
chr1	179129796	179129906	BIDIR_663
chr1	179365625	179365785	BIDIR_664
chr1	179954385	179954966	BIDIR_665
chr1	180154330	180154974	BIDIR_666
chr1	180503354	180503520	BIDIR_667
chr1	181033177	181033356	BIDIR_668
chr1	181033897	181034064	BIDIR_669
chr1	181128334	181128477	BIDIR_670
chr1	181482650	181483079	BIDIR_671
chr1	182029953	182030207	BIDIR_672
chr1	182259137	182259265	BIDIR_673
chr1	182259458	182259843	BIDIR_674
chr1	182614889	182615267	BIDIR_675
chr1	182789158	182789287	BIDIR_676
chr1	183260011	183260718	BIDIR_677
chr1	183279016	183279363	BIDIR_678
chr1	183279948	183280325	BIDIR_679
chr1	183471149	183473259	BIDIR_680
chr1	183593451	183593735	BIDIR_681
chr1	183604855	183605155	BIDIR_682
chr1	183633929	183634038	BIDIR_683
chr1	183928354	183928444	BIDIR_684
chr1	183929406	183929822	BIDIR_685
chr1	183931117	183931236	BIDIR_686
chr1	184051572	184051751	BIDIR_687
chr1	184386351	184387387	BIDIR_688
chr1	184792489	184792936	BIDIR_689
chr1	184973579	184973800	BIDIR_690
chr1	185155967	185157681	BIDIR_691
chr1	186374978	186376049	BIDIR_692
chr1	186680338	186680458	BIDIR_693
chr1	193058530	193058709	BIDIR_694
chr1	197145992	197146912	BIDIR_695
chr1	197201104	197201517	BIDIR_696
chr1	197201710	197202847	BIDIR_697
chr1	197759699	197760301	BIDIR_698
chr1	198156845	198157106	BIDIR_699
chr1	198159052	198159332	BIDIR_700
chr1	198641308	198641494	BIDIR_701
chr1	199041449	199042117	BIDIR_702
chr1	200242524	200242849	BIDIR_703
chr1	200243224	200243483	BIDIR_704
chr1	200620739	200620891	BIDIR_705
chr1	200669754	200670267	BIDIR_706
chr1	200856604	200857575	BIDIR_707
chr1	200857898	200858203	BIDIR_708
chr1	200858656	200858748	BIDIR_709
chr1	200896394	200897419	BIDIR_710
chr1	201171456	201171562	BIDIR_711
chr1	201507016	201507277	BIDIR_712
chr1	201713334	201713928	BIDIR_713
chr1	201714221	201715417	BIDIR_714
chr1	201732489	201733111	BIDIR_715
chr1	201982927	201983629	BIDIR_716
chr1	202858837	202859060	BIDIR_717
chr1	203200011	203200716	BIDIR_718
chr1	203202512	203203024	BIDIR_719
chr1	203290012	203291109	BIDIR_720
chr1	203769504	203769673	BIDIR_721
chr1	203769786	203769949	BIDIR_722
chr1	204286768	204287313	BIDIR_723
chr1	204413876	204417937	BIDIR_724
chr1	205210552	205211113	BIDIR_725
chr1	205211306	205211970	BIDIR_726
chr1	205631377	205632666	BIDIR_727
chr1	205749055	205749562	BIDIR_728
chr1	205774992	205775168	BIDIR_729
chr1	205775350	205775566	BIDIR_730
chr1	206003325	206003551	BIDIR_731
chr1	206106168	206106519	BIDIR_732
chr1	206175394	206176109	BIDIR_733
chr1	206178352	206179034	BIDIR_734
chr1	206470337	206470573	BIDIR_735
chr1	206558193	206558327	BIDIR_736
chr1	206685783	206686144	BIDIR_737
chr1	206930460	206930571	BIDIR_738
chr1	207050957	207051200	BIDIR_739
chr1	207052867	207052963	BIDIR_740
chr1	209674299	209676308	BIDIR_741
chr1	209704784	209704903	BIDIR_742
chr1	209726417	209726560	BIDIR_743
chr1	209733984	209734505	BIDIR_744
chr1	209768386	209768670	BIDIR_745
chr1	209769249	209770999	BIDIR_746
chr1	209827730	209828062	BIDIR_747
chr1	210328605	210329235	BIDIR_748
chr1	210374196	210374269	BIDIR_749
chr1	211606499	211606634	BIDIR_750
chr1	212051469	212051685	BIDIR_751
chr1	212254823	212255402	BIDIR_752
chr1	212255828	212256645	BIDIR_753
chr1	212286168	212286539	BIDIR_754
chr1	212558837	212559140	BIDIR_755
chr1	212671443	212671648	BIDIR_756
chr1	212683406	212683625	BIDIR_757
chr1	212698806	212700647	BIDIR_758
chr1	212700805	212701850	BIDIR_759
chr1	212791777	212791979	BIDIR_760
chr1	213014897	213016639	BIDIR_761
chr1	213051104	213051291	BIDIR_762
chr1	213327146	213327606	BIDIR_763
chr1	214280994	214281575	BIDIR_764
chr1	214361586	214361679	BIDIR_765
chr1	214427835	214427977	BIDIR_766
chr1	214428097	214428287	BIDIR_767
chr1	215567097	215567504	BIDIR_768
chr1	215568356	215568448	BIDIR_769
chr1	216596010	216596168	BIDIR_770
chr1	216596281	216596514	BIDIR_771
chr1	217919807	217920429	BIDIR_772
chr1	218463308	218463567	BIDIR_773
chr1	218588845	218589102	BIDIR_774
chr1	219587854	219588305	BIDIR_775
chr1	220046358	220046845	BIDIR_776
chr1	220117367	220117646	BIDIR_777
chr1	220144091	220154809	BIDIR_778
chr1	220832432	220832512	BIDIR_779
chr1	220834229	220835403	BIDIR_780
chr1	221707322	221707630	BIDIR_781
chr1	221708003	221708381	BIDIR_782
chr1	221741872	221742342	BIDIR_783
chr1	221742721	221743125	BIDIR_784
chr1	222455222	222455441	BIDIR_785
chr1	222590135	222590225	BIDIR_786
chr1	222712438	222712653	BIDIR_787
chr1	223845556	223847233	BIDIR_788
chr1	223912470	223913007	BIDIR_789
chr1	223913730	223913910	BIDIR_790
chr1	223929956	223930084	BIDIR_791
chr1	224114006	224114195	BIDIR_792
chr1	224169217	224169408	BIDIR_793
chr1	224217232	224218638	BIDIR_794
chr1	224244737	224244823	BIDIR_795
chr1	224434695	224434956	BIDIR_796
chr1	224497732	224498938	BIDIR_797
chr1	224503197	224504044	BIDIR_798
chr1	225397101	225401186	BIDIR_799
chr1	225467086	225467335	BIDIR_800
chr1	225778154	225778381	BIDIR_801
chr1	225951250	225951381	BIDIR_802
chr1	225999298	226000610	BIDIR_803
chr1	226034418	226034632	BIDIR_804
chr1	226034803	226034898	BIDIR_805
chr1	226064299	226064402	BIDIR_806
chr1	226082983	226083216	BIDIR_807
chr1	226083439	226083628	BIDIR_808
chr1	226110803	226111947	BIDIR_809
chr1	226127842	226128182	BIDIR_810
chr1	226308528	226309824	BIDIR_811
chr1	226405639	226405746	BIDIR_812
chr1	226407932	226408225	BIDIR_813
chr1	226643307	226643700	BIDIR_814
chr1	226680097	226680274	BIDIR_815
chr1	226703542	226703673	BIDIR_816
chr1	226827637	226827778	BIDIR_817
chr1	226828260	226828383	BIDIR_818
chr1	226882714	226882962	BIDIR_819
chr1	226937946	226938267	BIDIR_820
chr1	226939723	226940324	BIDIR_821
chr1	227542332	227542507	BIDIR_822
chr1	227542732	227542873	BIDIR_823
chr1	227924638	227925511	BIDIR_824
chr1	228213154	228213262	BIDIR_825
chr1	228213490	228213639	BIDIR_826
chr1	228377481	228377568	BIDIR_827
chr1	228378635	228378742	BIDIR_828
chr1	228407077	228407249	BIDIR_829
chr1	228445762	228446078	BIDIR_830
chr1	228457584	228458250	BIDIR_831
chr1	228938625	228938962	BIDIR_832
chr1	228990354	228990866	BIDIR_833
chr1	229027621	229027741	BIDIR_834
chr1	229157623	229157718	BIDIR_835
chr1	229158319	229158691	BIDIR_836
chr1	229250182	229250725	BIDIR_837
chr1	229558701	229559237	BIDIR_838
chr1	229579035	229579119	BIDIR_839
chr1	229579451	229579822	BIDIR_840
chr1	230153657	230153833	BIDIR_841
chr1	230153988	230154244	BIDIR_842
chr1	230642661	230643004	BIDIR_843
chr1	230708771	230708868	BIDIR_844
chr1	230713540	230714601	BIDIR_845
chr1	230747619	230747734	BIDIR_846
chr1	230747956	230748243	BIDIR_847
chr1	231021744	231021841	BIDIR_848
chr1	231039406	231039633	BIDIR_849
chr1	231241083	231241278	BIDIR_850
chr1	231337687	231338344	BIDIR_851
chr1	231419936	231420827	BIDIR_852
chr1	231422109	231422700	BIDIR_853
chr1	231610432	231610683	BIDIR_854
chr1	231613499	231613687	BIDIR_855
chr1	231626433	231626886	BIDIR_856
chr1	231627333	231627532	BIDIR_857
chr1	231803445	231803608	BIDIR_858
chr1	232805271	232805476	BIDIR_859
chr1	232950386	232950576	BIDIR_860
chr1	232984108	232985842	BIDIR_861
chr1	233224288	233225141	BIDIR_862
chr1	234356919	234357079	BIDIR_863
chr1	234373179	234373740	BIDIR_864
chr1	234488976	234489092	BIDIR_865
chr1	234522380	234523022	BIDIR_866
chr1	234523473	234523880	BIDIR_867
chr1	234610019	234613162	BIDIR_868
chr1	234646049	234646131	BIDIR_869
chr1	234656986	234657662	BIDIR_870
chr1	234709797	234710003	BIDIR_871
chr1	234723340	234725271	BIDIR_872
chr1	234727093	234727555	BIDIR_873
chr1	234875751	234877350	BIDIR_874
chr1	234915786	234916702	BIDIR_875
chr1	234918440	234919238	BIDIR_876
chr1	235011598	235012775	BIDIR_877
chr1	235082706	235084387	BIDIR_878
chr1	235327937	235329498	BIDIR_879
chr1	235367561	235367778	BIDIR_880
chr1	235862435	235867910	BIDIR_881
chr1	235916743	235916825	BIDIR_882
chr1	235917312	235917885	BIDIR_883
chr1	235941807	235943008	BIDIR_884
chr1	235954423	235955871	BIDIR_885
chr1	235971046	235972619	BIDIR_886
chr1	236065021	236065444	BIDIR_887
chr1	236267736	236267815	BIDIR_888
chr1	236503257	236503457	BIDIR_889
chr1	236522553	236526588	BIDIR_890
chr1	239719855	239720003	BIDIR_891
chr1	241551784	241552250	BIDIR_892
chr1	241847802	241848323	BIDIR_893
chr1	243253707	243255128	BIDIR_894
chr1	243255247	243256546	BIDIR_895
chr1	243750529	243750693	BIDIR_896
chr1	244047579	244047907	BIDIR_897
chr1	244299401	244299641	BIDIR_898
chr1	244451205	244451287	BIDIR_899
chr1	244461218	244461491	BIDIR_900
chr1	244864010	244865059	BIDIR_901
chr1	244904304	244904514	BIDIR_902
chr1	244918618	244919170	BIDIR_903
chr1	244920844	244921345	BIDIR_904
chr1	244966947	244973328	BIDIR_905
chr1	245051233	245051882	BIDIR_906
chr1	245054011	245054608	BIDIR_907
chr1	245167924	245168038	BIDIR_908
chr1	245169447	245169640	BIDIR_909
chr1	245230653	245230737	BIDIR_910
chr1	245307516	245307814	BIDIR_911
chr1	245311070	245311264	BIDIR_912
chr1	245500688	245501084	BIDIR_913
chr1	245501650	245501978	BIDIR_914
chr1	246220041	246220150	BIDIR_915
chr1	246409098	246409301	BIDIR_916
chr1	246409404	246409497	BIDIR_917
chr1	246527473	246527714	BIDIR_918
chr1	246573518	246573816	BIDIR_919
chr1	246699128	246699468	BIDIR_920
chr1	246931795	246932017	BIDIR_921
chr1	247007565	247007643	BIDIR_922
chr1	247078770	247079006	BIDIR_923
chr1	247079540	247079819	BIDIR_924
chr1	247104240	247104445	BIDIR_925
chr1	247416012	247416303	BIDIR_926
chr1	247857098	247857322	BIDIR_927
chr1	247857472	247857842	BIDIR_928
chr1	248837682	248838554	BIDIR_929
chr10	136180	136456	BIDIR_930
chr10	329434	329513	BIDIR_931
chr10	4826299	4827154	BIDIR_932
chr10	5025468	5025565	BIDIR_933
chr10	5025665	5025952	BIDIR_934
chr10	5253708	5254136	BIDIR_935
chr10	5266106	5266186	BIDIR_936
chr10	5551782	5552132	BIDIR_937
chr10	5684440	5684926	BIDIR_938
chr10	5813154	5813703	BIDIR_939
chr10	5888413	5889175	BIDIR_940
chr10	5976063	5976236	BIDIR_941
chr10	6275235	6275517	BIDIR_942
chr10	6328709	6328798	BIDIR_943
chr10	6474110	6474347	BIDIR_944
chr10	7084288	7084568	BIDIR_945
chr10	7085183	7085278	BIDIR_946
chr10	7444576	7444779	BIDIR_947
chr10	7471710	7472334	BIDIR_948
chr10	7475623	7475825	BIDIR_949
chr10	7487179	7488530	BIDIR_950
chr10	7788515	7788646	BIDIR_951
chr10	11165331	11165593	BIDIR_952
chr10	11180264	11180556	BIDIR_953
chr10	11344949	11345187	BIDIR_954
chr10	11611711	11611853	BIDIR_955
chr10	12042595	12043842	BIDIR_956
chr10	12053550	12053761	BIDIR_957
chr10	12054166	12054323	BIDIR_958
chr10	12103519	12104223	BIDIR_959
chr10	12195799	12196320	BIDIR_960
chr10	12349526	12349651	BIDIR_961
chr10	13300041	13300258	BIDIR_962
chr10	13348024	13348707	BIDIR_963
chr10	13349001	13351278	BIDIR_964
chr10	13642828	13643042	BIDIR_965
chr10	13713424	13713569	BIDIR_966
chr10	13718132	13718420	BIDIR_967
chr10	13718568	13718698	BIDIR_968
chr10	14658732	14658961	BIDIR_969
chr10	14659635	14660377	BIDIR_970
chr10	15097226	15097707	BIDIR_971
chr10	15860346	15860700	BIDIR_972
chr10	17201586	17201815	BIDIR_973
chr10	17216561	17216644	BIDIR_974
chr10	17229896	17230270	BIDIR_975
chr10	18418917	18419207	BIDIR_976
chr10	18659072	18659401	BIDIR_977
chr10	19816003	19816637	BIDIR_978
chr10	21029313	21029470	BIDIR_979
chr10	21030180	21030403	BIDIR_980
chr10	21368372	21368474	BIDIR_981
chr10	22002467	22002901	BIDIR_982
chr10	22003480	22003978	BIDIR_983
chr10	22229513	22229611	BIDIR_984
chr10	22436864	22437184	BIDIR_985
chr10	22714244	22714376	BIDIR_986
chr10	23224747	23224833	BIDIR_987
chr10	24723481	24723610	BIDIR_988
chr10	24952033	24953363	BIDIR_989
chr10	25016148	25017517	BIDIR_990
chr10	25259078	25259209	BIDIR_991
chr10	26438080	26438511	BIDIR_992
chr10	26697081	26698124	BIDIR_993
chr10	26859951	26860316	BIDIR_994
chr10	27241861	27242324	BIDIR_995
chr10	27242944	27243272	BIDIR_996
chr10	27319971	27320061	BIDIR_997
chr10	28491974	28492081	BIDIR_998
chr10	28492197	28492534	BIDIR_999
chr10	28492672	28492783	BIDIR_1000
chr10	29409448	29409610	BIDIR_1001
chr10	29409775	29410098	BIDIR_1002
chr10	29589808	29591075	BIDIR_1003
chr10	29725498	29725734	BIDIR_1004
chr10	30215640	30215994	BIDIR_1005
chr10	30231080	30231438	BIDIR_1006
chr10	30349170	30349302	BIDIR_1007
chr10	30493569	30493797	BIDIR_1008
chr10	30494316	30494904	BIDIR_1009
chr10	30529617	30530439	BIDIR_1010
chr10	30726570	30727229	BIDIR_1011
chr10	30727500	30727618	BIDIR_1012
chr10	30736282	30737817	BIDIR_1013
chr10	30763974	30764309	BIDIR_1014
chr10	30783886	30784347	BIDIR_1015
chr10	30784627	30785649	BIDIR_1016
chr10	31133457	31134287	BIDIR_1017
chr10	31320931	31321071	BIDIR_1018
chr10	31604303	31604377	BIDIR_1019
chr10	31707013	31707276	BIDIR_1020
chr10	31947659	31947743	BIDIR_1021
chr10	32055455	32056064	BIDIR_1022
chr10	32347019	32347282	BIDIR_1023
chr10	32377555	32377940	BIDIR_1024
chr10	32378652	32378978	BIDIR_1025
chr10	32379284	32379687	BIDIR_1026
chr10	32445932	32446318	BIDIR_1027
chr10	32958145	32958605	BIDIR_1028
chr10	32962028	32962262	BIDIR_1029
chr10	32980549	32980978	BIDIR_1030
chr10	33005232	33005527	BIDIR_1031
chr10	33005714	33005857	BIDIR_1032
chr10	34815883	34815987	BIDIR_1033
chr10	37857598	37858626	BIDIR_1034
chr10	37975560	37975665	BIDIR_1035
chr10	37976289	37976939	BIDIR_1036
chr10	38396447	38397017	BIDIR_1037
chr10	42638195	42638339	BIDIR_1038
chr10	42638483	42638676	BIDIR_1039
chr10	42782469	42782866	BIDIR_1040
chr10	42961537	42962933	BIDIR_1041
chr10	42963187	42963766	BIDIR_1042
chr10	42972766	42973609	BIDIR_1043
chr10	42974854	42975743	BIDIR_1044
chr10	43078563	43079493	BIDIR_1045
chr10	43138269	43138525	BIDIR_1046
chr10	43194622	43194829	BIDIR_1047
chr10	43406731	43412050	BIDIR_1048
chr10	43417395	43417584	BIDIR_1049
chr10	43417985	43418399	BIDIR_1050
chr10	43466381	43466468	BIDIR_1051
chr10	43467180	43467447	BIDIR_1052
chr10	43648689	43649024	BIDIR_1053
chr10	44913870	44914021	BIDIR_1054
chr10	44959556	44959950	BIDIR_1055
chr10	44960770	44961231	BIDIR_1056
chr10	45109438	45109609	BIDIR_1057
chr10	45453944	45454093	BIDIR_1058
chr10	45672453	45672675	BIDIR_1059
chr10	46106491	46106775	BIDIR_1060
chr10	46635282	46635847	BIDIR_1061
chr10	46786587	46786940	BIDIR_1062
chr10	47165804	47166149	BIDIR_1063
chr10	47167286	47167606	BIDIR_1064
chr10	47492825	47492957	BIDIR_1065
chr10	47705769	47706212	BIDIR_1066
chr10	48684663	48685142	BIDIR_1067
chr10	48685354	48685587	BIDIR_1068
chr10	50067523	50067633	BIDIR_1069
chr10	50067726	50068004	BIDIR_1070
chr10	50623857	50624100	BIDIR_1071
chr10	50624482	50625066	BIDIR_1072
chr10	50625179	50625602	BIDIR_1073
chr10	58266932	58267351	BIDIR_1074
chr10	58385090	58385530	BIDIR_1075
chr10	59906448	59906785	BIDIR_1076
chr10	60943672	60944434	BIDIR_1077
chr10	61900312	61900425	BIDIR_1078
chr10	67849308	67849648	BIDIR_1079
chr10	67885027	67885165	BIDIR_1080
chr10	68074991	68075472	BIDIR_1081
chr10	68331801	68332265	BIDIR_1082
chr10	68632428	68632515	BIDIR_1083
chr10	68720817	68721492	BIDIR_1084
chr10	68955877	68956329	BIDIR_1085
chr10	69087772	69088384	BIDIR_1086
chr10	69279132	69279370	BIDIR_1087
chr10	69280252	69280346	BIDIR_1088
chr10	69317714	69318210	BIDIR_1089
chr10	69318509	69318899	BIDIR_1090
chr10	69319453	69319541	BIDIR_1091
chr10	69327855	69329136	BIDIR_1092
chr10	70113155	70114073	BIDIR_1093
chr10	70495034	70495282	BIDIR_1094
chr10	71299379	71299872	BIDIR_1095
chr10	71377376	71377535	BIDIR_1096
chr10	71504988	71505346	BIDIR_1097
chr10	71598230	71598420	BIDIR_1098
chr10	71729324	71729530	BIDIR_1099
chr10	71801383	71801473	BIDIR_1100
chr10	71802014	71802126	BIDIR_1101
chr10	71887754	71888000	BIDIR_1102
chr10	71888570	71889463	BIDIR_1103
chr10	72248413	72248523	BIDIR_1104
chr10	72248899	72248978	BIDIR_1105
chr10	72272836	72274384	BIDIR_1106
chr10	72317303	72320220	BIDIR_1107
chr10	72320519	72321292	BIDIR_1108
chr10	72543741	72544204	BIDIR_1109
chr10	73095613	73095720	BIDIR_1110
chr10	73168022	73168196	BIDIR_1111
chr10	73252483	73252875	BIDIR_1112
chr10	73358717	73358971	BIDIR_1113
chr10	73495381	73495904	BIDIR_1114
chr10	73586522	73587186	BIDIR_1115
chr10	73641787	73642023	BIDIR_1116
chr10	73729842	73730671	BIDIR_1117
chr10	73743917	73744382	BIDIR_1118
chr10	73866096	73866242	BIDIR_1119
chr10	73875007	73875333	BIDIR_1120
chr10	73907894	73908327	BIDIR_1121
chr10	73908568	73911218	BIDIR_1122
chr10	73956642	73956955	BIDIR_1123
chr10	73958613	73958782	BIDIR_1124
chr10	74151405	74151535	BIDIR_1125
chr10	74176337	74176846	BIDIR_1126
chr10	74825625	74826957	BIDIR_1127
chr10	75111167	75111575	BIDIR_1128
chr10	75112192	75112583	BIDIR_1129
chr10	75209865	75210233	BIDIR_1130
chr10	75210830	75210907	BIDIR_1131
chr10	75409059	75409240	BIDIR_1132
chr10	75431137	75431812	BIDIR_1133
chr10	77836577	77836707	BIDIR_1134
chr10	78017959	78018062	BIDIR_1135
chr10	78215020	78215231	BIDIR_1136
chr10	78215611	78216010	BIDIR_1137
chr10	78973458	78974051	BIDIR_1138
chr10	78974799	78974916	BIDIR_1139
chr10	79069894	79072144	BIDIR_1140
chr10	79248401	79248749	BIDIR_1141
chr10	79294147	79294304	BIDIR_1142
chr10	79444060	79444855	BIDIR_1143
chr10	79510281	79510377	BIDIR_1144
chr10	79826244	79827014	BIDIR_1145
chr10	79937702	79937801	BIDIR_1146
chr10	79938974	79939310	BIDIR_1147
chr10	80078554	80078739	BIDIR_1148
chr10	80249916	80250177	BIDIR_1149
chr10	80250731	80251387	BIDIR_1150
chr10	80487896	80488013	BIDIR_1151
chr10	80529546	80529852	BIDIR_1152
chr10	80535846	80536211	BIDIR_1153
chr10	86711162	86711442	BIDIR_1154
chr10	86711754	86712421	BIDIR_1155
chr10	87504706	87504915	BIDIR_1156
chr10	87750883	87751018	BIDIR_1157
chr10	87861662	87863934	BIDIR_1158
chr10	88042793	88043411	BIDIR_1159
chr10	88120558	88120989	BIDIR_1160
chr10	88271842	88272040	BIDIR_1161
chr10	88437712	88438258	BIDIR_1162
chr10	88880509	88880832	BIDIR_1163
chr10	89086844	89087149	BIDIR_1164
chr10	89414463	89414806	BIDIR_1165
chr10	89701272	89701602	BIDIR_1166
chr10	90288479	90288566	BIDIR_1167
chr10	91164098	91164181	BIDIR_1168
chr10	91409381	91409838	BIDIR_1169
chr10	91608561	91608650	BIDIR_1170
chr10	91608841	91609029	BIDIR_1171
chr10	91799246	91799377	BIDIR_1172
chr10	91923589	91923848	BIDIR_1173
chr10	92044331	92048383	BIDIR_1174
chr10	92216464	92216571	BIDIR_1175
chr10	92573968	92574203	BIDIR_1176
chr10	92591601	92591918	BIDIR_1177
chr10	92592868	92593329	BIDIR_1178
chr10	93413407	93413735	BIDIR_1179
chr10	93496737	93496897	BIDIR_1180
chr10	93701871	93702149	BIDIR_1181
chr10	93959114	93960628	BIDIR_1182
chr10	94384450	94384659	BIDIR_1183
chr10	94385059	94385220	BIDIR_1184
chr10	94402168	94402624	BIDIR_1185
chr10	95208861	95208947	BIDIR_1186
chr10	95980071	95980330	BIDIR_1187
chr10	96089771	96090029	BIDIR_1188
chr10	96129737	96130419	BIDIR_1189
chr10	96720388	96720892	BIDIR_1190
chr10	96831802	96831988	BIDIR_1191
chr10	96996807	96997854	BIDIR_1192
chr10	97327126	97337431	BIDIR_1193
chr10	97366463	97367366	BIDIR_1194
chr10	97653113	97653674	BIDIR_1195
chr10	97656620	97656937	BIDIR_1196
chr10	97676431	97678849	BIDIR_1197
chr10	98537617	98537925	BIDIR_1198
chr10	99430692	99431055	BIDIR_1199
chr10	99431314	99431459	BIDIR_1200
chr10	99731904	99732362	BIDIR_1201
chr10	99838274	99838358	BIDIR_1202
chr10	99957713	99958001	BIDIR_1203
chr10	100183576	100183755	BIDIR_1204
chr10	100286566	100286769	BIDIR_1205
chr10	100346044	100347370	BIDIR_1206
chr10	100373003	100374109	BIDIR_1207
chr10	100529390	100529561	BIDIR_1208
chr10	100529732	100530020	BIDIR_1209
chr10	100912425	100913365	BIDIR_1210
chr10	100987057	100987187	BIDIR_1211
chr10	100987349	100987623	BIDIR_1212
chr10	100996425	100996649	BIDIR_1213
chr10	101042845	101043012	BIDIR_1214
chr10	101060898	101061432	BIDIR_1215
chr10	101588052	101588473	BIDIR_1216
chr10	101694685	101695243	BIDIR_1217
chr10	101700744	101704388	BIDIR_1218
chr10	101818074	101818871	BIDIR_1219
chr10	101831023	101831144	BIDIR_1220
chr10	102055411	102055521	BIDIR_1221
chr10	102120451	102120778	BIDIR_1222
chr10	102133538	102134520	BIDIR_1223
chr10	102449269	102450328	BIDIR_1224
chr10	102642713	102646094	BIDIR_1225
chr10	102673408	102674248	BIDIR_1226
chr10	102796356	102796493	BIDIR_1227
chr10	103197186	103197485	BIDIR_1228
chr10	103350914	103351352	BIDIR_1229
chr10	103387262	103391011	BIDIR_1230
chr10	103396318	103396777	BIDIR_1231
chr10	103446366	103447163	BIDIR_1232
chr10	103584416	103587988	BIDIR_1233
chr10	103759061	103759510	BIDIR_1234
chr10	103763824	103764138	BIDIR_1235
chr10	103833663	103833897	BIDIR_1236
chr10	103834011	103834101	BIDIR_1237
chr10	103917801	103917954	BIDIR_1238
chr10	103966901	103967163	BIDIR_1239
chr10	103967817	103968430	BIDIR_1240
chr10	104337351	104338026	BIDIR_1241
chr10	106799866	106799958	BIDIR_1242
chr10	106836935	106837037	BIDIR_1243
chr10	110076861	110076967	BIDIR_1244
chr10	110158520	110158850	BIDIR_1245
chr10	110209618	110212719	BIDIR_1246
chr10	110289079	110289217	BIDIR_1247
chr10	110304818	110305046	BIDIR_1248
chr10	110497608	110497859	BIDIR_1249
chr10	110567234	110567835	BIDIR_1250
chr10	110867211	110867369	BIDIR_1251
chr10	110867722	110868030	BIDIR_1252
chr10	110872436	110873224	BIDIR_1253
chr10	110936601	110936672	BIDIR_1254
chr10	112376118	112376281	BIDIR_1255
chr10	112376373	112376823	BIDIR_1256
chr10	112447172	112447270	BIDIR_1257
chr10	112548493	112548575	BIDIR_1258
chr10	112800026	112803687	BIDIR_1259
chr10	113151314	113151841	BIDIR_1260
chr10	113153512	113153619	BIDIR_1261
chr10	113273142	113273554	BIDIR_1262
chr10	113854331	113854899	BIDIR_1263
chr10	117004739	117005110	BIDIR_1264
chr10	119080697	119081093	BIDIR_1265
chr10	119178681	119178906	BIDIR_1266
chr10	119206055	119206914	BIDIR_1267
chr10	119207211	119207672	BIDIR_1268
chr10	119382166	119382360	BIDIR_1269
chr10	119395355	119395658	BIDIR_1270
chr10	119431676	119431765	BIDIR_1271
chr10	119516452	119516779	BIDIR_1272
chr10	119526012	119526171	BIDIR_1273
chr10	119542026	119543609	BIDIR_1274
chr10	119601773	119602567	BIDIR_1275
chr10	119651133	119651384	BIDIR_1276
chr10	119872825	119873195	BIDIR_1277
chr10	120354659	120355035	BIDIR_1278
chr10	122112556	122112912	BIDIR_1279
chr10	122990711	122990906	BIDIR_1280
chr10	123008657	123008751	BIDIR_1281
chr10	124461629	124461818	BIDIR_1282
chr10	124640967	124641134	BIDIR_1283
chr10	124801592	124801747	BIDIR_1284
chr10	124918326	124918481	BIDIR_1285
chr10	125158623	125159466	BIDIR_1286
chr10	125160295	125161799	BIDIR_1287
chr10	125718904	125719622	BIDIR_1288
chr10	127921799	127922073	BIDIR_1289
chr10	127926568	127927482	BIDIR_1290
chr10	129963475	129964922	BIDIR_1291
chr10	130136589	130136678	BIDIR_1292
chr10	132229835	132230393	BIDIR_1293
chr10	132511123	132511532	BIDIR_1294
chr10	133308774	133309000	BIDIR_1295
chr10	133373953	133374041	BIDIR_1296
chr10	133378463	133378590	BIDIR_1297
chr10	133388996	133389431	BIDIR_1298
chr10	133529247	133529442	BIDIR_1299
chr10	133622431	133623092	BIDIR_1300
chr10	133648617	133649500	BIDIR_1301
chr11	236890	237045	BIDIR_1302
chr11	308020	308246	BIDIR_1303
chr11	319907	321866	BIDIR_1304
chr11	448127	448333	BIDIR_1305
chr11	450060	450169	BIDIR_1306
chr11	518816	519130	BIDIR_1307
chr11	558728	562771	BIDIR_1308
chr11	611358	616084	BIDIR_1309
chr11	625926	626015	BIDIR_1310
chr11	777417	777677	BIDIR_1311
chr11	809207	810013	BIDIR_1312
chr11	911309	911642	BIDIR_1313
chr11	1333626	1338975	BIDIR_1314
chr11	1948360	1948897	BIDIR_1315
chr11	2301790	2302329	BIDIR_1316
chr11	2511333	2511950	BIDIR_1317
chr11	2826285	2826777	BIDIR_1318
chr11	2899443	2899788	BIDIR_1319
chr11	2991114	2992675	BIDIR_1320
chr11	3058333	3058430	BIDIR_1321
chr11	3227951	3228390	BIDIR_1322
chr11	3377895	3378188	BIDIR_1323
chr11	3378426	3378720	BIDIR_1324
chr11	3378980	3379364	BIDIR_1325
chr11	3391434	3391533	BIDIR_1326
chr11	3486851	3486968	BIDIR_1327
chr11	3501375	3501470	BIDIR_1328
chr11	3855184	3855290	BIDIR_1329
chr11	4092688	4094862	BIDIR_1330
chr11	6574423	6574765	BIDIR_1331
chr11	6575048	6575182	BIDIR_1332
chr11	6619284	6619540	BIDIR_1333
chr11	7513562	7514168	BIDIR_1334
chr11	8258812	8259291	BIDIR_1335
chr11	8964173	8965026	BIDIR_1336
chr11	9384481	9384729	BIDIR_1337
chr11	9458455	9462015	BIDIR_1338
chr11	9575409	9575513	BIDIR_1339
chr11	9614063	9614413	BIDIR_1340
chr11	9615135	9615306	BIDIR_1341
chr11	9646618	9646872	BIDIR_1342
chr11	9663846	9664132	BIDIR_1343
chr11	9758020	9758354	BIDIR_1344
chr11	9766238	9766381	BIDIR_1345
chr11	10751061	10751195	BIDIR_1346
chr11	10857564	10858560	BIDIR_1347
chr11	11841748	11842032	BIDIR_1348
chr11	12124615	12125075	BIDIR_1349
chr11	12377806	12378273	BIDIR_1350
chr11	13463611	13464164	BIDIR_1351
chr11	14277920	14278000	BIDIR_1352
chr11	14480762	14481100	BIDIR_1353
chr11	14539989	14540090	BIDIR_1354
chr11	14638684	14638924	BIDIR_1355
chr11	14643528	14643862	BIDIR_1356
chr11	15507557	15507832	BIDIR_1357
chr11	17053172	17053263	BIDIR_1358
chr11	17277292	17277524	BIDIR_1359
chr11	17353665	17353870	BIDIR_1360
chr11	18322003	18322624	BIDIR_1361
chr11	18383639	18384075	BIDIR_1362
chr11	18384274	18384547	BIDIR_1363
chr11	18395829	18396389	BIDIR_1364
chr11	18526923	18527074	BIDIR_1365
chr11	18588597	18588884	BIDIR_1366
chr11	18634205	18634577	BIDIR_1367
chr11	19241293	19241377	BIDIR_1368
chr11	19712334	19712470	BIDIR_1369
chr11	20387302	20387615	BIDIR_1370
chr11	22625787	22626104	BIDIR_1371
chr11	22829243	22829448	BIDIR_1372
chr11	27231738	27231861	BIDIR_1373
chr11	27232094	27232176	BIDIR_1374
chr11	27473748	27473887	BIDIR_1375
chr11	27474505	27475395	BIDIR_1376
chr11	27483084	27484399	BIDIR_1377
chr11	27506205	27506371	BIDIR_1378
chr11	28333022	28333136	BIDIR_1379
chr11	28333243	28333418	BIDIR_1380
chr11	32333106	32333260	BIDIR_1381
chr11	32333725	32333919	BIDIR_1382
chr11	32420891	32421353	BIDIR_1383
chr11	32434336	32434775	BIDIR_1384
chr11	32434898	32436316	BIDIR_1385
chr11	32583540	32583925	BIDIR_1386
chr11	32829703	32829831	BIDIR_1387
chr11	32830426	32830669	BIDIR_1388
chr11	33038623	33040656	BIDIR_1389
chr11	33256747	33257639	BIDIR_1390
chr11	33257944	33258642	BIDIR_1391
chr11	33891595	33891677	BIDIR_1392
chr11	33907483	33907689	BIDIR_1393
chr11	33990219	33992731	BIDIR_1394
chr11	34426312	34426658	BIDIR_1395
chr11	34427140	34427653	BIDIR_1396
chr11	34438471	34439586	BIDIR_1397
chr11	35040297	35040664	BIDIR_1398
chr11	35050507	35051097	BIDIR_1399
chr11	35083456	35083767	BIDIR_1400
chr11	39967973	39968317	BIDIR_1401
chr11	43012738	43012919	BIDIR_1402
chr11	43358751	43359045	BIDIR_1403
chr11	44243624	44244500	BIDIR_1404
chr11	44315948	44316301	BIDIR_1405
chr11	44316942	44317331	BIDIR_1406
chr11	44564539	44565331	BIDIR_1407
chr11	44569148	44569465	BIDIR_1408
chr11	45146594	45146717	BIDIR_1409
chr11	45804244	45804443	BIDIR_1410
chr11	45804921	45805239	BIDIR_1411
chr11	45917750	45918177	BIDIR_1412
chr11	45918721	45918906	BIDIR_1413
chr11	46120080	46123196	BIDIR_1414
chr11	46127299	46127535	BIDIR_1415
chr11	46216503	46216763	BIDIR_1416
chr11	46237045	46237666	BIDIR_1417
chr11	46243217	46243394	BIDIR_1418
chr11	46593998	46594241	BIDIR_1419
chr11	46617063	46618167	BIDIR_1420
chr11	46700753	46700851	BIDIR_1421
chr11	46859775	46860012	BIDIR_1422
chr11	47004760	47005053	BIDIR_1423
chr11	47214145	47215073	BIDIR_1424
chr11	47248649	47249018	BIDIR_1425
chr11	47257699	47258145	BIDIR_1426
chr11	47378361	47378766	BIDIR_1427
chr11	47400656	47400769	BIDIR_1428
chr11	47400955	47401083	BIDIR_1429
chr11	47406971	47407331	BIDIR_1430
chr11	47407777	47408713	BIDIR_1431
chr11	47409246	47410291	BIDIR_1432
chr11	47578546	47579292	BIDIR_1433
chr11	47642194	47642338	BIDIR_1434
chr11	47766775	47767998	BIDIR_1435
chr11	57335817	57335890	BIDIR_1436
chr11	57336172	57336365	BIDIR_1437
chr11	57432175	57432545	BIDIR_1438
chr11	57432707	57432992	BIDIR_1439
chr11	57667229	57667391	BIDIR_1440
chr11	57667521	57668387	BIDIR_1441
chr11	57700888	57704293	BIDIR_1442
chr11	57712143	57712248	BIDIR_1443
chr11	57740943	57741699	BIDIR_1444
chr11	57792214	57792466	BIDIR_1445
chr11	57792575	57793270	BIDIR_1446
chr11	58578420	58579426	BIDIR_1447
chr11	58579585	58579680	BIDIR_1448
chr11	59106578	59106816	BIDIR_1449
chr11	59107054	59107293	BIDIR_1450
chr11	59142658	59142914	BIDIR_1451
chr11	59145092	59146415	BIDIR_1452
chr11	59781637	59781725	BIDIR_1453
chr11	59818664	59818928	BIDIR_1454
chr11	60057124	60057588	BIDIR_1455
chr11	60242418	60243367	BIDIR_1456
chr11	60251357	60252516	BIDIR_1457
chr11	60363681	60363843	BIDIR_1458
chr11	60364069	60364509	BIDIR_1459
chr11	60492279	60492360	BIDIR_1460
chr11	60913547	60913647	BIDIR_1461
chr11	60913859	60914309	BIDIR_1462
chr11	61020507	61020623	BIDIR_1463
chr11	61070643	61071046	BIDIR_1464
chr11	61071180	61071545	BIDIR_1465
chr11	61392346	61392672	BIDIR_1466
chr11	61398606	61407845	BIDIR_1467
chr11	61688376	61690722	BIDIR_1468
chr11	61695889	61696312	BIDIR_1469
chr11	61698300	61698515	BIDIR_1470
chr11	61827292	61828703	BIDIR_1471
chr11	62124429	62124660	BIDIR_1472
chr11	62444213	62444533	BIDIR_1473
chr11	62546651	62546955	BIDIR_1474
chr11	62665115	62665626	BIDIR_1475
chr11	62671544	62671926	BIDIR_1476
chr11	62727104	62727915	BIDIR_1477
chr11	62728751	62728864	BIDIR_1478
chr11	62774574	62774691	BIDIR_1479
chr11	62787262	62787481	BIDIR_1480
chr11	62836130	62836263	BIDIR_1481
chr11	62880813	62882331	BIDIR_1482
chr11	63574483	63574692	BIDIR_1483
chr11	63670690	63670919	BIDIR_1484
chr11	63671222	63671872	BIDIR_1485
chr11	63681258	63681413	BIDIR_1486
chr11	63681526	63682549	BIDIR_1487
chr11	63813011	63813090	BIDIR_1488
chr11	64027588	64028060	BIDIR_1489
chr11	64166016	64166246	BIDIR_1490
chr11	64223086	64225417	BIDIR_1491
chr11	64340095	64340270	BIDIR_1492
chr11	64340558	64340990	BIDIR_1493
chr11	64359051	64359272	BIDIR_1494
chr11	64395747	64395874	BIDIR_1495
chr11	64396077	64396303	BIDIR_1496
chr11	64878657	64880072	BIDIR_1497
chr11	64934150	64934275	BIDIR_1498
chr11	64934371	64934449	BIDIR_1499
chr11	64938383	64938532	BIDIR_1500
chr11	65083903	65084013	BIDIR_1501
chr11	65096597	65096688	BIDIR_1502
chr11	65134411	65135004	BIDIR_1503
chr11	65261608	65261958	BIDIR_1504
chr11	65262303	65262517	BIDIR_1505
chr11	65333734	65333949	BIDIR_1506
chr11	65336232	65336355	BIDIR_1507
chr11	65381753	65382866	BIDIR_1508
chr11	65453077	65455398	BIDIR_1509
chr11	65477270	65477796	BIDIR_1510
chr11	65711794	65712203	BIDIR_1511
chr11	65780844	65780969	BIDIR_1512
chr11	65860224	65860659	BIDIR_1513
chr11	65888360	65888594	BIDIR_1514
chr11	65899195	65899430	BIDIR_1515
chr11	65941346	65941792	BIDIR_1516
chr11	65961408	65961769	BIDIR_1517
chr11	66022798	66023035	BIDIR_1518
chr11	66070018	66070426	BIDIR_1519
chr11	66427105	66427233	BIDIR_1520
chr11	66546123	66546197	BIDIR_1521
chr11	66677442	66678346	BIDIR_1522
chr11	66848451	66848669	BIDIR_1523
chr11	66856061	66856609	BIDIR_1524
chr11	67121013	67121310	BIDIR_1525
chr11	67463856	67464847	BIDIR_1526
chr11	67469305	67469493	BIDIR_1527
chr11	67482720	67483219	BIDIR_1528
chr11	67650377	67650472	BIDIR_1529
chr11	67788677	67788783	BIDIR_1530
chr11	67790159	67790393	BIDIR_1531
chr11	67796892	67797012	BIDIR_1532
chr11	67929388	67929471	BIDIR_1533
chr11	68266351	68266752	BIDIR_1534
chr11	68271866	68272253	BIDIR_1535
chr11	68839075	68839832	BIDIR_1536
chr11	68840859	68843383	BIDIR_1537
chr11	68855558	68855993	BIDIR_1538
chr11	68903707	68903954	BIDIR_1539
chr11	68927281	68927633	BIDIR_1540
chr11	69297232	69297782	BIDIR_1541
chr11	71166544	71166776	BIDIR_1542
chr11	72223134	72224399	BIDIR_1543
chr11	73142413	73143316	BIDIR_1544
chr11	73154159	73154494	BIDIR_1545
chr11	73377113	73377404	BIDIR_1546
chr11	73784417	73784690	BIDIR_1547
chr11	73787822	73788217	BIDIR_1548
chr11	73876701	73877002	BIDIR_1549
chr11	73982750	73983038	BIDIR_1550
chr11	73983184	73983695	BIDIR_1551
chr11	74460676	74461149	BIDIR_1552
chr11	74462011	74462396	BIDIR_1553
chr11	74592921	74593234	BIDIR_1554
chr11	75352338	75352585	BIDIR_1555
chr11	75421149	75423872	BIDIR_1556
chr11	75474249	75474358	BIDIR_1557
chr11	75561884	75562458	BIDIR_1558
chr11	75583230	75583420	BIDIR_1559
chr11	75873343	75873899	BIDIR_1560
chr11	76380788	76381280	BIDIR_1561
chr11	76626847	76627158	BIDIR_1562
chr11	76629455	76629923	BIDIR_1563
chr11	76630226	76630602	BIDIR_1564
chr11	76861001	76861113	BIDIR_1565
chr11	77637661	77637839	BIDIR_1566
chr11	77903681	77903814	BIDIR_1567
chr11	78079848	78080012	BIDIR_1568
chr11	78287266	78287350	BIDIR_1569
chr11	82900172	82901170	BIDIR_1570
chr11	83285970	83286206	BIDIR_1571
chr11	85647844	85648069	BIDIR_1572
chr11	85664881	85665400	BIDIR_1573
chr11	86008756	86008870	BIDIR_1574
chr11	86068911	86069291	BIDIR_1575
chr11	86069788	86070045	BIDIR_1576
chr11	86244317	86245333	BIDIR_1577
chr11	86423265	86423540	BIDIR_1578
chr11	93535937	93536019	BIDIR_1579
chr11	93661916	93662040	BIDIR_1580
chr11	93765145	93765271	BIDIR_1581
chr11	93944042	93944143	BIDIR_1582
chr11	93946122	93946206	BIDIR_1583
chr11	94128687	94129000	BIDIR_1584
chr11	94130713	94130802	BIDIR_1585
chr11	94527154	94527239	BIDIR_1586
chr11	94768786	94769062	BIDIR_1587
chr11	95067036	95067257	BIDIR_1588
chr11	95089646	95089738	BIDIR_1589
chr11	95232291	95232551	BIDIR_1590
chr11	95337338	95337932	BIDIR_1591
chr11	95789682	95790758	BIDIR_1592
chr11	96155896	96156374	BIDIR_1593
chr11	96173550	96173692	BIDIR_1594
chr11	96241589	96241714	BIDIR_1595
chr11	101126673	101127601	BIDIR_1596
chr11	101127778	101128511	BIDIR_1597
chr11	102452445	102453141	BIDIR_1598
chr11	104060841	104061163	BIDIR_1599
chr11	104061885	104062327	BIDIR_1600
chr11	104164309	104164571	BIDIR_1601
chr11	104968111	104968641	BIDIR_1602
chr11	107565549	107565918	BIDIR_1603
chr11	107839627	107839922	BIDIR_1604
chr11	107840210	107840431	BIDIR_1605
chr11	107840659	107841139	BIDIR_1606
chr11	108150916	108151236	BIDIR_1607
chr11	108498095	108498728	BIDIR_1608
chr11	110069262	110069374	BIDIR_1609
chr11	110092339	110093331	BIDIR_1610
chr11	110093680	110093803	BIDIR_1611
chr11	110296486	110296908	BIDIR_1612
chr11	110429780	110430190	BIDIR_1613
chr11	111602171	111602261	BIDIR_1614
chr11	111765208	111765937	BIDIR_1615
chr11	111879050	111879355	BIDIR_1616
chr11	112024784	112025535	BIDIR_1617
chr11	112086660	112086960	BIDIR_1618
chr11	112163953	112164219	BIDIR_1619
chr11	114399848	114400164	BIDIR_1620
chr11	114400365	114400747	BIDIR_1621
chr11	115760324	115760915	BIDIR_1622
chr11	115761409	115761655	BIDIR_1623
chr11	115766086	115766213	BIDIR_1624
chr11	117137799	117137892	BIDIR_1625
chr11	117144100	117144293	BIDIR_1626
chr11	117986250	117986469	BIDIR_1627
chr11	118214229	118214347	BIDIR_1628
chr11	118790866	118791445	BIDIR_1629
chr11	119015849	119015934	BIDIR_1630
chr11	119018047	119018885	BIDIR_1631
chr11	119115842	119116196	BIDIR_1632
chr11	119584234	119584715	BIDIR_1633
chr11	119729950	119730290	BIDIR_1634
chr11	121292533	121292893	BIDIR_1635
chr11	121293382	121293460	BIDIR_1636
chr11	121589937	121590444	BIDIR_1637
chr11	122691318	122691497	BIDIR_1638
chr11	122745944	122746631	BIDIR_1639
chr11	122756462	122756794	BIDIR_1640
chr11	123137564	123137930	BIDIR_1641
chr11	123282823	123282953	BIDIR_1642
chr11	124481184	124481552	BIDIR_1643
chr11	124481694	124481998	BIDIR_1644
chr11	124740269	124740372	BIDIR_1645
chr11	124800313	124800498	BIDIR_1646
chr11	124876245	124876884	BIDIR_1647
chr11	125072460	125072744	BIDIR_1648
chr11	125235012	125235206	BIDIR_1649
chr11	125235549	125235694	BIDIR_1650
chr11	125494670	125495831	BIDIR_1651
chr11	125887446	125887888	BIDIR_1652
chr11	126172548	126172933	BIDIR_1653
chr11	126282924	126283096	BIDIR_1654
chr11	126303890	126304128	BIDIR_1655
chr11	126317922	126319369	BIDIR_1656
chr11	126356553	126356697	BIDIR_1657
chr11	128039749	128040033	BIDIR_1658
chr11	128690914	128699241	BIDIR_1659
chr11	128905039	128906529	BIDIR_1660
chr11	129911342	129911432	BIDIR_1661
chr11	129950171	129951164	BIDIR_1662
chr11	130001928	130003255	BIDIR_1663
chr11	130003463	130003760	BIDIR_1664
chr11	130160549	130160697	BIDIR_1665
chr11	132064875	132065449	BIDIR_1666
chr11	132067963	132068498	BIDIR_1667
chr11	132094996	132095484	BIDIR_1668
chr11	134223835	134224111	BIDIR_1669
chr11	134224453	134224613	BIDIR_1670
chr12	610233	610523	BIDIR_1671
chr12	719499	719821	BIDIR_1672
chr12	730984	731066	BIDIR_1673
chr12	952681	952877	BIDIR_1674
chr12	953416	954010	BIDIR_1675
chr12	990685	990928	BIDIR_1676
chr12	1593730	1594659	BIDIR_1677
chr12	1605280	1605364	BIDIR_1678
chr12	1605541	1605993	BIDIR_1679
chr12	1816231	1816353	BIDIR_1680
chr12	2878405	2878509	BIDIR_1681
chr12	3838981	3839058	BIDIR_1682
chr12	6229995	6230261	BIDIR_1683
chr12	6230881	6231018	BIDIR_1684
chr12	6643006	6644631	BIDIR_1685
chr12	6723689	6724273	BIDIR_1686
chr12	6724514	6724685	BIDIR_1687
chr12	6792638	6792731	BIDIR_1688
chr12	6890960	6891469	BIDIR_1689
chr12	6923246	6923451	BIDIR_1690
chr12	6924289	6924512	BIDIR_1691
chr12	6943500	6944075	BIDIR_1692
chr12	6953063	6954753	BIDIR_1693
chr12	6970970	6971146	BIDIR_1694
chr12	7015582	7017136	BIDIR_1695
chr12	7018282	7019194	BIDIR_1696
chr12	7439880	7440005	BIDIR_1697
chr12	8339217	8339302	BIDIR_1698
chr12	8342271	8342364	BIDIR_1699
chr12	8949930	8950168	BIDIR_1700
chr12	9064109	9064469	BIDIR_1701
chr12	9064946	9065210	BIDIR_1702
chr12	9447922	9448411	BIDIR_1703
chr12	9738215	9740062	BIDIR_1704
chr12	9869681	9869776	BIDIR_1705
chr12	11171509	11171683	BIDIR_1706
chr12	11652426	11652978	BIDIR_1707
chr12	11653394	11653759	BIDIR_1708
chr12	11758740	11759632	BIDIR_1709
chr12	11765638	11766909	BIDIR_1710
chr12	11773715	11774333	BIDIR_1711
chr12	12467777	12468735	BIDIR_1712
chr12	12696088	12696428	BIDIR_1713
chr12	13097371	13097723	BIDIR_1714
chr12	14256439	14256898	BIDIR_1715
chr12	14257395	14258396	BIDIR_1716
chr12	14365451	14366063	BIDIR_1717
chr12	14567318	14567465	BIDIR_1718
chr12	14802775	14803005	BIDIR_1719
chr12	14959556	14961914	BIDIR_1720
chr12	15789272	15789756	BIDIR_1721
chr12	16349129	16349319	BIDIR_1722
chr12	18692949	18693037	BIDIR_1723
chr12	19457107	19457272	BIDIR_1724
chr12	21437487	21437757	BIDIR_1725
chr12	21501493	21501908	BIDIR_1726
chr12	21657687	21657980	BIDIR_1727
chr12	22544148	22544368	BIDIR_1728
chr12	22625039	22625251	BIDIR_1729
chr12	24948948	24949280	BIDIR_1730
chr12	25375253	25375348	BIDIR_1731
chr12	25385051	25386158	BIDIR_1732
chr12	26274720	26274818	BIDIR_1733
chr12	26938033	26938626	BIDIR_1734
chr12	27013641	27013748	BIDIR_1735
chr12	27014236	27014640	BIDIR_1736
chr12	27778909	27781336	BIDIR_1737
chr12	28190284	28190450	BIDIR_1738
chr12	29241964	29242351	BIDIR_1739
chr12	29255144	29255464	BIDIR_1740
chr12	29563757	29563980	BIDIR_1741
chr12	29782492	29782906	BIDIR_1742
chr12	30695501	30696353	BIDIR_1743
chr12	31073615	31074050	BIDIR_1744
chr12	31396115	31396240	BIDIR_1745
chr12	31589499	31590326	BIDIR_1746
chr12	31671157	31671286	BIDIR_1747
chr12	31672276	31672447	BIDIR_1748
chr12	31715313	31715567	BIDIR_1749
chr12	31728670	31729472	BIDIR_1750
chr12	31959238	31959509	BIDIR_1751
chr12	32106567	32108061	BIDIR_1752
chr12	32535276	32535699	BIDIR_1753
chr12	32535866	32535952	BIDIR_1754
chr12	32679546	32679934	BIDIR_1755
chr12	32755669	32756178	BIDIR_1756
chr12	34126147	34127155	BIDIR_1757
chr12	34127473	34127672	BIDIR_1758
chr12	34128558	34128814	BIDIR_1759
chr12	38906651	38906803	BIDIR_1760
chr12	38906938	38907047	BIDIR_1761
chr12	39443107	39443594	BIDIR_1762
chr12	40224666	40225076	BIDIR_1763
chr12	42144565	42144689	BIDIR_1764
chr12	42144825	42145398	BIDIR_1765
chr12	42237619	42237710	BIDIR_1766
chr12	42324985	42325128	BIDIR_1767
chr12	42325975	42326234	BIDIR_1768
chr12	42326864	42327003	BIDIR_1769
chr12	42454890	42458968	BIDIR_1770
chr12	42589465	42590274	BIDIR_1771
chr12	42678974	42679047	BIDIR_1772
chr12	42696728	42697032	BIDIR_1773
chr12	42698471	42698601	BIDIR_1774
chr12	43806216	43806499	BIDIR_1775
chr12	45200625	45200893	BIDIR_1776
chr12	45215863	45216233	BIDIR_1777
chr12	45727252	45728058	BIDIR_1778
chr12	45728412	45729264	BIDIR_1779
chr12	45774536	45775124	BIDIR_1780
chr12	46268710	46269296	BIDIR_1781
chr12	46549720	46550258	BIDIR_1782
chr12	47079569	47079694	BIDIR_1783
chr12	47705632	47706548	BIDIR_1784
chr12	47753513	47753599	BIDIR_1785
chr12	47772820	47773235	BIDIR_1786
chr12	47782746	47783034	BIDIR_1787
chr12	47889101	47889315	BIDIR_1788
chr12	48105828	48106219	BIDIR_1789
chr12	48157515	48157797	BIDIR_1790
chr12	48212550	48212939	BIDIR_1791
chr12	48333665	48334696	BIDIR_1792
chr12	48349774	48349861	BIDIR_1793
chr12	48350829	48351200	BIDIR_1794
chr12	48717311	48717860	BIDIR_1795
chr12	48766097	48766174	BIDIR_1796
chr12	48779522	48780313	BIDIR_1797
chr12	48814697	48814890	BIDIR_1798
chr12	49017875	49018120	BIDIR_1799
chr12	49018652	49019087	BIDIR_1800
chr12	49130794	49131002	BIDIR_1801
chr12	49188686	49189306	BIDIR_1802
chr12	49322107	49322191	BIDIR_1803
chr12	49332008	49332268	BIDIR_1804
chr12	49366962	49367596	BIDIR_1805
chr12	49567994	49568239	BIDIR_1806
chr12	49644266	49644620	BIDIR_1807
chr12	49842791	49843306	BIDIR_1808
chr12	50165438	50167426	BIDIR_1809
chr12	50220514	50220645	BIDIR_1810
chr12	50220819	50220931	BIDIR_1811
chr12	50401527	50401676	BIDIR_1812
chr12	50934572	50934945	BIDIR_1813
chr12	52005719	52006069	BIDIR_1814
chr12	52006589	52006884	BIDIR_1815
chr12	52024869	52025057	BIDIR_1816
chr12	52037620	52037762	BIDIR_1817
chr12	52198546	52198808	BIDIR_1818
chr12	52903365	52903486	BIDIR_1819
chr12	53054205	53054550	BIDIR_1820
chr12	53079321	53079403	BIDIR_1821
chr12	53079679	53079758	BIDIR_1822
chr12	53267976	53268590	BIDIR_1823
chr12	53295327	53295642	BIDIR_1824
chr12	53321372	53321815	BIDIR_1825
chr12	53379890	53383298	BIDIR_1826
chr12	53441239	53441856	BIDIR_1827
chr12	53601674	53601851	BIDIR_1828
chr12	53618528	53618629	BIDIR_1829
chr12	53675812	53675950	BIDIR_1830
chr12	53983709	53983803	BIDIR_1831
chr12	53983973	53984077	BIDIR_1832
chr12	54384567	54385581	BIDIR_1833
chr12	54428018	54428354	BIDIR_1834
chr12	54433184	54433271	BIDIR_1835
chr12	54560358	54560740	BIDIR_1836
chr12	55666697	55666888	BIDIR_1837
chr12	55667151	55667486	BIDIR_1838
chr12	55681574	55681809	BIDIR_1839
chr12	55729553	55729840	BIDIR_1840
chr12	55817624	55818229	BIDIR_1841
chr12	55926699	55927519	BIDIR_1842
chr12	55927717	55928218	BIDIR_1843
chr12	55967139	55967349	BIDIR_1844
chr12	55973353	55973624	BIDIR_1845
chr12	55980664	55981419	BIDIR_1846
chr12	56126757	56128960	BIDIR_1847
chr12	56129085	56129556	BIDIR_1848
chr12	56220822	56220974	BIDIR_1849
chr12	56221822	56222153	BIDIR_1850
chr12	56258321	56258863	BIDIR_1851
chr12	56333911	56334377	BIDIR_1852
chr12	56358877	56359260	BIDIR_1853
chr12	56725115	56725726	BIDIR_1854
chr12	57086898	57087835	BIDIR_1855
chr12	57088263	57089121	BIDIR_1856
chr12	57093808	57097726	BIDIR_1857
chr12	57110985	57112152	BIDIR_1858
chr12	57454488	57455296	BIDIR_1859
chr12	57591015	57591254	BIDIR_1860
chr12	57625754	57625838	BIDIR_1861
chr12	57626683	57627121	BIDIR_1862
chr12	57744789	57752217	BIDIR_1863
chr12	57771601	57772582	BIDIR_1864
chr12	57795376	57801477	BIDIR_1865
chr12	57865211	57865549	BIDIR_1866
chr12	57893779	57894163	BIDIR_1867
chr12	59596837	59597321	BIDIR_1868
chr12	62602341	62602954	BIDIR_1869
chr12	62603179	62603663	BIDIR_1870
chr12	63570078	63570178	BIDIR_1871
chr12	63588499	63589190	BIDIR_1872
chr12	63589555	63590041	BIDIR_1873
chr12	63667072	63667428	BIDIR_1874
chr12	64221569	64221924	BIDIR_1875
chr12	64610188	64610330	BIDIR_1876
chr12	64610920	64611034	BIDIR_1877
chr12	64824338	64824662	BIDIR_1878
chr12	64824891	64824996	BIDIR_1879
chr12	65925441	65925956	BIDIR_1880
chr12	66172373	66172665	BIDIR_1881
chr12	67268624	67269648	BIDIR_1882
chr12	68365060	68365637	BIDIR_1883
chr12	68559969	68560354	BIDIR_1884
chr12	68611553	68611791	BIDIR_1885
chr12	68686620	68686904	BIDIR_1886
chr12	68745941	68746211	BIDIR_1887
chr12	68808001	68808322	BIDIR_1888
chr12	68808447	68809416	BIDIR_1889
chr12	68962721	68963527	BIDIR_1890
chr12	69359595	69359850	BIDIR_1891
chr12	69360160	69360342	BIDIR_1892
chr12	69585739	69585821	BIDIR_1893
chr12	70242905	70243892	BIDIR_1894
chr12	70468979	70469600	BIDIR_1895
chr12	70609334	70609409	BIDIR_1896
chr12	70609891	70610142	BIDIR_1897
chr12	71685939	71686628	BIDIR_1898
chr12	72271647	72273737	BIDIR_1899
chr12	72275061	72275200	BIDIR_1900
chr12	74537701	74537912	BIDIR_1901
chr12	75480870	75481056	BIDIR_1902
chr12	75511160	75511427	BIDIR_1903
chr12	75511525	75511660	BIDIR_1904
chr12	76083804	76083881	BIDIR_1905
chr12	76348246	76348541	BIDIR_1906
chr12	76348719	76349236	BIDIR_1907
chr12	76559749	76560003	BIDIR_1908
chr12	76763775	76764404	BIDIR_1909
chr12	78036161	78036808	BIDIR_1910
chr12	78036970	78037184	BIDIR_1911
chr12	79933776	79935685	BIDIR_1912
chr12	88049317	88053269	BIDIR_1913
chr12	88142643	88142742	BIDIR_1914
chr12	89524655	89524865	BIDIR_1915
chr12	89525610	89526426	BIDIR_1916
chr12	91551868	91552028	BIDIR_1917
chr12	91552183	91552656	BIDIR_1918
chr12	92124040	92124156	BIDIR_1919
chr12	92143867	92144622	BIDIR_1920
chr12	92158881	92159190	BIDIR_1921
chr12	92505968	92506053	BIDIR_1922
chr12	93184404	93184758	BIDIR_1923
chr12	93244587	93244741	BIDIR_1924
chr12	93377967	93378786	BIDIR_1925
chr12	93442072	93442555	BIDIR_1926
chr12	93467536	93468027	BIDIR_1927
chr12	93569600	93570639	BIDIR_1928
chr12	93570813	93571086	BIDIR_1929
chr12	93571422	93572053	BIDIR_1930
chr12	93639940	93640040	BIDIR_1931
chr12	93677203	93677582	BIDIR_1932
chr12	93677729	93678332	BIDIR_1933
chr12	94459805	94460201	BIDIR_1934
chr12	94460519	94460873	BIDIR_1935
chr12	94792505	94792634	BIDIR_1936
chr12	95003553	95003845	BIDIR_1937
chr12	95073226	95073991	BIDIR_1938
chr12	95467637	95467798	BIDIR_1939
chr12	95515014	95517716	BIDIR_1940
chr12	96399115	96399730	BIDIR_1941
chr12	96400413	96400674	BIDIR_1942
chr12	96907674	96908037	BIDIR_1943
chr12	98503448	98504247	BIDIR_1944
chr12	98644981	98645408	BIDIR_1945
chr12	100164094	100164169	BIDIR_1946
chr12	100223878	100224297	BIDIR_1947
chr12	100224449	100225028	BIDIR_1948
chr12	101697324	101697779	BIDIR_1949
chr12	101698132	101698235	BIDIR_1950
chr12	101877356	101877686	BIDIR_1951
chr12	103698794	103699252	BIDIR_1952
chr12	103841742	103842069	BIDIR_1953
chr12	103947950	103950413	BIDIR_1954
chr12	103965632	103965983	BIDIR_1955
chr12	104137915	104138539	BIDIR_1956
chr12	104461573	104465458	BIDIR_1957
chr12	105108142	105108262	BIDIR_1958
chr12	105235767	105235961	BIDIR_1959
chr12	106139141	106139394	BIDIR_1960
chr12	106357985	106358196	BIDIR_1961
chr12	106959541	106959855	BIDIR_1962
chr12	108690084	108690170	BIDIR_1963
chr12	108730337	108730535	BIDIR_1964
chr12	109085763	109089178	BIDIR_1965
chr12	109770159	109770321	BIDIR_1966
chr12	109900213	109900314	BIDIR_1967
chr12	109996256	109996508	BIDIR_1968
chr12	109998927	109999543	BIDIR_1969
chr12	110149121	110149379	BIDIR_1970
chr12	110501882	110502294	BIDIR_1971
chr12	110689368	110689539	BIDIR_1972
chr12	110694385	110694651	BIDIR_1973
chr12	110742542	110743381	BIDIR_1974
chr12	111451181	111451901	BIDIR_1975
chr12	111634529	111634897	BIDIR_1976
chr12	111686437	111686927	BIDIR_1977
chr12	111835074	111835191	BIDIR_1978
chr12	112021295	112025403	BIDIR_1979
chr12	112382268	112382649	BIDIR_1980
chr12	112418762	112418891	BIDIR_1981
chr12	113185355	113185519	BIDIR_1982
chr12	113297262	113300487	BIDIR_1983
chr12	114683368	114683894	BIDIR_1984
chr12	114684307	114684401	BIDIR_1985
chr12	116319946	116320367	BIDIR_1986
chr12	117063303	117063635	BIDIR_1987
chr12	117064289	117064442	BIDIR_1988
chr12	119194913	119195017	BIDIR_1989
chr12	119195159	119195294	BIDIR_1990
chr12	119195419	119195887	BIDIR_1991
chr12	119668009	119668361	BIDIR_1992
chr12	120312017	120315169	BIDIR_1993
chr12	120438285	120438501	BIDIR_1994
chr12	120446322	120446513	BIDIR_1995
chr12	120469447	120469528	BIDIR_1996
chr12	120469780	120469937	BIDIR_1997
chr12	120529057	120529233	BIDIR_1998
chr12	120686158	120687388	BIDIR_1999
chr12	120688683	120689252	BIDIR_2000
[truncated: 6,170 more rows]
