# Supplementary material for: Combining signal and sequence to detect RNA polymerase initiation in ATAC-seq data
Source: PLoS One. 2020 Apr 30;15(4):e0232332. doi: 10.1371/journal.pone.0232332 (PMC7192442; doi:10.1371/journal.pone.0232332)
Supplement: S3 File — (ZIP) [file pone.0232332.s013.zip › bidir_annotations/tfit_annotations/Jurkat_merged_tfit_bidirs.bed]

chr1	29617	29703	BIDIR_1
chr1	204313	204495	BIDIR_2
chr1	377199	377410	BIDIR_3
chr1	605351	605647	BIDIR_4
chr1	842066	842326	BIDIR_5
chr1	960451	960579	BIDIR_6
chr1	1065525	1065669	BIDIR_7
chr1	1107769	1107897	BIDIR_8
chr1	1144324	1144486	BIDIR_9
chr1	1232203	1232275	BIDIR_10
chr1	1242164	1242493	BIDIR_11
chr1	1327407	1335223	BIDIR_12
chr1	1375503	1375627	BIDIR_13
chr1	1376241	1377339	BIDIR_14
chr1	1574696	1575217	BIDIR_15
chr1	1630333	1630409	BIDIR_16
chr1	1698384	1698777	BIDIR_17
chr1	1724338	1725510	BIDIR_18
chr1	1903081	1903342	BIDIR_19
chr1	1906437	1906550	BIDIR_20
chr1	2308590	2311041	BIDIR_21
chr1	2389428	2389528	BIDIR_22
chr1	2556312	2556406	BIDIR_23
chr1	2556502	2556611	BIDIR_24
chr1	3623209	3623302	BIDIR_25
chr1	3629431	3631121	BIDIR_26
chr1	3717488	3718887	BIDIR_27
chr1	3796462	3796655	BIDIR_28
chr1	3875915	3876234	BIDIR_29
chr1	3885695	3885796	BIDIR_30
chr1	6026064	6026450	BIDIR_31
chr1	6027694	6029147	BIDIR_32
chr1	6394658	6395975	BIDIR_33
chr1	6460480	6461600	BIDIR_34
chr1	6463807	6463989	BIDIR_35
chr1	6580496	6581308	BIDIR_36
chr1	6588802	6589541	BIDIR_37
chr1	6590051	6590892	BIDIR_38
chr1	6602498	6602855	BIDIR_39
chr1	6613292	6613441	BIDIR_40
chr1	6613585	6613725	BIDIR_41
chr1	8010268	8010376	BIDIR_42
chr1	8012846	8013629	BIDIR_43
chr1	8342061	8342200	BIDIR_44
chr1	8819187	8819677	BIDIR_45
chr1	9651318	9651790	BIDIR_46
chr1	9652127	9652323	BIDIR_47
chr1	9787959	9788150	BIDIR_48
chr1	10028409	10028650	BIDIR_49
chr1	10430634	10430805	BIDIR_50
chr1	10474873	10474992	BIDIR_51
chr1	10636322	10637053	BIDIR_52
chr1	11062167	11062302	BIDIR_53
chr1	11680868	11681427	BIDIR_54
chr1	11681967	11682232	BIDIR_55
chr1	11691468	11691689	BIDIR_56
chr1	11934458	11934668	BIDIR_57
chr1	12617939	12618132	BIDIR_58
chr1	13478945	13479712	BIDIR_59
chr1	14320792	14321497	BIDIR_60
chr1	15526950	15527033	BIDIR_61
chr1	15682770	15682971	BIDIR_62
chr1	15847424	15850603	BIDIR_63
chr1	16352250	16352667	BIDIR_64
chr1	16440457	16440654	BIDIR_65
chr1	16440884	16440977	BIDIR_66
chr1	16460931	16461150	BIDIR_67
chr1	16466919	16471530	BIDIR_68
chr1	16497101	16501349	BIDIR_69
chr1	16650186	16650259	BIDIR_70
chr1	16923651	16923756	BIDIR_71
chr1	17054509	17054974	BIDIR_72
chr1	17437578	17441490	BIDIR_73
chr1	18926702	18926801	BIDIR_74
chr1	18927113	18927194	BIDIR_75
chr1	19251556	19251671	BIDIR_76
chr1	19476880	19477218	BIDIR_77
chr1	19597586	19597679	BIDIR_78
chr1	20185486	20185572	BIDIR_79
chr1	20508078	20508181	BIDIR_80
chr1	20662375	20662660	BIDIR_81
chr1	20786878	20788173	BIDIR_82
chr1	21299867	21301435	BIDIR_83
chr1	21783559	21783636	BIDIR_84
chr1	22025662	22026042	BIDIR_85
chr1	22053154	22053251	BIDIR_86
chr1	23081818	23085504	BIDIR_87
chr1	23343894	23344920	BIDIR_88
chr1	23552451	23552597	BIDIR_89
chr1	23559219	23559769	BIDIR_90
chr1	23742779	23743586	BIDIR_91
chr1	23790979	23791151	BIDIR_92
chr1	24481118	24481369	BIDIR_93
chr1	24481989	24482143	BIDIR_94
chr1	24502440	24503051	BIDIR_95
chr1	24503314	24503395	BIDIR_96
chr1	24798976	24799098	BIDIR_97
chr1	24799352	24799528	BIDIR_98
chr1	25233122	25233256	BIDIR_99
chr1	25267162	25268353	BIDIR_100
chr1	25393296	25393670	BIDIR_101
chr1	25819852	25820052	BIDIR_102
chr1	25826063	25826704	BIDIR_103
chr1	25851760	25851837	BIDIR_104
chr1	25905543	25905868	BIDIR_105
chr1	25906331	25906812	BIDIR_106
chr1	25993530	25994182	BIDIR_107
chr1	26035303	26035478	BIDIR_108
chr1	26111564	26112056	BIDIR_109
chr1	26112536	26112623	BIDIR_110
chr1	26114162	26114729	BIDIR_111
chr1	26126058	26127462	BIDIR_112
chr1	26127586	26127663	BIDIR_113
chr1	26428355	26428875	BIDIR_114
chr1	26432184	26432422	BIDIR_115
chr1	26468699	26472746	BIDIR_116
chr1	26620426	26621775	BIDIR_117
chr1	26692556	26692626	BIDIR_118
chr1	26863185	26868008	BIDIR_119
chr1	27321963	27322042	BIDIR_120
chr1	27339115	27340445	BIDIR_121
chr1	27394355	27395470	BIDIR_122
chr1	27395743	27395855	BIDIR_123
chr1	27632035	27637437	BIDIR_124
chr1	27819652	27819746	BIDIR_125
chr1	28329207	28329991	BIDIR_126
chr1	28369438	28369935	BIDIR_127
chr1	28505926	28506152	BIDIR_128
chr1	28647432	28650816	BIDIR_129
chr1	28669881	28670031	BIDIR_130
chr1	28886860	28887294	BIDIR_131
chr1	28887897	28887998	BIDIR_132
chr1	28910322	28910664	BIDIR_133
chr1	28911562	28911703	BIDIR_134
chr1	28912204	28912298	BIDIR_135
chr1	29118114	29119858	BIDIR_136
chr1	29181768	29182599	BIDIR_137
chr1	29201576	29201662	BIDIR_138
chr1	29202055	29202258	BIDIR_139
chr1	31153957	31156581	BIDIR_140
chr1	31296682	31296775	BIDIR_141
chr1	31828335	31828715	BIDIR_142
chr1	31889249	31889433	BIDIR_143
chr1	31889839	31890532	BIDIR_144
chr1	31935747	31939984	BIDIR_145
chr1	31957773	31958163	BIDIR_146
chr1	32072349	32073301	BIDIR_147
chr1	32179045	32179809	BIDIR_148
chr1	32197789	32197902	BIDIR_149
chr1	32250016	32250297	BIDIR_150
chr1	32251021	32251302	BIDIR_151
chr1	32273765	32274230	BIDIR_152
chr1	32650600	32651593	BIDIR_153
chr1	32817019	32817985	BIDIR_154
chr1	32818888	32819218	BIDIR_155
chr1	33099293	33099636	BIDIR_156
chr1	33157592	33157671	BIDIR_157
chr1	33167305	33167410	BIDIR_158
chr1	33167517	33167637	BIDIR_159
chr1	33179267	33179357	BIDIR_160
chr1	33180456	33180646	BIDIR_161
chr1	33350398	33350605	BIDIR_162
chr1	35079303	35079602	BIDIR_163
chr1	35431727	35435434	BIDIR_164
chr1	35566242	35571132	BIDIR_165
chr1	35577723	35577847	BIDIR_166
chr1	36088763	36088952	BIDIR_167
chr1	36161322	36163598	BIDIR_168
chr1	36316396	36316543	BIDIR_169
chr1	36385972	36386427	BIDIR_170
chr1	36397825	36397971	BIDIR_171
chr1	36464089	36464705	BIDIR_172
chr1	37518998	37520358	BIDIR_173
chr1	37690413	37690658	BIDIR_174
chr1	37712341	37712515	BIDIR_175
chr1	37800497	37808319	BIDIR_176
chr1	38044081	38044197	BIDIR_177
chr1	38861991	38862128	BIDIR_178
chr1	38873078	38873155	BIDIR_179
chr1	38873273	38873360	BIDIR_180
chr1	39026199	39026391	BIDIR_181
chr1	39106096	39106183	BIDIR_182
chr1	39195607	39195817	BIDIR_183
chr1	39196795	39196872	BIDIR_184
chr1	39204407	39205416	BIDIR_185
chr1	39331669	39335725	BIDIR_186
chr1	39883727	39883936	BIDIR_187
chr1	39886828	39886958	BIDIR_188
chr1	40070759	40075064	BIDIR_189
chr1	40450021	40450091	BIDIR_190
chr1	40501526	40502481	BIDIR_191
chr1	40508471	40508854	BIDIR_192
chr1	40691393	40691958	BIDIR_193
chr1	40980756	40980983	BIDIR_194
chr1	41241460	41241546	BIDIR_195
chr1	41662403	41662538	BIDIR_196
chr1	41872137	41872271	BIDIR_197
chr1	41882290	41882368	BIDIR_198
chr1	42810584	42810673	BIDIR_199
chr1	42817124	42817467	BIDIR_200
chr1	42923905	42924002	BIDIR_201
chr1	43389280	43389542	BIDIR_202
chr1	43389681	43389962	BIDIR_203
chr1	43649903	43651014	BIDIR_204
chr1	43936733	43938819	BIDIR_205
chr1	43974579	43975058	BIDIR_206
chr1	43978697	43978940	BIDIR_207
chr1	43992763	43996822	BIDIR_208
chr1	44029746	44030243	BIDIR_209
chr1	44986525	44986708	BIDIR_210
chr1	45012975	45017695	BIDIR_211
chr1	45046049	45046129	BIDIR_212
chr1	45077250	45077332	BIDIR_213
chr1	45077548	45077624	BIDIR_214
chr1	45303723	45303943	BIDIR_215
chr1	45338575	45346830	BIDIR_216
chr1	45551087	45551191	BIDIR_217
chr1	45687281	45687408	BIDIR_218
chr1	45687937	45688397	BIDIR_219
chr1	45692698	45696401	BIDIR_220
chr1	45749953	45750994	BIDIR_221
chr1	46130405	46134456	BIDIR_222
chr1	46303190	46303350	BIDIR_223
chr1	46303917	46304053	BIDIR_224
chr1	46340503	46340877	BIDIR_225
chr1	46604137	46604468	BIDIR_226
chr1	47238362	47240088	BIDIR_227
chr1	47274317	47274444	BIDIR_228
chr1	47334643	47334717	BIDIR_229
chr1	47416367	47416474	BIDIR_230
chr1	47417964	47418064	BIDIR_231
chr1	47418634	47418726	BIDIR_232
chr1	50967748	50971691	BIDIR_233
chr1	51250702	51250774	BIDIR_234
chr1	51251264	51251367	BIDIR_235
chr1	52055269	52055374	BIDIR_236
chr1	52404571	52404698	BIDIR_237
chr1	52420731	52421649	BIDIR_238
chr1	52422248	52422884	BIDIR_239
chr1	52553093	52553537	BIDIR_240
chr1	53238527	53238759	BIDIR_241
chr1	53326217	53326588	BIDIR_242
chr1	53327922	53328453	BIDIR_243
chr1	53838519	53838665	BIDIR_244
chr1	53946250	53946346	BIDIR_245
chr1	53947651	53947740	BIDIR_246
chr1	54053178	54053675	BIDIR_247
chr1	54221652	54228598	BIDIR_248
chr1	54285296	54285507	BIDIR_249
chr1	54407466	54407611	BIDIR_250
chr1	54474958	54475153	BIDIR_251
chr1	54476873	54477379	BIDIR_252
chr1	54748736	54749090	BIDIR_253
chr1	58784625	58784934	BIDIR_254
chr1	61725111	61725169	BIDIR_255
chr1	62182349	62182495	BIDIR_256
chr1	62671144	62671292	BIDIR_257
chr1	62687454	62687750	BIDIR_258
chr1	62783976	62784228	BIDIR_259
chr1	62784792	62784896	BIDIR_260
chr1	63586396	63586489	BIDIR_261
chr1	63591218	63595817	BIDIR_262
chr1	64745883	64746033	BIDIR_263
chr1	64966647	64966738	BIDIR_264
chr1	64966895	64966981	BIDIR_265
chr1	65067057	65068206	BIDIR_266
chr1	66925001	66925439	BIDIR_267
chr1	67430368	67431349	BIDIR_268
chr1	70205510	70205800	BIDIR_269
chr1	70354617	70354864	BIDIR_270
chr1	74197603	74197765	BIDIR_271
chr1	74198001	74198221	BIDIR_272
chr1	74733776	74733866	BIDIR_273
chr1	75720931	75721062	BIDIR_274
chr1	75723260	75725179	BIDIR_275
chr1	75743024	75743109	BIDIR_276
chr1	75763992	75764642	BIDIR_277
chr1	75784794	75786086	BIDIR_278
chr1	75832974	75833417	BIDIR_279
chr1	77880481	77880610	BIDIR_280
chr1	77903870	77905767	BIDIR_281
chr1	77978099	77978842	BIDIR_282
chr1	77979146	77979394	BIDIR_283
chr1	84298524	84298673	BIDIR_284
chr1	84506111	84507321	BIDIR_285
chr1	84573063	84573559	BIDIR_286
chr1	85201644	85201917	BIDIR_287
chr1	85275836	85275916	BIDIR_288
chr1	86704508	86704846	BIDIR_289
chr1	86705312	86705478	BIDIR_290
chr1	86915268	86915344	BIDIR_291
chr1	87327948	87328947	BIDIR_292
chr1	88684840	88685055	BIDIR_293
chr1	88992307	88993507	BIDIR_294
chr1	88998114	88998999	BIDIR_295
chr1	89956916	89957229	BIDIR_296
chr1	89995053	89995230	BIDIR_297
chr1	91021458	91022238	BIDIR_298
chr1	91500829	91501550	BIDIR_299
chr1	92299156	92299248	BIDIR_300
chr1	92476314	92476585	BIDIR_301
chr1	92483659	92484064	BIDIR_302
chr1	92484719	92484806	BIDIR_303
chr1	92486317	92486452	BIDIR_304
chr1	92832009	92832414	BIDIR_305
chr1	92961837	92963058	BIDIR_306
chr1	93180520	93180856	BIDIR_307
chr1	93858591	93858678	BIDIR_308
chr1	93879234	93879329	BIDIR_309
chr1	93908864	93909256	BIDIR_310
chr1	93909377	93909865	BIDIR_311
chr1	94091593	94091722	BIDIR_312
chr1	94092013	94093166	BIDIR_313
chr1	94511011	94511134	BIDIR_314
chr1	94527776	94528832	BIDIR_315
chr1	94956788	94956943	BIDIR_316
chr1	95072792	95073027	BIDIR_317
chr1	96721562	96721693	BIDIR_318
chr1	96722179	96723217	BIDIR_319
chr1	97603061	97604267	BIDIR_320
chr1	97604780	97606909	BIDIR_321
chr1	97921099	97921568	BIDIR_322
chr1	99849721	99850421	BIDIR_323
chr1	99969835	99970715	BIDIR_324
chr1	100078148	100078236	BIDIR_325
chr1	100083061	100083292	BIDIR_326
chr1	100266078	100266178	BIDIR_327
chr1	100351248	100352478	BIDIR_328
chr1	100894997	100896993	BIDIR_329
chr1	100980350	100984393	BIDIR_330
chr1	101009720	101009935	BIDIR_331
chr1	101025677	101025855	BIDIR_332
chr1	101111938	101112835	BIDIR_333
chr1	101125084	101125160	BIDIR_334
chr1	101237206	101239621	BIDIR_335
chr1	101310770	101312652	BIDIR_336
chr1	103525474	103526103	BIDIR_337
chr1	107942549	107942660	BIDIR_338
chr1	107962591	107965259	BIDIR_339
chr1	108200659	108201277	BIDIR_340
chr1	108661128	108661596	BIDIR_341
chr1	108692233	108692367	BIDIR_342
chr1	108876791	108877090	BIDIR_343
chr1	108877614	108877695	BIDIR_344
chr1	109090573	109090821	BIDIR_345
chr1	109213689	109214014	BIDIR_346
chr1	109214266	109214428	BIDIR_347
chr1	109214677	109215076	BIDIR_348
chr1	109274948	109276924	BIDIR_349
chr1	109484125	109484275	BIDIR_350
chr1	109484664	109486292	BIDIR_351
chr1	109494392	109494502	BIDIR_352
chr1	109548398	109548580	BIDIR_353
chr1	109618775	109618854	BIDIR_354
chr1	109619713	109619797	BIDIR_355
chr1	109622155	109622270	BIDIR_356
chr1	109656079	109656306	BIDIR_357
chr1	110203069	110203226	BIDIR_358
chr1	110392074	110392148	BIDIR_359
chr1	110407238	110407367	BIDIR_360
chr1	110672783	110675805	BIDIR_361
chr1	110872536	110874131	BIDIR_362
chr1	110963292	110963383	BIDIR_363
chr1	111139539	111140390	BIDIR_364
chr1	111181890	111181986	BIDIR_365
chr1	111202839	111202915	BIDIR_366
chr1	111212729	111212805	BIDIR_367
chr1	111221514	111222038	BIDIR_368
chr1	111225971	111226369	BIDIR_369
chr1	111450078	111450172	BIDIR_370
chr1	111719316	111720343	BIDIR_371
chr1	112618976	112620260	BIDIR_372
chr1	112698521	112704948	BIDIR_373
chr1	112895508	112897942	BIDIR_374
chr1	112955217	112955544	BIDIR_375
chr1	112955898	112956468	BIDIR_376
chr1	112956901	112957024	BIDIR_377
chr1	112957476	112957887	BIDIR_378
chr1	113698310	113698466	BIDIR_379
chr1	113812046	113812936	BIDIR_380
chr1	113906123	113906203	BIDIR_381
chr1	113931468	113931586	BIDIR_382
chr1	114757552	114757666	BIDIR_383
chr1	114780279	114780365	BIDIR_384
chr1	115089224	115089311	BIDIR_385
chr1	115500977	115501080	BIDIR_386
chr1	115501387	115501702	BIDIR_387
chr1	115545185	115546374	BIDIR_388
chr1	115547694	115548271	BIDIR_389
chr1	115647425	115647842	BIDIR_390
chr1	116570962	116571214	BIDIR_391
chr1	116763012	116764186	BIDIR_392
chr1	116768513	116769345	BIDIR_393
chr1	116769461	116770268	BIDIR_394
chr1	117365608	117368235	BIDIR_395
chr1	117613884	117617423	BIDIR_396
chr1	117776848	117776982	BIDIR_397
chr1	117777511	117777770	BIDIR_398
chr1	119180172	119180715	BIDIR_399
chr1	120339481	120342033	BIDIR_400
chr1	120358615	120359333	BIDIR_401
chr1	120558740	120558904	BIDIR_402
chr1	120913223	120913624	BIDIR_403
chr1	120914016	120914519	BIDIR_404
chr1	144558549	144562926	BIDIR_405
chr1	144567518	144567610	BIDIR_406
chr1	145094641	145097670	BIDIR_407
chr1	145126774	145127128	BIDIR_408
chr1	145214317	145215738	BIDIR_409
chr1	145859754	145860036	BIDIR_410
chr1	145927338	145927752	BIDIR_411
chr1	145932239	145934482	BIDIR_412
chr1	145964110	145964932	BIDIR_413
chr1	146229004	146229136	BIDIR_414
chr1	146416181	146416303	BIDIR_415
chr1	146416399	146416489	BIDIR_416
chr1	146472413	146472607	BIDIR_417
chr1	146556403	146556907	BIDIR_418
chr1	146557222	146557337	BIDIR_419
chr1	147242544	147242752	BIDIR_420
chr1	147643353	147643434	BIDIR_421
chr1	147950984	147952012	BIDIR_422
chr1	148037820	148038649	BIDIR_423
chr1	148428947	148429049	BIDIR_424
chr1	148430025	148433953	BIDIR_425
chr1	148458120	148459757	BIDIR_426
chr1	148679729	148679899	BIDIR_427
chr1	148952179	148952570	BIDIR_428
chr1	149156298	149156630	BIDIR_429
chr1	149158960	149159077	BIDIR_430
chr1	149176142	149176232	BIDIR_431
chr1	149176826	149177569	BIDIR_432
chr1	149555168	149563729	BIDIR_433
chr1	149608172	149608829	BIDIR_434
chr1	149663048	149666283	BIDIR_435
chr1	149792912	149793000	BIDIR_436
chr1	149885922	149887852	BIDIR_437
chr1	149901817	149903396	BIDIR_438
chr1	150235643	150236599	BIDIR_439
chr1	150321356	150321470	BIDIR_440
chr1	150363691	150364440	BIDIR_441
chr1	150634968	150635061	BIDIR_442
chr1	150635239	150636286	BIDIR_443
chr1	150926117	150926326	BIDIR_444
chr1	150926593	150926731	BIDIR_445
chr1	150974641	150974788	BIDIR_446
chr1	151008300	151008394	BIDIR_447
chr1	151008952	151009041	BIDIR_448
chr1	151070238	151070823	BIDIR_449
chr1	151127798	151127924	BIDIR_450
chr1	151189855	151189960	BIDIR_451
chr1	151190054	151190268	BIDIR_452
chr1	151198851	151199262	BIDIR_453
chr1	151276790	151277651	BIDIR_454
chr1	151327050	151327139	BIDIR_455
chr1	151327385	151327725	BIDIR_456
chr1	151459099	151459282	BIDIR_457
chr1	151647192	151647314	BIDIR_458
chr1	151647500	151647973	BIDIR_459
chr1	151771614	151771724	BIDIR_460
chr1	151799723	151799836	BIDIR_461
chr1	153343864	153343944	BIDIR_462
chr1	153545718	153545807	BIDIR_463
chr1	153783567	153783948	BIDIR_464
chr1	153926838	153926920	BIDIR_465
chr1	153972723	153975063	BIDIR_466
chr1	154183471	154184055	BIDIR_467
chr1	154220070	154220384	BIDIR_468
chr1	154272388	154272603	BIDIR_469
chr1	154674063	154674138	BIDIR_470
chr1	154676484	154676804	BIDIR_471
chr1	154677153	154677236	BIDIR_472
chr1	154677487	154677578	BIDIR_473
chr1	154936552	154936721	BIDIR_474
chr1	154936877	154937062	BIDIR_475
chr1	154937259	154937334	BIDIR_476
chr1	154961537	154963033	BIDIR_477
chr1	154982934	154983286	BIDIR_478
chr1	155134187	155140615	BIDIR_479
chr1	155173731	155173817	BIDIR_480
chr1	155175425	155175525	BIDIR_481
chr1	155192619	155197869	BIDIR_482
chr1	155209044	155209385	BIDIR_483
chr1	155211932	155216312	BIDIR_484
chr1	155562674	155563030	BIDIR_485
chr1	155609086	155617221	BIDIR_486
chr1	155688789	155688871	BIDIR_487
chr1	155746977	155751008	BIDIR_488
chr1	155758019	155758177	BIDIR_489
chr1	156004369	156005379	BIDIR_490
chr1	156037445	156037563	BIDIR_491
chr1	156054241	156054854	BIDIR_492
chr1	156082833	156082917	BIDIR_493
chr1	156338752	156338881	BIDIR_494
chr1	156456078	156458146	BIDIR_495
chr1	156601379	156601534	BIDIR_496
chr1	156728113	156728880	BIDIR_497
chr1	156766196	156766487	BIDIR_498
chr1	156767003	156767582	BIDIR_499
chr1	156833272	156833372	BIDIR_500
chr1	157138440	157139039	BIDIR_501
chr1	158112228	158112388	BIDIR_502
chr1	158149881	158149960	BIDIR_503
chr1	158180276	158180398	BIDIR_504
chr1	158185518	158186169	BIDIR_505
chr1	158203695	158204599	BIDIR_506
chr1	158246899	158249332	BIDIR_507
chr1	158289755	158290002	BIDIR_508
chr1	158329852	158332134	BIDIR_509
chr1	158332290	158334942	BIDIR_510
chr1	158352836	158357765	BIDIR_511
chr1	158398521	158406629	BIDIR_512
chr1	158494300	158495900	BIDIR_513
chr1	159012475	159012706	BIDIR_514
chr1	159857421	159857498	BIDIR_515
chr1	159923894	159924002	BIDIR_516
chr1	160034832	160034938	BIDIR_517
chr1	160205375	160205487	BIDIR_518
chr1	160215495	160215606	BIDIR_519
chr1	160215734	160216110	BIDIR_520
chr1	160567791	160568835	BIDIR_521
chr1	160628406	160629753	BIDIR_522
chr1	160827465	160828998	BIDIR_523
chr1	160834869	160835256	BIDIR_524
chr1	161045982	161046078	BIDIR_525
chr1	161070093	161070183	BIDIR_526
chr1	161117595	161122800	BIDIR_527
chr1	161140152	161140575	BIDIR_528
chr1	161153755	161154149	BIDIR_529
chr1	161158962	161159712	BIDIR_530
chr1	161169619	161174404	BIDIR_531
chr1	161221652	161221780	BIDIR_532
chr1	161389590	161389705	BIDIR_533
chr1	161612354	161613022	BIDIR_534
chr1	161749002	161751243	BIDIR_535
chr1	162498155	162498308	BIDIR_536
chr1	165697680	165697802	BIDIR_537
chr1	165698515	165698599	BIDIR_538
chr1	165828600	165829523	BIDIR_539
chr1	165850863	165851547	BIDIR_540
chr1	166840390	166840715	BIDIR_541
chr1	166841269	166841371	BIDIR_542
chr1	166855753	166856156	BIDIR_543
chr1	166876144	166876407	BIDIR_544
chr1	167218495	167222558	BIDIR_545
chr1	167518566	167518668	BIDIR_546
chr1	167616979	167617940	BIDIR_547
chr1	167618256	167618366	BIDIR_548
chr1	167619556	167619636	BIDIR_549
chr1	167762032	167762462	BIDIR_550
chr1	167935861	167937200	BIDIR_551
chr1	169368191	169368277	BIDIR_552
chr1	169392375	169393770	BIDIR_553
chr1	169427343	169427569	BIDIR_554
chr1	169686772	169687063	BIDIR_555
chr1	169852466	169856543	BIDIR_556
chr1	169893823	169893948	BIDIR_557
chr1	169894232	169894308	BIDIR_558
chr1	170531782	170532376	BIDIR_559
chr1	171742205	171742501	BIDIR_560
chr1	171781160	171781239	BIDIR_561
chr1	172533187	172533505	BIDIR_562
chr1	173824861	173825010	BIDIR_563
chr1	175107536	175107743	BIDIR_564
chr1	178725255	178725345	BIDIR_565
chr1	179097483	179098120	BIDIR_566
chr1	179295116	179295509	BIDIR_567
chr1	179363485	179363587	BIDIR_568
chr1	179365567	179366263	BIDIR_569
chr1	179882359	179882883	BIDIR_570
chr1	179882976	179883620	BIDIR_571
chr1	179954357	179954694	BIDIR_572
chr1	179955165	179955358	BIDIR_573
chr1	180502318	180502986	BIDIR_574
chr1	181033711	181033996	BIDIR_575
chr1	182259501	182259903	BIDIR_576
chr1	182301554	182301635	BIDIR_577
chr1	183634152	183634309	BIDIR_578
chr1	184052026	184052109	BIDIR_579
chr1	185116283	185116475	BIDIR_580
chr1	185157677	185157753	BIDIR_581
chr1	185317087	185317155	BIDIR_582
chr1	186375223	186375507	BIDIR_583
chr1	186375610	186376160	BIDIR_584
chr1	193059481	193059616	BIDIR_585
chr1	193094344	193094456	BIDIR_586
chr1	197145896	197146380	BIDIR_587
chr1	197201199	197201285	BIDIR_588
chr1	197775400	197775508	BIDIR_589
chr1	198101714	198102100	BIDIR_590
chr1	198102629	198102786	BIDIR_591
chr1	198103558	198103731	BIDIR_592
chr1	198637905	198639681	BIDIR_593
chr1	198640957	198641717	BIDIR_594
chr1	198681737	198682495	BIDIR_595
chr1	199016194	199021263	BIDIR_596
chr1	199077727	199077820	BIDIR_597
chr1	199089679	199090062	BIDIR_598
chr1	199201774	199202171	BIDIR_599
chr1	199202790	199202897	BIDIR_600
chr1	199282432	199284906	BIDIR_601
chr1	201019530	201019806	BIDIR_602
chr1	201020550	201022467	BIDIR_603
chr1	201734993	201735068	BIDIR_604
chr1	201810373	201810576	BIDIR_605
chr1	201811874	201814327	BIDIR_606
chr1	201822987	201823061	BIDIR_607
chr1	201829321	201829728	BIDIR_608
chr1	202160519	202160727	BIDIR_609
chr1	202162931	202163190	BIDIR_610
chr1	202805937	202810662	BIDIR_611
chr1	202889071	202889367	BIDIR_612
chr1	202889679	202890179	BIDIR_613
chr1	203006680	203007289	BIDIR_614
chr1	203287205	203288086	BIDIR_615
chr1	203289536	203289969	BIDIR_616
chr1	203629655	203629892	BIDIR_617
chr1	203764824	203765198	BIDIR_618
chr1	203861486	203861724	BIDIR_619
chr1	205631716	205632297	BIDIR_620
chr1	205813684	205813789	BIDIR_621
chr1	206202626	206204886	BIDIR_622
chr1	206333268	206333416	BIDIR_623
chr1	206472600	206472690	BIDIR_624
chr1	206558231	206558401	BIDIR_625
chr1	206587536	206591590	BIDIR_626
chr1	207749315	207749390	BIDIR_627
chr1	207863190	207864862	BIDIR_628
chr1	210328166	210329422	BIDIR_629
chr1	211256893	211260448	BIDIR_630
chr1	211398875	211400003	BIDIR_631
chr1	211579679	211579742	BIDIR_632
chr1	212035155	212035358	BIDIR_633
chr1	212361746	212362176	BIDIR_634
chr1	212363982	212364070	BIDIR_635
chr1	212635938	212636013	BIDIR_636
chr1	212791371	212791458	BIDIR_637
chr1	212857917	212858357	BIDIR_638
chr1	213015366	213015582	BIDIR_639
chr1	213015722	213015894	BIDIR_640
chr1	220046446	220046892	BIDIR_641
chr1	220146317	220148611	BIDIR_642
chr1	220253713	220253868	BIDIR_643
chr1	221707935	221709528	BIDIR_644
chr1	222589894	222590027	BIDIR_645
chr1	222643752	222644576	BIDIR_646
chr1	222668744	222669751	BIDIR_647
chr1	222713054	222713609	BIDIR_648
chr1	222814993	222815099	BIDIR_649
chr1	223230148	223230282	BIDIR_650
chr1	223845810	223846966	BIDIR_651
chr1	223992471	223992698	BIDIR_652
chr1	224033862	224034168	BIDIR_653
chr1	224330048	224330188	BIDIR_654
chr1	224435135	224435279	BIDIR_655
chr1	225428623	225429134	BIDIR_656
chr1	225467231	225468010	BIDIR_657
chr1	225473095	225473986	BIDIR_658
chr1	225778093	225778188	BIDIR_659
chr1	225885380	225885457	BIDIR_660
chr1	225924013	225924613	BIDIR_661
chr1	225924981	225925336	BIDIR_662
chr1	225999214	226000123	BIDIR_663
chr1	226065708	226065860	BIDIR_664
chr1	226083437	226083565	BIDIR_665
chr1	226122712	226122911	BIDIR_666
chr1	226186633	226186884	BIDIR_667
chr1	226653565	226653635	BIDIR_668
chr1	226939486	226939581	BIDIR_669
chr1	226988651	226988725	BIDIR_670
chr1	227318596	227319126	BIDIR_671
chr1	227735226	227735337	BIDIR_672
chr1	228109243	228109538	BIDIR_673
chr1	228140784	228140898	BIDIR_674
chr1	228200629	228200704	BIDIR_675
chr1	228208656	228208858	BIDIR_676
chr1	228406960	228407052	BIDIR_677
chr1	228424310	228424955	BIDIR_678
chr1	228486486	228489022	BIDIR_679
chr1	228616456	228616534	BIDIR_680
chr1	228634629	228638284	BIDIR_681
chr1	228644892	228644971	BIDIR_682
chr1	228646553	228648453	BIDIR_683
chr1	229155625	229155764	BIDIR_684
chr1	229342808	229343491	BIDIR_685
chr1	229556576	229556892	BIDIR_686
chr1	229558765	229559108	BIDIR_687
chr1	231021782	231021858	BIDIR_688
chr1	231337955	231338360	BIDIR_689
chr1	232891253	232891323	BIDIR_690
chr1	232981422	232985476	BIDIR_691
chr1	234170397	234171322	BIDIR_692
chr1	234373229	234373500	BIDIR_693
chr1	234385055	234385177	BIDIR_694
chr1	234505367	234505441	BIDIR_695
chr1	234522363	234524040	BIDIR_696
chr1	234606951	234612003	BIDIR_697
chr1	234723525	234725033	BIDIR_698
chr1	235128761	235129113	BIDIR_699
chr1	235141176	235141723	BIDIR_700
chr1	235328540	235329286	BIDIR_701
chr1	235867936	235868027	BIDIR_702
chr1	236211612	236212768	BIDIR_703
chr1	236281553	236282385	BIDIR_704
chr1	236523598	236524236	BIDIR_705
chr1	236545573	236546056	BIDIR_706
chr1	236795810	236796130	BIDIR_707
chr1	239719062	239719286	BIDIR_708
chr1	243255060	243255400	BIDIR_709
chr1	243255859	243256188	BIDIR_710
chr1	243421415	243422207	BIDIR_711
chr1	243849751	243851079	BIDIR_712
chr1	244451256	244451347	BIDIR_713
chr1	244970345	244970423	BIDIR_714
chr1	246428840	246429078	BIDIR_715
chr1	246566290	246566518	BIDIR_716
chr1	246724687	246725317	BIDIR_717
chr1	246932052	246932143	BIDIR_718
chr1	246932276	246932393	BIDIR_719
chr1	247331797	247331912	BIDIR_720
chr1	248849639	248850018	BIDIR_721
chr1	248858914	248859242	BIDIR_722
chr1	248906263	248907233	BIDIR_723
chr1	248907777	248907881	BIDIR_724
chr10	1039053	1039199	BIDIR_725
chr10	1056590	1056689	BIDIR_726
chr10	2886295	2886386	BIDIR_727
chr10	2908198	2909811	BIDIR_728
chr10	3136498	3136596	BIDIR_729
chr10	3136831	3136981	BIDIR_730
chr10	3784977	3785486	BIDIR_731
chr10	3785830	3785988	BIDIR_732
chr10	3786431	3786599	BIDIR_733
chr10	4862758	4862937	BIDIR_734
chr10	4903123	4903200	BIDIR_735
chr10	5684696	5684778	BIDIR_736
chr10	5685525	5685603	BIDIR_737
chr10	5763801	5763909	BIDIR_738
chr10	5764994	5765105	BIDIR_739
chr10	6347116	6347194	BIDIR_740
chr10	6347723	6348415	BIDIR_741
chr10	6472835	6475272	BIDIR_742
chr10	6543059	6543158	BIDIR_743
chr10	6543485	6543903	BIDIR_744
chr10	6563511	6563924	BIDIR_745
chr10	6577746	6581124	BIDIR_746
chr10	6927295	6928663	BIDIR_747
chr10	8053901	8054039	BIDIR_748
chr10	8060666	8062876	BIDIR_749
chr10	8331069	8333194	BIDIR_750
chr10	11165816	11169299	BIDIR_751
chr10	11180313	11180693	BIDIR_752
chr10	11344630	11344897	BIDIR_753
chr10	11792813	11792898	BIDIR_754
chr10	11793186	11793494	BIDIR_755
chr10	12042708	12043019	BIDIR_756
chr10	12043152	12043241	BIDIR_757
chr10	12195689	12196278	BIDIR_758
chr10	12605501	12606446	BIDIR_759
chr10	13300111	13300196	BIDIR_760
chr10	13699550	13700122	BIDIR_761
chr10	13700382	13700829	BIDIR_762
chr10	13787178	13787369	BIDIR_763
chr10	14875952	14876899	BIDIR_764
chr10	14953893	14954411	BIDIR_765
chr10	15096956	15097456	BIDIR_766
chr10	15102857	15106007	BIDIR_767
chr10	15106488	15106732	BIDIR_768
chr10	15127972	15128243	BIDIR_769
chr10	15129032	15129135	BIDIR_770
chr10	15860333	15860423	BIDIR_771
chr10	17649463	17651370	BIDIR_772
chr10	17662548	17663062	BIDIR_773
chr10	18568241	18570542	BIDIR_774
chr10	18651619	18651977	BIDIR_775
chr10	21496015	21496167	BIDIR_776
chr10	21496736	21496930	BIDIR_777
chr10	21744193	21744339	BIDIR_778
chr10	21747759	21747850	BIDIR_779
chr10	22229381	22229465	BIDIR_780
chr10	22681819	22681902	BIDIR_781
chr10	22682666	22682873	BIDIR_782
chr10	24724584	24724684	BIDIR_783
chr10	25016978	25017139	BIDIR_784
chr10	26438592	26439882	BIDIR_785
chr10	26697250	26697355	BIDIR_786
chr10	26697495	26697925	BIDIR_787
chr10	26710559	26711099	BIDIR_788
chr10	27155159	27155453	BIDIR_789
chr10	27241969	27242295	BIDIR_790
chr10	27242961	27243042	BIDIR_791
chr10	28532550	28533243	BIDIR_792
chr10	29697978	29698204	BIDIR_793
chr10	29698335	29698435	BIDIR_794
chr10	30705080	30705888	BIDIR_795
chr10	31032327	31032405	BIDIR_796
chr10	31136254	31136389	BIDIR_797
chr10	31136942	31137678	BIDIR_798
chr10	31318911	31318998	BIDIR_799
chr10	31319417	31321833	BIDIR_800
chr10	32346223	32346792	BIDIR_801
chr10	32347020	32347316	BIDIR_802
chr10	32446805	32446887	BIDIR_803
chr10	32510709	32510797	BIDIR_804
chr10	32511361	32511499	BIDIR_805
chr10	32958052	32958660	BIDIR_806
chr10	34815360	34815441	BIDIR_807
chr10	34815719	34815797	BIDIR_808
chr10	35127089	35127240	BIDIR_809
chr10	37738105	37738467	BIDIR_810
chr10	37739177	37739306	BIDIR_811
chr10	37857508	37857740	BIDIR_812
chr10	38010438	38010760	BIDIR_813
chr10	38010984	38011208	BIDIR_814
chr10	42638181	42638397	BIDIR_815
chr10	43138253	43138517	BIDIR_816
chr10	43420315	43420493	BIDIR_817
chr10	43429132	43429251	BIDIR_818
chr10	43455524	43455809	BIDIR_819
chr10	43645869	43649658	BIDIR_820
chr10	44913020	44913119	BIDIR_821
chr10	44913283	44913495	BIDIR_822
chr10	44913854	44914004	BIDIR_823
chr10	44978754	44978822	BIDIR_824
chr10	44995616	44996099	BIDIR_825
chr10	44996495	44996728	BIDIR_826
chr10	45001619	45001779	BIDIR_827
chr10	46356935	46358537	BIDIR_828
chr10	46607781	46610270	BIDIR_829
chr10	46611972	46614222	BIDIR_830
chr10	46786765	46786878	BIDIR_831
chr10	46787316	46787773	BIDIR_832
chr10	47126297	47130748	BIDIR_833
chr10	47703901	47704021	BIDIR_834
chr10	47705850	47705989	BIDIR_835
chr10	47731394	47733498	BIDIR_836
chr10	47744605	47745420	BIDIR_837
chr10	47745511	47747289	BIDIR_838
chr10	49650010	49650095	BIDIR_839
chr10	49970949	49971682	BIDIR_840
chr10	50624821	50625959	BIDIR_841
chr10	50681203	50681841	BIDIR_842
chr10	58268888	58269255	BIDIR_843
chr10	58384502	58384626	BIDIR_844
chr10	59906442	59906645	BIDIR_845
chr10	59906793	59907223	BIDIR_846
chr10	61779142	61781702	BIDIR_847
chr10	61900694	61903329	BIDIR_848
chr10	61903648	61903776	BIDIR_849
chr10	61961187	61962374	BIDIR_850
chr10	62038774	62039081	BIDIR_851
chr10	62183477	62183618	BIDIR_852
chr10	62183783	62183908	BIDIR_853
chr10	62808708	62812774	BIDIR_854
chr10	67884841	67885355	BIDIR_855
chr10	67919818	67920261	BIDIR_856
chr10	68331662	68332937	BIDIR_857
chr10	68341173	68345263	BIDIR_858
chr10	68407353	68407462	BIDIR_859
chr10	68527429	68527563	BIDIR_860
chr10	68600206	68600601	BIDIR_861
chr10	68720841	68721845	BIDIR_862
chr10	68955722	68957466	BIDIR_863
chr10	69353593	69353800	BIDIR_864
chr10	69355303	69355892	BIDIR_865
chr10	70112929	70113873	BIDIR_866
chr10	70146047	70146124	BIDIR_867
chr10	70146588	70147102	BIDIR_868
chr10	70824644	70825140	BIDIR_869
chr10	70881906	70883036	BIDIR_870
chr10	71377409	71377560	BIDIR_871
chr10	71766946	71767027	BIDIR_872
chr10	71876243	71878487	BIDIR_873
chr10	71878671	71878949	BIDIR_874
chr10	71888337	71889074	BIDIR_875
chr10	72216239	72216317	BIDIR_876
chr10	72297198	72297718	BIDIR_877
chr10	72298043	72298134	BIDIR_878
chr10	72318954	72320718	BIDIR_879
chr10	72354264	72355252	BIDIR_880
chr10	73168090	73168164	BIDIR_881
chr10	73247440	73247525	BIDIR_882
chr10	73252525	73252836	BIDIR_883
chr10	73260026	73260178	BIDIR_884
chr10	73495576	73495653	BIDIR_885
chr10	73596330	73596468	BIDIR_886
chr10	73742594	73744636	BIDIR_887
chr10	73801532	73802286	BIDIR_888
chr10	74825707	74826964	BIDIR_889
chr10	75111473	75111681	BIDIR_890
chr10	75205007	75205471	BIDIR_891
chr10	75407465	75410080	BIDIR_892
chr10	78973987	78974328	BIDIR_893
chr10	78974770	78975003	BIDIR_894
chr10	79135655	79139711	BIDIR_895
chr10	79233844	79237051	BIDIR_896
chr10	79513666	79513740	BIDIR_897
chr10	79649199	79655760	BIDIR_898
chr10	79672975	79676108	BIDIR_899
chr10	79801006	79801276	BIDIR_900
chr10	79826551	79826773	BIDIR_901
chr10	79848782	79852848	BIDIR_902
chr10	80078737	80078818	BIDIR_903
chr10	80187652	80187766	BIDIR_904
chr10	80247436	80247519	BIDIR_905
chr10	80408345	80408507	BIDIR_906
chr10	86018576	86018709	BIDIR_907
chr10	86520936	86521122	BIDIR_908
chr10	86756604	86756710	BIDIR_909
chr10	86757278	86757352	BIDIR_910
chr10	86939465	86939636	BIDIR_911
chr10	87028715	87028798	BIDIR_912
chr10	87197560	87201002	BIDIR_913
chr10	87333928	87334135	BIDIR_914
chr10	87504750	87504879	BIDIR_915
chr10	87862217	87862942	BIDIR_916
chr10	88062399	88062641	BIDIR_917
chr10	88062802	88063320	BIDIR_918
chr10	88063438	88063540	BIDIR_919
chr10	88065056	88065241	BIDIR_920
chr10	88114527	88114947	BIDIR_921
chr10	88115787	88115876	BIDIR_922
chr10	88312276	88312359	BIDIR_923
chr10	88350677	88350769	BIDIR_924
chr10	88384967	88388461	BIDIR_925
chr10	88880384	88882017	BIDIR_926
chr10	89409645	89409794	BIDIR_927
chr10	90945736	90945844	BIDIR_928
chr10	91409400	91409526	BIDIR_929
chr10	91409873	91410489	BIDIR_930
chr10	91807185	91807799	BIDIR_931
chr10	92044598	92045642	BIDIR_932
chr10	92591266	92593806	BIDIR_933
chr10	93930340	93930623	BIDIR_934
chr10	94545262	94545366	BIDIR_935
chr10	94545605	94545688	BIDIR_936
chr10	96026581	96027169	BIDIR_937
chr10	96089725	96089971	BIDIR_938
chr10	96130122	96130724	BIDIR_939
chr10	96302596	96306645	BIDIR_940
chr10	96831950	96833719	BIDIR_941
chr10	97324559	97324685	BIDIR_942
chr10	97426046	97426615	BIDIR_943
chr10	97433563	97437621	BIDIR_944
chr10	97445667	97445808	BIDIR_945
chr10	97445956	97446235	BIDIR_946
chr10	97458061	97458382	BIDIR_947
chr10	97498517	97498627	BIDIR_948
chr10	97674495	97678907	BIDIR_949
chr10	97736973	97737049	BIDIR_950
chr10	98446893	98447131	BIDIR_951
chr10	99430528	99430656	BIDIR_952
chr10	99731964	99732331	BIDIR_953
chr10	99732515	99732844	BIDIR_954
chr10	100267615	100268116	BIDIR_955
chr10	100286616	100286690	BIDIR_956
chr10	100346882	100347141	BIDIR_957
chr10	100372905	100374756	BIDIR_958
chr10	100508798	100509150	BIDIR_959
chr10	100509733	100511628	BIDIR_960
chr10	100535636	100535762	BIDIR_961
chr10	100654346	100655176	BIDIR_962
chr10	100913187	100913309	BIDIR_963
chr10	100964681	100964954	BIDIR_964
chr10	100987116	100987196	BIDIR_965
chr10	100987331	100987856	BIDIR_966
chr10	101042993	101045369	BIDIR_967
chr10	101588149	101588325	BIDIR_968
chr10	101601255	101601419	BIDIR_969
chr10	101693715	101693955	BIDIR_970
chr10	101844162	101844266	BIDIR_971
chr10	101845817	101845938	BIDIR_972
chr10	102117817	102118079	BIDIR_973
chr10	102433396	102433483	BIDIR_974
chr10	102449418	102450709	BIDIR_975
chr10	102640206	102645632	BIDIR_976
chr10	102666218	102668891	BIDIR_977
chr10	102674124	102674573	BIDIR_978
chr10	102714086	102714194	BIDIR_979
chr10	102776027	102776280	BIDIR_980
chr10	102776632	102777573	BIDIR_981
chr10	102854167	102854620	BIDIR_982
chr10	103192228	103192341	BIDIR_983
chr10	103192681	103193408	BIDIR_984
chr10	103387526	103390967	BIDIR_985
chr10	104121581	104122663	BIDIR_986
chr10	104268866	104268967	BIDIR_987
chr10	110005255	110005338	BIDIR_988
chr10	110074357	110074455	BIDIR_989
chr10	110213091	110213208	BIDIR_990
chr10	110226234	110226322	BIDIR_991
chr10	110306251	110306367	BIDIR_992
chr10	110873407	110873488	BIDIR_993
chr10	110899133	110899397	BIDIR_994
chr10	110899959	110900052	BIDIR_995
chr10	110919266	110919365	BIDIR_996
chr10	110936521	110936809	BIDIR_997
chr10	112447498	112447599	BIDIR_998
chr10	112948811	112951690	BIDIR_999
chr10	113854117	113854187	BIDIR_1000
chr10	113855742	113855957	BIDIR_1001
chr10	114230168	114230248	BIDIR_1002
chr10	114741129	114741255	BIDIR_1003
chr10	114743827	114744160	BIDIR_1004
chr10	114801685	114801967	BIDIR_1005
chr10	114802346	114802472	BIDIR_1006
chr10	114821550	114821957	BIDIR_1007
chr10	116272464	116272582	BIDIR_1008
chr10	118046746	118047037	BIDIR_1009
chr10	119080626	119081177	BIDIR_1010
chr10	119139650	119139831	BIDIR_1011
chr10	119205843	119208013	BIDIR_1012
chr10	119209554	119210007	BIDIR_1013
chr10	119210662	119211673	BIDIR_1014
chr10	119542605	119542983	BIDIR_1015
chr10	119596346	119597304	BIDIR_1016
chr10	119820749	119820843	BIDIR_1017
chr10	119828957	119829711	BIDIR_1018
chr10	119872805	119873137	BIDIR_1019
chr10	120354629	120354798	BIDIR_1020
chr10	120354959	120355210	BIDIR_1021
chr10	120850881	120851878	BIDIR_1022
chr10	121926615	121927346	BIDIR_1023
chr10	121952433	121952509	BIDIR_1024
chr10	121974683	121974945	BIDIR_1025
chr10	122379036	122379529	BIDIR_1026
chr10	122879440	122879879	BIDIR_1027
chr10	122880276	122880352	BIDIR_1028
chr10	122980282	122980745	BIDIR_1029
chr10	122990627	122990700	BIDIR_1030
chr10	123549184	123551046	BIDIR_1031
chr10	124649766	124649991	BIDIR_1032
chr10	124801672	124801800	BIDIR_1033
chr10	125719373	125719502	BIDIR_1034
chr10	128056659	128057341	BIDIR_1035
chr10	128057592	128057818	BIDIR_1036
chr10	128058282	128058418	BIDIR_1037
chr10	130109849	130111131	BIDIR_1038
chr10	130136140	130136462	BIDIR_1039
chr10	132378394	132381529	BIDIR_1040
chr10	133308975	133309352	BIDIR_1041
chr11	236673	236815	BIDIR_1042
chr11	311081	311180	BIDIR_1043
chr11	311465	312011	BIDIR_1044
chr11	319630	319733	BIDIR_1045
chr11	405506	409963	BIDIR_1046
chr11	448065	448380	BIDIR_1047
chr11	449196	449799	BIDIR_1048
chr11	450095	450194	BIDIR_1049
chr11	564138	565052	BIDIR_1050
chr11	573837	573927	BIDIR_1051
chr11	695278	696057	BIDIR_1052
chr11	776661	776761	BIDIR_1053
chr11	777993	778092	BIDIR_1054
chr11	790023	790123	BIDIR_1055
chr11	805344	805494	BIDIR_1056
chr11	808236	811641	BIDIR_1057
chr11	835438	841903	BIDIR_1058
chr11	928010	928178	BIDIR_1059
chr11	1465176	1465272	BIDIR_1060
chr11	2395568	2402306	BIDIR_1061
chr11	2894845	2895131	BIDIR_1062
chr11	2992240	2992723	BIDIR_1063
chr11	2992837	2995236	BIDIR_1064
chr11	3408332	3409776	BIDIR_1065
chr11	3433775	3433896	BIDIR_1066
chr11	3512087	3512157	BIDIR_1067
chr11	3512534	3512613	BIDIR_1068
chr11	3798260	3798337	BIDIR_1069
chr11	3840838	3841207	BIDIR_1070
chr11	3854497	3854675	BIDIR_1071
chr11	3854836	3855189	BIDIR_1072
chr11	3896047	3896563	BIDIR_1073
chr11	3949123	3949433	BIDIR_1074
chr11	4094389	4094881	BIDIR_1075
chr11	6392961	6393043	BIDIR_1076
chr11	6393797	6394864	BIDIR_1077
chr11	6419486	6420120	BIDIR_1078
chr11	6608034	6613643	BIDIR_1079
chr11	8964006	8966433	BIDIR_1080
chr11	8969939	8970220	BIDIR_1081
chr11	8975751	8975885	BIDIR_1082
chr11	8979487	8979633	BIDIR_1083
chr11	9457669	9462299	BIDIR_1084
chr11	9613841	9614580	BIDIR_1085
chr11	9798068	9798538	BIDIR_1086
chr11	9803427	9807445	BIDIR_1087
chr11	10455899	10456125	BIDIR_1088
chr11	10459182	10459369	BIDIR_1089
chr11	10540553	10540684	BIDIR_1090
chr11	10750564	10750661	BIDIR_1091
chr11	10751027	10751310	BIDIR_1092
chr11	10779751	10779840	BIDIR_1093
chr11	10808578	10809373	BIDIR_1094
chr11	10857700	10859492	BIDIR_1095
chr11	11841770	11841902	BIDIR_1096
chr11	12223819	12225484	BIDIR_1097
chr11	13382417	13382779	BIDIR_1098
chr11	14520468	14520784	BIDIR_1099
chr11	14633534	14633634	BIDIR_1100
chr11	14634054	14634328	BIDIR_1101
chr11	14643491	14644000	BIDIR_1102
chr11	14871343	14875393	BIDIR_1103
chr11	16866205	16866397	BIDIR_1104
chr11	17073173	17079948	BIDIR_1105
chr11	17083303	17088190	BIDIR_1106
chr11	17207836	17208205	BIDIR_1107
chr11	17382150	17384923	BIDIR_1108
chr11	18012887	18013051	BIDIR_1109
chr11	18013266	18013345	BIDIR_1110
chr11	18322435	18322519	BIDIR_1111
chr11	18636522	18636604	BIDIR_1112
chr11	18702675	18707888	BIDIR_1113
chr11	19196167	19196248	BIDIR_1114
chr11	19240695	19241650	BIDIR_1115
chr11	19401875	19401966	BIDIR_1116
chr11	22666304	22666393	BIDIR_1117
chr11	22829004	22829919	BIDIR_1118
chr11	23938954	23939218	BIDIR_1119
chr11	31783500	31783689	BIDIR_1120
chr11	31787206	31787427	BIDIR_1121
chr11	32091674	32091774	BIDIR_1122
chr11	32418691	32422934	BIDIR_1123
chr11	32584295	32584897	BIDIR_1124
chr11	32892623	32892729	BIDIR_1125
chr11	32894174	32894346	BIDIR_1126
chr11	33039857	33040117	BIDIR_1127
chr11	33040544	33040676	BIDIR_1128
chr11	33256996	33257340	BIDIR_1129
chr11	34051650	34054326	BIDIR_1130
chr11	34438695	34439002	BIDIR_1131
chr11	36144375	36144511	BIDIR_1132
chr11	36409730	36409857	BIDIR_1133
chr11	36567737	36568092	BIDIR_1134
chr11	36568986	36569095	BIDIR_1135
chr11	36619682	36619831	BIDIR_1136
chr11	42876267	42876350	BIDIR_1137
chr11	42879398	42880217	BIDIR_1138
chr11	43358735	43358892	BIDIR_1139
chr11	44573976	44575226	BIDIR_1140
chr11	45917825	45917906	BIDIR_1141
chr11	45918088	45918207	BIDIR_1142
chr11	46278542	46278620	BIDIR_1143
chr11	46290478	46290695	BIDIR_1144
chr11	46361402	46362841	BIDIR_1145
chr11	46585371	46585471	BIDIR_1146
chr11	46593950	46594229	BIDIR_1147
chr11	46618018	46618198	BIDIR_1148
chr11	46676095	46678155	BIDIR_1149
chr11	46857674	46858753	BIDIR_1150
chr11	47215603	47215749	BIDIR_1151
chr11	47248075	47248153	BIDIR_1152
chr11	47248783	47248977	BIDIR_1153
chr11	47269041	47270028	BIDIR_1154
chr11	47571098	47571586	BIDIR_1155
chr11	47642172	47642257	BIDIR_1156
chr11	47848153	47848495	BIDIR_1157
chr11	57324999	57325390	BIDIR_1158
chr11	57335811	57335882	BIDIR_1159
chr11	57423916	57425754	BIDIR_1160
chr11	57426997	57427182	BIDIR_1161
chr11	57477178	57477264	BIDIR_1162
chr11	57478134	57478227	BIDIR_1163
chr11	57478401	57478510	BIDIR_1164
chr11	57515798	57515869	BIDIR_1165
chr11	57530625	57530981	BIDIR_1166
chr11	57532066	57532226	BIDIR_1167
chr11	57641506	57641590	BIDIR_1168
chr11	57711869	57712038	BIDIR_1169
chr11	57712160	57712577	BIDIR_1170
chr11	57740907	57741565	BIDIR_1171
chr11	58577414	58579831	BIDIR_1172
chr11	59131565	59131716	BIDIR_1173
chr11	59142516	59143176	BIDIR_1174
chr11	59144423	59144932	BIDIR_1175
chr11	59810546	59811046	BIDIR_1176
chr11	59818507	59821080	BIDIR_1177
chr11	60850432	60851325	BIDIR_1178
chr11	61004890	61004964	BIDIR_1179
chr11	61108510	61111369	BIDIR_1180
chr11	61111719	61112005	BIDIR_1181
chr11	61161308	61161391	BIDIR_1182
chr11	61161528	61161790	BIDIR_1183
chr11	61362214	61362399	BIDIR_1184
chr11	61429426	61429537	BIDIR_1185
chr11	61508714	61508779	BIDIR_1186
chr11	61511322	61512393	BIDIR_1187
chr11	61834574	61834732	BIDIR_1188
chr11	62337318	62337392	BIDIR_1189
chr11	62337516	62337666	BIDIR_1190
chr11	62393016	62394081	BIDIR_1191
chr11	62574843	62574958	BIDIR_1192
chr11	62601825	62602229	BIDIR_1193
chr11	62652483	62653030	BIDIR_1194
chr11	62653158	62653689	BIDIR_1195
chr11	62678992	62679103	BIDIR_1196
chr11	62728406	62728517	BIDIR_1197
chr11	62729015	62729117	BIDIR_1198
chr11	62743571	62746564	BIDIR_1199
chr11	62748890	62749001	BIDIR_1200
chr11	62787241	62787371	BIDIR_1201
chr11	62805575	62805666	BIDIR_1202
chr11	63551073	63551981	BIDIR_1203
chr11	63578901	63578994	BIDIR_1204
chr11	63671384	63671488	BIDIR_1205
chr11	63671644	63671844	BIDIR_1206
chr11	63758105	63761918	BIDIR_1207
chr11	63762309	63762397	BIDIR_1208
chr11	63913310	63914464	BIDIR_1209
chr11	63998376	63998486	BIDIR_1210
chr11	64165662	64165774	BIDIR_1211
chr11	64185164	64185306	BIDIR_1212
chr11	64221925	64225814	BIDIR_1213
chr11	64269086	64269514	BIDIR_1214
chr11	64269702	64269892	BIDIR_1215
chr11	64269998	64270221	BIDIR_1216
chr11	64284596	64285753	BIDIR_1217
chr11	64312759	64312966	BIDIR_1218
chr11	64315345	64318679	BIDIR_1219
chr11	64325881	64325968	BIDIR_1220
chr11	64778083	64779418	BIDIR_1221
chr11	64785221	64788121	BIDIR_1222
chr11	64803356	64803427	BIDIR_1223
chr11	65013613	65013773	BIDIR_1224
chr11	65040706	65040968	BIDIR_1225
chr11	65095982	65096253	BIDIR_1226
chr11	65096578	65096794	BIDIR_1227
chr11	65127068	65131037	BIDIR_1228
chr11	65181613	65181867	BIDIR_1229
chr11	65261310	65262478	BIDIR_1230
chr11	65455091	65455177	BIDIR_1231
chr11	65471561	65471702	BIDIR_1232
chr11	65476417	65478320	BIDIR_1233
chr11	65497171	65498820	BIDIR_1234
chr11	65546507	65546615	BIDIR_1235
chr11	65552143	65552647	BIDIR_1236
chr11	65589587	65590150	BIDIR_1237
chr11	65614149	65614437	BIDIR_1238
chr11	65615168	65615813	BIDIR_1239
chr11	65637966	65638292	BIDIR_1240
chr11	65720732	65720807	BIDIR_1241
chr11	65780805	65781077	BIDIR_1242
chr11	65857200	65860226	BIDIR_1243
chr11	65919235	65919327	BIDIR_1244
chr11	65919449	65919519	BIDIR_1245
chr11	65958154	65962244	BIDIR_1246
chr11	66002447	66002529	BIDIR_1247
chr11	66051599	66051748	BIDIR_1248
chr11	66051860	66052738	BIDIR_1249
chr11	66256927	66257718	BIDIR_1250
chr11	66285243	66285373	BIDIR_1251
chr11	66312088	66312221	BIDIR_1252
chr11	66358466	66359212	BIDIR_1253
chr11	66371987	66372093	BIDIR_1254
chr11	66474637	66482119	BIDIR_1255
chr11	66545992	66546125	BIDIR_1256
chr11	66666904	66670483	BIDIR_1257
chr11	66677250	66678578	BIDIR_1258
chr11	66680116	66680315	BIDIR_1259
chr11	66719907	66720056	BIDIR_1260
chr11	66720855	66723163	BIDIR_1261
chr11	66859480	66859955	BIDIR_1262
chr11	67276726	67276871	BIDIR_1263
chr11	67277386	67277754	BIDIR_1264
chr11	67287990	67288989	BIDIR_1265
chr11	67317349	67317847	BIDIR_1266
chr11	67349439	67350352	BIDIR_1267
chr11	67353399	67354019	BIDIR_1268
chr11	67391314	67391424	BIDIR_1269
chr11	67392304	67392417	BIDIR_1270
chr11	67412710	67412805	BIDIR_1271
chr11	67425674	67426622	BIDIR_1272
chr11	67427700	67427861	BIDIR_1273
chr11	67428220	67428628	BIDIR_1274
chr11	67465823	67469854	BIDIR_1275
chr11	67490888	67490990	BIDIR_1276
chr11	67491450	67491537	BIDIR_1277
chr11	67508575	67508652	BIDIR_1278
chr11	67544009	67544131	BIDIR_1279
chr11	67544891	67545041	BIDIR_1280
chr11	67545288	67545486	BIDIR_1281
chr11	67627387	67632147	BIDIR_1282
chr11	67661308	67661397	BIDIR_1283
chr11	67790499	67792123	BIDIR_1284
chr11	67805104	67805633	BIDIR_1285
chr11	67824875	67824952	BIDIR_1286
chr11	67883654	67887708	BIDIR_1287
chr11	68271955	68272219	BIDIR_1288
chr11	71451971	71452052	BIDIR_1289
chr11	71497473	71497600	BIDIR_1290
chr11	71498990	71499189	BIDIR_1291
chr11	71705787	71705880	BIDIR_1292
chr11	71788448	71788618	BIDIR_1293
chr11	72000849	72004121	BIDIR_1294
chr11	72080201	72080370	BIDIR_1295
chr11	72080802	72080979	BIDIR_1296
chr11	72103076	72103204	BIDIR_1297
chr11	72103480	72103602	BIDIR_1298
chr11	72112203	72113129	BIDIR_1299
chr11	72407647	72407808	BIDIR_1300
chr11	73142053	73143116	BIDIR_1301
chr11	73598525	73598707	BIDIR_1302
chr11	73779464	73779723	BIDIR_1303
chr11	73788068	73788182	BIDIR_1304
chr11	73982826	73983016	BIDIR_1305
chr11	74493055	74493516	BIDIR_1306
chr11	74749423	74749546	BIDIR_1307
chr11	74883154	74883301	BIDIR_1308
chr11	74883477	74884056	BIDIR_1309
chr11	74895331	74897056	BIDIR_1310
chr11	74988658	74989041	BIDIR_1311
chr11	75420791	75425055	BIDIR_1312
chr11	75768641	75768892	BIDIR_1313
chr11	77067015	77067443	BIDIR_1314
chr11	77473889	77474024	BIDIR_1315
chr11	77474226	77474481	BIDIR_1316
chr11	77820514	77821805	BIDIR_1317
chr11	77890533	77893551	BIDIR_1318
chr11	77994592	77994692	BIDIR_1319
chr11	78079846	78080101	BIDIR_1320
chr11	78126389	78126470	BIDIR_1321
chr11	78140485	78140589	BIDIR_1322
chr11	78174101	78175296	BIDIR_1323
chr11	78187598	78187688	BIDIR_1324
chr11	78187883	78188805	BIDIR_1325
chr11	78206990	78207107	BIDIR_1326
chr11	78213507	78217613	BIDIR_1327
chr11	83186727	83187881	BIDIR_1328
chr11	83286060	83286137	BIDIR_1329
chr11	84949042	84949278	BIDIR_1330
chr11	85629219	85629506	BIDIR_1331
chr11	85647519	85647677	BIDIR_1332
chr11	85647818	85648033	BIDIR_1333
chr11	85665062	85665130	BIDIR_1334
chr11	87037828	87038061	BIDIR_1335
chr11	88337588	88337832	BIDIR_1336
chr11	92765633	92766408	BIDIR_1337
chr11	93197350	93197901	BIDIR_1338
chr11	93542242	93542736	BIDIR_1339
chr11	93543079	93544213	BIDIR_1340
chr11	93764278	93764539	BIDIR_1341
chr11	94494345	94495153	BIDIR_1342
chr11	94973245	94973709	BIDIR_1343
chr11	95089494	95089928	BIDIR_1344
chr11	95832315	95832481	BIDIR_1345
chr11	95924220	95924463	BIDIR_1346
chr11	96389800	96390064	BIDIR_1347
chr11	102344046	102348766	BIDIR_1348
chr11	102452901	102453103	BIDIR_1349
chr11	103091671	103092644	BIDIR_1350
chr11	106077327	106077767	BIDIR_1351
chr11	108008699	108008857	BIDIR_1352
chr11	108009005	108009421	BIDIR_1353
chr11	108119546	108119885	BIDIR_1354
chr11	108121324	108121435	BIDIR_1355
chr11	108147249	108147357	BIDIR_1356
chr11	108150498	108154524	BIDIR_1357
chr11	108162827	108162906	BIDIR_1358
chr11	108221846	108223642	BIDIR_1359
chr11	108223798	108223922	BIDIR_1360
chr11	111601919	111602318	BIDIR_1361
chr11	111603394	111603568	BIDIR_1362
chr11	111878963	111879922	BIDIR_1363
chr11	111926233	111926478	BIDIR_1364
chr11	112024610	112025804	BIDIR_1365
chr11	112073927	112074031	BIDIR_1366
chr11	112079864	112083255	BIDIR_1367
chr11	112083976	112087070	BIDIR_1368
chr11	112226230	112226456	BIDIR_1369
chr11	114082843	114082940	BIDIR_1370
chr11	116931655	116931847	BIDIR_1371
chr11	116931960	116932256	BIDIR_1372
chr11	117232002	117232214	BIDIR_1373
chr11	117823265	117823362	BIDIR_1374
chr11	117823635	117824473	BIDIR_1375
chr11	117907313	117907581	BIDIR_1376
chr11	117908071	117908730	BIDIR_1377
chr11	118304524	118304881	BIDIR_1378
chr11	118314597	118317837	BIDIR_1379
chr11	118359174	118360046	BIDIR_1380
chr11	118438263	118438395	BIDIR_1381
chr11	118526270	118526386	BIDIR_1382
chr11	118565838	118565929	BIDIR_1383
chr11	118791085	118791317	BIDIR_1384
chr11	119012983	119019327	BIDIR_1385
chr11	119101721	119102189	BIDIR_1386
chr11	119103479	119107754	BIDIR_1387
chr11	119121095	119121468	BIDIR_1388
chr11	119307126	119310126	BIDIR_1389
chr11	119416544	119417184	BIDIR_1390
chr11	119742600	119742826	BIDIR_1391
chr11	122697780	122697937	BIDIR_1392
chr11	122716528	122717672	BIDIR_1393
chr11	122728729	122728874	BIDIR_1394
chr11	123088077	123088168	BIDIR_1395
chr11	123430152	123430624	BIDIR_1396
chr11	123629290	123630296	BIDIR_1397
chr11	123741613	123741749	BIDIR_1398
chr11	124622723	124622924	BIDIR_1399
chr11	124747351	124747604	BIDIR_1400
chr11	124950947	124951282	BIDIR_1401
chr11	124953653	124954333	BIDIR_1402
chr11	125092727	125092822	BIDIR_1403
chr11	125111656	125112174	BIDIR_1404
chr11	125625219	125626150	BIDIR_1405
chr11	125902854	125903915	BIDIR_1406
chr11	126256622	126256743	BIDIR_1407
chr11	126261682	126263691	BIDIR_1408
chr11	126264566	126269953	BIDIR_1409
chr11	126301836	126301925	BIDIR_1410
chr11	126355397	126355646	BIDIR_1411
chr11	128039874	128039990	BIDIR_1412
chr11	128302484	128302707	BIDIR_1413
chr11	128610790	128611507	BIDIR_1414
chr11	128693885	128697408	BIDIR_1415
chr11	128736007	128736203	BIDIR_1416
chr11	130314805	130315032	BIDIR_1417
chr11	130315471	130315549	BIDIR_1418
chr11	131637509	131637985	BIDIR_1419
chr11	134032931	134033060	BIDIR_1420
chr11	134037501	134037666	BIDIR_1421
chr11	134106938	134107298	BIDIR_1422
chr11	134224114	134224187	BIDIR_1423
chr11	134224375	134224454	BIDIR_1424
chr11	134246682	134250136	BIDIR_1425
chr11	134376966	134377056	BIDIR_1426
chr11	134723887	134725317	BIDIR_1427
chr12	389331	389879	BIDIR_1428
chr12	401406	401473	BIDIR_1429
chr12	751341	751521	BIDIR_1430
chr12	752184	752919	BIDIR_1431
chr12	908031	914697	BIDIR_1432
chr12	1594379	1595340	BIDIR_1433
chr12	1790810	1791406	BIDIR_1434
chr12	1916219	1916348	BIDIR_1435
chr12	2003786	2004152	BIDIR_1436
chr12	3725583	3725703	BIDIR_1437
chr12	3752489	3752605	BIDIR_1438
chr12	4538384	4538485	BIDIR_1439
chr12	6470373	6471190	BIDIR_1440
chr12	6493985	6494057	BIDIR_1441
chr12	6538427	6539307	BIDIR_1442
chr12	6626214	6629529	BIDIR_1443
chr12	6631490	6633980	BIDIR_1444
chr12	6636002	6636619	BIDIR_1445
chr12	6688806	6690120	BIDIR_1446
chr12	6723860	6724272	BIDIR_1447
chr12	6752913	6753945	BIDIR_1448
chr12	6782866	6782951	BIDIR_1449
chr12	6814961	6818792	BIDIR_1450
chr12	6827411	6827674	BIDIR_1451
chr12	6845747	6846357	BIDIR_1452
chr12	6850867	6852268	BIDIR_1453
chr12	6869200	6873184	BIDIR_1454
chr12	6890708	6891317	BIDIR_1455
chr12	6914117	6914935	BIDIR_1456
chr12	7018402	7018482	BIDIR_1457
chr12	7190501	7190616	BIDIR_1458
chr12	7935644	7936175	BIDIR_1459
chr12	7970634	7971146	BIDIR_1460
chr12	8026890	8027172	BIDIR_1461
chr12	8082023	8082369	BIDIR_1462
chr12	8082632	8082723	BIDIR_1463
chr12	8235083	8239371	BIDIR_1464
chr12	8317277	8317364	BIDIR_1465
chr12	8538270	8538424	BIDIR_1466
chr12	8697674	8697848	BIDIR_1467
chr12	9240262	9240358	BIDIR_1468
chr12	9372299	9372962	BIDIR_1469
chr12	9648017	9649675	BIDIR_1470
chr12	9650221	9651091	BIDIR_1471
chr12	9760741	9761113	BIDIR_1472
chr12	9815966	9816083	BIDIR_1473
chr12	10212337	10213609	BIDIR_1474
chr12	10362236	10362330	BIDIR_1475
chr12	10364979	10365049	BIDIR_1476
chr12	11171388	11171814	BIDIR_1477
chr12	11648770	11649872	BIDIR_1478
chr12	11855604	11855948	BIDIR_1479
chr12	11875983	11876110	BIDIR_1480
chr12	12009321	12009692	BIDIR_1481
chr12	12010060	12010375	BIDIR_1482
chr12	12111927	12112005	BIDIR_1483
chr12	12471524	12471930	BIDIR_1484
chr12	12561209	12561309	BIDIR_1485
chr12	12612285	12613514	BIDIR_1486
chr12	12716074	12718667	BIDIR_1487
chr12	12786930	12787072	BIDIR_1488
chr12	13101047	13101137	BIDIR_1489
chr12	13101408	13101491	BIDIR_1490
chr12	14394429	14394663	BIDIR_1491
chr12	14394906	14395022	BIDIR_1492
chr12	14395752	14396726	BIDIR_1493
chr12	14835673	14835765	BIDIR_1494
chr12	14961365	14961975	BIDIR_1495
chr12	15911006	15911281	BIDIR_1496
chr12	19440357	19440666	BIDIR_1497
chr12	19455573	19456852	BIDIR_1498
chr12	21437427	21437925	BIDIR_1499
chr12	24948794	24948874	BIDIR_1500
chr12	24948997	24949247	BIDIR_1501
chr12	25051703	25052257	BIDIR_1502
chr12	25052569	25053268	BIDIR_1503
chr12	25205163	25205258	BIDIR_1504
chr12	25385621	25386778	BIDIR_1505
chr12	26833563	26833639	BIDIR_1506
chr12	26937949	26938884	BIDIR_1507
chr12	27014090	27014683	BIDIR_1508
chr12	27523151	27523632	BIDIR_1509
chr12	27524127	27524280	BIDIR_1510
chr12	27711471	27711720	BIDIR_1511
chr12	28191282	28191748	BIDIR_1512
chr12	29380528	29380693	BIDIR_1513
chr12	29384622	29384839	BIDIR_1514
chr12	31109627	31113113	BIDIR_1515
chr12	31324244	31324359	BIDIR_1516
chr12	31589750	31590002	BIDIR_1517
chr12	31666083	31666166	BIDIR_1518
chr12	31668433	31671022	BIDIR_1519
chr12	31736699	31737503	BIDIR_1520
chr12	31959191	31959365	BIDIR_1521
chr12	31959991	31960270	BIDIR_1522
chr12	32025216	32025320	BIDIR_1523
chr12	32026017	32026171	BIDIR_1524
chr12	32055607	32055691	BIDIR_1525
chr12	32106701	32106936	BIDIR_1526
chr12	32746916	32746993	BIDIR_1527
chr12	32755695	32756016	BIDIR_1528
chr12	42144663	42144771	BIDIR_1529
chr12	42237553	42238975	BIDIR_1530
chr12	43791685	43791765	BIDIR_1531
chr12	43792070	43792601	BIDIR_1532
chr12	43806182	43806487	BIDIR_1533
chr12	45215956	45216062	BIDIR_1534
chr12	45407754	45408414	BIDIR_1535
chr12	45728763	45730876	BIDIR_1536
chr12	45991818	45991975	BIDIR_1537
chr12	45992847	45992917	BIDIR_1538
chr12	46266867	46272302	BIDIR_1539
chr12	46383109	46383923	BIDIR_1540
chr12	47208309	47208501	BIDIR_1541
chr12	47705939	47706080	BIDIR_1542
chr12	47776039	47784848	BIDIR_1543
chr12	47963536	47963660	BIDIR_1544
chr12	48140846	48141104	BIDIR_1545
chr12	48852202	48852462	BIDIR_1546
chr12	49062501	49066041	BIDIR_1547
chr12	49130815	49131616	BIDIR_1548
chr12	49188547	49188660	BIDIR_1549
chr12	49188751	49189414	BIDIR_1550
chr12	49234509	49234673	BIDIR_1551
chr12	49321734	49322424	BIDIR_1552
chr12	49366599	49367362	BIDIR_1553
chr12	49843028	49843165	BIDIR_1554
chr12	50057400	50057492	BIDIR_1555
chr12	50121532	50121642	BIDIR_1556
chr12	50129829	50130401	BIDIR_1557
chr12	50167516	50167784	BIDIR_1558
chr12	50191702	50191786	BIDIR_1559
chr12	50763915	50764606	BIDIR_1560
chr12	51025097	51025220	BIDIR_1561
chr12	51025830	51025921	BIDIR_1562
chr12	51026194	51026587	BIDIR_1563
chr12	51590669	51591298	BIDIR_1564
chr12	51812800	51812897	BIDIR_1565
chr12	52023647	52023909	BIDIR_1566
chr12	52024013	52026799	BIDIR_1567
chr12	52038277	52038609	BIDIR_1568
chr12	52050770	52052126	BIDIR_1569
chr12	52645390	52645731	BIDIR_1570
chr12	52661193	52661297	BIDIR_1571
chr12	52662401	52662647	BIDIR_1572
chr12	53006382	53006967	BIDIR_1573
chr12	53041140	53043473	BIDIR_1574
chr12	53079314	53079391	BIDIR_1575
chr12	53180686	53180769	BIDIR_1576
chr12	53208138	53208490	BIDIR_1577
chr12	53295473	53295611	BIDIR_1578
chr12	53324797	53325024	BIDIR_1579
chr12	53370781	53371879	BIDIR_1580
chr12	53421555	53421626	BIDIR_1581
chr12	53441755	53442504	BIDIR_1582
chr12	53626310	53626562	BIDIR_1583
chr12	53973868	53977745	BIDIR_1584
chr12	53978765	53978838	BIDIR_1585
chr12	54016407	54016508	BIDIR_1586
chr12	54017657	54018167	BIDIR_1587
chr12	54053082	54053194	BIDIR_1588
chr12	54053288	54053362	BIDIR_1589
chr12	54124740	54124826	BIDIR_1590
chr12	54189691	54189915	BIDIR_1591
chr12	54214635	54214855	BIDIR_1592
chr12	54326031	54326304	BIDIR_1593
chr12	54358160	54363061	BIDIR_1594
chr12	54363354	54363512	BIDIR_1595
chr12	54498576	54498859	BIDIR_1596
chr12	55409787	55410059	BIDIR_1597
chr12	55410994	55411081	BIDIR_1598
chr12	55411526	55411887	BIDIR_1599
chr12	55715961	55716113	BIDIR_1600
chr12	55829343	55829979	BIDIR_1601
chr12	55966282	55966388	BIDIR_1602
chr12	55966582	55966905	BIDIR_1603
chr12	56000772	56000972	BIDIR_1604
chr12	56157240	56163404	BIDIR_1605
chr12	56190215	56190413	BIDIR_1606
chr12	56198095	56199755	BIDIR_1607
chr12	56229631	56230722	BIDIR_1608
chr12	56269914	56271958	BIDIR_1609
chr12	56333663	56334505	BIDIR_1610
chr12	56449198	56449652	BIDIR_1611
chr12	56498148	56498222	BIDIR_1612
chr12	56503554	56503656	BIDIR_1613
chr12	56581483	56581602	BIDIR_1614
chr12	56634036	56634760	BIDIR_1615
chr12	56636549	56638399	BIDIR_1616
chr12	56645897	56645984	BIDIR_1617
chr12	56725165	56725521	BIDIR_1618
chr12	56752166	56752498	BIDIR_1619
chr12	57046427	57048458	BIDIR_1620
chr12	57110362	57110677	BIDIR_1621
chr12	57111479	57112063	BIDIR_1622
chr12	57430939	57431214	BIDIR_1623
chr12	57453017	57453151	BIDIR_1624
chr12	57458991	57459365	BIDIR_1625
chr12	57472962	57481325	BIDIR_1626
chr12	57487694	57488227	BIDIR_1627
chr12	57515009	57518217	BIDIR_1628
chr12	57518456	57522485	BIDIR_1629
chr12	57621429	57621532	BIDIR_1630
chr12	57726123	57726263	BIDIR_1631
chr12	57817660	57820239	BIDIR_1632
chr12	57941052	57941716	BIDIR_1633
chr12	58704123	58706136	BIDIR_1634
chr12	59596204	59597498	BIDIR_1635
chr12	62260085	62260486	BIDIR_1636
chr12	62260663	62261049	BIDIR_1637
chr12	62467159	62467249	BIDIR_1638
chr12	62602124	62603310	BIDIR_1639
chr12	62632368	62636436	BIDIR_1640
chr12	62933667	62933790	BIDIR_1641
chr12	62933890	62933971	BIDIR_1642
chr12	64221829	64221983	BIDIR_1643
chr12	64608145	64608394	BIDIR_1644
chr12	64610818	64610978	BIDIR_1645
chr12	64706592	64709611	BIDIR_1646
chr12	64710818	64714072	BIDIR_1647
chr12	66130682	66130935	BIDIR_1648
chr12	66169197	66170250	BIDIR_1649
chr12	67268875	67269582	BIDIR_1650
chr12	68745721	68746262	BIDIR_1651
chr12	68807787	68808420	BIDIR_1652
chr12	68808616	68808745	BIDIR_1653
chr12	68849347	68851124	BIDIR_1654
chr12	69239310	69239602	BIDIR_1655
chr12	69359846	69360329	BIDIR_1656
chr12	69585321	69585628	BIDIR_1657
chr12	69585742	69585840	BIDIR_1658
chr12	70243252	70243587	BIDIR_1659
chr12	70244133	70244216	BIDIR_1660
chr12	71663978	71664099	BIDIR_1661
chr12	71686299	71686604	BIDIR_1662
chr12	71840214	71840558	BIDIR_1663
chr12	75480789	75480899	BIDIR_1664
chr12	76020566	76020768	BIDIR_1665
chr12	76020880	76021011	BIDIR_1666
chr12	76084056	76084195	BIDIR_1667
chr12	76558854	76559048	BIDIR_1668
chr12	76559172	76560256	BIDIR_1669
chr12	76856665	76857475	BIDIR_1670
chr12	88042334	88042470	BIDIR_1671
chr12	89710284	89710491	BIDIR_1672
chr12	92146257	92146338	BIDIR_1673
chr12	92767889	92767977	BIDIR_1674
chr12	92859144	92859227	BIDIR_1675
chr12	93244206	93244330	BIDIR_1676
chr12	93432961	93433089	BIDIR_1677
chr12	93441811	93442364	BIDIR_1678
chr12	93498198	93499069	BIDIR_1679
chr12	93570075	93570275	BIDIR_1680
chr12	93570685	93571258	BIDIR_1681
chr12	93571615	93571710	BIDIR_1682
chr12	94459848	94459972	BIDIR_1683
chr12	95073447	95073710	BIDIR_1684
chr12	95077192	95077357	BIDIR_1685
chr12	95474088	95474266	BIDIR_1686
chr12	95515021	95517603	BIDIR_1687
chr12	95942926	95943020	BIDIR_1688
chr12	95970123	95970203	BIDIR_1689
chr12	96907083	96907194	BIDIR_1690
chr12	98503269	98503756	BIDIR_1691
chr12	98515383	98515910	BIDIR_1692
chr12	98516073	98516952	BIDIR_1693
chr12	98643983	98644196	BIDIR_1694
chr12	100142973	100143045	BIDIR_1695
chr12	100200617	100201140	BIDIR_1696
chr12	101743008	101743100	BIDIR_1697
chr12	102121089	102121170	BIDIR_1698
chr12	103947411	103949823	BIDIR_1699
chr12	103950108	103950340	BIDIR_1700
chr12	103957018	103957405	BIDIR_1701
chr12	103965386	103966111	BIDIR_1702
chr12	104138023	104138185	BIDIR_1703
chr12	104288656	104288970	BIDIR_1704
chr12	105170347	105171531	BIDIR_1705
chr12	106684526	106684879	BIDIR_1706
chr12	106685485	106685569	BIDIR_1707
chr12	106956887	106956962	BIDIR_1708
chr12	106963270	106963545	BIDIR_1709
chr12	106967484	106967939	BIDIR_1710
chr12	106975484	106975722	BIDIR_1711
chr12	106975830	106976732	BIDIR_1712
chr12	106988982	106989664	BIDIR_1713
chr12	107320851	107320946	BIDIR_1714
chr12	107685626	107685781	BIDIR_1715
chr12	107703861	107707907	BIDIR_1716
chr12	107760949	107761046	BIDIR_1717
chr12	107761227	107761300	BIDIR_1718
chr12	108692167	108692387	BIDIR_1719
chr12	109773298	109773454	BIDIR_1720
chr12	109900144	109900381	BIDIR_1721
chr12	110037428	110040392	BIDIR_1722
chr12	110041020	110041094	BIDIR_1723
chr12	110041433	110042051	BIDIR_1724
chr12	110280804	110280910	BIDIR_1725
chr12	110349695	110352468	BIDIR_1726
chr12	110449816	110449896	BIDIR_1727
chr12	110450375	110450499	BIDIR_1728
chr12	110451550	110452165	BIDIR_1729
chr12	110459112	110459193	BIDIR_1730
chr12	110471522	110471632	BIDIR_1731
chr12	110485855	110485960	BIDIR_1732
chr12	110501932	110502186	BIDIR_1733
chr12	110502507	110502642	BIDIR_1734
chr12	110647635	110647743	BIDIR_1735
chr12	110650004	110651124	BIDIR_1736
chr12	110689200	110689297	BIDIR_1737
chr12	110689791	110690036	BIDIR_1738
chr12	111451703	111451851	BIDIR_1739
chr12	111599495	111599674	BIDIR_1740
chr12	111686427	111686896	BIDIR_1741
chr12	111912028	111912202	BIDIR_1742
chr12	112108970	112109586	BIDIR_1743
chr12	112153764	112153852	BIDIR_1744
chr12	113055346	113057408	BIDIR_1745
chr12	113184507	113185114	BIDIR_1746
chr12	113193841	113193921	BIDIR_1747
chr12	113220789	113220874	BIDIR_1748
chr12	116277588	116277852	BIDIR_1749
chr12	116534024	116534103	BIDIR_1750
chr12	116556925	116558712	BIDIR_1751
chr12	116558979	116559857	BIDIR_1752
chr12	116817530	116819042	BIDIR_1753
chr12	116980161	116980237	BIDIR_1754
chr12	117003864	117007482	BIDIR_1755
chr12	117030556	117030640	BIDIR_1756
chr12	117063631	117063721	BIDIR_1757
chr12	117968884	117969288	BIDIR_1758
chr12	118032048	118036008	BIDIR_1759
chr12	118246033	118246231	BIDIR_1760
chr12	118246759	118246847	BIDIR_1761
chr12	118359637	118360193	BIDIR_1762
chr12	119667605	119668078	BIDIR_1763
chr12	119877165	119877291	BIDIR_1764
chr12	119877516	119877659	BIDIR_1765
chr12	120094720	120096161	BIDIR_1766
chr12	120291461	120292106	BIDIR_1767
chr12	120442179	120444822	BIDIR_1768
chr12	120529099	120529166	BIDIR_1769
chr12	120573535	120580918	BIDIR_1770
chr12	120581313	120581459	BIDIR_1771
chr12	120640428	120640705	BIDIR_1772
chr12	120641008	120641186	BIDIR_1773
chr12	120642298	120642557	BIDIR_1774
chr12	120833862	120834232	BIDIR_1775
chr12	120834374	120834629	BIDIR_1776
chr12	120903515	120903676	BIDIR_1777
chr12	120959882	120960048	BIDIR_1778
chr12	121211750	121212190	BIDIR_1779
chr12	121467695	121467769	BIDIR_1780
chr12	121536922	121537350	BIDIR_1781
chr12	121590112	121590184	BIDIR_1782
chr12	121638103	121638596	BIDIR_1783
chr12	121789880	121790048	BIDIR_1784
chr12	121802948	121803530	BIDIR_1785
chr12	121839459	121839608	BIDIR_1786
chr12	122003781	122005794	BIDIR_1787
chr12	122006679	122006860	BIDIR_1788
chr12	122021860	122022022	BIDIR_1789
chr12	122022869	122024144	BIDIR_1790
chr12	122169537	122169623	BIDIR_1791
chr12	122171423	122171545	BIDIR_1792
chr12	122266492	122266564	BIDIR_1793
chr12	122421699	122423537	BIDIR_1794
chr12	122526911	122527434	BIDIR_1795
chr12	123232878	123232944	BIDIR_1796
chr12	123271790	123271877	BIDIR_1797
chr12	123272059	123272211	BIDIR_1798
chr12	123364514	123365579	BIDIR_1799
chr12	123436462	123436856	BIDIR_1800
chr12	123458318	123458750	BIDIR_1801
chr12	123536687	123536779	BIDIR_1802
chr12	123584395	123584595	BIDIR_1803
chr12	124316120	124316193	BIDIR_1804
chr12	124318100	124318252	BIDIR_1805
chr12	124992095	124992216	BIDIR_1806
chr12	124993828	124993916	BIDIR_1807
chr12	126966497	126966811	BIDIR_1808
chr12	126967050	126967155	BIDIR_1809
chr12	129112419	129112511	BIDIR_1810
chr12	129486712	129487327	BIDIR_1811
chr12	131709951	131710051	BIDIR_1812
chr12	131710853	131711258	BIDIR_1813
chr12	131775930	131777124	BIDIR_1814
chr12	131923695	131923930	BIDIR_1815
chr12	132083333	132084177	BIDIR_1816
chr12	132135016	132137935	BIDIR_1817
chr12	132144296	132144432	BIDIR_1818
chr12	132190323	132190400	BIDIR_1819
chr12	132253216	132253638	BIDIR_1820
chr12	132489797	132489929	BIDIR_1821
chr12	132490123	132490201	BIDIR_1822
chr12	132767765	132767967	BIDIR_1823
chr13	19633524	19633807	BIDIR_1824
chr13	20114667	20114785	BIDIR_1825
chr13	20118434	20119043	BIDIR_1826
chr13	20566955	20567196	BIDIR_1827
chr13	20617387	20617944	BIDIR_1828
chr13	20703321	20703407	BIDIR_1829
chr13	20773495	20774425	BIDIR_1830
chr13	21177674	21177766	BIDIR_1831
chr13	21217482	21219805	BIDIR_1832
chr13	21231251	21231344	BIDIR_1833
chr13	21232273	21232770	BIDIR_1834
chr13	21232925	21235729	BIDIR_1835
chr13	21302382	21306596	BIDIR_1836
chr13	21309410	21313531	BIDIR_1837
chr13	21580039	21580135	BIDIR_1838
chr13	21603831	21603985	BIDIR_1839
chr13	21604079	21604319	BIDIR_1840
chr13	21604441	21604882	BIDIR_1841
chr13	21674435	21676307	BIDIR_1842
chr13	21988004	21988114	BIDIR_1843
chr13	22626802	22626909	BIDIR_1844
chr13	22627130	22627251	BIDIR_1845
chr13	23889232	23889675	BIDIR_1846
chr13	23953871	23954572	BIDIR_1847
chr13	24923373	24923473	BIDIR_1848
chr13	25868649	25868732	BIDIR_1849
chr13	25873830	25875492	BIDIR_1850
chr13	25877509	25877646	BIDIR_1851
chr13	25902604	25903058	BIDIR_1852
chr13	25905872	25906609	BIDIR_1853
chr13	26012485	26012628	BIDIR_1854
chr13	26221510	26222361	BIDIR_1855
chr13	27171898	27171988	BIDIR_1856
chr13	27436054	27436364	BIDIR_1857
chr13	27436928	27437626	BIDIR_1858
chr13	27449719	27450959	BIDIR_1859
chr13	27921354	27921453	BIDIR_1860
chr13	28137938	28138681	BIDIR_1861
chr13	28138929	28139805	BIDIR_1862
chr13	28273887	28274048	BIDIR_1863
chr13	28658942	28659238	BIDIR_1864
chr13	28685050	28685190	BIDIR_1865
chr13	29594555	29594636	BIDIR_1866
chr13	29595618	29595689	BIDIR_1867
chr13	30306894	30307875	BIDIR_1868
chr13	30309126	30309232	BIDIR_1869
chr13	30388847	30388916	BIDIR_1870
chr13	30465835	30466345	BIDIR_1871
chr13	30618398	30618469	BIDIR_1872
chr13	32315009	32315234	BIDIR_1873
chr13	32315746	32315829	BIDIR_1874
chr13	32398347	32398443	BIDIR_1875
chr13	32428048	32428176	BIDIR_1876
chr13	32633078	32633217	BIDIR_1877
chr13	33542018	33543267	BIDIR_1878
chr13	36345201	36345327	BIDIR_1879
chr13	36346698	36346993	BIDIR_1880
chr13	37000702	37000873	BIDIR_1881
chr13	37009141	37009239	BIDIR_1882
chr13	39037917	39038251	BIDIR_1883
chr13	40770893	40770982	BIDIR_1884
chr13	40789926	40794616	BIDIR_1885
chr13	40810280	40814327	BIDIR_1886
chr13	40921150	40921611	BIDIR_1887
chr13	40921732	40922224	BIDIR_1888
chr13	41059796	41061825	BIDIR_1889
chr13	41215226	41215352	BIDIR_1890
chr13	41215655	41215847	BIDIR_1891
chr13	41263356	41263482	BIDIR_1892
chr13	41764751	41765141	BIDIR_1893
chr13	44141508	44142317	BIDIR_1894
chr13	44577115	44577779	BIDIR_1895
chr13	45341049	45341126	BIDIR_1896
chr13	45390720	45391437	BIDIR_1897
chr13	45419676	45419753	BIDIR_1898
chr13	46052639	46052877	BIDIR_1899
chr13	46182031	46182316	BIDIR_1900
chr13	46211737	46211994	BIDIR_1901
chr13	46295708	46296836	BIDIR_1902
chr13	46385258	46389338	BIDIR_1903
chr13	46552671	46553580	BIDIR_1904
chr13	46797037	46797360	BIDIR_1905
chr13	48052643	48053262	BIDIR_1906
chr13	48296871	48297648	BIDIR_1907
chr13	48482046	48483251	BIDIR_1908
chr13	48490852	48494919	BIDIR_1909
chr13	48505392	48506322	BIDIR_1910
chr13	48562104	48563146	BIDIR_1911
chr13	48975990	48976784	BIDIR_1912
chr13	49247807	49248001	BIDIR_1913
chr13	49495154	49495739	BIDIR_1914
chr13	49495858	49496012	BIDIR_1915
chr13	49517854	49518231	BIDIR_1916
chr13	49521223	49521972	BIDIR_1917
chr13	49585486	49585613	BIDIR_1918
chr13	49691870	49691996	BIDIR_1919
chr13	49792932	49793242	BIDIR_1920
chr13	50787600	50788806	BIDIR_1921
chr13	50892329	50894367	BIDIR_1922
chr13	50907761	50908480	BIDIR_1923
chr13	50909547	50911202	BIDIR_1924
chr13	50992213	50992584	BIDIR_1925
chr13	51583970	51584074	BIDIR_1926
chr13	52194320	52194591	BIDIR_1927
chr13	52455402	52456496	BIDIR_1928
chr13	52617343	52617455	BIDIR_1929
chr13	52649959	52653394	BIDIR_1930
chr13	60396098	60397713	BIDIR_1931
chr13	72727263	72728526	BIDIR_1932
chr13	73985082	73985197	BIDIR_1933
chr13	74027226	74027549	BIDIR_1934
chr13	74062067	74062175	BIDIR_1935
chr13	74062692	74063544	BIDIR_1936
chr13	74068353	74071621	BIDIR_1937
chr13	74133873	74134073	BIDIR_1938
chr13	74134433	74136208	BIDIR_1939
chr13	77004715	77004792	BIDIR_1940
chr13	77327200	77327311	BIDIR_1941
chr13	77329003	77329516	BIDIR_1942
chr13	79406098	79406308	BIDIR_1943
chr13	80341205	80341526	BIDIR_1944
chr13	91348224	91348382	BIDIR_1945
chr13	95301391	95301603	BIDIR_1946
chr13	95928969	95929059	BIDIR_1947
chr13	97975569	97977222	BIDIR_1948
chr13	97979709	97979980	BIDIR_1949
chr13	98578030	98578368	BIDIR_1950
chr13	98812198	98812284	BIDIR_1951
chr13	99201403	99201630	BIDIR_1952
chr13	99501689	99501999	BIDIR_1953
chr13	99977949	99978592	BIDIR_1954
chr13	100283423	100283525	BIDIR_1955
chr13	100524153	100527047	BIDIR_1956
chr13	102394927	102395211	BIDIR_1957
chr13	102592055	102592215	BIDIR_1958
chr13	102774212	102774310	BIDIR_1959
chr13	102845296	102846081	BIDIR_1960
chr13	105139807	105140078	BIDIR_1961
chr13	108212940	108213067	BIDIR_1962
chr13	108213503	108213684	BIDIR_1963
chr13	108218165	108218510	BIDIR_1964
chr13	110615332	110615466	BIDIR_1965
chr13	110711929	110714277	BIDIR_1966
chr13	110715123	110715563	BIDIR_1967
chr13	110822664	110822862	BIDIR_1968
chr13	110914183	110915818	BIDIR_1969
chr13	110919959	110920426	BIDIR_1970
chr13	111153539	111153764	BIDIR_1971
chr13	113208283	113209196	BIDIR_1972
chr13	113449077	113449661	BIDIR_1973
chr13	113583611	113585146	BIDIR_1974
chr13	114110967	114111613	BIDIR_1975
chr14	19227791	19229051	BIDIR_1976
chr14	20412688	20412946	BIDIR_1977
chr14	20413441	20413737	BIDIR_1978
chr14	20458117	20458842	BIDIR_1979
chr14	20469217	20469589	BIDIR_1980
chr14	21101591	21105948	BIDIR_1981
chr14	21383878	21384708	BIDIR_1982
chr14	21456402	21456509	BIDIR_1983
chr14	21476598	21476930	BIDIR_1984
chr14	21477193	21477293	BIDIR_1985
chr14	21997105	21998209	BIDIR_1986
chr14	22505872	22506042	BIDIR_1987
chr14	22560508	22563000	BIDIR_1988
chr14	22871381	22871778	BIDIR_1989
chr14	22885732	22887888	BIDIR_1990
chr14	23009949	23010177	BIDIR_1991
chr14	23011432	23012004	BIDIR_1992
chr14	23286310	23286454	BIDIR_1993
chr14	23301078	23302081	BIDIR_1994
chr14	23302246	23304131	BIDIR_1995
chr14	23320040	23321846	BIDIR_1996
chr14	23562988	23563072	BIDIR_1997
chr14	23892577	23892652	BIDIR_1998
chr14	23951608	23953614	BIDIR_1999
chr14	24001055	24001523	BIDIR_2000
[truncated: 5,439 more rows]
