# Supplementary material for: Combining signal and sequence to detect RNA polymerase initiation in ATAC-seq data
Source: PLoS One. 2020 Apr 30;15(4):e0232332. doi: 10.1371/journal.pone.0232332 (PMC7192442; doi:10.1371/journal.pone.0232332)
Supplement: S3 File — (ZIP) [file pone.0232332.s013.zip › bidir_annotations/fstitch_annotations/THP1_merged_fstitch_short_bidirs.bed]

chr1	11104	17192	BIDIR_1
chr1	28394	32706	BIDIR_2
chr1	95747	98663	BIDIR_3
chr1	182387	187714	BIDIR_4
chr1	199513	203435	BIDIR_5
chr1	271328	275831	BIDIR_6
chr1	375619	377930	BIDIR_7
chr1	604664	606121	BIDIR_8
chr1	629091	634924	BIDIR_9
chr1	724963	730213	BIDIR_10
chr1	817370	822298	BIDIR_11
chr1	826132	827522	BIDIR_12
chr1	827590	829656	BIDIR_13
chr1	941966	947182	BIDIR_14
chr1	1030296	1033464	BIDIR_15
chr1	1158123	1161848	BIDIR_16
chr1	1229823	1233454	BIDIR_17
chr1	1273854	1280435	BIDIR_18
chr1	1291112	1292946	BIDIR_19
chr1	1307930	1314775	BIDIR_20
chr1	1349418	1352688	BIDIR_21
chr1	1374807	1379239	BIDIR_22
chr1	1467809	1474682	BIDIR_23
chr1	1531438	1538116	BIDIR_24
chr1	1573095	1580934	BIDIR_25
chr1	1599243	1601650	BIDIR_26
chr1	1634122	1635186	BIDIR_27
chr1	1658566	1661477	BIDIR_28
chr1	1699938	1703678	BIDIR_29
chr1	1723901	1724837	BIDIR_30
chr1	1744007	1751231	BIDIR_31
chr1	1777103	1784162	BIDIR_32
chr1	1995650	1996644	BIDIR_33
chr1	2112312	2114922	BIDIR_34
chr1	2212720	2213754	BIDIR_35
chr1	2228318	2228658	BIDIR_36
chr1	2391554	2392868	BIDIR_37
chr1	2502632	2508432	BIDIR_38
chr1	2555137	2558882	BIDIR_39
chr1	2584534	2587972	BIDIR_40
chr1	2589820	2591458	BIDIR_41
chr1	3478205	3485595	BIDIR_42
chr1	3650103	3657423	BIDIR_43
chr1	3666410	3668672	BIDIR_44
chr1	3677018	3681772	BIDIR_45
chr1	3717033	3719671	BIDIR_46
chr1	3734083	3737883	BIDIR_47
chr1	3747373	3752449	BIDIR_48
chr1	3776789	3778558	BIDIR_49
chr1	3794728	3797050	BIDIR_50
chr1	3881919	3889132	BIDIR_51
chr1	3900272	3903911	BIDIR_52
chr1	4754682	4758848	BIDIR_53
chr1	5975026	5976372	BIDIR_54
chr1	5990423	5993879	BIDIR_55
chr1	6100478	6103094	BIDIR_56
chr1	6170824	6171220	BIDIR_57
chr1	6199595	6200153	BIDIR_58
chr1	6206118	6212292	BIDIR_59
chr1	6217866	6224732	BIDIR_60
chr1	6388406	6388756	BIDIR_61
chr1	6393664	6398615	BIDIR_62
chr1	6458485	6463821	BIDIR_63
chr1	6548875	6554513	BIDIR_64
chr1	6579086	6580424	BIDIR_65
chr1	6587657	6593789	BIDIR_66
chr1	6601615	6608708	BIDIR_67
chr1	6613730	6615192	BIDIR_68
chr1	6701816	6702081	BIDIR_69
chr1	6743499	6744537	BIDIR_70
chr1	6783394	6785911	BIDIR_71
chr1	7680144	7683002	BIDIR_72
chr1	7740669	7742563	BIDIR_73
chr1	7769086	7772731	BIDIR_74
chr1	7781623	7784676	BIDIR_75
chr1	7845180	7847897	BIDIR_76
chr1	8211051	8214715	BIDIR_77
chr1	8653013	8653129	BIDIR_78
chr1	8817640	8818432	BIDIR_79
chr1	9065262	9070064	BIDIR_80
chr1	9092923	9094173	BIDIR_81
chr1	9180916	9182338	BIDIR_82
chr1	9232620	9237513	BIDIR_83
chr1	9362312	9365090	BIDIR_84
chr1	9428996	9429344	BIDIR_85
chr1	9539464	9541934	BIDIR_86
chr1	9588445	9591692	BIDIR_87
chr1	9890301	9893647	BIDIR_88
chr1	9900176	9901034	BIDIR_89
chr1	9908913	9912623	BIDIR_90
chr1	9942001	9945494	BIDIR_91
chr1	10399063	10403821	BIDIR_92
chr1	10472529	10477493	BIDIR_93
chr1	10634750	10638460	BIDIR_94
chr1	10965094	10966656	BIDIR_95
chr1	11009439	11015159	BIDIR_96
chr1	11060018	11066618	BIDIR_97
chr1	11098907	11104538	BIDIR_98
chr1	11262551	11262981	BIDIR_99
chr1	11273197	11277181	BIDIR_100
chr1	11661982	11664672	BIDIR_101
chr1	11674352	11674479	BIDIR_102
chr1	11719051	11722477	BIDIR_103
chr1	11843635	11847783	BIDIR_104
chr1	11908339	11909165	BIDIR_105
chr1	11924403	11926874	BIDIR_106
chr1	12143262	12145152	BIDIR_107
chr1	12180189	12182363	BIDIR_108
chr1	12344564	12348142	BIDIR_109
chr1	12613090	12618210	BIDIR_110
chr1	13695531	13702677	BIDIR_111
chr1	13748800	13751254	BIDIR_112
chr1	15152531	15156979	BIDIR_113
chr1	15521360	15521614	BIDIR_114
chr1	15603466	15607531	BIDIR_115
chr1	15681642	15687313	BIDIR_116
chr1	15737544	15742556	BIDIR_117
chr1	15847706	15852874	BIDIR_118
chr1	15885785	15888669	BIDIR_119
chr1	15936822	15944090	BIDIR_120
chr1	15975212	15976313	BIDIR_121
chr1	16205592	16207846	BIDIR_122
chr1	16237183	16237485	BIDIR_123
chr1	16350032	16354152	BIDIR_124
chr1	16364533	16368351	BIDIR_125
chr1	16440412	16446339	BIDIR_126
chr1	16460089	16460947	BIDIR_127
chr1	16514285	16517259	BIDIR_128
chr1	16562354	16564132	BIDIR_129
chr1	16611929	16614054	BIDIR_130
chr1	16666620	16669187	BIDIR_131
chr1	16738726	16740843	BIDIR_132
chr1	16754115	16754633	BIDIR_133
chr1	16903956	16905691	BIDIR_134
chr1	16972562	16976444	BIDIR_135
chr1	17065588	17067487	BIDIR_136
chr1	17207042	17209906	BIDIR_137
chr1	17400772	17402626	BIDIR_138
chr1	17569413	17572003	BIDIR_139
chr1	18902799	18903079	BIDIR_140
chr1	18948628	18951680	BIDIR_141
chr1	19210266	19210385	BIDIR_142
chr1	19251524	19251804	BIDIR_143
chr1	19260128	19266041	BIDIR_144
chr1	19312146	19315447	BIDIR_145
chr1	19317549	19322391	BIDIR_146
chr1	19483389	19485539	BIDIR_147
chr1	19596832	19599654	BIDIR_148
chr1	19798200	19800614	BIDIR_149
chr1	20150381	20154227	BIDIR_150
chr1	20508151	20508745	BIDIR_151
chr1	20661544	20662299	BIDIR_152
chr1	20786688	20789902	BIDIR_153
chr1	21108504	21109214	BIDIR_154
chr1	21174185	21178182	BIDIR_155
chr1	21669357	21670710	BIDIR_156
chr1	21781637	21784515	BIDIR_157
chr1	21856900	21858256	BIDIR_158
chr1	21906442	21909934	BIDIR_159
chr1	21924227	21925241	BIDIR_160
chr1	21937310	21937796	BIDIR_161
chr1	22024918	22028766	BIDIR_162
chr1	22451024	22454924	BIDIR_163
chr1	23018914	23020965	BIDIR_164
chr1	23083689	23084022	BIDIR_165
chr1	23168858	23170393	BIDIR_166
chr1	23342644	23345039	BIDIR_167
chr1	23367132	23372820	BIDIR_168
chr1	23375862	23379676	BIDIR_169
chr1	23401904	23403076	BIDIR_170
chr1	23422000	23422958	BIDIR_171
chr1	23502390	23504843	BIDIR_172
chr1	23742630	23743365	BIDIR_173
chr1	23776635	23779859	BIDIR_174
chr1	23868369	23869019	BIDIR_175
chr1	23980463	23981949	BIDIR_176
chr1	24319356	24326990	BIDIR_177
chr1	24413486	24415676	BIDIR_178
chr1	24481212	24482982	BIDIR_179
chr1	24501766	24505123	BIDIR_180
chr1	24636325	24644305	BIDIR_181
chr1	24746058	24750136	BIDIR_182
chr1	24926674	24931106	BIDIR_183
chr1	24965010	24965892	BIDIR_184
chr1	25264516	25268252	BIDIR_185
chr1	25335168	25338254	BIDIR_186
chr1	25338333	25340393	BIDIR_187
chr1	25394783	25399457	BIDIR_188
chr1	25549501	25551621	BIDIR_189
chr1	25614672	25620103	BIDIR_190
chr1	25816300	25823606	BIDIR_191
chr1	25859458	25862264	BIDIR_192
chr1	25871253	25875975	BIDIR_193
chr1	25922010	25923884	BIDIR_194
chr1	26161617	26163921	BIDIR_195
chr1	26275900	26282959	BIDIR_196
chr1	26304121	26307499	BIDIR_197
chr1	26313461	26318265	BIDIR_198
chr1	26321154	26322562	BIDIR_199
chr1	26471304	26474957	BIDIR_200
chr1	26619105	26622429	BIDIR_201
chr1	26786221	26792192	BIDIR_202
chr1	26859722	26866172	BIDIR_203
chr1	26899899	26904037	BIDIR_204
chr1	27001876	27002565	BIDIR_205
chr1	27155125	27155670	BIDIR_206
chr1	27234631	27238237	BIDIR_207
chr1	27300265	27302475	BIDIR_208
chr1	27321551	27323606	BIDIR_209
chr1	27341301	27342021	BIDIR_210
chr1	27352051	27358315	BIDIR_211
chr1	27364921	27368475	BIDIR_212
chr1	27394392	27397234	BIDIR_213
chr1	27488411	27490825	BIDIR_214
chr1	27659392	27660292	BIDIR_215
chr1	27672192	27672556	BIDIR_216
chr1	27725960	27727160	BIDIR_217
chr1	27772728	27776032	BIDIR_218
chr1	27830115	27832223	BIDIR_219
chr1	27862727	27866286	BIDIR_220
chr1	27886685	27891525	BIDIR_221
chr1	27914797	27915300	BIDIR_222
chr1	27968096	27972531	BIDIR_223
chr1	28087269	28090161	BIDIR_224
chr1	28123749	28123896	BIDIR_225
chr1	28172575	28173369	BIDIR_226
chr1	28258638	28261163	BIDIR_227
chr1	28322805	28330491	BIDIR_228
chr1	28369475	28372319	BIDIR_229
chr1	28552197	28555450	BIDIR_230
chr1	28592264	28598634	BIDIR_231
chr1	28641325	28646269	BIDIR_232
chr1	28647514	28653789	BIDIR_233
chr1	28734581	28738552	BIDIR_234
chr1	29117469	29121379	BIDIR_235
chr1	29180350	29183485	BIDIR_236
chr1	29230934	29231405	BIDIR_237
chr1	30725040	30731573	BIDIR_238
chr1	30755796	30757988	BIDIR_239
chr1	31063969	31066150	BIDIR_240
chr1	31296008	31298259	BIDIR_241
chr1	31482641	31483922	BIDIR_242
chr1	31651488	31653038	BIDIR_243
chr1	31889257	31889747	BIDIR_244
chr1	31937526	31944859	BIDIR_245
chr1	32010232	32015215	BIDIR_246
chr1	32100353	32102375	BIDIR_247
chr1	32179460	32182966	BIDIR_248
chr1	32221583	32224711	BIDIR_249
chr1	32291123	32294732	BIDIR_250
chr1	32331259	32337593	BIDIR_251
chr1	32351548	32352235	BIDIR_252
chr1	32500184	32500854	BIDIR_253
chr1	32539426	32542474	BIDIR_254
chr1	32605941	32612081	BIDIR_255
chr1	32649374	32653249	BIDIR_256
chr1	32772875	32777601	BIDIR_257
chr1	32815002	32821529	BIDIR_258
chr1	32964809	32965389	BIDIR_259
chr1	33034471	33037399	BIDIR_260
chr1	33051031	33052027	BIDIR_261
chr1	33121876	33125108	BIDIR_262
chr1	33127879	33128409	BIDIR_263
chr1	33143046	33145398	BIDIR_264
chr1	33254204	33259375	BIDIR_265
chr1	33350351	33352161	BIDIR_266
chr1	34792998	34798496	BIDIR_267
chr1	34858949	34860888	BIDIR_268
chr1	34866006	34866236	BIDIR_269
chr1	34968295	34968539	BIDIR_270
chr1	35079064	35081254	BIDIR_271
chr1	35264814	35270216	BIDIR_272
chr1	35453897	35454851	BIDIR_273
chr1	35556933	35557791	BIDIR_274
chr1	35595326	35601844	BIDIR_275
chr1	35641526	35642234	BIDIR_276
chr1	35717184	35722896	BIDIR_277
chr1	35768864	35769978	BIDIR_278
chr1	35875431	35877145	BIDIR_279
chr1	35927911	35933151	BIDIR_280
chr1	36088501	36090361	BIDIR_281
chr1	36091795	36098543	BIDIR_282
chr1	36117294	36123744	BIDIR_283
chr1	36155635	36159117	BIDIR_284
chr1	36223334	36226844	BIDIR_285
chr1	36319904	36324154	BIDIR_286
chr1	36335008	36340691	BIDIR_287
chr1	36373092	36374958	BIDIR_288
chr1	36384434	36388642	BIDIR_289
chr1	36396700	36397908	BIDIR_290
chr1	36451788	36455138	BIDIR_291
chr1	36462650	36464668	BIDIR_292
chr1	36481028	36486895	BIDIR_293
chr1	37474443	37475865	BIDIR_294
chr1	37514766	37515019	BIDIR_295
chr1	37531969	37533371	BIDIR_296
chr1	37687338	37694597	BIDIR_297
chr1	37715623	37716327	BIDIR_298
chr1	37859592	37861055	BIDIR_299
chr1	37945489	37948408	BIDIR_300
chr1	37988710	37992076	BIDIR_301
chr1	38859772	38862489	BIDIR_302
chr1	38873400	38874742	BIDIR_303
chr1	38990746	38992299	BIDIR_304
chr1	39025683	39028884	BIDIR_305
chr1	39204879	39207309	BIDIR_306
chr1	39215035	39218041	BIDIR_307
chr1	39540164	39541642	BIDIR_308
chr1	39574066	39578764	BIDIR_309
chr1	39639643	39641973	BIDIR_310
chr1	39738844	39741388	BIDIR_311
chr1	39786479	39791365	BIDIR_312
chr1	39845986	39846126	BIDIR_313
chr1	39933626	39941492	BIDIR_314
chr1	39965063	39966841	BIDIR_315
chr1	40049647	40053493	BIDIR_316
chr1	40160326	40166094	BIDIR_317
chr1	40336844	40342967	BIDIR_318
chr1	40352305	40353158	BIDIR_319
chr1	40373406	40379246	BIDIR_320
chr1	40385408	40388652	BIDIR_321
chr1	40421228	40423852	BIDIR_322
chr1	40461234	40466196	BIDIR_323
chr1	40531636	40534260	BIDIR_324
chr1	40574883	40576300	BIDIR_325
chr1	40599298	40601231	BIDIR_326
chr1	40665682	40669560	BIDIR_327
chr1	40685897	40692261	BIDIR_328
chr1	40783786	40786692	BIDIR_329
chr1	40809355	40811241	BIDIR_330
chr1	40825370	40827630	BIDIR_331
chr1	40848966	40850321	BIDIR_332
chr1	40859743	40862363	BIDIR_333
chr1	40875737	40878648	BIDIR_334
chr1	40979695	40983673	BIDIR_335
chr1	41012565	41014589	BIDIR_336
chr1	41239344	41242306	BIDIR_337
chr1	41374689	41375669	BIDIR_338
chr1	41383590	41389944	BIDIR_339
chr1	41496199	41500058	BIDIR_340
chr1	41681605	41684525	BIDIR_341
chr1	41767605	41769773	BIDIR_342
chr1	42035472	42035934	BIDIR_343
chr1	42424232	42428195	BIDIR_344
chr1	42455371	42460582	BIDIR_345
chr1	42499989	42502441	BIDIR_346
chr1	42551145	42553171	BIDIR_347
chr1	42657275	42658422	BIDIR_348
chr1	42742739	42747130	BIDIR_349
chr1	42764974	42769940	BIDIR_350
chr1	42807058	42811352	BIDIR_351
chr1	42813935	42820797	BIDIR_352
chr1	42844991	42849002	BIDIR_353
chr1	42921311	42925374	BIDIR_354
chr1	42953844	42960498	BIDIR_355
chr1	42993756	42996676	BIDIR_356
chr1	43172329	43173419	BIDIR_357
chr1	43328516	43331220	BIDIR_358
chr1	43389898	43392282	BIDIR_359
chr1	43446906	43453989	BIDIR_360
chr1	43707341	43707496	BIDIR_361
chr1	43812914	43818134	BIDIR_362
chr1	43974597	43981065	BIDIR_363
chr1	44208469	44213470	BIDIR_364
chr1	44649473	44657019	BIDIR_365
chr1	44684644	44689556	BIDIR_366
chr1	44781557	44785611	BIDIR_367
chr1	44819195	44819843	BIDIR_368
chr1	44985956	44986932	BIDIR_369
chr1	45011324	45018630	BIDIR_370
chr1	45114132	45116032	BIDIR_371
chr1	45299877	45305969	BIDIR_372
chr1	45398553	45399397	BIDIR_373
chr1	45500073	45501693	BIDIR_374
chr1	45507531	45514537	BIDIR_375
chr1	45519276	45522412	BIDIR_376
chr1	45549051	45552820	BIDIR_377
chr1	45685773	45690814	BIDIR_378
chr1	45750473	45753023	BIDIR_379
chr1	45803091	45805492	BIDIR_380
chr1	46036708	46040139	BIDIR_381
chr1	46065502	46065790	BIDIR_382
chr1	46069620	46071648	BIDIR_383
chr1	46133370	46133588	BIDIR_384
chr1	46166433	46166825	BIDIR_385
chr1	46183039	46188885	BIDIR_386
chr1	46244768	46250547	BIDIR_387
chr1	46303366	46304601	BIDIR_388
chr1	46402353	46404785	BIDIR_389
chr1	46443640	46449704	BIDIR_390
chr1	46613257	46617146	BIDIR_391
chr1	46668427	46668750	BIDIR_392
chr1	46671853	46675315	BIDIR_393
chr1	46870997	46877883	BIDIR_394
chr1	47116392	47120244	BIDIR_395
chr1	47179249	47183150	BIDIR_396
chr1	47333789	47337463	BIDIR_397
chr1	47416284	47419820	BIDIR_398
chr1	47431925	47432635	BIDIR_399
chr1	47436016	47441882	BIDIR_400
chr1	48611527	48612531	BIDIR_401
chr1	48616623	48618377	BIDIR_402
chr1	48878365	48879045	BIDIR_403
chr1	50378572	50379180	BIDIR_404
chr1	51214388	51214982	BIDIR_405
chr1	51236111	51237888	BIDIR_406
chr1	51250958	51253358	BIDIR_407
chr1	51314343	51314681	BIDIR_408
chr1	51515988	51519815	BIDIR_409
chr1	51567905	51571449	BIDIR_410
chr1	51616891	51618463	BIDIR_411
chr1	51728908	51732790	BIDIR_412
chr1	51862235	51863777	BIDIR_413
chr1	51876065	51880144	BIDIR_414
chr1	52031320	52034334	BIDIR_415
chr1	52050917	52056171	BIDIR_416
chr1	52056184	52060162	BIDIR_417
chr1	52346686	52350592	BIDIR_418
chr1	52400955	52404601	BIDIR_419
chr1	52420835	52423275	BIDIR_420
chr1	52553092	52557447	BIDIR_421
chr1	52633167	52635635	BIDIR_422
chr1	52636256	52640524	BIDIR_423
chr1	52698347	52698766	BIDIR_424
chr1	52772145	52775231	BIDIR_425
chr1	52891197	52898793	BIDIR_426
chr1	52927228	52930380	BIDIR_427
chr1	53193535	53196823	BIDIR_428
chr1	53220639	53221376	BIDIR_429
chr1	53324774	53329508	BIDIR_430
chr1	53836955	53838261	BIDIR_431
chr1	53945792	53946308	BIDIR_432
chr1	53946349	53948131	BIDIR_433
chr1	54051021	54053573	BIDIR_434
chr1	54053607	54057239	BIDIR_435
chr1	54153181	54154202	BIDIR_436
chr1	54195141	54200101	BIDIR_437
chr1	54200166	54201532	BIDIR_438
chr1	54236442	54241684	BIDIR_439
chr1	54406394	54407966	BIDIR_440
chr1	54541270	54548227	BIDIR_441
chr1	54652215	54654017	BIDIR_442
chr1	54885215	54891101	BIDIR_443
chr1	55063256	55066450	BIDIR_444
chr1	55214440	55215364	BIDIR_445
chr1	55215407	55217557	BIDIR_446
chr1	58104795	58105477	BIDIR_447
chr1	58544788	58547353	BIDIR_448
chr1	58779781	58786632	BIDIR_449
chr1	58814708	58819838	BIDIR_450
chr1	58903403	58904366	BIDIR_451
chr1	59295749	59299740	BIDIR_452
chr1	59697255	59701019	BIDIR_453
chr1	60575761	60576047	BIDIR_454
chr1	61077226	61081978	BIDIR_455
chr1	61724881	61725796	BIDIR_456
chr1	62433944	62441287	BIDIR_457
chr1	62598500	62605718	BIDIR_458
chr1	62606091	62606535	BIDIR_459
chr1	62783304	62786079	BIDIR_460
chr1	63367105	63369018	BIDIR_461
chr1	63438552	63440769	BIDIR_462
chr1	63523273	63526032	BIDIR_463
chr1	63590840	63596860	BIDIR_464
chr1	65066072	65070404	BIDIR_465
chr1	65147548	65152746	BIDIR_466
chr1	65420918	65424212	BIDIR_467
chr1	65690743	65692782	BIDIR_468
chr1	66393540	66398056	BIDIR_469
chr1	66725614	66728280	BIDIR_470
chr1	66749361	66752917	BIDIR_471
chr1	66794221	66801259	BIDIR_472
chr1	67051610	67054265	BIDIR_473
chr1	67306512	67311627	BIDIR_474
chr1	67427942	67432107	BIDIR_475
chr1	67732359	67734015	BIDIR_476
chr1	68159890	68161988	BIDIR_477
chr1	68495646	68499171	BIDIR_478
chr1	69798990	69800968	BIDIR_479
chr1	69975782	69982130	BIDIR_480
chr1	70042304	70044268	BIDIR_481
chr1	70204509	70207251	BIDIR_482
chr1	70221227	70224157	BIDIR_483
chr1	70252028	70259920	BIDIR_484
chr1	70353438	70354722	BIDIR_485
chr1	70354810	70356630	BIDIR_486
chr1	70410682	70412597	BIDIR_487
chr1	71081323	71082373	BIDIR_488
chr1	71446156	71450926	BIDIR_489
chr1	71881477	71882689	BIDIR_490
chr1	72282539	72290069	BIDIR_491
chr1	74198211	74201629	BIDIR_492
chr1	74476589	74480831	BIDIR_493
chr1	74732820	74736209	BIDIR_494
chr1	75710439	75710983	BIDIR_495
chr1	75724346	75728106	BIDIR_496
chr1	75738989	75745013	BIDIR_497
chr1	75785231	75787727	BIDIR_498
chr1	76938837	76941225	BIDIR_499
chr1	77128601	77129703	BIDIR_500
chr1	77218672	77219430	BIDIR_501
chr1	77342762	77345852	BIDIR_502
chr1	77415737	77417729	BIDIR_503
chr1	77476446	77478382	BIDIR_504
chr1	77533704	77537124	BIDIR_505
chr1	77682015	77685541	BIDIR_506
chr1	77809922	77815002	BIDIR_507
chr1	77977265	77981611	BIDIR_508
chr1	78003903	78009399	BIDIR_509
chr1	81722936	81728470	BIDIR_510
chr1	81734161	81738177	BIDIR_511
chr1	81754057	81757297	BIDIR_512
chr1	84478910	84480887	BIDIR_513
chr1	84556924	84561906	BIDIR_514
chr1	84569942	84574440	BIDIR_515
chr1	84595073	84600853	BIDIR_516
chr1	84690468	84690783	BIDIR_517
chr1	84993047	84997113	BIDIR_518
chr1	85012750	85018081	BIDIR_519
chr1	85275964	85278493	BIDIR_520
chr1	85464338	85464856	BIDIR_521
chr1	85578200	85584142	BIDIR_522
chr1	85708433	85708830	BIDIR_523
chr1	86395794	86396797	BIDIR_524
chr1	86704569	86708099	BIDIR_525
chr1	86757418	86757812	BIDIR_526
chr1	86897691	86900781	BIDIR_527
chr1	86914634	86915488	BIDIR_528
chr1	87176062	87182075	BIDIR_529
chr1	87193988	87195011	BIDIR_530
chr1	87208759	87212668	BIDIR_531
chr1	87327474	87328879	BIDIR_532
chr1	88681864	88687325	BIDIR_533
chr1	88844383	88851193	BIDIR_534
chr1	88929513	88931079	BIDIR_535
chr1	89632894	89636821	BIDIR_536
chr1	89692390	89695116	BIDIR_537
chr1	89757128	89761469	BIDIR_538
chr1	89991562	89997086	BIDIR_539
chr1	90851758	90853148	BIDIR_540
chr1	91021093	91022570	BIDIR_541
chr1	91284741	91291429	BIDIR_542
chr1	91499023	91504214	BIDIR_543
chr1	91712584	91713458	BIDIR_544
chr1	92080232	92082764	BIDIR_545
chr1	92201770	92202348	BIDIR_546
chr1	92299058	92302694	BIDIR_547
chr1	92396326	92403702	BIDIR_548
chr1	92456310	92463160	BIDIR_549
chr1	92831665	92834261	BIDIR_550
chr1	92961300	92961522	BIDIR_551
chr1	93078006	93081432	BIDIR_552
chr1	93344605	93345811	BIDIR_553
chr1	93345906	93351328	BIDIR_554
chr1	93358162	93360416	BIDIR_555
chr1	93485560	93487714	BIDIR_556
chr1	93758700	93759536	BIDIR_557
chr1	93845573	93850733	BIDIR_558
chr1	93879206	93880246	BIDIR_559
chr1	93908036	93910091	BIDIR_560
chr1	94417223	94420980	BIDIR_561
chr1	94526394	94529631	BIDIR_562
chr1	94601570	94602947	BIDIR_563
chr1	94719264	94722180	BIDIR_564
chr1	94734416	94736136	BIDIR_565
chr1	94755007	94756015	BIDIR_566
chr1	94962761	94963779	BIDIR_567
chr1	95072485	95074200	BIDIR_568
chr1	95233892	95236454	BIDIR_569
chr1	96719659	96724866	BIDIR_570
chr1	97250772	97255692	BIDIR_571
chr1	97322331	97323579	BIDIR_572
chr1	97544965	97546945	BIDIR_573
chr1	97796920	97799182	BIDIR_574
chr1	97846339	97850305	BIDIR_575
chr1	97921059	97921586	BIDIR_576
chr1	98661720	98663120	BIDIR_577
chr1	99703796	99705222	BIDIR_578
chr1	99849568	99852944	BIDIR_579
chr1	100083373	100083569	BIDIR_580
chr1	100131972	100134499	BIDIR_581
chr1	100265416	100269097	BIDIR_582
chr1	100894539	100899209	BIDIR_583
chr1	100981757	100989624	BIDIR_584
chr1	101024256	101025806	BIDIR_585
chr1	101025845	101028197	BIDIR_586
chr1	101879863	101881629	BIDIR_587
chr1	103525511	103528566	BIDIR_588
chr1	104435001	104442616	BIDIR_589
chr1	104465706	104468782	BIDIR_590
chr1	107056417	107060639	BIDIR_591
chr1	107897222	107897660	BIDIR_592
chr1	107913661	107914991	BIDIR_593
chr1	107940732	107942686	BIDIR_594
chr1	107961678	107968962	BIDIR_595
chr1	108049165	108054565	BIDIR_596
chr1	108114039	108114541	BIDIR_597
chr1	108117968	108118815	BIDIR_598
chr1	108198511	108203945	BIDIR_599
chr1	108272661	108275834	BIDIR_600
chr1	108292966	108294822	BIDIR_601
chr1	108419345	108422516	BIDIR_602
chr1	108560099	108563805	BIDIR_603
chr1	108639320	108647299	BIDIR_604
chr1	108660332	108661526	BIDIR_605
chr1	108688930	108695349	BIDIR_606
chr1	108745390	108749789	BIDIR_607
chr1	108876716	108878350	BIDIR_608
chr1	108991764	108992876	BIDIR_609
chr1	109029424	109030304	BIDIR_610
chr1	109076003	109077405	BIDIR_611
chr1	109213892	109217434	BIDIR_612
chr1	109273822	109277680	BIDIR_613
chr1	109280852	109285360	BIDIR_614
chr1	109483904	109486112	BIDIR_615
chr1	109493779	109495557	BIDIR_616
chr1	109544393	109550460	BIDIR_617
chr1	109619488	109623872	BIDIR_618
chr1	109655911	109658033	BIDIR_619
chr1	109687519	109690994	BIDIR_620
chr1	109761995	109764264	BIDIR_621
chr1	110033462	110038814	BIDIR_622
chr1	110209987	110213001	BIDIR_623
chr1	110336781	110342312	BIDIR_624
chr1	110407808	110409520	BIDIR_625
chr1	110430386	110431012	BIDIR_626
chr1	110433573	110434160	BIDIR_627
chr1	110619288	110619936	BIDIR_628
chr1	110962658	110965789	BIDIR_629
chr1	111138784	111143156	BIDIR_630
chr1	111185104	111185968	BIDIR_631
chr1	111204538	111206369	BIDIR_632
chr1	111218959	111220471	BIDIR_633
chr1	111449308	111450839	BIDIR_634
chr1	111476760	111479062	BIDIR_635
chr1	111489615	111490023	BIDIR_636
chr1	111529573	111529743	BIDIR_637
chr1	111619368	111620398	BIDIR_638
chr1	111720877	111722063	BIDIR_639
chr1	111739840	111740576	BIDIR_640
chr1	111754959	111757234	BIDIR_641
chr1	111773924	111777738	BIDIR_642
chr1	112395885	112397583	BIDIR_643
chr1	112461705	112461833	BIDIR_644
chr1	112602450	112607708	BIDIR_645
chr1	112617622	112622443	BIDIR_646
chr1	112674792	112677568	BIDIR_647
chr1	112707403	112708379	BIDIR_648
chr1	112722752	112725788	BIDIR_649
chr1	112882743	112889470	BIDIR_650
chr1	112923349	112925997	BIDIR_651
chr1	112954809	112956353	BIDIR_652
chr1	112956414	112959808	BIDIR_653
chr1	113061866	113064192	BIDIR_654
chr1	113390514	113394004	BIDIR_655
chr1	113509511	113512069	BIDIR_656
chr1	113758110	113760194	BIDIR_657
chr1	113809966	113812611	BIDIR_658
chr1	113903258	113908310	BIDIR_659
chr1	113927389	113935209	BIDIR_660
chr1	113939827	113943455	BIDIR_661
chr1	114112644	114114748	BIDIR_662
chr1	114341914	114343230	BIDIR_663
chr1	114511203	114518200	BIDIR_664
chr1	114581136	114584562	BIDIR_665
chr1	114716353	114716986	BIDIR_666
chr1	114756158	114758352	BIDIR_667
chr1	114779973	114781002	BIDIR_668
chr1	116372827	116377717	BIDIR_669
chr1	116418622	116418820	BIDIR_670
chr1	116570155	116570817	BIDIR_671
chr1	117050897	117051893	BIDIR_672
chr1	117059178	117062857	BIDIR_673
chr1	117107139	117111059	BIDIR_674
chr1	117121749	117122353	BIDIR_675
chr1	117776818	117778763	BIDIR_676
chr1	117928873	117931122	BIDIR_677
chr1	118963556	118964200	BIDIR_678
chr1	118987457	118987923	BIDIR_679
chr1	118999861	119001851	BIDIR_680
chr1	119140080	119143193	BIDIR_681
chr1	119565083	119568351	BIDIR_682
chr1	119647804	119648833	BIDIR_683
chr1	119709464	119716593	BIDIR_684
chr1	119745040	119750950	BIDIR_685
chr1	120067823	120069703	BIDIR_686
chr1	120117336	120125094	BIDIR_687
chr1	120141699	120146309	BIDIR_688
chr1	120173036	120176846	BIDIR_689
chr1	120271738	120274760	BIDIR_690
chr1	120340342	120343133	BIDIR_691
chr1	120414308	120417918	BIDIR_692
chr1	120430297	120434109	BIDIR_693
chr1	120466168	120473172	BIDIR_694
chr1	120556262	120559834	BIDIR_695
chr1	120571062	120571172	BIDIR_696
chr1	120580543	120582597	BIDIR_697
chr1	120626099	120626729	BIDIR_698
chr1	120639476	120641458	BIDIR_699
chr1	120723938	120727302	BIDIR_700
chr1	120890074	120890736	BIDIR_701
chr1	120905176	120905394	BIDIR_702
chr1	120912237	120919013	BIDIR_703
chr1	120958635	120963647	BIDIR_704
chr1	121070410	121076984	BIDIR_705
chr1	121118626	121118763	BIDIR_706
chr1	121156800	121161287	BIDIR_707
chr1	121224095	121230899	BIDIR_708
chr1	121269308	121275182	BIDIR_709
chr1	121346603	121349387	BIDIR_710
chr1	125088202	125092375	BIDIR_711
chr1	143302140	143308730	BIDIR_712
chr1	143487909	143489496	BIDIR_713
chr1	143507250	143513939	BIDIR_714
chr1	143696481	143699940	BIDIR_715
chr1	143716871	143721835	BIDIR_716
chr1	143729242	143729570	BIDIR_717
chr1	143838429	143841155	BIDIR_718
chr1	143844804	143845440	BIDIR_719
chr1	143857455	143864419	BIDIR_720
chr1	143905977	143906128	BIDIR_721
chr1	143944429	143948742	BIDIR_722
chr1	144011607	144018595	BIDIR_723
chr1	144045442	144047962	BIDIR_724
chr1	144313198	144313938	BIDIR_725
chr1	144333382	144340380	BIDIR_726
chr1	144358372	144366327	BIDIR_727
chr1	144372774	144372974	BIDIR_728
chr1	144459464	144462177	BIDIR_729
chr1	144523461	144524468	BIDIR_730
chr1	144545057	144552660	BIDIR_731
chr1	144593027	144594277	BIDIR_732
chr1	144616106	144618675	BIDIR_733
chr1	144626365	144633304	BIDIR_734
chr1	144651138	144656110	BIDIR_735
chr1	144705861	144708337	BIDIR_736
chr1	144931268	144933614	BIDIR_737
chr1	145006005	145010985	BIDIR_738
chr1	145119229	145124342	BIDIR_739
chr1	145128912	145130270	BIDIR_740
chr1	145240958	145241870	BIDIR_741
chr1	145463414	145466198	BIDIR_742
chr1	145491863	145495733	BIDIR_743
chr1	145607959	145609987	BIDIR_744
chr1	145764446	145767808	BIDIR_745
chr1	145821857	145826613	BIDIR_746
chr1	145845205	145852277	BIDIR_747
chr1	145859081	145860741	BIDIR_748
chr1	145870230	145873208	BIDIR_749
chr1	145918672	145918924	BIDIR_750
chr1	145927338	145927536	BIDIR_751
chr1	145978910	145985800	BIDIR_752
chr1	145996742	145998500	BIDIR_753
chr1	146037897	146040088	BIDIR_754
chr1	146058799	146066527	BIDIR_755
chr1	146227142	146229032	BIDIR_756
chr1	146340563	146344105	BIDIR_757
chr1	146376806	146377134	BIDIR_758
chr1	146385878	146389155	BIDIR_759
chr1	146471848	146473877	BIDIR_760
chr1	146937995	146941480	BIDIR_761
chr1	147080465	147086300	BIDIR_762
chr1	147170922	147175526	BIDIR_763
chr1	147928373	147930681	BIDIR_764
chr1	147948971	147950743	BIDIR_765
chr1	148036542	148039990	BIDIR_766
chr1	148049301	148049515	BIDIR_767
chr1	148152281	148156289	BIDIR_768
chr1	148334402	148335972	BIDIR_769
chr1	148388281	148388445	BIDIR_770
chr1	148429290	148436626	BIDIR_771
chr1	148482452	148482642	BIDIR_772
chr1	148529554	148533214	BIDIR_773
chr1	148624312	148625976	BIDIR_774
chr1	148677916	148679764	BIDIR_775
chr1	148883597	148887411	BIDIR_776
chr1	148927647	148933707	BIDIR_777
chr1	148950914	148956436	BIDIR_778
chr1	148962689	148964639	BIDIR_779
chr1	149103206	149104069	BIDIR_780
chr1	149175220	149178425	BIDIR_781
chr1	149193970	149201146	BIDIR_782
chr1	149244565	149250956	BIDIR_783
chr1	149390637	149394049	BIDIR_784
chr1	149554431	149558291	BIDIR_785
chr1	149584207	149585007	BIDIR_786
chr1	149607011	149612337	BIDIR_787
chr1	149746989	149749689	BIDIR_788
chr1	149753344	149756673	BIDIR_789
chr1	149768665	149772345	BIDIR_790
chr1	149780608	149782688	BIDIR_791
chr1	149812373	149814477	BIDIR_792
chr1	149883182	149889922	BIDIR_793
chr1	149899451	149905100	BIDIR_794
chr1	149925370	149931930	BIDIR_795
chr1	150067381	150069719	BIDIR_796
chr1	150162253	150167747	BIDIR_797
chr1	150212111	150214612	BIDIR_798
chr1	150293841	150295437	BIDIR_799
chr1	150321467	150325101	BIDIR_800
chr1	150363479	150369824	BIDIR_801
chr1	150486944	150488786	BIDIR_802
chr1	150515332	150517030	BIDIR_803
chr1	150543808	150549368	BIDIR_804
chr1	150611741	150613971	BIDIR_805
chr1	150628886	150629622	BIDIR_806
chr1	150695724	150697855	BIDIR_807
chr1	150761802	150766081	BIDIR_808
chr1	150850604	150853268	BIDIR_809
chr1	150875537	150877337	BIDIR_810
chr1	150905143	150906799	BIDIR_811
chr1	150926262	150928048	BIDIR_812
chr1	150964737	150965172	BIDIR_813
chr1	150975003	150978693	BIDIR_814
chr1	150992173	150999093	BIDIR_815
chr1	151004429	151008393	BIDIR_816
chr1	151008448	151010704	BIDIR_817
chr1	151056045	151059649	BIDIR_818
chr1	151068497	151073148	BIDIR_819
chr1	151131076	151132296	BIDIR_820
chr1	151166263	151174169	BIDIR_821
chr1	151219554	151221804	BIDIR_822
chr1	151254399	151256835	BIDIR_823
chr1	151268013	151275625	BIDIR_824
chr1	151280247	151281929	BIDIR_825
chr1	151326447	151329561	BIDIR_826
chr1	151347009	151350429	BIDIR_827
chr1	151398434	151406052	BIDIR_828
chr1	151456690	151460619	BIDIR_829
chr1	151473202	151473660	BIDIR_830
chr1	151609743	151614639	BIDIR_831
chr1	151647141	151649941	BIDIR_832
chr1	151762612	151763496	BIDIR_833
chr1	151909511	151911256	BIDIR_834
chr1	152026786	152030768	BIDIR_835
chr1	152032672	152038901	BIDIR_836
chr1	152047478	152048519	BIDIR_837
chr1	153535605	153536665	BIDIR_838
chr1	153545092	153549258	BIDIR_839
chr1	153564970	153566994	BIDIR_840
chr1	153671028	153672172	BIDIR_841
chr1	153725711	153730973	BIDIR_842
chr1	153772201	153778558	BIDIR_843
chr1	153922972	153929267	BIDIR_844
chr1	153943880	153949408	BIDIR_845
chr1	154177285	154184307	BIDIR_846
chr1	154189724	154192650	BIDIR_847
chr1	154219477	154224811	BIDIR_848
chr1	154326155	154328263	BIDIR_849
chr1	154486614	154487394	BIDIR_850
chr1	154500840	154502412	BIDIR_851
chr1	154545936	154550358	BIDIR_852
chr1	154553608	154556448	BIDIR_853
chr1	154558662	154563504	BIDIR_854
chr1	154626515	154630040	BIDIR_855
chr1	154934893	154937775	BIDIR_856
chr1	154960328	154963780	BIDIR_857
chr1	155051315	155054425	BIDIR_858
chr1	155135374	155142342	BIDIR_859
chr1	155184971	155186377	BIDIR_860
chr1	155192915	155195587	BIDIR_861
chr1	155240795	155241917	BIDIR_862
chr1	155244627	155245382	BIDIR_863
chr1	155255027	155256124	BIDIR_864
chr1	155272866	155274037	BIDIR_865
chr1	155287380	155291204	BIDIR_866
chr1	155303255	155308747	BIDIR_867
chr1	155331118	155335267	BIDIR_868
chr1	155433179	155435345	BIDIR_869
chr1	155561095	155565847	BIDIR_870
chr1	155686702	155689032	BIDIR_871
chr1	155689090	155689994	BIDIR_872
chr1	155757030	155757990	BIDIR_873
chr1	155908327	155910289	BIDIR_874
chr1	155934413	155935215	BIDIR_875
chr1	155941688	155943980	BIDIR_876
chr1	156003475	156008853	BIDIR_877
chr1	156020951	156021159	BIDIR_878
chr1	156052578	156059179	BIDIR_879
chr1	156148227	156149943	BIDIR_880
chr1	156153440	156157034	BIDIR_881
chr1	156187901	156195371	BIDIR_882
chr1	156212423	156215695	BIDIR_883
chr1	156240067	156246571	BIDIR_884
chr1	156289683	156296544	BIDIR_885
chr1	156337313	156341855	BIDIR_886
chr1	156454169	156458101	BIDIR_887
chr1	156520770	156526206	BIDIR_888
chr1	156601487	156606866	BIDIR_889
chr1	156726672	156728766	BIDIR_890
chr1	156744560	156752448	BIDIR_891
chr1	156767534	156768440	BIDIR_892
chr1	156812922	156815000	BIDIR_893
chr1	157128361	157128981	BIDIR_894
chr1	157138243	157142729	BIDIR_895
chr1	157402703	157404814	BIDIR_896
chr1	158148669	158150860	BIDIR_897
chr1	158180787	158183373	BIDIR_898
chr1	158989275	158990750	BIDIR_899
chr1	159055442	159060289	BIDIR_900
chr1	159829196	159830978	BIDIR_901
chr1	159922255	159925766	BIDIR_902
chr1	159948745	159954237	BIDIR_903
chr1	160215372	160215719	BIDIR_904
chr1	160261383	160263808	BIDIR_905
chr1	160283509	160288593	BIDIR_906
chr1	160316132	160319676	BIDIR_907
chr1	160343250	160345412	BIDIR_908
chr1	160646093	160647311	BIDIR_909
chr1	160657405	160659377	BIDIR_910
chr1	160665522	160666590	BIDIR_911
chr1	160694285	160697733	BIDIR_912
chr1	160826953	160833365	BIDIR_913
chr1	160861067	160864210	BIDIR_914
chr1	160935980	160937926	BIDIR_915
chr1	161013259	161014209	BIDIR_916
chr1	161016574	161017242	BIDIR_917
chr1	161019300	161022429	BIDIR_918
chr1	161066509	161070436	BIDIR_919
chr1	161098360	161102332	BIDIR_920
chr1	161115501	161118037	BIDIR_921
chr1	161132688	161135149	BIDIR_922
chr1	161150111	161157753	BIDIR_923
chr1	161225519	161232034	BIDIR_924
chr1	161314375	161315963	BIDIR_925
chr1	161361577	161367883	BIDIR_926
chr1	161504953	161507846	BIDIR_927
chr1	161523605	161527295	BIDIR_928
chr1	161529703	161533235	BIDIR_929
chr1	161539986	161540914	BIDIR_930
chr1	161561307	161562804	BIDIR_931
chr1	161605315	161608486	BIDIR_932
chr1	161611314	161613179	BIDIR_933
chr1	161643323	161644150	BIDIR_934
chr1	161726793	161728909	BIDIR_935
chr1	161749329	161752397	BIDIR_936
chr1	161765276	161768645	BIDIR_937
chr1	162229852	162232508	BIDIR_938
chr1	162369550	162376854	BIDIR_939
chr1	162497583	162500489	BIDIR_940
chr1	162560441	162564631	BIDIR_941
chr1	162789877	162793171	BIDIR_942
chr1	163209239	163216807	BIDIR_943
chr1	163320941	163324095	BIDIR_944
chr1	163422053	163423191	BIDIR_945
chr1	164295840	164297318	BIDIR_946
chr1	164559359	164559865	BIDIR_947
chr1	165630013	165634583	BIDIR_948
chr1	165656135	165662211	BIDIR_949
chr1	165697551	165698663	BIDIR_950
chr1	165698749	165700043	BIDIR_951
chr1	165767722	165768922	BIDIR_952
chr1	165768928	165772240	BIDIR_953
chr1	165827613	165833051	BIDIR_954
chr1	166837230	166842596	BIDIR_955
chr1	166856346	166856511	BIDIR_956
chr1	166876264	166876685	BIDIR_957
chr1	167081871	167083643	BIDIR_958
chr1	167217670	167225088	BIDIR_959
chr1	167552940	167554090	BIDIR_960
chr1	167564636	167564954	BIDIR_961
chr1	167714170	167715159	BIDIR_962
chr1	167753063	167756627	BIDIR_963
chr1	167933430	167940524	BIDIR_964
chr1	168178198	168181909	BIDIR_965
chr1	168206701	168213813	BIDIR_966
chr1	168224012	168227573	BIDIR_967
chr1	168243730	168247430	BIDIR_968
chr1	168503354	168505118	BIDIR_969
chr1	168535080	168536580	BIDIR_970
chr1	169106039	169109045	BIDIR_971
chr1	169367878	169370840	BIDIR_972
chr1	169484494	169488572	BIDIR_973
chr1	169793757	169798559	BIDIR_974
chr1	169892553	169894636	BIDIR_975
chr1	170073846	170074738	BIDIR_976
chr1	170530085	170535105	BIDIR_977
chr1	171269941	171273043	BIDIR_978
chr1	171484767	171488161	BIDIR_979
chr1	171740939	171746602	BIDIR_980
chr1	171780470	171784459	BIDIR_981
chr1	172532348	172536014	BIDIR_982
chr1	173122950	173123726	BIDIR_983
chr1	173476183	173477334	BIDIR_984
chr1	173603072	173604526	BIDIR_985
chr1	173635337	173638923	BIDIR_986
chr1	173670494	173671858	BIDIR_987
chr1	173713893	173718118	BIDIR_988
chr1	173756921	173760309	BIDIR_989
chr1	173796266	173802832	BIDIR_990
chr1	173823299	173824639	BIDIR_991
chr1	174004564	174005511	BIDIR_992
chr1	174008422	174009836	BIDIR_993
chr1	174021650	174023678	BIDIR_994
chr1	174159287	174162847	BIDIR_995
chr1	174613493	174617117	BIDIR_996
chr1	174995308	174999434	BIDIR_997
chr1	175012027	175012957	BIDIR_998
chr1	175023455	175024248	BIDIR_999
chr1	175044715	175045770	BIDIR_1000
chr1	175190853	175192987	BIDIR_1001
chr1	175877342	175883586	BIDIR_1002
chr1	175991965	175995485	BIDIR_1003
chr1	176205398	176207286	BIDIR_1004
chr1	178038007	178038388	BIDIR_1005
chr1	178055161	178057870	BIDIR_1006
chr1	178091955	178096173	BIDIR_1007
chr1	178133237	178136267	BIDIR_1008
chr1	178725146	178728234	BIDIR_1009
chr1	179025803	179029273	BIDIR_1010
chr1	179077904	179082069	BIDIR_1011
chr1	179095994	179102301	BIDIR_1012
chr1	179129336	179130372	BIDIR_1013
chr1	179293713	179297057	BIDIR_1014
chr1	179364544	179367540	BIDIR_1015
chr1	179742597	179748235	BIDIR_1016
chr1	179877803	179885653	BIDIR_1017
chr1	179950656	179957187	BIDIR_1018
chr1	180632021	180634181	BIDIR_1019
chr1	181033160	181037728	BIDIR_1020
chr1	181061750	181068516	BIDIR_1021
chr1	181086114	181092873	BIDIR_1022
chr1	181094964	181100220	BIDIR_1023
chr1	181128255	181129506	BIDIR_1024
chr1	181482400	181483324	BIDIR_1025
chr1	181483516	181484274	BIDIR_1026
chr1	182029418	182030796	BIDIR_1027
chr1	182257722	182260128	BIDIR_1028
chr1	182604389	182604838	BIDIR_1029
chr1	182614686	182618832	BIDIR_1030
chr1	182789448	182791064	BIDIR_1031
chr1	183021872	183027295	BIDIR_1032
chr1	183135534	183141270	BIDIR_1033
chr1	183259499	183260685	BIDIR_1034
chr1	183278089	183280339	BIDIR_1035
chr1	183468648	183475074	BIDIR_1036
chr1	183589434	183593929	BIDIR_1037
chr1	183604588	183605401	BIDIR_1038
chr1	183631935	183637204	BIDIR_1039
chr1	183928798	183933568	BIDIR_1040
chr1	184036825	184037365	BIDIR_1041
chr1	184048329	184054755	BIDIR_1042
chr1	184383476	184388304	BIDIR_1043
chr1	184418652	184421302	BIDIR_1044
chr1	184751128	184755944	BIDIR_1045
chr1	184792346	184793014	BIDIR_1046
chr1	184972624	184974837	BIDIR_1047
chr1	185110851	185115054	BIDIR_1048
chr1	185155140	185158801	BIDIR_1049
chr1	185315361	185321310	BIDIR_1050
chr1	186374161	186377327	BIDIR_1051
chr1	186680423	186687567	BIDIR_1052
chr1	187072679	187073976	BIDIR_1053
chr1	188915104	188915507	BIDIR_1054
chr1	192158461	192164091	BIDIR_1055
chr1	192808488	192813738	BIDIR_1056
chr1	193055772	193063721	BIDIR_1057
chr1	193091776	193096464	BIDIR_1058
chr1	193106114	193106278	BIDIR_1059
chr1	193120908	193124585	BIDIR_1060
chr1	197145720	197147169	BIDIR_1061
chr1	197200542	197204293	BIDIR_1062
chr1	197759619	197759991	BIDIR_1063
chr1	197770760	197777220	BIDIR_1064
chr1	198641209	198643543	BIDIR_1065
chr1	198681640	198684230	BIDIR_1066
chr1	199040580	199045684	BIDIR_1067
chr1	200242519	200243438	BIDIR_1068
chr1	200410036	200410443	BIDIR_1069
chr1	200620751	200621002	BIDIR_1070
chr1	200668812	200673104	BIDIR_1071
chr1	200857014	200860898	BIDIR_1072
chr1	200862296	200866031	BIDIR_1073
chr1	200872980	200875376	BIDIR_1074
chr1	200891530	200894516	BIDIR_1075
chr1	200896423	200898927	BIDIR_1076
chr1	200963217	200970119	BIDIR_1077
chr1	201154368	201154818	BIDIR_1078
chr1	201170148	201171582	BIDIR_1079
chr1	201467738	201468880	BIDIR_1080
chr1	201504737	201507123	BIDIR_1081
chr1	201507212	201508328	BIDIR_1082
chr1	201730808	201735142	BIDIR_1083
chr1	201896078	201896832	BIDIR_1084
chr1	201951201	201958084	BIDIR_1085
chr1	201978595	201985027	BIDIR_1086
chr1	202141971	202145137	BIDIR_1087
chr1	202341482	202343384	BIDIR_1088
chr1	202471798	202473632	BIDIR_1089
chr1	202857454	202858778	BIDIR_1090
chr1	202861753	202863689	BIDIR_1091
chr1	202887999	202889727	BIDIR_1092
chr1	202912552	202912836	BIDIR_1093
chr1	202925513	202928381	BIDIR_1094
chr1	203003611	203010574	BIDIR_1095
chr1	203080244	203086012	BIDIR_1096
chr1	203164396	203170414	BIDIR_1097
chr1	203182730	203187877	BIDIR_1098
chr1	203199798	203203979	BIDIR_1099
chr1	203215957	203216199	BIDIR_1100
chr1	203287151	203290905	BIDIR_1101
chr1	203304347	203308986	BIDIR_1102
chr1	203325060	203328002	BIDIR_1103
chr1	203625506	203632022	BIDIR_1104
chr1	203768613	203772515	BIDIR_1105
chr1	203795325	203798636	BIDIR_1106
chr1	204285161	204288567	BIDIR_1107
chr1	204490346	204495040	BIDIR_1108
chr1	205121978	205123597	BIDIR_1109
chr1	205209984	205212167	BIDIR_1110
chr1	205350955	205351621	BIDIR_1111
chr1	205630184	205633242	BIDIR_1112
chr1	205747098	205752150	BIDIR_1113
chr1	205774124	205775688	BIDIR_1114
chr1	206000237	206003621	BIDIR_1115
chr1	206011376	206013160	BIDIR_1116
chr1	206106350	206107522	BIDIR_1117
chr1	206175310	206179626	BIDIR_1118
chr1	206242560	206246062	BIDIR_1119
chr1	206287785	206292853	BIDIR_1120
chr1	206365109	206368181	BIDIR_1121
chr1	206470164	206476317	BIDIR_1122
chr1	206503804	206507530	BIDIR_1123
chr1	206557414	206560738	BIDIR_1124
chr1	206574659	206578243	BIDIR_1125
chr1	206589447	206591642	BIDIR_1126
chr1	206612551	206612768	BIDIR_1127
chr1	206684904	206688642	BIDIR_1128
chr1	206699071	206702235	BIDIR_1129
chr1	206930348	206930602	BIDIR_1130
chr1	207048958	207051258	BIDIR_1131
chr1	207053274	207054274	BIDIR_1132
chr1	207321207	207324555	BIDIR_1133
chr1	207752037	207754929	BIDIR_1134
chr1	207795516	207801517	BIDIR_1135
chr1	207962640	207963893	BIDIR_1136
chr1	209675411	209677369	BIDIR_1137
chr1	209703865	209707359	BIDIR_1138
chr1	209722353	209729909	BIDIR_1139
chr1	209756052	209759204	BIDIR_1140
chr1	209768261	209773641	BIDIR_1141
chr1	209827971	209830153	BIDIR_1142
chr1	210328251	210332967	BIDIR_1143
chr1	210373592	210376096	BIDIR_1144
chr1	211382754	211385538	BIDIR_1145
chr1	211577525	211583719	BIDIR_1146
chr1	211606023	211607534	BIDIR_1147
chr1	211675761	211677117	BIDIR_1148
chr1	211829575	211832836	BIDIR_1149
chr1	212034880	212037140	BIDIR_1150
chr1	212050919	212052051	BIDIR_1151
chr1	212253382	212256720	BIDIR_1152
chr1	212285021	212289001	BIDIR_1153
chr1	212361853	212363927	BIDIR_1154
chr1	212413439	212416295	BIDIR_1155
chr1	212432919	212434385	BIDIR_1156
chr1	212554440	212559677	BIDIR_1157
chr1	212566384	212569532	BIDIR_1158
chr1	212671201	212671826	BIDIR_1159
chr1	212678433	212684668	BIDIR_1160
chr1	212698612	212701931	BIDIR_1161
chr1	212789625	212791777	BIDIR_1162
chr1	212791827	212799079	BIDIR_1163
chr1	212857374	212859688	BIDIR_1164
chr1	213014483	213020586	BIDIR_1165
chr1	213051232	213054500	BIDIR_1166
chr1	213327334	213327778	BIDIR_1167
chr1	214281158	214283432	BIDIR_1168
chr1	214358369	214362943	BIDIR_1169
chr1	214427547	214428421	BIDIR_1170
chr1	214551020	214552462	BIDIR_1171
chr1	214605786	214613454	BIDIR_1172
chr1	215567128	215571193	BIDIR_1173
chr1	216595759	216596571	BIDIR_1174
chr1	216599228	216602402	BIDIR_1175
chr1	217631343	217632457	BIDIR_1176
chr1	217919978	217921630	BIDIR_1177
chr1	218285292	218286332	BIDIR_1178
chr1	218342712	218345678	BIDIR_1179
chr1	218463239	218465679	BIDIR_1180
chr1	218588803	218591051	BIDIR_1181
chr1	218745325	218748889	BIDIR_1182
chr1	219087644	219093561	BIDIR_1183
chr1	219173830	219177452	BIDIR_1184
chr1	219432732	219437582	BIDIR_1185
chr1	219587513	219588412	BIDIR_1186
chr1	220043431	220047830	BIDIR_1187
chr1	220117742	220117962	BIDIR_1188
chr1	220118071	220118241	BIDIR_1189
chr1	220148041	220148292	BIDIR_1190
chr1	220252059	220255075	BIDIR_1191
chr1	220271233	220274875	BIDIR_1192
chr1	220571860	220574476	BIDIR_1193
chr1	220822506	220827856	BIDIR_1194
chr1	220829254	220835602	BIDIR_1195
chr1	221067749	221071176	BIDIR_1196
chr1	221705273	221709419	BIDIR_1197
chr1	221724571	221726279	BIDIR_1198
chr1	221739646	221746353	BIDIR_1199
chr1	222455406	222455564	BIDIR_1200
chr1	222589919	222591561	BIDIR_1201
chr1	222643508	222646574	BIDIR_1202
chr1	222710879	222712491	BIDIR_1203
chr1	222712552	222717034	BIDIR_1204
chr1	222814070	222816516	BIDIR_1205
chr1	223776018	223779892	BIDIR_1206
chr1	223825528	223826392	BIDIR_1207
chr1	223843842	223848636	BIDIR_1208
chr1	223871019	223871522	BIDIR_1209
chr1	223912583	223914662	BIDIR_1210
chr1	224033859	224040194	BIDIR_1211
chr1	224112852	224116910	BIDIR_1212
chr1	224168979	224169521	BIDIR_1213
chr1	224218139	224218454	BIDIR_1214
chr1	224244041	224245553	BIDIR_1215
chr1	224330189	224332043	BIDIR_1216
chr1	224357341	224360065	BIDIR_1217
chr1	224432783	224438017	BIDIR_1218
chr1	224497596	224501546	BIDIR_1219
chr1	224501998	224506922	BIDIR_1220
chr1	225427966	225428528	BIDIR_1221
chr1	225444769	225445582	BIDIR_1222
chr1	225466818	225468621	BIDIR_1223
chr1	225777812	225780424	BIDIR_1224
chr1	225789744	225791188	BIDIR_1225
chr1	225813345	225815237	BIDIR_1226
chr1	225881292	225888295	BIDIR_1227
chr1	225923160	225927446	BIDIR_1228
chr1	225950992	225951447	BIDIR_1229
chr1	225998601	226003191	BIDIR_1230
chr1	226034128	226034938	BIDIR_1231
chr1	226062715	226067835	BIDIR_1232
chr1	226071358	226073898	BIDIR_1233
chr1	226082328	226085418	BIDIR_1234
chr1	226110284	226112700	BIDIR_1235
chr1	226121643	226123742	BIDIR_1236
chr1	226127808	226129339	BIDIR_1237
chr1	226223663	226230457	BIDIR_1238
chr1	226307401	226311609	BIDIR_1239
chr1	226403221	226409541	BIDIR_1240
chr1	226643269	226643671	BIDIR_1241
chr1	226700837	226705547	BIDIR_1242
chr1	226736901	226739664	BIDIR_1243
chr1	226827731	226828345	BIDIR_1244
chr1	226882670	226884640	BIDIR_1245
chr1	226937730	226941453	BIDIR_1246
chr1	226987338	226992376	BIDIR_1247
chr1	227542030	227542985	BIDIR_1248
chr1	227563653	227566301	BIDIR_1249
chr1	227696355	227697707	BIDIR_1250
chr1	227721942	227724990	BIDIR_1251
chr1	227922821	227925957	BIDIR_1252
chr1	228140083	228144069	BIDIR_1253
chr1	228165512	228167339	BIDIR_1254
chr1	228213118	228213664	BIDIR_1255
chr1	228227555	228231039	BIDIR_1256
chr1	228372100	228377026	BIDIR_1257
chr1	228377892	228379856	BIDIR_1258
chr1	228387507	228389749	BIDIR_1259
chr1	228405565	228407934	BIDIR_1260
chr1	228424363	228425325	BIDIR_1261
chr1	228508428	228512288	BIDIR_1262
chr1	228552124	228557843	BIDIR_1263
chr1	228610144	228610386	BIDIR_1264
chr1	228612385	228612627	BIDIR_1265
chr1	228614626	228614868	BIDIR_1266
chr1	228616867	228617109	BIDIR_1267
chr1	228619108	228619350	BIDIR_1268
chr1	228621323	228621565	BIDIR_1269
chr1	228623543	228623785	BIDIR_1270
chr1	228625785	228626027	BIDIR_1271
chr1	228628024	228628266	BIDIR_1272
chr1	228630266	228630508	BIDIR_1273
chr1	228645916	228646158	BIDIR_1274
chr1	228734668	228739724	BIDIR_1275
chr1	228938179	228939206	BIDIR_1276
chr1	228990202	228992488	BIDIR_1277
chr1	229023655	229030077	BIDIR_1278
chr1	229066834	229069592	BIDIR_1279
chr1	229155417	229159021	BIDIR_1280
chr1	229245884	229250642	BIDIR_1281
chr1	229271061	229273909	BIDIR_1282
chr1	229343047	229344144	BIDIR_1283
chr1	229507811	229508341	BIDIR_1284
chr1	229555075	229559363	BIDIR_1285
chr1	229567241	229574790	BIDIR_1286
chr1	229577928	229579744	BIDIR_1287
chr1	229626215	229627737	BIDIR_1288
chr1	230066346	230071612	BIDIR_1289
chr1	230153580	230156162	BIDIR_1290
chr1	230268965	230270717	BIDIR_1291
chr1	230642609	230644983	BIDIR_1292
chr1	230707513	230710057	BIDIR_1293
chr1	230713382	230714884	BIDIR_1294
chr1	230745972	230750423	BIDIR_1295
chr1	230978331	230980543	BIDIR_1296
chr1	231007110	231010869	BIDIR_1297
chr1	231020924	231023738	BIDIR_1298
chr1	231039114	231040439	BIDIR_1299
chr1	231218022	231225106	BIDIR_1300
chr1	231239811	231241175	BIDIR_1301
chr1	231241211	231246101	BIDIR_1302
chr1	231334082	231338292	BIDIR_1303
chr1	231528652	231530146	BIDIR_1304
chr1	231603774	231605694	BIDIR_1305
chr1	231607460	231612090	BIDIR_1306
chr1	231612317	231615591	BIDIR_1307
chr1	231626374	231630204	BIDIR_1308
chr1	231802475	231806513	BIDIR_1309
chr1	231810733	231818517	BIDIR_1310
chr1	232804891	232808981	BIDIR_1311
chr1	233110590	233115418	BIDIR_1312
chr1	233224110	233224796	BIDIR_1313
chr1	233277558	233278228	BIDIR_1314
chr1	234357177	234357940	BIDIR_1315
chr1	234369097	234376297	BIDIR_1316
chr1	234393673	234395733	BIDIR_1317
chr1	234477503	234481368	BIDIR_1318
chr1	234488349	234489126	BIDIR_1319
chr1	234494742	234501069	BIDIR_1320
chr1	234646288	234647536	BIDIR_1321
chr1	234655535	234661081	BIDIR_1322
chr1	234706557	234710540	BIDIR_1323
chr1	234756925	234758311	BIDIR_1324
chr1	234874863	234877754	BIDIR_1325
chr1	234926188	234928484	BIDIR_1326
chr1	234933261	234939390	BIDIR_1327
chr1	234943281	234948495	BIDIR_1328
chr1	234963999	234966261	BIDIR_1329
chr1	235062020	235063444	BIDIR_1330
chr1	235128203	235129350	BIDIR_1331
chr1	235160334	235167116	BIDIR_1332
chr1	235326281	235333365	BIDIR_1333
chr1	235364914	235369601	BIDIR_1334
chr1	235874953	235880737	BIDIR_1335
chr1	235897591	235901613	BIDIR_1336
chr1	235916778	235918004	BIDIR_1337
chr1	235970168	235974807	BIDIR_1338
chr1	236062594	236065090	BIDIR_1339
chr1	236143161	236145481	BIDIR_1340
chr1	236208907	236215100	BIDIR_1341
chr1	236266131	236269427	BIDIR_1342
chr1	236280926	236286153	BIDIR_1343
chr1	236503169	236503549	BIDIR_1344
chr1	236522854	236524508	BIDIR_1345
chr1	236604516	236605004	BIDIR_1346
chr1	236794702	236798528	BIDIR_1347
chr1	239719439	239721823	BIDIR_1348
chr1	241531577	241534907	BIDIR_1349
chr1	241550562	241556216	BIDIR_1350
chr1	241640369	241641024	BIDIR_1351
chr1	241847498	241850578	BIDIR_1352
chr1	243015199	243017302	BIDIR_1353
chr1	243251040	243257988	BIDIR_1354
chr1	243284450	243290348	BIDIR_1355
chr1	243710112	243716094	BIDIR_1356
chr1	243747662	243753530	BIDIR_1357
chr1	243767745	243769079	BIDIR_1358
chr1	243775118	243778494	BIDIR_1359
chr1	244299458	244299848	BIDIR_1360
chr1	244449444	244452999	BIDIR_1361
chr1	244459978	244463616	BIDIR_1362
chr1	244652215	244658279	BIDIR_1363
chr1	244665342	244670048	BIDIR_1364
chr1	244845063	244850296	BIDIR_1365
chr1	244903659	244905803	BIDIR_1366
chr1	244916980	244921609	BIDIR_1367
chr1	245167966	245170256	BIDIR_1368
chr1	245226651	245231831	BIDIR_1369
chr1	245500216	245505026	BIDIR_1370
chr1	246089981	246093307	BIDIR_1371
chr1	246101599	246108117	BIDIR_1372
chr1	246156230	246159554	BIDIR_1373
chr1	246180986	246188410	BIDIR_1374
chr1	246213652	246216768	BIDIR_1375
chr1	246218115	246219799	BIDIR_1376
chr1	246409106	246409352	BIDIR_1377
chr1	246565869	246566261	BIDIR_1378
chr1	246566336	246570370	BIDIR_1379
chr1	246570965	246578353	BIDIR_1380
chr1	246699313	246700125	BIDIR_1381
chr1	246723057	246729738	BIDIR_1382
chr1	246784819	246789616	BIDIR_1383
chr1	246928060	246932369	BIDIR_1384
chr1	247006879	247008315	BIDIR_1385
chr1	247077835	247080200	BIDIR_1386
chr1	247219969	247221170	BIDIR_1387
chr1	247330705	247331867	BIDIR_1388
chr1	247450074	247451982	BIDIR_1389
chr1	247671193	247673041	BIDIR_1390
chr1	247720613	247725299	BIDIR_1391
chr1	247741141	247743391	BIDIR_1392
chr1	247857048	247859406	BIDIR_1393
chr1	248825915	248830663	BIDIR_1394
chr1	248834284	248838223	BIDIR_1395
chr1	248849517	248850007	BIDIR_1396
chr1	248872516	248875387	BIDIR_1397
chr1	248906234	248908372	BIDIR_1398
chr10	329351	329817	BIDIR_1399
chr10	931705	933025	BIDIR_1400
chr10	988433	989357	BIDIR_1401
chr10	1056384	1060332	BIDIR_1402
chr10	3066950	3072323	BIDIR_1403
chr10	3136805	3137726	BIDIR_1404
chr10	3781147	3787315	BIDIR_1405
chr10	4826176	4829576	BIDIR_1406
chr10	4915447	4916273	BIDIR_1407
chr10	5025134	5026102	BIDIR_1408
chr10	5041074	5042190	BIDIR_1409
chr10	5253552	5255508	BIDIR_1410
chr10	5291919	5294896	BIDIR_1411
chr10	5548007	5552872	BIDIR_1412
chr10	5683282	5687959	BIDIR_1413
chr10	5763740	5765222	BIDIR_1414
chr10	5812193	5818940	BIDIR_1415
chr10	5887657	5891843	BIDIR_1416
chr10	5941385	5941915	BIDIR_1417
chr10	5974657	5977723	BIDIR_1418
chr10	6144115	6146358	BIDIR_1419
chr10	6152150	6152262	BIDIR_1420
chr10	6163525	6165451	BIDIR_1421
chr10	6275163	6275603	BIDIR_1422
chr10	6328709	6330875	BIDIR_1423
chr10	6473734	6474510	BIDIR_1424
chr10	6580424	6582580	BIDIR_1425
chr10	6925578	6929949	BIDIR_1426
chr10	7084226	7085651	BIDIR_1427
chr10	7443615	7444876	BIDIR_1428
chr10	7451467	7458576	BIDIR_1429
chr10	7472164	7472826	BIDIR_1430
chr10	7474980	7475872	BIDIR_1431
chr10	7483625	7489773	BIDIR_1432
chr10	7788103	7790709	BIDIR_1433
chr10	11344674	11345200	BIDIR_1434
chr10	11610297	11613154	BIDIR_1435
chr10	12042820	12044386	BIDIR_1436
chr10	12053656	12054378	BIDIR_1437
chr10	12068491	12070189	BIDIR_1438
chr10	12103392	12106012	BIDIR_1439
chr10	12123221	12130960	BIDIR_1440
chr10	12194188	12196144	BIDIR_1441
chr10	12196187	12198281	BIDIR_1442
chr10	12346766	12352718	BIDIR_1443
chr10	12653077	12653197	BIDIR_1444
chr10	12725153	12725353	BIDIR_1445
chr10	13642806	13643705	BIDIR_1446
chr10	13711305	13713631	BIDIR_1447
chr10	13715687	13719287	BIDIR_1448
chr10	14184364	14186562	BIDIR_1449
chr10	14616145	14618215	BIDIR_1450
chr10	14656489	14661371	BIDIR_1451
chr10	14838159	14839599	BIDIR_1452
chr10	14871741	14878782	BIDIR_1453
chr10	14964637	14966297	BIDIR_1454
chr10	15034313	15035637	BIDIR_1455
chr10	15096875	15097319	BIDIR_1456
chr10	15104257	15105769	BIDIR_1457
chr10	15167381	15168693	BIDIR_1458
chr10	15859385	15866315	BIDIR_1459
chr10	17201158	17201860	BIDIR_1460
chr10	17215830	17217146	BIDIR_1461
chr10	17643918	17645280	BIDIR_1462
chr10	18418740	18420974	BIDIR_1463
chr10	18657642	18662226	BIDIR_1464
chr10	19815330	19819031	BIDIR_1465
chr10	21027736	21030986	BIDIR_1466
chr10	21368207	21368731	BIDIR_1467
chr10	21490802	21497260	BIDIR_1468
chr10	21982471	21986481	BIDIR_1469
chr10	21988912	21990402	BIDIR_1470
chr10	21995374	21995616	BIDIR_1471
chr10	22001650	22007246	BIDIR_1472
chr10	22223664	22229744	BIDIR_1473
chr10	22252071	22258253	BIDIR_1474
chr10	22345444	22347022	BIDIR_1475
chr10	22714578	22715647	BIDIR_1476
chr10	23096066	23098256	BIDIR_1477
chr10	23223229	23226347	BIDIR_1478
chr10	23434617	23440160	BIDIR_1479
chr10	24721791	24725068	BIDIR_1480
chr10	24952126	24952606	BIDIR_1481
chr10	26436912	26442292	BIDIR_1482
chr10	26576063	26579307	BIDIR_1483
chr10	26695798	26699445	BIDIR_1484
chr10	26859493	26860715	BIDIR_1485
chr10	27153272	27158293	BIDIR_1486
chr10	27319764	27322282	BIDIR_1487
chr10	27503878	27508005	BIDIR_1488
chr10	28491517	28492617	BIDIR_1489
chr10	28519934	28523368	BIDIR_1490
chr10	28532250	28535996	BIDIR_1491
chr10	29409533	29412099	BIDIR_1492
chr10	29589820	29590458	BIDIR_1493
chr10	29696911	29698537	BIDIR_1494
chr10	29724682	29725764	BIDIR_1495
chr10	29732952	29736936	BIDIR_1496
chr10	30215590	30217664	BIDIR_1497
chr10	30219596	30224624	BIDIR_1498
chr10	30348506	30349587	BIDIR_1499
chr10	30430658	30438234	BIDIR_1500
chr10	30493524	30494902	BIDIR_1501
chr10	30529484	30530521	BIDIR_1502
chr10	30583693	30584061	BIDIR_1503
chr10	30726351	30728746	BIDIR_1504
chr10	30763438	30768999	BIDIR_1505
chr10	30782625	30786174	BIDIR_1506
chr10	30915194	30915866	BIDIR_1507
chr10	31031367	31031937	BIDIR_1508
chr10	31132165	31137052	BIDIR_1509
chr10	31602798	31604805	BIDIR_1510
chr10	31705783	31708195	BIDIR_1511
chr10	31947575	31948041	BIDIR_1512
chr10	32055013	32056703	BIDIR_1513
chr10	32376719	32379762	BIDIR_1514
chr10	32445504	32446056	BIDIR_1515
chr10	32446139	32450119	BIDIR_1516
chr10	32980442	32981260	BIDIR_1517
chr10	33005226	33007690	BIDIR_1518
chr10	33661699	33662721	BIDIR_1519
chr10	34815767	34816705	BIDIR_1520
chr10	35090148	35090875	BIDIR_1521
chr10	35126840	35130300	BIDIR_1522
chr10	37856643	37862004	BIDIR_1523
chr10	37974333	37977090	BIDIR_1524
chr10	38010158	38013103	BIDIR_1525
chr10	38068940	38076728	BIDIR_1526
chr10	38355455	38358799	BIDIR_1527
chr10	38379256	38383022	BIDIR_1528
chr10	42552870	42553333	BIDIR_1529
chr10	42637714	42638742	BIDIR_1530
chr10	42752236	42754536	BIDIR_1531
chr10	42755141	42757425	BIDIR_1532
chr10	42777148	42784706	BIDIR_1533
chr10	42960831	42965808	BIDIR_1534
chr10	43133950	43141046	BIDIR_1535
chr10	43191104	43197960	BIDIR_1536
chr10	43361571	43363292	BIDIR_1537
chr10	43395016	43398880	BIDIR_1538
chr10	43417443	43418515	BIDIR_1539
chr10	43436847	43438953	BIDIR_1540
chr10	43465977	43468189	BIDIR_1541
chr10	43574618	43574857	BIDIR_1542
chr10	43604229	43606876	BIDIR_1543
chr10	44292761	44300562	BIDIR_1544
chr10	44913212	44916326	BIDIR_1545
chr10	44957727	44963581	BIDIR_1546
chr10	44967179	44971017	BIDIR_1547
chr10	44973445	44981146	BIDIR_1548
chr10	44995448	44996332	BIDIR_1549
chr10	45000922	45003516	BIDIR_1550
chr10	45109131	45109521	BIDIR_1551
chr10	45379435	45384289	BIDIR_1552
chr10	45453121	45455087	BIDIR_1553
chr10	45672319	45673432	BIDIR_1554
chr10	45702729	45704230	BIDIR_1555
chr10	45727042	45729654	BIDIR_1556
chr10	45852111	45853381	BIDIR_1557
chr10	45864630	45866320	BIDIR_1558
chr10	45972452	45974884	BIDIR_1559
chr10	46029806	46030936	BIDIR_1560
chr10	46105790	46109494	BIDIR_1561
chr10	46634858	46636100	BIDIR_1562
chr10	46786112	46789102	BIDIR_1563
chr10	47165669	47167927	BIDIR_1564
chr10	47482642	47486795	BIDIR_1565
chr10	47492826	47499716	BIDIR_1566
chr10	47524628	47529612	BIDIR_1567
chr10	47705496	47708482	BIDIR_1568
chr10	48000917	48007815	BIDIR_1569
chr10	48031640	48037715	BIDIR_1570
chr10	48445061	48446987	BIDIR_1571
chr10	48684602	48687618	BIDIR_1572
chr10	48799930	48802530	BIDIR_1573
chr10	48985435	48985587	BIDIR_1574
chr10	49538810	49539807	BIDIR_1575
chr10	49941477	49942027	BIDIR_1576
chr10	49942032	49943622	BIDIR_1577
chr10	49982525	49989785	BIDIR_1578
chr10	50013710	50018105	BIDIR_1579
chr10	50067245	50067803	BIDIR_1580
chr10	50067887	50069569	BIDIR_1581
chr10	50623956	50628054	BIDIR_1582
chr10	50677735	50685653	BIDIR_1583
chr10	56360319	56361273	BIDIR_1584
chr10	58266240	58270099	BIDIR_1585
chr10	58347638	58349534	BIDIR_1586
chr10	58384143	58388356	BIDIR_1587
chr10	59905870	59906877	BIDIR_1588
chr10	60942220	60946159	BIDIR_1589
chr10	62617563	62620917	BIDIR_1590
chr10	63133246	63136236	BIDIR_1591
chr10	63156343	63161267	BIDIR_1592
chr10	63430574	63431830	BIDIR_1593
chr10	63465228	63467896	BIDIR_1594
chr10	63627912	63632962	BIDIR_1595
chr10	67761419	67766533	BIDIR_1596
chr10	67849090	67854655	BIDIR_1597
chr10	67884121	67888635	BIDIR_1598
chr10	67918390	67923266	BIDIR_1599
chr10	68073859	68075707	BIDIR_1600
chr10	68231281	68231903	BIDIR_1601
chr10	68329836	68332928	BIDIR_1602
chr10	68407294	68407611	BIDIR_1603
chr10	68470277	68472121	BIDIR_1604
chr10	68527523	68527854	BIDIR_1605
chr10	68632625	68634645	BIDIR_1606
chr10	68720454	68725806	BIDIR_1607
chr10	68899598	68902408	BIDIR_1608
chr10	68952893	68959279	BIDIR_1609
chr10	69122965	69127308	BIDIR_1610
chr10	69178765	69181267	BIDIR_1611
chr10	69279139	69281075	BIDIR_1612
chr10	69316573	69324155	BIDIR_1613
chr10	69327649	69330341	BIDIR_1614
chr10	69573451	69574358	BIDIR_1615
chr10	70101473	70104911	BIDIR_1616
chr10	70145362	70147917	BIDIR_1617
chr10	70170514	70172577	BIDIR_1618
chr10	70233429	70233718	BIDIR_1619
chr10	70381778	70382650	BIDIR_1620
chr10	70493282	70498732	BIDIR_1621
chr10	70823013	70828449	BIDIR_1622
chr10	71299076	71302612	BIDIR_1623
chr10	71333349	71335977	BIDIR_1624
chr10	71504384	71511920	BIDIR_1625
chr10	71598156	71600172	BIDIR_1626
chr10	71712680	71718310	BIDIR_1627
chr10	71727331	71733229	BIDIR_1628
chr10	71800988	71803520	BIDIR_1629
chr10	71814246	71818348	BIDIR_1630
chr10	71887866	71890368	BIDIR_1631
chr10	72214860	72218215	BIDIR_1632
chr10	72247182	72249610	BIDIR_1633
chr10	72254592	72261933	BIDIR_1634
chr10	72291144	72299059	BIDIR_1635
chr10	72306954	72308952	BIDIR_1636
chr10	72315955	72322125	BIDIR_1637
chr10	72543632	72544336	BIDIR_1638
chr10	72626191	72627772	BIDIR_1639
chr10	72692130	72699902	BIDIR_1640
chr10	72710550	72712208	BIDIR_1641
chr10	72917617	72920409	BIDIR_1642
chr10	73094054	73097220	BIDIR_1643
chr10	73125951	73126207	BIDIR_1644
chr10	73131828	73132474	BIDIR_1645
chr10	73168118	73175612	BIDIR_1646
chr10	73358864	73359035	BIDIR_1647
chr10	73494756	73496024	BIDIR_1648
chr10	73586153	73587531	BIDIR_1649
chr10	73641629	73642087	BIDIR_1650
chr10	73665303	73672549	BIDIR_1651
chr10	73699176	73703756	BIDIR_1652
chr10	73729364	73730514	BIDIR_1653
chr10	73730561	73732981	BIDIR_1654
chr10	73744371	73745881	BIDIR_1655
chr10	73801798	73801915	BIDIR_1656
chr10	73865777	73866243	BIDIR_1657
chr10	73874591	73875182	BIDIR_1658
chr10	73907214	73909968	BIDIR_1659
chr10	73911100	73913988	BIDIR_1660
chr10	73956439	73958849	BIDIR_1661
chr10	74150388	74152562	BIDIR_1662
chr10	74175870	74179404	BIDIR_1663
chr10	74190135	74192077	BIDIR_1664
chr10	74824135	74829996	BIDIR_1665
chr10	75110637	75114597	BIDIR_1666
chr10	75209958	75212445	BIDIR_1667
chr10	75398744	75401894	BIDIR_1668
chr10	75408982	75412798	BIDIR_1669
chr10	75431623	75435629	BIDIR_1670
chr10	77836320	77836728	BIDIR_1671
chr10	77926811	77928733	BIDIR_1672
chr10	78017791	78018189	BIDIR_1673
chr10	78029515	78033759	BIDIR_1674
chr10	78215040	78218004	BIDIR_1675
chr10	78972165	78975367	BIDIR_1676
chr10	79067448	79074665	BIDIR_1677
chr10	79136468	79143776	BIDIR_1678
chr10	79266545	79268615	BIDIR_1679
chr10	79286313	79288951	BIDIR_1680
chr10	79293823	79296193	BIDIR_1681
chr10	79443546	79445624	BIDIR_1682
chr10	79509296	79510982	BIDIR_1683
chr10	79825058	79829303	BIDIR_1684
chr10	79838727	79841357	BIDIR_1685
chr10	79904170	79907573	BIDIR_1686
chr10	79936772	79939356	BIDIR_1687
chr10	79981862	79982706	BIDIR_1688
chr10	80078445	80080947	BIDIR_1689
chr10	80201292	80206180	BIDIR_1690
chr10	80247757	80254223	BIDIR_1691
chr10	80485514	80492116	BIDIR_1692
chr10	80527851	80531341	BIDIR_1693
chr10	80535318	80537901	BIDIR_1694
chr10	86520298	86521792	BIDIR_1695
chr10	86711025	86714855	BIDIR_1696
chr10	86805629	86807345	BIDIR_1697
chr10	87093649	87097901	BIDIR_1698
chr10	87188798	87194132	BIDIR_1699
chr10	87234976	87236273	BIDIR_1700
chr10	87342410	87345564	BIDIR_1701
chr10	87354760	87359844	BIDIR_1702
chr10	87503880	87504028	BIDIR_1703
chr10	87504465	87506835	BIDIR_1704
chr10	87747705	87750553	BIDIR_1705
chr10	87818312	87819794	BIDIR_1706
chr10	87857263	87864920	BIDIR_1707
chr10	88042604	88043626	BIDIR_1708
chr10	88064368	88067847	BIDIR_1709
chr10	88120584	88121531	BIDIR_1710
chr10	88271154	88273863	BIDIR_1711
chr10	88438061	88443927	BIDIR_1712
chr10	88488467	88488575	BIDIR_1713
chr10	88582433	88583325	BIDIR_1714
chr10	88879709	88883490	BIDIR_1715
chr10	88933547	88937281	BIDIR_1716
chr10	88989395	88994113	BIDIR_1717
chr10	89086851	89087251	BIDIR_1718
chr10	89414434	89416971	BIDIR_1719
chr10	89642632	89646076	BIDIR_1720
chr10	89697928	89703739	BIDIR_1721
chr10	90288582	90289091	BIDIR_1722
chr10	91162593	91166595	BIDIR_1723
chr10	91409234	91413378	BIDIR_1724
chr10	91607693	91609379	BIDIR_1725
chr10	91798291	91801091	BIDIR_1726
chr10	91806061	91810607	BIDIR_1727
chr10	91907893	91908961	BIDIR_1728
chr10	91923313	91926577	BIDIR_1729
chr10	92042921	92046691	BIDIR_1730
chr10	92114429	92116227	BIDIR_1731
chr10	92215886	92217058	BIDIR_1732
chr10	92290044	92291078	BIDIR_1733
chr10	92291166	92292646	BIDIR_1734
chr10	92573463	92574095	BIDIR_1735
chr10	92590669	92594539	BIDIR_1736
chr10	92655395	92660619	BIDIR_1737
chr10	92689954	92694512	BIDIR_1738
chr10	92757081	92757586	BIDIR_1739
chr10	93387070	93387284	BIDIR_1740
chr10	93412758	93413782	BIDIR_1741
chr10	93463567	93464467	BIDIR_1742
chr10	93496611	93497901	BIDIR_1743
chr10	93701256	93702818	BIDIR_1744
chr10	93954363	93961915	BIDIR_1745
chr10	94383813	94385996	BIDIR_1746
chr10	94401805	94403798	BIDIR_1747
chr10	95209297	95217033	BIDIR_1748
chr10	95226144	95231714	BIDIR_1749
chr10	95291003	95295549	BIDIR_1750
chr10	95755444	95761380	BIDIR_1751
chr10	95907964	95909454	BIDIR_1752
chr10	95950850	95957136	BIDIR_1753
chr10	95976058	95984012	BIDIR_1754
chr10	96089503	96091120	BIDIR_1755
chr10	96129189	96133700	BIDIR_1756
chr10	96586202	96591575	BIDIR_1757
chr10	96700426	96700906	BIDIR_1758
chr10	96719610	96721000	BIDIR_1759
chr10	96831724	96834379	BIDIR_1760
chr10	96996677	96998037	BIDIR_1761
chr10	97217582	97218382	BIDIR_1762
chr10	97290724	97292386	BIDIR_1763
chr10	97364701	97367189	BIDIR_1764
chr10	97406131	97408978	BIDIR_1765
chr10	97426057	97426190	BIDIR_1766
chr10	97432135	97439681	BIDIR_1767
chr10	97445047	97446130	BIDIR_1768
chr10	97457370	97458323	BIDIR_1769
chr10	97497620	97502581	BIDIR_1770
chr10	97640685	97644775	BIDIR_1771
chr10	97713729	97717737	BIDIR_1772
chr10	97736274	97740346	BIDIR_1773
chr10	98133201	98137321	BIDIR_1774
chr10	98445685	98448794	BIDIR_1775
chr10	98536846	98537968	BIDIR_1776
chr10	99391564	99397096	BIDIR_1777
chr10	99430829	99432067	BIDIR_1778
chr10	99620439	99625284	BIDIR_1779
chr10	99837051	99839317	BIDIR_1780
chr10	99934600	99941844	BIDIR_1781
chr10	100228350	100233916	BIDIR_1782
chr10	100267638	100268047	BIDIR_1783
chr10	100284772	100286941	BIDIR_1784
chr10	100344260	100348356	BIDIR_1785
chr10	100370484	100376213	BIDIR_1786
chr10	100528907	100530155	BIDIR_1787
chr10	100986793	100987515	BIDIR_1788
chr10	100987542	100989866	BIDIR_1789
chr10	100996625	100997070	BIDIR_1790
chr10	101005553	101009803	BIDIR_1791
chr10	101016248	101019494	BIDIR_1792
chr10	101023419	101031157	BIDIR_1793
chr10	101031233	101036651	BIDIR_1794
chr10	101042636	101047275	BIDIR_1795
chr10	101061241	101063723	BIDIR_1796
chr10	101563377	101571351	BIDIR_1797
chr10	101587712	101588270	BIDIR_1798
chr10	101692887	101695295	BIDIR_1799
chr10	101816517	101818894	BIDIR_1800
chr10	101830081	101831197	BIDIR_1801
chr10	101971646	101975850	BIDIR_1802
chr10	102054639	102056598	BIDIR_1803
chr10	102064964	102068610	BIDIR_1804
chr10	102120147	102120473	BIDIR_1805
chr10	102132826	102136507	BIDIR_1806
chr10	102151842	102153617	BIDIR_1807
chr10	102419813	102426459	BIDIR_1808
chr10	102432574	102436511	BIDIR_1809
chr10	102448129	102452976	BIDIR_1810
chr10	102633167	102637863	BIDIR_1811
chr10	102673087	102673730	BIDIR_1812
chr10	102714517	102715623	BIDIR_1813
chr10	102795872	102798744	BIDIR_1814
chr10	102854209	102856425	BIDIR_1815
chr10	102880786	102884898	BIDIR_1816
chr10	102910913	102918335	BIDIR_1817
chr10	103191896	103199618	BIDIR_1818
chr10	103348968	103351361	BIDIR_1819
chr10	103396475	103397949	BIDIR_1820
chr10	103592548	103594026	BIDIR_1821
chr10	103756170	103760020	BIDIR_1822
chr10	103762919	103764239	BIDIR_1823
chr10	103833351	103834151	BIDIR_1824
chr10	103916316	103918686	BIDIR_1825
chr10	103966042	103970609	BIDIR_1826
chr10	104121113	104123133	BIDIR_1827
chr10	104267464	104270202	BIDIR_1828
chr10	104303365	104306535	BIDIR_1829
chr10	104323363	104330127	BIDIR_1830
chr10	104337125	104339122	BIDIR_1831
chr10	105685323	105687973	BIDIR_1832
chr10	106799396	106800132	BIDIR_1833
chr10	106836540	106837440	BIDIR_1834
chr10	107913551	107913665	BIDIR_1835
chr10	109923553	109923809	BIDIR_1836
chr10	110076580	110078868	BIDIR_1837
chr10	110158557	110160219	BIDIR_1838
chr10	110287365	110290730	BIDIR_1839
chr10	110304920	110305667	BIDIR_1840
chr10	110566827	110570712	BIDIR_1841
chr10	110867314	110867841	BIDIR_1842
chr10	110870904	110876822	BIDIR_1843
chr10	110919369	110920633	BIDIR_1844
chr10	110935949	110938548	BIDIR_1845
chr10	111076053	111078152	BIDIR_1846
chr10	112375954	112378298	BIDIR_1847
chr10	112445109	112449439	BIDIR_1848
chr10	112548400	112550104	BIDIR_1849
chr10	113151351	113153247	BIDIR_1850
chr10	113272238	113273859	BIDIR_1851
chr10	113679633	113683537	BIDIR_1852
chr10	113853518	113857538	BIDIR_1853
chr10	114023242	114025529	BIDIR_1854
chr10	114034935	114036121	BIDIR_1855
chr10	114043865	114049943	BIDIR_1856
chr10	117034492	117035874	BIDIR_1857
chr10	117374860	117379878	BIDIR_1858
chr10	118046655	118048192	BIDIR_1859
chr10	119137984	119140844	BIDIR_1860
chr10	119165714	119165975	BIDIR_1861
chr10	119177730	119183670	BIDIR_1862
chr10	119203984	119208958	BIDIR_1863
chr10	119382225	119386319	BIDIR_1864
chr10	119395313	119397245	BIDIR_1865
chr10	119431349	119433351	BIDIR_1866
chr10	119482278	119489857	BIDIR_1867
chr10	119515688	119518296	BIDIR_1868
chr10	119522413	119526219	BIDIR_1869
chr10	119540687	119545034	BIDIR_1870
chr10	119651065	119654945	BIDIR_1871
chr10	119724371	119727218	BIDIR_1872
chr10	119829150	119829403	BIDIR_1873
chr10	119870630	119873628	BIDIR_1874
chr10	119892729	119894129	BIDIR_1875
chr10	120354543	120355115	BIDIR_1876
chr10	121926381	121930267	BIDIR_1877
chr10	121975217	121976603	BIDIR_1878
chr10	122112496	122116622	BIDIR_1879
chr10	122878333	122881206	BIDIR_1880
chr10	122990390	122990805	BIDIR_1881
chr10	123007199	123010338	BIDIR_1882
chr10	124461459	124463846	BIDIR_1883
chr10	124639706	124642178	BIDIR_1884
chr10	124646339	124649659	BIDIR_1885
chr10	124742240	124744675	BIDIR_1886
chr10	124791887	124792042	BIDIR_1887
chr10	124801300	124803288	BIDIR_1888
chr10	124916855	124918726	BIDIR_1889
chr10	125156252	125163256	BIDIR_1890
chr10	125718973	125719493	BIDIR_1891
chr10	125719514	125721194	BIDIR_1892
chr10	125819739	125819905	BIDIR_1893
chr10	125823268	125824597	BIDIR_1894
chr10	126104376	126105412	BIDIR_1895
chr10	127919360	127925554	BIDIR_1896
chr10	127925831	127929299	BIDIR_1897
chr10	128062576	128065470	BIDIR_1898
chr10	129467240	129468446	BIDIR_1899
chr10	129879058	129884114	BIDIR_1900
chr10	129962142	129964950	BIDIR_1901
chr10	130106008	130111666	BIDIR_1902
chr10	130136374	130137902	BIDIR_1903
chr10	131961378	131967682	BIDIR_1904
chr10	132305246	132311012	BIDIR_1905
chr10	132328208	132334584	BIDIR_1906
chr10	132381508	132383512	BIDIR_1907
chr10	132397199	132399973	BIDIR_1908
chr10	132445188	132451424	BIDIR_1909
chr10	132509838	132511538	BIDIR_1910
chr10	132517035	132517723	BIDIR_1911
chr10	132536923	132538594	BIDIR_1912
chr10	132551043	132553291	BIDIR_1913
chr10	132587608	132591810	BIDIR_1914
chr10	132780213	132786147	BIDIR_1915
chr10	133304551	133312337	BIDIR_1916
chr10	133373354	133374893	BIDIR_1917
chr10	133378362	133380429	BIDIR_1918
chr10	133388523	133393099	BIDIR_1919
chr10	133393926	133396232	BIDIR_1920
chr10	133416713	133424617	BIDIR_1921
chr10	133529251	133533571	BIDIR_1922
chr10	133567140	133569958	BIDIR_1923
chr10	133620993	133626795	BIDIR_1924
chr11	127205	130997	BIDIR_1925
chr11	196760	203756	BIDIR_1926
chr11	206056	207422	BIDIR_1927
chr11	236079	236931	BIDIR_1928
chr11	236975	237351	BIDIR_1929
chr11	285388	290531	BIDIR_1930
chr11	296874	299526	BIDIR_1931
chr11	403974	405842	BIDIR_1932
chr11	412451	417937	BIDIR_1933
chr11	448006	453699	BIDIR_1934
chr11	490003	494511	BIDIR_1935
chr11	609158	616564	BIDIR_1936
chr11	625435	627181	BIDIR_1937
chr11	695590	702042	BIDIR_1938
chr11	765012	768970	BIDIR_1939
chr11	775881	777487	BIDIR_1940
chr11	777577	778263	BIDIR_1941
chr11	784138	790090	BIDIR_1942
chr11	790165	790474	BIDIR_1943
chr11	797510	800860	BIDIR_1944
chr11	805231	811324	BIDIR_1945
chr11	817591	818913	BIDIR_1946
chr11	908996	912914	BIDIR_1947
chr11	1261487	1262857	BIDIR_1948
chr11	1309707	1311707	BIDIR_1949
chr11	1335994	1337500	BIDIR_1950
chr11	1552382	1555718	BIDIR_1951
chr11	1761309	1765559	BIDIR_1952
chr11	1859390	1859536	BIDIR_1953
chr11	1947687	1950677	BIDIR_1954
chr11	2301066	2305118	BIDIR_1955
chr11	2376914	2377992	BIDIR_1956
chr11	2778612	2781946	BIDIR_1957
chr11	2812127	2815059	BIDIR_1958
chr11	2826121	2828547	BIDIR_1959
chr11	2927124	2930314	BIDIR_1960
chr11	2990839	2993025	BIDIR_1961
chr11	3057423	3058411	BIDIR_1962
chr11	3227868	3228362	BIDIR_1963
chr11	3377206	3379792	BIDIR_1964
chr11	3390161	3391915	BIDIR_1965
chr11	3397803	3399505	BIDIR_1966
chr11	3407598	3410698	BIDIR_1967
chr11	3485756	3487909	BIDIR_1968
chr11	3634694	3642316	BIDIR_1969
chr11	3797723	3799225	BIDIR_1970
chr11	3826371	3826977	BIDIR_1971
chr11	3840959	3842010	BIDIR_1972
chr11	3851800	3858573	BIDIR_1973
chr11	4091555	4096394	BIDIR_1974
chr11	4455333	4456333	BIDIR_1975
chr11	4587204	4588606	BIDIR_1976
chr11	4594038	4595988	BIDIR_1977
chr11	4607729	4608526	BIDIR_1978
chr11	6107683	6109987	BIDIR_1979
chr11	6199223	6202440	BIDIR_1980
chr11	6234636	6235473	BIDIR_1981
chr11	6389968	6391643	BIDIR_1982
chr11	6393294	6396952	BIDIR_1983
chr11	6481500	6483346	BIDIR_1984
chr11	6572024	6577020	BIDIR_1985
chr11	6619422	6621329	BIDIR_1986
chr11	6644440	6647984	BIDIR_1987
chr11	6680066	6684166	BIDIR_1988
chr11	7511375	7516544	BIDIR_1989
chr11	8258187	8259481	BIDIR_1990
chr11	8911188	8918792	BIDIR_1991
chr11	8962151	8965011	BIDIR_1992
chr11	8976283	8983323	BIDIR_1993
chr11	9314593	9315285	BIDIR_1994
chr11	9363079	9364901	BIDIR_1995
chr11	9384226	9387419	BIDIR_1996
chr11	9456259	9464026	BIDIR_1997
chr11	9572524	9579937	BIDIR_1998
chr11	9613630	9616120	BIDIR_1999
chr11	9642754	9647024	BIDIR_2000
[truncated: 10,350 more rows]
