# Supplementary material for: Combining signal and sequence to detect RNA polymerase initiation in ATAC-seq data
Source: PLoS One. 2020 Apr 30;15(4):e0232332. doi: 10.1371/journal.pone.0232332 (PMC7192442; doi:10.1371/journal.pone.0232332)
Supplement: S3 File — (ZIP) [file pone.0232332.s013.zip › bidir_annotations/fstitch_annotations/GM12878_merged_fstitch_short_bidirs.bed]

chr1	10468	17027	BIDIR_1
chr1	27476	33152	BIDIR_2
chr1	182387	187369	BIDIR_3
chr1	198941	201462	BIDIR_4
chr1	273221	273543	BIDIR_5
chr1	629079	634923	BIDIR_6
chr1	638144	643298	BIDIR_7
chr1	817370	822298	BIDIR_8
chr1	825684	827522	BIDIR_9
chr1	827590	829054	BIDIR_10
chr1	904803	906302	BIDIR_11
chr1	942091	947057	BIDIR_12
chr1	959256	962631	BIDIR_13
chr1	966481	969139	BIDIR_14
chr1	1028453	1032001	BIDIR_15
chr1	1033574	1035736	BIDIR_16
chr1	1057913	1059733	BIDIR_17
chr1	1066453	1074306	BIDIR_18
chr1	1079382	1080998	BIDIR_19
chr1	1085669	1087301	BIDIR_20
chr1	1091104	1092018	BIDIR_21
chr1	1229573	1233394	BIDIR_22
chr1	1246722	1250540	BIDIR_23
chr1	1273854	1280435	BIDIR_24
chr1	1290449	1293609	BIDIR_25
chr1	1304675	1306289	BIDIR_26
chr1	1307930	1314775	BIDIR_27
chr1	1349418	1352688	BIDIR_28
chr1	1375207	1379506	BIDIR_29
chr1	1426127	1429447	BIDIR_30
chr1	1431233	1431947	BIDIR_31
chr1	1432481	1436691	BIDIR_32
chr1	1469144	1474696	BIDIR_33
chr1	1504737	1507721	BIDIR_34
chr1	1510013	1515067	BIDIR_35
chr1	1532728	1536826	BIDIR_36
chr1	1574863	1578551	BIDIR_37
chr1	1606650	1607770	BIDIR_38
chr1	1615414	1618460	BIDIR_39
chr1	1629914	1632172	BIDIR_40
chr1	1634081	1635227	BIDIR_41
chr1	1671809	1679359	BIDIR_42
chr1	1699938	1703678	BIDIR_43
chr1	1723171	1724837	BIDIR_44
chr1	1736589	1740295	BIDIR_45
chr1	1775174	1781818	BIDIR_46
chr1	1830330	1830458	BIDIR_47
chr1	1891117	1897513	BIDIR_48
chr1	1903047	1910888	BIDIR_49
chr1	2224557	2228672	BIDIR_50
chr1	2229086	2231554	BIDIR_51
chr1	2234265	2236439	BIDIR_52
chr1	2299648	2304804	BIDIR_53
chr1	2309957	2315112	BIDIR_54
chr1	2386776	2389400	BIDIR_55
chr1	2391554	2393152	BIDIR_56
chr1	2412747	2416924	BIDIR_57
chr1	2502520	2508544	BIDIR_58
chr1	2526258	2527571	BIDIR_59
chr1	2556364	2559866	BIDIR_60
chr1	2567668	2571712	BIDIR_61
chr1	2584534	2588268	BIDIR_62
chr1	2589189	2592089	BIDIR_63
chr1	3650103	3652515	BIDIR_64
chr1	3747373	3748462	BIDIR_65
chr1	3796498	3800715	BIDIR_66
chr1	3804194	3805002	BIDIR_67
chr1	3857266	3858904	BIDIR_68
chr1	3883021	3887837	BIDIR_69
chr1	3900272	3903917	BIDIR_70
chr1	5992675	5997903	BIDIR_71
chr1	6006004	6008888	BIDIR_72
chr1	6100723	6102849	BIDIR_73
chr1	6199595	6201347	BIDIR_74
chr1	6204984	6209624	BIDIR_75
chr1	6229530	6237395	BIDIR_76
chr1	6288778	6292088	BIDIR_77
chr1	6358627	6360349	BIDIR_78
chr1	6393296	6399244	BIDIR_79
chr1	6550853	6552423	BIDIR_80
chr1	6554513	6555087	BIDIR_81
chr1	6555306	6555442	BIDIR_82
chr1	6577846	6581664	BIDIR_83
chr1	6581860	6584334	BIDIR_84
chr1	6599195	6604866	BIDIR_85
chr1	6613730	6616262	BIDIR_86
chr1	6701816	6702472	BIDIR_87
chr1	6779509	6779839	BIDIR_88
chr1	6784560	6786377	BIDIR_89
chr1	7769802	7772733	BIDIR_90
chr1	7783272	7785326	BIDIR_91
chr1	8004855	8005781	BIDIR_92
chr1	8008866	8010473	BIDIR_93
chr1	8014704	8015414	BIDIR_94
chr1	8026309	8027180	BIDIR_95
chr1	8096302	8098713	BIDIR_96
chr1	8181824	8183734	BIDIR_97
chr1	8282331	8284008	BIDIR_98
chr1	8396467	8397857	BIDIR_99
chr1	8419895	8426191	BIDIR_100
chr1	8524500	8526290	BIDIR_101
chr1	8532962	8533474	BIDIR_102
chr1	8660244	8660798	BIDIR_103
chr1	8664148	8664462	BIDIR_104
chr1	8700603	8702703	BIDIR_105
chr1	8750464	8750712	BIDIR_106
chr1	8762549	8764989	BIDIR_107
chr1	8815574	8820307	BIDIR_108
chr1	8971108	8973008	BIDIR_109
chr1	9063176	9070900	BIDIR_110
chr1	9074794	9076911	BIDIR_111
chr1	9078779	9081133	BIDIR_112
chr1	9121653	9122825	BIDIR_113
chr1	9129102	9130011	BIDIR_114
chr1	9162175	9163977	BIDIR_115
chr1	9180616	9185573	BIDIR_116
chr1	9196287	9199804	BIDIR_117
chr1	9233416	9237389	BIDIR_118
chr1	9409013	9414699	BIDIR_119
chr1	9424849	9427381	BIDIR_120
chr1	9428804	9432956	BIDIR_121
chr1	9539464	9541786	BIDIR_122
chr1	9588397	9589802	BIDIR_123
chr1	9613477	9621457	BIDIR_124
chr1	9626314	9632080	BIDIR_125
chr1	9647111	9654586	BIDIR_126
chr1	9785978	9788238	BIDIR_127
chr1	9821554	9825996	BIDIR_128
chr1	9880276	9881312	BIDIR_129
chr1	9891041	9893527	BIDIR_130
chr1	9894901	9895027	BIDIR_131
chr1	9900412	9900804	BIDIR_132
chr1	9908565	9915384	BIDIR_133
chr1	9941489	9945372	BIDIR_134
chr1	9950538	9953238	BIDIR_135
chr1	9960634	9963660	BIDIR_136
chr1	10018673	10019387	BIDIR_137
chr1	10032343	10035873	BIDIR_138
chr1	10209695	10211695	BIDIR_139
chr1	10398162	10401665	BIDIR_140
chr1	10424430	10427422	BIDIR_141
chr1	10430432	10433678	BIDIR_142
chr1	10433810	10436036	BIDIR_143
chr1	10471101	10477763	BIDIR_144
chr1	10515264	10517682	BIDIR_145
chr1	10593832	10597490	BIDIR_146
chr1	10634457	10638753	BIDIR_147
chr1	10693607	10693953	BIDIR_148
chr1	10985014	10986962	BIDIR_149
chr1	11012621	11014103	BIDIR_150
chr1	11040400	11041982	BIDIR_151
chr1	11050779	11052282	BIDIR_152
chr1	11060018	11066618	BIDIR_153
chr1	11098567	11104538	BIDIR_154
chr1	11262551	11264403	BIDIR_155
chr1	11273197	11276619	BIDIR_156
chr1	11664083	11664199	BIDIR_157
chr1	11671582	11677376	BIDIR_158
chr1	11680423	11682097	BIDIR_159
chr1	11719264	11722264	BIDIR_160
chr1	11735650	11739338	BIDIR_161
chr1	11814120	11817416	BIDIR_162
chr1	11843635	11847783	BIDIR_163
chr1	11908153	11910363	BIDIR_164
chr1	11922569	11922989	BIDIR_165
chr1	11924381	11927824	BIDIR_166
chr1	11929011	11930884	BIDIR_167
chr1	11932650	11936482	BIDIR_168
chr1	12016720	12020605	BIDIR_169
chr1	12038815	12041815	BIDIR_170
chr1	12043821	12050040	BIDIR_171
chr1	12086815	12090549	BIDIR_172
chr1	12161079	12163882	BIDIR_173
chr1	12166192	12170920	BIDIR_174
chr1	12345267	12348003	BIDIR_175
chr1	12617910	12619684	BIDIR_176
chr1	13712827	13716411	BIDIR_177
chr1	13730059	13734247	BIDIR_178
chr1	13748045	13753405	BIDIR_179
chr1	13753904	13755792	BIDIR_180
chr1	14514983	14522427	BIDIR_181
chr1	14732759	14736247	BIDIR_182
chr1	15135363	15135583	BIDIR_183
chr1	15261153	15264013	BIDIR_184
chr1	15345424	15351026	BIDIR_185
chr1	15355946	15358758	BIDIR_186
chr1	15384272	15387298	BIDIR_187
chr1	15408885	15415643	BIDIR_188
chr1	15416030	15420834	BIDIR_189
chr1	15524790	15528966	BIDIR_190
chr1	15584145	15585327	BIDIR_191
chr1	15601518	15606097	BIDIR_192
chr1	15616349	15621331	BIDIR_193
chr1	15681652	15687495	BIDIR_194
chr1	15697104	15699540	BIDIR_195
chr1	15737449	15742651	BIDIR_196
chr1	15807321	15807663	BIDIR_197
chr1	15824893	15828279	BIDIR_198
chr1	15885719	15888563	BIDIR_199
chr1	15961689	15967605	BIDIR_200
chr1	15973758	15977070	BIDIR_201
chr1	16205543	16207705	BIDIR_202
chr1	16216927	16218054	BIDIR_203
chr1	16235473	16238144	BIDIR_204
chr1	16350182	16358134	BIDIR_205
chr1	16366250	16370045	BIDIR_206
chr1	16439350	16443847	BIDIR_207
chr1	16492701	16499848	BIDIR_208
chr1	16514179	16516757	BIDIR_209
chr1	16520301	16521717	BIDIR_210
chr1	16551294	16552830	BIDIR_211
chr1	16613605	16614336	BIDIR_212
chr1	16625857	16627885	BIDIR_213
chr1	16645573	16646565	BIDIR_214
chr1	16646989	16652465	BIDIR_215
chr1	16664967	16669156	BIDIR_216
chr1	16738307	16742496	BIDIR_217
chr1	16754117	16761085	BIDIR_218
chr1	16855465	16856596	BIDIR_219
chr1	16888454	16890323	BIDIR_220
chr1	16893623	16898286	BIDIR_221
chr1	16903565	16906769	BIDIR_222
chr1	16944578	16948896	BIDIR_223
chr1	16960247	16962885	BIDIR_224
chr1	16973799	16975207	BIDIR_225
chr1	17010352	17011360	BIDIR_226
chr1	17054170	17054643	BIDIR_227
chr1	18340296	18344282	BIDIR_228
chr1	18902799	18904676	BIDIR_229
chr1	18923415	18930167	BIDIR_230
chr1	18943971	18944367	BIDIR_231
chr1	18946758	18953044	BIDIR_232
chr1	18956676	18957210	BIDIR_233
chr1	19169857	19170143	BIDIR_234
chr1	19210266	19210385	BIDIR_235
chr1	19248345	19248483	BIDIR_236
chr1	19249826	19252904	BIDIR_237
chr1	19312146	19314885	BIDIR_238
chr1	19332428	19339537	BIDIR_239
chr1	19596040	19600062	BIDIR_240
chr1	19643702	19646266	BIDIR_241
chr1	19710630	19712286	BIDIR_242
chr1	19798906	19801899	BIDIR_243
chr1	19881989	19883724	BIDIR_244
chr1	20079506	20084616	BIDIR_245
chr1	20186095	20187441	BIDIR_246
chr1	20508151	20509676	BIDIR_247
chr1	20661434	20663641	BIDIR_248
chr1	20785392	20789618	BIDIR_249
chr1	21021775	21022917	BIDIR_250
chr1	21174197	21177525	BIDIR_251
chr1	21323104	21325778	BIDIR_252
chr1	21333066	21335436	BIDIR_253
chr1	21345504	21351028	BIDIR_254
chr1	21412512	21413041	BIDIR_255
chr1	21439138	21441584	BIDIR_256
chr1	21760860	21764406	BIDIR_257
chr1	21865272	21866768	BIDIR_258
chr1	21909111	21910829	BIDIR_259
chr1	21937310	21938379	BIDIR_260
chr1	22018342	22019511	BIDIR_261
chr1	22051492	22056728	BIDIR_262
chr1	22450833	22455784	BIDIR_263
chr1	22753946	22756732	BIDIR_264
chr1	22810288	22812690	BIDIR_265
chr1	23016914	23020925	BIDIR_266
chr1	23031876	23035416	BIDIR_267
chr1	23083689	23084022	BIDIR_268
chr1	23168858	23170369	BIDIR_269
chr1	23174781	23178527	BIDIR_270
chr1	23342284	23345706	BIDIR_271
chr1	23367246	23372554	BIDIR_272
chr1	23526301	23532033	BIDIR_273
chr1	23567017	23569381	BIDIR_274
chr1	23573274	23579533	BIDIR_275
chr1	23589672	23596602	BIDIR_276
chr1	23597015	23602941	BIDIR_277
chr1	23610494	23615140	BIDIR_278
chr1	23619700	23621132	BIDIR_279
chr1	23623639	23631395	BIDIR_280
chr1	23634594	23637602	BIDIR_281
chr1	23691119	23694280	BIDIR_282
chr1	23719104	23724649	BIDIR_283
chr1	23726769	23729547	BIDIR_284
chr1	23730616	23733230	BIDIR_285
chr1	23741841	23749719	BIDIR_286
chr1	23776657	23779853	BIDIR_287
chr1	23825459	23828137	BIDIR_288
chr1	23838236	23839136	BIDIR_289
chr1	23853427	23853763	BIDIR_290
chr1	23863240	23868044	BIDIR_291
chr1	23885617	23890393	BIDIR_292
chr1	23896448	23898004	BIDIR_293
chr1	23979549	23982278	BIDIR_294
chr1	23995177	23995906	BIDIR_295
chr1	24187289	24191475	BIDIR_296
chr1	24319356	24321976	BIDIR_297
chr1	24322107	24323949	BIDIR_298
chr1	24365486	24365820	BIDIR_299
chr1	24372886	24373580	BIDIR_300
chr1	24390760	24393336	BIDIR_301
chr1	24413026	24415740	BIDIR_302
chr1	24416670	24418854	BIDIR_303
chr1	24502343	24505067	BIDIR_304
chr1	24923575	24924011	BIDIR_305
chr1	24933246	24938496	BIDIR_306
chr1	25018724	25023670	BIDIR_307
chr1	25128018	25129554	BIDIR_308
chr1	25139385	25140978	BIDIR_309
chr1	25264644	25268906	BIDIR_310
chr1	25335868	25338254	BIDIR_311
chr1	25338333	25341107	BIDIR_312
chr1	25372367	25376215	BIDIR_313
chr1	25548561	25553501	BIDIR_314
chr1	25871253	25877726	BIDIR_315
chr1	25906285	25907188	BIDIR_316
chr1	25996301	25999178	BIDIR_317
chr1	26233661	26237803	BIDIR_318
chr1	26277187	26282959	BIDIR_319
chr1	26304866	26308794	BIDIR_320
chr1	26471304	26475269	BIDIR_321
chr1	26488764	26495382	BIDIR_322
chr1	26500438	26502471	BIDIR_323
chr1	26579171	26583897	BIDIR_324
chr1	26602860	26603443	BIDIR_325
chr1	26743662	26747578	BIDIR_326
chr1	26825027	26832697	BIDIR_327
chr1	26833061	26835865	BIDIR_328
chr1	26837007	26842761	BIDIR_329
chr1	26888913	26892061	BIDIR_330
chr1	26899761	26906809	BIDIR_331
chr1	26921197	26923030	BIDIR_332
chr1	26946410	26952712	BIDIR_333
chr1	27099002	27099832	BIDIR_334
chr1	27111997	27112567	BIDIR_335
chr1	27133533	27134441	BIDIR_336
chr1	27136893	27137583	BIDIR_337
chr1	27155125	27155908	BIDIR_338
chr1	27207107	27208678	BIDIR_339
chr1	27234088	27238501	BIDIR_340
chr1	27322144	27323648	BIDIR_341
chr1	27340965	27346693	BIDIR_342
chr1	27364830	27366476	BIDIR_343
chr1	27392621	27393803	BIDIR_344
chr1	27394581	27397045	BIDIR_345
chr1	27417888	27419164	BIDIR_346
chr1	27427919	27428903	BIDIR_347
chr1	27430860	27431508	BIDIR_348
chr1	27433954	27437928	BIDIR_349
chr1	27480666	27483596	BIDIR_350
chr1	27486163	27492797	BIDIR_351
chr1	27603494	27604538	BIDIR_352
chr1	27635185	27639038	BIDIR_353
chr1	27672192	27673947	BIDIR_354
chr1	27689448	27690724	BIDIR_355
chr1	27725960	27727164	BIDIR_356
chr1	27771968	27776306	BIDIR_357
chr1	27829773	27833521	BIDIR_358
chr1	27862930	27865023	BIDIR_359
chr1	27868882	27870080	BIDIR_360
chr1	27872184	27872542	BIDIR_361
chr1	27886685	27891525	BIDIR_362
chr1	27913899	27916543	BIDIR_363
chr1	27968096	27970666	BIDIR_364
chr1	28086821	28090931	BIDIR_365
chr1	28143941	28145439	BIDIR_366
chr1	28146283	28150167	BIDIR_367
chr1	28193936	28200791	BIDIR_368
chr1	28256944	28261633	BIDIR_369
chr1	28323265	28330911	BIDIR_370
chr1	28367895	28372999	BIDIR_371
chr1	28473074	28474784	BIDIR_372
chr1	28501595	28508648	BIDIR_373
chr1	28517028	28523092	BIDIR_374
chr1	28551918	28556154	BIDIR_375
chr1	28734713	28739100	BIDIR_376
chr1	28883910	28890506	BIDIR_377
chr1	28913633	28916621	BIDIR_378
chr1	28926786	28931062	BIDIR_379
chr1	29117354	29121494	BIDIR_380
chr1	29181130	29183004	BIDIR_381
chr1	29230934	29231894	BIDIR_382
chr1	29688089	29689059	BIDIR_383
chr1	29709012	29709999	BIDIR_384
chr1	30481516	30481795	BIDIR_385
chr1	30596485	30599255	BIDIR_386
chr1	30724932	30732373	BIDIR_387
chr1	30768330	30769918	BIDIR_388
chr1	31064251	31066477	BIDIR_389
chr1	31154062	31161411	BIDIR_390
chr1	31296788	31298331	BIDIR_391
chr1	31549439	31549762	BIDIR_392
chr1	31699631	31700107	BIDIR_393
chr1	31880342	31881613	BIDIR_394
chr1	31888379	31889969	BIDIR_395
chr1	31925585	31925717	BIDIR_396
chr1	31984725	31986125	BIDIR_397
chr1	32022015	32023743	BIDIR_398
chr1	32070160	32076576	BIDIR_399
chr1	32103451	32110527	BIDIR_400
chr1	32178144	32183642	BIDIR_401
chr1	32221583	32224837	BIDIR_402
chr1	32241710	32247221	BIDIR_403
chr1	32290481	32293428	BIDIR_404
chr1	32331443	32336233	BIDIR_405
chr1	32340946	32341774	BIDIR_406
chr1	32346731	32352217	BIDIR_407
chr1	32393013	32399218	BIDIR_408
chr1	32499050	32501164	BIDIR_409
chr1	32520341	32524025	BIDIR_410
chr1	32538705	32543878	BIDIR_411
chr1	32605941	32613366	BIDIR_412
chr1	32626786	32628528	BIDIR_413
chr1	32647258	32654475	BIDIR_414
chr1	32788537	32788671	BIDIR_415
chr1	32960249	32965815	BIDIR_416
chr1	32975921	32982225	BIDIR_417
chr1	32992124	32993652	BIDIR_418
chr1	33036911	33037315	BIDIR_419
chr1	33058048	33059265	BIDIR_420
chr1	33081152	33082518	BIDIR_421
chr1	33099300	33101388	BIDIR_422
chr1	33142016	33145398	BIDIR_423
chr1	33254794	33259399	BIDIR_424
chr1	33350351	33352599	BIDIR_425
chr1	33457252	33463154	BIDIR_426
chr1	33471787	33473764	BIDIR_427
chr1	34331754	34334015	BIDIR_428
chr1	34529275	34532759	BIDIR_429
chr1	34795617	34795877	BIDIR_430
chr1	34859749	34860443	BIDIR_431
chr1	34865196	34866780	BIDIR_432
chr1	34967355	34968469	BIDIR_433
chr1	35029725	35032135	BIDIR_434
chr1	35077644	35082684	BIDIR_435
chr1	35120611	35121535	BIDIR_436
chr1	35191201	35199063	BIDIR_437
chr1	35264505	35272046	BIDIR_438
chr1	35504299	35508491	BIDIR_439
chr1	35537144	35540136	BIDIR_440
chr1	35556921	35559959	BIDIR_441
chr1	35641526	35642432	BIDIR_442
chr1	35717290	35719431	BIDIR_443
chr1	35769158	35771746	BIDIR_444
chr1	35807720	35812066	BIDIR_445
chr1	35883616	35885940	BIDIR_446
chr1	35927283	35934196	BIDIR_447
chr1	35990741	35995585	BIDIR_448
chr1	36087219	36092207	BIDIR_449
chr1	36092441	36098035	BIDIR_450
chr1	36147489	36152059	BIDIR_451
chr1	36188055	36188917	BIDIR_452
chr1	36222159	36225840	BIDIR_453
chr1	36243564	36245274	BIDIR_454
chr1	36305356	36309049	BIDIR_455
chr1	36372796	36375196	BIDIR_456
chr1	36384138	36391639	BIDIR_457
chr1	36396660	36402392	BIDIR_458
chr1	36431391	36434297	BIDIR_459
chr1	36436494	36444034	BIDIR_460
chr1	36450219	36455175	BIDIR_461
chr1	36463152	36467123	BIDIR_462
chr1	37474443	37474579	BIDIR_463
chr1	37484377	37487236	BIDIR_464
chr1	37513384	37516070	BIDIR_465
chr1	37554293	37555005	BIDIR_466
chr1	37595985	37596227	BIDIR_467
chr1	37689140	37693659	BIDIR_468
chr1	37792566	37794101	BIDIR_469
chr1	37846582	37847136	BIDIR_470
chr1	37859481	37861911	BIDIR_471
chr1	37900514	37902402	BIDIR_472
chr1	37922343	37923793	BIDIR_473
chr1	37927555	37933131	BIDIR_474
chr1	37947057	37948162	BIDIR_475
chr1	37987986	37990735	BIDIR_476
chr1	37999478	38000052	BIDIR_477
chr1	38003335	38005135	BIDIR_478
chr1	38008700	38014789	BIDIR_479
chr1	38061765	38062372	BIDIR_480
chr1	38473186	38477773	BIDIR_481
chr1	38526989	38528052	BIDIR_482
chr1	38858440	38864465	BIDIR_483
chr1	38873400	38874942	BIDIR_484
chr1	38991243	38992471	BIDIR_485
chr1	39024857	39029252	BIDIR_486
chr1	39196468	39200413	BIDIR_487
chr1	39203566	39209360	BIDIR_488
chr1	39214408	39221238	BIDIR_489
chr1	39233835	39235649	BIDIR_490
chr1	39269441	39271911	BIDIR_491
chr1	39508623	39514319	BIDIR_492
chr1	39515285	39518053	BIDIR_493
chr1	39574336	39576262	BIDIR_494
chr1	39737612	39740318	BIDIR_495
chr1	39770135	39770925	BIDIR_496
chr1	39773492	39773800	BIDIR_497
chr1	39788865	39791365	BIDIR_498
chr1	39798626	39799846	BIDIR_499
chr1	39815993	39818390	BIDIR_500
chr1	39824275	39825940	BIDIR_501
chr1	39878083	39879215	BIDIR_502
chr1	39883511	39884842	BIDIR_503
chr1	39901917	39902699	BIDIR_504
chr1	39952724	39959245	BIDIR_505
chr1	39959286	39964988	BIDIR_506
chr1	40097160	40097683	BIDIR_507
chr1	40159520	40163988	BIDIR_508
chr1	40186074	40188710	BIDIR_509
chr1	40251447	40259371	BIDIR_510
chr1	40295693	40299174	BIDIR_511
chr1	40311105	40316976	BIDIR_512
chr1	40373033	40379510	BIDIR_513
chr1	40399820	40402876	BIDIR_514
chr1	40449206	40454093	BIDIR_515
chr1	40476508	40477289	BIDIR_516
chr1	40496709	40502024	BIDIR_517
chr1	40503785	40511524	BIDIR_518
chr1	40528912	40533088	BIDIR_519
chr1	40629349	40630507	BIDIR_520
chr1	40690953	40694029	BIDIR_521
chr1	40698404	40705025	BIDIR_522
chr1	40795522	40801126	BIDIR_523
chr1	40808843	40812151	BIDIR_524
chr1	40816250	40822168	BIDIR_525
chr1	40862363	40863320	BIDIR_526
chr1	41365999	41368931	BIDIR_527
chr1	41485966	41488257	BIDIR_528
chr1	41495885	41498718	BIDIR_529
chr1	41529929	41532325	BIDIR_530
chr1	41623265	41623851	BIDIR_531
chr1	41636908	41641768	BIDIR_532
chr1	41659466	41664148	BIDIR_533
chr1	41672866	41674162	BIDIR_534
chr1	41698404	41699938	BIDIR_535
chr1	41725095	41729839	BIDIR_536
chr1	41736834	41741090	BIDIR_537
chr1	41744541	41746139	BIDIR_538
chr1	41748784	41754062	BIDIR_539
chr1	41802494	41803936	BIDIR_540
chr1	41805784	41808436	BIDIR_541
chr1	41890875	41891967	BIDIR_542
chr1	41920054	41920476	BIDIR_543
chr1	42008175	42008697	BIDIR_544
chr1	42035934	42037514	BIDIR_545
chr1	42232735	42233407	BIDIR_546
chr1	42259272	42259794	BIDIR_547
chr1	42334662	42342048	BIDIR_548
chr1	42379963	42382915	BIDIR_549
chr1	42455411	42459830	BIDIR_550
chr1	42499885	42502543	BIDIR_551
chr1	42657121	42661762	BIDIR_552
chr1	42765062	42769840	BIDIR_553
chr1	42815013	42819371	BIDIR_554
chr1	42844991	42850936	BIDIR_555
chr1	42921283	42928734	BIDIR_556
chr1	42929755	42933029	BIDIR_557
chr1	42952389	42953135	BIDIR_558
chr1	42955452	42960376	BIDIR_559
chr1	42961174	42963280	BIDIR_560
chr1	43172329	43173951	BIDIR_561
chr1	43198671	43201565	BIDIR_562
chr1	43220988	43223916	BIDIR_563
chr1	43382995	43384837	BIDIR_564
chr1	43387370	43389800	BIDIR_565
chr1	43389898	43391394	BIDIR_566
chr1	43446906	43453989	BIDIR_567
chr1	43454247	43456809	BIDIR_568
chr1	43568939	43571173	BIDIR_569
chr1	43581831	43584495	BIDIR_570
chr1	43645842	43652086	BIDIR_571
chr1	43664215	43666657	BIDIR_572
chr1	43707341	43708840	BIDIR_573
chr1	43865516	43867672	BIDIR_574
chr1	43969649	43971999	BIDIR_575
chr1	43991067	43994033	BIDIR_576
chr1	43994999	43998015	BIDIR_577
chr1	44028940	44030696	BIDIR_578
chr1	44211463	44213470	BIDIR_579
chr1	44220673	44221069	BIDIR_580
chr1	44355279	44356197	BIDIR_581
chr1	44650502	44655990	BIDIR_582
chr1	44664033	44665165	BIDIR_583
chr1	44696750	44698970	BIDIR_584
chr1	44712786	44719564	BIDIR_585
chr1	44735822	44742758	BIDIR_586
chr1	44757206	44759648	BIDIR_587
chr1	44798703	44801580	BIDIR_588
chr1	44817857	44821740	BIDIR_589
chr1	44986722	44987105	BIDIR_590
chr1	45011324	45018743	BIDIR_591
chr1	45049653	45053423	BIDIR_592
chr1	45205649	45206201	BIDIR_593
chr1	45325429	45331653	BIDIR_594
chr1	45393185	45395037	BIDIR_595
chr1	45488103	45492258	BIDIR_596
chr1	45500073	45501523	BIDIR_597
chr1	45507683	45514385	BIDIR_598
chr1	45520928	45522890	BIDIR_599
chr1	45542873	45546428	BIDIR_600
chr1	45550782	45553124	BIDIR_601
chr1	45686533	45688180	BIDIR_602
chr1	45749263	45752835	BIDIR_603
chr1	45802692	45805574	BIDIR_604
chr1	45836793	45840767	BIDIR_605
chr1	45927131	45928973	BIDIR_606
chr1	46107517	46107823	BIDIR_607
chr1	46133370	46135022	BIDIR_608
chr1	46165367	46167311	BIDIR_609
chr1	46179469	46181283	BIDIR_610
chr1	46182912	46189012	BIDIR_611
chr1	46195789	46201185	BIDIR_612
chr1	46245393	46250699	BIDIR_613
chr1	46303366	46303697	BIDIR_614
chr1	46316775	46322377	BIDIR_615
chr1	46370161	46371132	BIDIR_616
chr1	46604268	46608970	BIDIR_617
chr1	46667659	46670687	BIDIR_618
chr1	46671853	46675315	BIDIR_619
chr1	46719114	46720176	BIDIR_620
chr1	47011183	47013981	BIDIR_621
chr1	47179249	47181323	BIDIR_622
chr1	47314147	47316691	BIDIR_623
chr1	47333789	47338037	BIDIR_624
chr1	47417372	47418732	BIDIR_625
chr1	47435871	47440952	BIDIR_626
chr1	47958639	47958869	BIDIR_627
chr1	50326591	50326921	BIDIR_628
chr1	50958505	50961765	BIDIR_629
chr1	50975952	50980036	BIDIR_630
chr1	50984869	50986061	BIDIR_631
chr1	51235096	51239186	BIDIR_632
chr1	51251027	51253403	BIDIR_633
chr1	51284409	51290105	BIDIR_634
chr1	51295396	51297722	BIDIR_635
chr1	51307513	51308193	BIDIR_636
chr1	51500001	51502591	BIDIR_637
chr1	51503496	51507062	BIDIR_638
chr1	51515262	51519266	BIDIR_639
chr1	51534497	51535837	BIDIR_640
chr1	51616770	51618509	BIDIR_641
chr1	51727367	51733403	BIDIR_642
chr1	51775160	51779492	BIDIR_643
chr1	51876857	51881191	BIDIR_644
chr1	51962270	51963182	BIDIR_645
chr1	52030623	52034087	BIDIR_646
chr1	52050917	52056171	BIDIR_647
chr1	52056184	52059304	BIDIR_648
chr1	52141649	52143954	BIDIR_649
chr1	52163010	52164718	BIDIR_650
chr1	52343322	52350592	BIDIR_651
chr1	52364595	52366757	BIDIR_652
chr1	52401175	52404601	BIDIR_653
chr1	52420835	52423275	BIDIR_654
chr1	52600867	52607742	BIDIR_655
chr1	52636171	52640827	BIDIR_656
chr1	52696879	52699047	BIDIR_657
chr1	52702822	52704595	BIDIR_658
chr1	52726016	52727812	BIDIR_659
chr1	52772405	52774629	BIDIR_660
chr1	52842759	52844157	BIDIR_661
chr1	52866712	52869340	BIDIR_662
chr1	52894277	52895713	BIDIR_663
chr1	52921254	52922198	BIDIR_664
chr1	52926907	52928872	BIDIR_665
chr1	52991893	52996729	BIDIR_666
chr1	53014191	53017281	BIDIR_667
chr1	53210972	53217226	BIDIR_668
chr1	53219903	53223225	BIDIR_669
chr1	53292483	53293449	BIDIR_670
chr1	53324776	53330998	BIDIR_671
chr1	53409862	53410829	BIDIR_672
chr1	53814099	53814309	BIDIR_673
chr1	53833102	53839189	BIDIR_674
chr1	53889797	53891472	BIDIR_675
chr1	53945788	53946308	BIDIR_676
chr1	53946349	53947861	BIDIR_677
chr1	53974847	53979683	BIDIR_678
chr1	54051171	54053573	BIDIR_679
chr1	54053607	54057209	BIDIR_680
chr1	54200166	54203062	BIDIR_681
chr1	54233627	54234047	BIDIR_682
chr1	54236442	54241684	BIDIR_683
chr1	54355364	54357306	BIDIR_684
chr1	54372582	54373962	BIDIR_685
chr1	54376785	54377473	BIDIR_686
chr1	54406394	54409874	BIDIR_687
chr1	54487931	54491726	BIDIR_688
chr1	54613412	54614612	BIDIR_689
chr1	54715131	54717979	BIDIR_690
chr1	54764523	54765477	BIDIR_691
chr1	54801323	54801802	BIDIR_692
chr1	54885955	54892585	BIDIR_693
chr1	55042082	55043784	BIDIR_694
chr1	55063244	55066462	BIDIR_695
chr1	55212316	55215364	BIDIR_696
chr1	55215407	55218557	BIDIR_697
chr1	58106331	58109703	BIDIR_698
chr1	58546726	58547331	BIDIR_699
chr1	58698804	58700439	BIDIR_700
chr1	58814699	58820241	BIDIR_701
chr1	58902949	58905843	BIDIR_702
chr1	58968270	58968698	BIDIR_703
chr1	59013012	59014925	BIDIR_704
chr1	59025919	59028617	BIDIR_705
chr1	59045588	59047938	BIDIR_706
chr1	59142149	59143441	BIDIR_707
chr1	59146363	59148375	BIDIR_708
chr1	59295108	59298754	BIDIR_709
chr1	59354426	59356966	BIDIR_710
chr1	59814080	59815808	BIDIR_711
chr1	61077226	61079266	BIDIR_712
chr1	61724909	61727445	BIDIR_713
chr1	61738069	61745833	BIDIR_714
chr1	62290742	62290856	BIDIR_715
chr1	62467947	62468285	BIDIR_716
chr1	62605685	62606941	BIDIR_717
chr1	62783111	62786765	BIDIR_718
chr1	62800646	62802866	BIDIR_719
chr1	63366044	63370956	BIDIR_720
chr1	63425213	63429471	BIDIR_721
chr1	63438552	63440769	BIDIR_722
chr1	63450703	63453189	BIDIR_723
chr1	63454465	63458699	BIDIR_724
chr1	63523273	63526996	BIDIR_725
chr1	63529097	63532295	BIDIR_726
chr1	63541922	63545934	BIDIR_727
chr1	63582662	63585264	BIDIR_728
chr1	63593410	63597292	BIDIR_729
chr1	64891718	64893796	BIDIR_730
chr1	64956674	64957208	BIDIR_731
chr1	64966455	64966887	BIDIR_732
chr1	65066646	65069083	BIDIR_733
chr1	65145255	65153252	BIDIR_734
chr1	65419405	65421571	BIDIR_735
chr1	66278255	66280689	BIDIR_736
chr1	66281715	66287403	BIDIR_737
chr1	66300527	66303857	BIDIR_738
chr1	66394577	66398333	BIDIR_739
chr1	66399661	66403675	BIDIR_740
chr1	66441731	66446647	BIDIR_741
chr1	66924894	66927374	BIDIR_742
chr1	66929709	66933963	BIDIR_743
chr1	67052146	67055142	BIDIR_744
chr1	67213954	67218050	BIDIR_745
chr1	67307101	67311001	BIDIR_746
chr1	67348821	67350725	BIDIR_747
chr1	67427868	67432320	BIDIR_748
chr1	67684425	67691126	BIDIR_749
chr1	67723528	67724250	BIDIR_750
chr1	67731054	67737078	BIDIR_751
chr1	68058052	68059922	BIDIR_752
chr1	68160745	68162003	BIDIR_753
chr1	68495048	68499175	BIDIR_754
chr1	69857756	69859622	BIDIR_755
chr1	70204625	70207175	BIDIR_756
chr1	70220204	70225280	BIDIR_757
chr1	70253185	70258804	BIDIR_758
chr1	70352284	70354722	BIDIR_759
chr1	70354810	70356820	BIDIR_760
chr1	70410255	70416355	BIDIR_761
chr1	70460762	70461169	BIDIR_762
chr1	71080297	71082845	BIDIR_763
chr1	71804618	71804802	BIDIR_764
chr1	73129611	73130081	BIDIR_765
chr1	74196978	74198176	BIDIR_766
chr1	74198211	74200933	BIDIR_767
chr1	74713064	74714980	BIDIR_768
chr1	74729598	74736153	BIDIR_769
chr1	75724346	75731140	BIDIR_770
chr1	75781315	75787621	BIDIR_771
chr1	75842582	75844326	BIDIR_772
chr1	76700483	76700854	BIDIR_773
chr1	77128908	77129624	BIDIR_774
chr1	77188310	77188568	BIDIR_775
chr1	77679987	77686953	BIDIR_776
chr1	77758671	77760308	BIDIR_777
chr1	77779041	77782481	BIDIR_778
chr1	77809850	77815622	BIDIR_779
chr1	77977321	77981791	BIDIR_780
chr1	78003838	78009470	BIDIR_781
chr1	78678303	78681580	BIDIR_782
chr1	81548872	81550898	BIDIR_783
chr1	83484497	83489504	BIDIR_784
chr1	83499745	83501828	BIDIR_785
chr1	83685842	83685952	BIDIR_786
chr1	84071533	84079524	BIDIR_787
chr1	84271127	84272082	BIDIR_788
chr1	84298313	84301217	BIDIR_789
chr1	84301310	84307420	BIDIR_790
chr1	84477790	84482477	BIDIR_791
chr1	84572032	84574440	BIDIR_792
chr1	84596820	84601170	BIDIR_793
chr1	84611810	84612282	BIDIR_794
chr1	84690468	84694472	BIDIR_795
chr1	84968832	84970640	BIDIR_796
chr1	84972369	84975571	BIDIR_797
chr1	84987660	84989860	BIDIR_798
chr1	84990004	84997113	BIDIR_799
chr1	85048540	85050079	BIDIR_800
chr1	85061683	85063655	BIDIR_801
chr1	85201016	85202077	BIDIR_802
chr1	85259662	85260055	BIDIR_803
chr1	85275004	85279035	BIDIR_804
chr1	85706841	85709796	BIDIR_805
chr1	85990730	85991648	BIDIR_806
chr1	86395794	86397485	BIDIR_807
chr1	86701427	86704493	BIDIR_808
chr1	86704569	86708585	BIDIR_809
chr1	86912541	86914577	BIDIR_810
chr1	86914634	86918764	BIDIR_811
chr1	87057316	87060796	BIDIR_812
chr1	87151139	87153579	BIDIR_813
chr1	87327017	87328879	BIDIR_814
chr1	87360575	87360931	BIDIR_815
chr1	87449192	87451073	BIDIR_816
chr1	88682102	88687681	BIDIR_817
chr1	88801542	88803690	BIDIR_818
chr1	88845340	88849216	BIDIR_819
chr1	88891567	88891984	BIDIR_820
chr1	89017642	89023212	BIDIR_821
chr1	89063348	89065963	BIDIR_822
chr1	89125312	89126308	BIDIR_823
chr1	89198514	89199555	BIDIR_824
chr1	89522347	89527636	BIDIR_825
chr1	89632474	89636791	BIDIR_826
chr1	89843158	89847428	BIDIR_827
chr1	89994966	89996510	BIDIR_828
chr1	91020459	91023280	BIDIR_829
chr1	91329658	91329916	BIDIR_830
chr1	91499033	91505074	BIDIR_831
chr1	91697383	91697845	BIDIR_832
chr1	91712660	91713466	BIDIR_833
chr1	91803070	91804782	BIDIR_834
chr1	91885763	91886755	BIDIR_835
chr1	92228577	92230721	BIDIR_836
chr1	92298369	92299009	BIDIR_837
chr1	92299058	92300590	BIDIR_838
chr1	92480857	92487380	BIDIR_839
chr1	92950487	92951893	BIDIR_840
chr1	92956587	92957941	BIDIR_841
chr1	92959572	92966099	BIDIR_842
chr1	93042090	93043285	BIDIR_843
chr1	93076938	93082046	BIDIR_844
chr1	93143168	93149741	BIDIR_845
chr1	93170480	93171460	BIDIR_846
chr1	93177979	93183863	BIDIR_847
chr1	93190966	93193640	BIDIR_848
chr1	93208133	93210549	BIDIR_849
chr1	93210857	93217505	BIDIR_850
chr1	93218247	93225253	BIDIR_851
chr1	93227985	93231847	BIDIR_852
chr1	93344753	93345811	BIDIR_853
chr1	93345906	93349642	BIDIR_854
chr1	93516225	93518123	BIDIR_855
chr1	93681380	93682436	BIDIR_856
chr1	93700313	93703351	BIDIR_857
chr1	93706954	93709242	BIDIR_858
chr1	93845499	93848240	BIDIR_859
chr1	93878690	93881378	BIDIR_860
chr1	93907762	93909909	BIDIR_861
chr1	94418376	94419786	BIDIR_862
chr1	94927223	94928027	BIDIR_863
chr1	94976451	94976659	BIDIR_864
chr1	95061595	95063349	BIDIR_865
chr1	95071521	95073584	BIDIR_866
chr1	95211737	95212255	BIDIR_867
chr1	96447381	96448492	BIDIR_868
chr1	96678831	96679519	BIDIR_869
chr1	96720881	96725720	BIDIR_870
chr1	97098751	97101527	BIDIR_871
chr1	97105650	97110512	BIDIR_872
chr1	97138335	97138701	BIDIR_873
chr1	97141301	97144317	BIDIR_874
chr1	97192929	97200621	BIDIR_875
chr1	97258122	97260280	BIDIR_876
chr1	97276827	97280825	BIDIR_877
chr1	97288660	97290734	BIDIR_878
chr1	97293185	97296669	BIDIR_879
chr1	97298252	97302426	BIDIR_880
chr1	97463529	97464035	BIDIR_881
chr1	97545782	97546938	BIDIR_882
chr1	97919707	97922352	BIDIR_883
chr1	99692247	99696823	BIDIR_884
chr1	99756939	99759341	BIDIR_885
chr1	99766285	99767920	BIDIR_886
chr1	99848319	99852586	BIDIR_887
chr1	100046050	100049224	BIDIR_888
chr1	100083373	100083569	BIDIR_889
chr1	100132430	100134611	BIDIR_890
chr1	100248394	100250453	BIDIR_891
chr1	100266157	100269331	BIDIR_892
chr1	100351013	100357339	BIDIR_893
chr1	100894543	100899347	BIDIR_894
chr1	100981761	100989624	BIDIR_895
chr1	101024200	101025806	BIDIR_896
chr1	101025845	101028387	BIDIR_897
chr1	101234906	101242016	BIDIR_898
chr1	101246234	101251248	BIDIR_899
chr1	101288478	101292625	BIDIR_900
chr1	101308131	101313897	BIDIR_901
chr1	101356666	101360206	BIDIR_902
chr1	101376774	101377852	BIDIR_903
chr1	101420559	101421859	BIDIR_904
chr1	101435781	101440824	BIDIR_905
chr1	101444614	101450908	BIDIR_906
chr1	101452694	101455539	BIDIR_907
chr1	101879046	101881854	BIDIR_908
chr1	101888189	101890155	BIDIR_909
chr1	103517352	103517868	BIDIR_910
chr1	103525511	103528638	BIDIR_911
chr1	107140087	107143593	BIDIR_912
chr1	107450633	107454819	BIDIR_913
chr1	107935027	107936141	BIDIR_914
chr1	107962300	107965672	BIDIR_915
chr1	108200343	108201645	BIDIR_916
chr1	108556906	108563835	BIDIR_917
chr1	108660712	108663958	BIDIR_918
chr1	108745521	108748849	BIDIR_919
chr1	108876058	108878434	BIDIR_920
chr1	108894867	108898425	BIDIR_921
chr1	108960565	108964783	BIDIR_922
chr1	108992160	108992862	BIDIR_923
chr1	109042228	109042542	BIDIR_924
chr1	109076003	109077595	BIDIR_925
chr1	109099516	109105954	BIDIR_926
chr1	109114114	109114420	BIDIR_927
chr1	109213892	109216458	BIDIR_928
chr1	109283168	109285075	BIDIR_929
chr1	109483050	109488108	BIDIR_930
chr1	109493797	109495695	BIDIR_931
chr1	109502198	109506156	BIDIR_932
chr1	109526755	109528034	BIDIR_933
chr1	109654412	109658041	BIDIR_934
chr1	109667484	109673703	BIDIR_935
chr1	109687115	109691176	BIDIR_936
chr1	109711655	109713494	BIDIR_937
chr1	109815822	109817291	BIDIR_938
chr1	109893827	109895927	BIDIR_939
chr1	109905852	109906859	BIDIR_940
chr1	109909657	109914012	BIDIR_941
chr1	110030660	110032498	BIDIR_942
chr1	110033500	110038180	BIDIR_943
chr1	110083464	110087976	BIDIR_944
chr1	110101589	110104677	BIDIR_945
chr1	110210313	110211503	BIDIR_946
chr1	110294130	110296514	BIDIR_947
chr1	110336379	110342428	BIDIR_948
chr1	110407808	110409680	BIDIR_949
chr1	110619119	110620301	BIDIR_950
chr1	110630478	110633951	BIDIR_951
chr1	110633986	110637311	BIDIR_952
chr1	110670183	110674449	BIDIR_953
chr1	110786347	110788273	BIDIR_954
chr1	110962536	110967038	BIDIR_955
chr1	111127745	111129153	BIDIR_956
chr1	111185104	111185968	BIDIR_957
chr1	111228314	111233128	BIDIR_958
chr1	111345487	111348109	BIDIR_959
chr1	111447680	111450805	BIDIR_960
chr1	111476232	111479494	BIDIR_961
chr1	111502583	111509303	BIDIR_962
chr1	111514468	111516046	BIDIR_963
chr1	111561070	111561170	BIDIR_964
chr1	111614828	111620398	BIDIR_965
chr1	111720808	111722063	BIDIR_966
chr1	111734873	111741407	BIDIR_967
chr1	111754299	111757326	BIDIR_968
chr1	112461705	112461833	BIDIR_969
chr1	112465394	112468010	BIDIR_970
chr1	112616744	112622635	BIDIR_971
chr1	112673938	112678043	BIDIR_972
chr1	112707403	112708710	BIDIR_973
chr1	112827101	112827359	BIDIR_974
chr1	112849789	112850569	BIDIR_975
chr1	112923349	112925997	BIDIR_976
chr1	112954421	112956353	BIDIR_977
chr1	112956414	112960456	BIDIR_978
chr1	113072428	113073102	BIDIR_979
chr1	113073197	113075575	BIDIR_980
chr1	113131070	113132774	BIDIR_981
chr1	113389405	113391480	BIDIR_982
chr1	113756636	113761670	BIDIR_983
chr1	113810434	113812611	BIDIR_984
chr1	113902202	113908406	BIDIR_985
chr1	113927049	113933755	BIDIR_986
chr1	114510131	114517437	BIDIR_987
chr1	114581615	114583342	BIDIR_988
chr1	114716081	114717479	BIDIR_989
chr1	114757318	114759035	BIDIR_990
chr1	114780121	114781826	BIDIR_991
chr1	114914515	114918901	BIDIR_992
chr1	114934979	114936819	BIDIR_993
chr1	115642585	115644961	BIDIR_994
chr1	116006522	116008838	BIDIR_995
chr1	116417068	116419772	BIDIR_996
chr1	116504466	116505232	BIDIR_997
chr1	116514654	116515774	BIDIR_998
chr1	116539872	116540948	BIDIR_999
chr1	116541107	116548299	BIDIR_1000
chr1	116552692	116554178	BIDIR_1001
chr1	116627209	116630207	BIDIR_1002
chr1	116736665	116740892	BIDIR_1003
chr1	116768463	116770028	BIDIR_1004
chr1	116876205	116880400	BIDIR_1005
chr1	116962348	116964210	BIDIR_1006
chr1	117050029	117052735	BIDIR_1007
chr1	117059490	117065433	BIDIR_1008
chr1	117121749	117122975	BIDIR_1009
chr1	117776686	117778697	BIDIR_1010
chr1	117929621	117933690	BIDIR_1011
chr1	119049509	119052627	BIDIR_1012
chr1	119139188	119143513	BIDIR_1013
chr1	119256509	119258207	BIDIR_1014
chr1	119314397	119319781	BIDIR_1015
chr1	119648266	119650322	BIDIR_1016
chr1	120069703	120071527	BIDIR_1017
chr1	120122239	120122818	BIDIR_1018
chr1	120176520	120176784	BIDIR_1019
chr1	120281193	120281361	BIDIR_1020
chr1	120340448	120343877	BIDIR_1021
chr1	120353892	120356460	BIDIR_1022
chr1	120410953	120418178	BIDIR_1023
chr1	120430297	120434109	BIDIR_1024
chr1	120467018	120472322	BIDIR_1025
chr1	120570934	120571176	BIDIR_1026
chr1	120721132	120726228	BIDIR_1027
chr1	120790076	120791846	BIDIR_1028
chr1	120936737	120938691	BIDIR_1029
chr1	120951735	120955251	BIDIR_1030
chr1	120961333	120963647	BIDIR_1031
chr1	121028489	121029707	BIDIR_1032
chr1	121031306	121032672	BIDIR_1033
chr1	121115248	121119234	BIDIR_1034
chr1	121238363	121240217	BIDIR_1035
chr1	121269948	121274610	BIDIR_1036
chr1	143648411	143649531	BIDIR_1037
chr1	143720127	143721190	BIDIR_1038
chr1	143727928	143731818	BIDIR_1039
chr1	143735866	143736965	BIDIR_1040
chr1	143745553	143748753	BIDIR_1041
chr1	143754541	143757371	BIDIR_1042
chr1	143798376	143804695	BIDIR_1043
chr1	143902924	143905550	BIDIR_1044
chr1	143968217	143975802	BIDIR_1045
chr1	144026003	144027857	BIDIR_1046
chr1	144152799	144155243	BIDIR_1047
chr1	144238230	144239060	BIDIR_1048
chr1	144459464	144463061	BIDIR_1049
chr1	144522483	144525300	BIDIR_1050
chr1	144544320	144548064	BIDIR_1051
chr1	144550547	144553045	BIDIR_1052
chr1	144558470	144563913	BIDIR_1053
chr1	144566939	144569553	BIDIR_1054
chr1	144644658	144651040	BIDIR_1055
chr1	144727315	144729745	BIDIR_1056
chr1	144796713	144800207	BIDIR_1057
chr1	144811049	144815695	BIDIR_1058
chr1	144879054	144884374	BIDIR_1059
chr1	145009788	145010344	BIDIR_1060
chr1	145041684	145041926	BIDIR_1061
chr1	145156527	145162832	BIDIR_1062
chr1	145168084	145168698	BIDIR_1063
chr1	145176886	145176998	BIDIR_1064
chr1	145188745	145189551	BIDIR_1065
chr1	145191970	145192324	BIDIR_1066
chr1	145424831	145425881	BIDIR_1067
chr1	145459873	145460388	BIDIR_1068
chr1	145464011	145467467	BIDIR_1069
chr1	145505036	145506250	BIDIR_1070
chr1	145567421	145569134	BIDIR_1071
chr1	145607858	145611227	BIDIR_1072
chr1	145721525	145728275	BIDIR_1073
chr1	145805985	145813327	BIDIR_1074
chr1	145818054	145818506	BIDIR_1075
chr1	145821245	145827063	BIDIR_1076
chr1	145857883	145860404	BIDIR_1077
chr1	145917604	145918924	BIDIR_1078
chr1	145921255	145921857	BIDIR_1079
chr1	145926110	145927536	BIDIR_1080
chr1	145933262	145938330	BIDIR_1081
chr1	145941630	145943408	BIDIR_1082
chr1	145978592	145985144	BIDIR_1083
chr1	145996579	145999623	BIDIR_1084
chr1	146037418	146040362	BIDIR_1085
chr1	146049311	146050806	BIDIR_1086
chr1	146052244	146054163	BIDIR_1087
chr1	146059565	146066119	BIDIR_1088
chr1	146229032	146233435	BIDIR_1089
chr1	146283160	146283795	BIDIR_1090
chr1	146297772	146305508	BIDIR_1091
chr1	146384624	146389666	BIDIR_1092
chr1	146408627	146411426	BIDIR_1093
chr1	146471162	146474284	BIDIR_1094
chr1	146486574	146488448	BIDIR_1095
chr1	146932591	146935577	BIDIR_1096
chr1	146937195	146942474	BIDIR_1097
chr1	146999503	147001473	BIDIR_1098
chr1	147084756	147086085	BIDIR_1099
chr1	147170868	147175686	BIDIR_1100
chr1	147179248	147181378	BIDIR_1101
chr1	147185263	147188279	BIDIR_1102
chr1	147203208	147205020	BIDIR_1103
chr1	147224848	147228598	BIDIR_1104
chr1	147241114	147248434	BIDIR_1105
chr1	147540290	147544194	BIDIR_1106
chr1	147626214	147633147	BIDIR_1107
chr1	147668498	147671917	BIDIR_1108
chr1	147926416	147931409	BIDIR_1109
chr1	148033005	148033520	BIDIR_1110
chr1	148037140	148040611	BIDIR_1111
chr1	148049301	148049971	BIDIR_1112
chr1	148060462	148063448	BIDIR_1113
chr1	148143202	148149118	BIDIR_1114
chr1	148149579	148153296	BIDIR_1115
chr1	148155048	148162709	BIDIR_1116
chr1	148262742	148264317	BIDIR_1117
chr1	148280238	148281937	BIDIR_1118
chr1	148302232	148304121	BIDIR_1119
chr1	148318545	148319063	BIDIR_1120
chr1	148324590	148325113	BIDIR_1121
chr1	148333867	148336423	BIDIR_1122
chr1	148388281	148390822	BIDIR_1123
chr1	148532179	148532789	BIDIR_1124
chr1	148679764	148684403	BIDIR_1125
chr1	148733943	148734578	BIDIR_1126
chr1	148748555	148756291	BIDIR_1127
chr1	148791969	148792196	BIDIR_1128
chr1	148843191	148845415	BIDIR_1129
chr1	149048718	149055457	BIDIR_1130
chr1	149102614	149104684	BIDIR_1131
chr1	149161407	149164220	BIDIR_1132
chr1	149174755	149178319	BIDIR_1133
chr1	149193970	149201146	BIDIR_1134
chr1	149211678	149212702	BIDIR_1135
chr1	149244681	149245647	BIDIR_1136
chr1	149338055	149339920	BIDIR_1137
chr1	149387826	149392025	BIDIR_1138
chr1	149557851	149560490	BIDIR_1139
chr1	149646076	149648592	BIDIR_1140
chr1	149665850	149668266	BIDIR_1141
chr1	149668437	149670333	BIDIR_1142
chr1	149700979	149702208	BIDIR_1143
chr1	149707073	149713158	BIDIR_1144
chr1	149811541	149814308	BIDIR_1145
chr1	149882832	149889963	BIDIR_1146
chr1	149899567	149905471	BIDIR_1147
chr1	149917844	149918241	BIDIR_1148
chr1	149926675	149930625	BIDIR_1149
chr1	150009022	150011717	BIDIR_1150
chr1	150159371	150160759	BIDIR_1151
chr1	150212442	150214485	BIDIR_1152
chr1	150231448	150238717	BIDIR_1153
chr1	150278753	150283787	BIDIR_1154
chr1	150292898	150295441	BIDIR_1155
chr1	150321467	150324241	BIDIR_1156
chr1	150484921	150490852	BIDIR_1157
chr1	150514753	150518828	BIDIR_1158
chr1	150611634	150612822	BIDIR_1159
chr1	150629034	150629622	BIDIR_1160
chr1	150695650	150697839	BIDIR_1161
chr1	150765778	150766432	BIDIR_1162
chr1	150876599	150877990	BIDIR_1163
chr1	150925430	150928616	BIDIR_1164
chr1	150964737	150965172	BIDIR_1165
chr1	150975003	150975175	BIDIR_1166
chr1	151002949	151008393	BIDIR_1167
chr1	151008448	151011348	BIDIR_1168
chr1	151068497	151073230	BIDIR_1169
chr1	151130085	151132229	BIDIR_1170
chr1	151187445	151191674	BIDIR_1171
chr1	151196884	151202473	BIDIR_1172
chr1	151253853	151258073	BIDIR_1173
chr1	151274472	151277968	BIDIR_1174
chr1	151280945	151281929	BIDIR_1175
chr1	151326037	151331267	BIDIR_1176
chr1	151344827	151350251	BIDIR_1177
chr1	151456414	151462370	BIDIR_1178
chr1	151472736	151475762	BIDIR_1179
chr1	151510533	151513068	BIDIR_1180
chr1	151539442	151541894	BIDIR_1181
chr1	151611364	151615531	BIDIR_1182
chr1	151638949	151641323	BIDIR_1183
chr1	151647543	151649857	BIDIR_1184
chr1	151721521	151722909	BIDIR_1185
chr1	151763150	151763496	BIDIR_1186
chr1	151790534	151792078	BIDIR_1187
chr1	151799867	151800661	BIDIR_1188
chr1	151836063	151843432	BIDIR_1189
chr1	151909511	151911789	BIDIR_1190
chr1	152033775	152036803	BIDIR_1191
chr1	152046370	152048624	BIDIR_1192
chr1	152079070	152080924	BIDIR_1193
chr1	152879507	152884033	BIDIR_1194
chr1	153534985	153536507	BIDIR_1195
chr1	153545074	153547519	BIDIR_1196
chr1	153564458	153566369	BIDIR_1197
chr1	153626583	153627431	BIDIR_1198
chr1	153671028	153672316	BIDIR_1199
chr1	153726044	153730481	BIDIR_1200
chr1	153734429	153736549	BIDIR_1201
chr1	153772763	153777222	BIDIR_1202
chr1	153781439	153784881	BIDIR_1203
chr1	153789516	153792480	BIDIR_1204
chr1	153793946	153798658	BIDIR_1205
chr1	153804873	153806077	BIDIR_1206
chr1	153849428	153850174	BIDIR_1207
chr1	153870871	153871271	BIDIR_1208
chr1	153933506	153938140	BIDIR_1209
chr1	153942874	153950038	BIDIR_1210
chr1	153989581	153992262	BIDIR_1211
chr1	154179427	154185167	BIDIR_1212
chr1	154217905	154224405	BIDIR_1213
chr1	154271015	154275178	BIDIR_1214
chr1	154324801	154327050	BIDIR_1215
chr1	154491868	154492600	BIDIR_1216
chr1	154496981	154497349	BIDIR_1217
chr1	154546592	154549702	BIDIR_1218
chr1	154553608	154556448	BIDIR_1219
chr1	154605115	154609767	BIDIR_1220
chr1	154625173	154629683	BIDIR_1221
chr1	154713590	154714554	BIDIR_1222
chr1	154747112	154748880	BIDIR_1223
chr1	154773544	154775058	BIDIR_1224
chr1	154783668	154786474	BIDIR_1225
chr1	154790554	154792222	BIDIR_1226
chr1	154855133	154858803	BIDIR_1227
chr1	154870281	154870736	BIDIR_1228
chr1	154956099	154956807	BIDIR_1229
chr1	154960096	154963780	BIDIR_1230
chr1	155017302	155019748	BIDIR_1231
chr1	155049544	155052563	BIDIR_1232
chr1	155059579	155066835	BIDIR_1233
chr1	155084696	155088872	BIDIR_1234
chr1	155134899	155142342	BIDIR_1235
chr1	155172640	155176354	BIDIR_1236
chr1	155185133	155186513	BIDIR_1237
chr1	155242301	155247062	BIDIR_1238
chr1	155254093	155256273	BIDIR_1239
chr1	155260842	155263171	BIDIR_1240
chr1	155273504	155274669	BIDIR_1241
chr1	155277462	155278608	BIDIR_1242
chr1	155286578	155292006	BIDIR_1243
chr1	155317352	155323980	BIDIR_1244
chr1	155331118	155334127	BIDIR_1245
chr1	155433179	155435345	BIDIR_1246
chr1	155529036	155529828	BIDIR_1247
chr1	155546949	155548295	BIDIR_1248
chr1	155560775	155565847	BIDIR_1249
chr1	155686382	155689032	BIDIR_1250
chr1	155689090	155690458	BIDIR_1251
chr1	155757289	155758229	BIDIR_1252
chr1	155856300	155862368	BIDIR_1253
chr1	155905875	155912177	BIDIR_1254
chr1	156020951	156022251	BIDIR_1255
chr1	156052658	156056249	BIDIR_1256
chr1	156069439	156071569	BIDIR_1257
chr1	156076863	156077283	BIDIR_1258
chr1	156082545	156083995	BIDIR_1259
chr1	156096870	156100852	BIDIR_1260
chr1	156114145	156118173	BIDIR_1261
chr1	156146195	156149943	BIDIR_1262
chr1	156187862	156195403	BIDIR_1263
chr1	156198387	156203253	BIDIR_1264
chr1	156211431	156216037	BIDIR_1265
chr1	156282912	156285598	BIDIR_1266
chr1	156289683	156296650	BIDIR_1267
chr1	156337313	156341213	BIDIR_1268
chr1	156418868	156421304	BIDIR_1269
chr1	156422314	156429548	BIDIR_1270
chr1	156456057	156458538	BIDIR_1271
chr1	156481165	156482225	BIDIR_1272
chr1	156522117	156525656	BIDIR_1273
chr1	156581783	156585671	BIDIR_1274
chr1	156590283	156596823	BIDIR_1275
chr1	156601487	156605764	BIDIR_1276
chr1	156659528	156663727	BIDIR_1277
chr1	156728152	156728766	BIDIR_1278
chr1	156815749	156820285	BIDIR_1279
chr1	156930894	156935294	BIDIR_1280
chr1	157128361	157128981	BIDIR_1281
chr1	157136551	157143199	BIDIR_1282
chr1	157505448	157506088	BIDIR_1283
chr1	157508979	157513283	BIDIR_1284
chr1	157523985	157524621	BIDIR_1285
chr1	157551287	157552971	BIDIR_1286
chr1	157562416	157563893	BIDIR_1287
chr1	157849320	157849772	BIDIR_1288
chr1	158149112	158151049	BIDIR_1289
chr1	158174952	158179946	BIDIR_1290
chr1	158180268	158182332	BIDIR_1291
chr1	158285172	158288004	BIDIR_1292
chr1	158829995	158832454	BIDIR_1293
chr1	158952813	158954575	BIDIR_1294
chr1	159066742	159069224	BIDIR_1295
chr1	159075917	159078546	BIDIR_1296
chr1	159187849	159190751	BIDIR_1297
chr1	159204874	159209344	BIDIR_1298
chr1	159854620	159855146	BIDIR_1299
chr1	159890019	159890393	BIDIR_1300
chr1	160030150	160037466	BIDIR_1301
chr1	160098828	160099878	BIDIR_1302
chr1	160215372	160215719	BIDIR_1303
chr1	160260809	160266056	BIDIR_1304
chr1	160317264	160319676	BIDIR_1305
chr1	160342024	160346136	BIDIR_1306
chr1	160428692	160434344	BIDIR_1307
chr1	160437059	160439259	BIDIR_1308
chr1	160450531	160456657	BIDIR_1309
chr1	160459148	160461598	BIDIR_1310
chr1	160487939	160489235	BIDIR_1311
chr1	160516619	160523374	BIDIR_1312
chr1	160565719	160570365	BIDIR_1313
chr1	160603663	160607397	BIDIR_1314
chr1	160650881	160655119	BIDIR_1315
chr1	160655996	160659650	BIDIR_1316
chr1	160663922	160666713	BIDIR_1317
chr1	160697369	160699853	BIDIR_1318
chr1	160711851	160713581	BIDIR_1319
chr1	160724587	160729458	BIDIR_1320
chr1	160731503	160733642	BIDIR_1321
chr1	160789103	160790748	BIDIR_1322
chr1	160795400	160797383	BIDIR_1323
chr1	160826517	160833801	BIDIR_1324
chr1	160837287	160838219	BIDIR_1325
chr1	161012211	161014667	BIDIR_1326
chr1	161016780	161017244	BIDIR_1327
chr1	161018608	161025835	BIDIR_1328
chr1	161032826	161033633	BIDIR_1329
chr1	161037690	161040115	BIDIR_1330
chr1	161043897	161046945	BIDIR_1331
chr1	161067081	161071087	BIDIR_1332
chr1	161094683	161102332	BIDIR_1333
chr1	161117211	161118037	BIDIR_1334
chr1	161132688	161135149	BIDIR_1335
chr1	161151531	161156547	BIDIR_1336
chr1	161158561	161161737	BIDIR_1337
chr1	161200440	161205910	BIDIR_1338
chr1	161225938	161227336	BIDIR_1339
chr1	161260672	161263566	BIDIR_1340
chr1	161314375	161317007	BIDIR_1341
chr1	161361577	161367883	BIDIR_1342
chr1	161378404	161379396	BIDIR_1343
chr1	161387325	161395271	BIDIR_1344
chr1	161398951	161401430	BIDIR_1345
chr1	161421661	161422588	BIDIR_1346
chr1	161426846	161429786	BIDIR_1347
chr1	161439444	161446369	BIDIR_1348
chr1	161448207	161453749	BIDIR_1349
chr1	161455588	161461160	BIDIR_1350
chr1	161462998	161468540	BIDIR_1351
chr1	161470379	161471745	BIDIR_1352
chr1	161523554	161527231	BIDIR_1353
chr1	161529438	161532076	BIDIR_1354
chr1	161539541	161541585	BIDIR_1355
chr1	161579998	161585116	BIDIR_1356
chr1	161605313	161606308	BIDIR_1357
chr1	161611301	161613925	BIDIR_1358
chr1	161618888	161618999	BIDIR_1359
chr1	161620763	161623807	BIDIR_1360
chr1	161661802	161666948	BIDIR_1361
chr1	161682152	161685252	BIDIR_1362
chr1	161718584	161719687	BIDIR_1363
chr1	161738698	161741089	BIDIR_1364
chr1	161746836	161752557	BIDIR_1365
chr1	161764836	161768949	BIDIR_1366
chr1	162497173	162501583	BIDIR_1367
chr1	162561439	162564169	BIDIR_1368
chr1	162630862	162638062	BIDIR_1369
chr1	162663783	162665701	BIDIR_1370
chr1	162704685	162706633	BIDIR_1371
chr1	162789286	162793777	BIDIR_1372
chr1	163321791	163324235	BIDIR_1373
chr1	165597807	165599904	BIDIR_1374
chr1	165626839	165633883	BIDIR_1375
chr1	165685634	165687028	BIDIR_1376
chr1	165697107	165698663	BIDIR_1377
chr1	165698749	165700187	BIDIR_1378
chr1	165768928	165771592	BIDIR_1379
chr1	165826033	165832495	BIDIR_1380
chr1	166166755	166171208	BIDIR_1381
chr1	166489345	166491237	BIDIR_1382
chr1	166610170	166612044	BIDIR_1383
chr1	166856346	166856511	BIDIR_1384
chr1	166874446	166878879	BIDIR_1385
chr1	166969243	166969593	BIDIR_1386
chr1	166974376	166975540	BIDIR_1387
chr1	166975581	166978155	BIDIR_1388
chr1	167043249	167044875	BIDIR_1389
chr1	167328107	167335303	BIDIR_1390
chr1	167427138	167434140	BIDIR_1391
chr1	167453647	167456511	BIDIR_1392
chr1	167461474	167461800	BIDIR_1393
chr1	167535095	167540755	BIDIR_1394
chr1	167661598	167663466	BIDIR_1395
chr1	167713155	167717652	BIDIR_1396
chr1	167718760	167723345	BIDIR_1397
chr1	167752923	167755767	BIDIR_1398
chr1	167866161	167867873	BIDIR_1399
chr1	167933262	167940696	BIDIR_1400
chr1	168055880	168058690	BIDIR_1401
chr1	168177393	168182569	BIDIR_1402
chr1	168207436	168210852	BIDIR_1403
chr1	168223277	168230299	BIDIR_1404
chr1	168243730	168247430	BIDIR_1405
chr1	168465555	168467241	BIDIR_1406
chr1	168921806	168922094	BIDIR_1407
chr1	169009097	169010637	BIDIR_1408
chr1	169011431	169013947	BIDIR_1409
chr1	169043063	169045981	BIDIR_1410
chr1	169090232	169092097	BIDIR_1411
chr1	169105382	169107927	BIDIR_1412
chr1	169366969	169370912	BIDIR_1413
chr1	169484690	169488560	BIDIR_1414
chr1	169679868	169681703	BIDIR_1415
chr1	169707495	169709007	BIDIR_1416
chr1	169711314	169711975	BIDIR_1417
chr1	169794007	169800657	BIDIR_1418
chr1	169888479	169895450	BIDIR_1419
chr1	169908281	169909499	BIDIR_1420
chr1	169913035	169919430	BIDIR_1421
chr1	170072584	170075427	BIDIR_1422
chr1	170280251	170280425	BIDIR_1423
chr1	170530553	170534691	BIDIR_1424
chr1	171269561	171273427	BIDIR_1425
chr1	171482041	171488613	BIDIR_1426
chr1	171600503	171607111	BIDIR_1427
chr1	171615343	171615903	BIDIR_1428
chr1	171670499	171670758	BIDIR_1429
chr1	171740499	171746765	BIDIR_1430
chr1	171780210	171783061	BIDIR_1431
chr1	172179934	172186960	BIDIR_1432
chr1	172232526	172234286	BIDIR_1433
chr1	172257903	172259575	BIDIR_1434
chr1	172321404	172326368	BIDIR_1435
chr1	172379075	172384609	BIDIR_1436
chr1	172532348	172537264	BIDIR_1437
chr1	172818770	172819928	BIDIR_1438
chr1	173204211	173207171	BIDIR_1439
chr1	173297345	173298747	BIDIR_1440
chr1	173332508	173333368	BIDIR_1441
chr1	173353452	173357234	BIDIR_1442
chr1	173406513	173407261	BIDIR_1443
chr1	173420814	173426190	BIDIR_1444
chr1	173428279	173430677	BIDIR_1445
chr1	173441249	173442165	BIDIR_1446
chr1	173476183	173478650	BIDIR_1447
chr1	173713302	173717934	BIDIR_1448
chr1	173727428	173729404	BIDIR_1449
chr1	173730898	173732922	BIDIR_1450
chr1	173823643	173824639	BIDIR_1451
chr1	173824672	173828208	BIDIR_1452
chr1	173838191	173840695	BIDIR_1453
chr1	173900997	173906039	BIDIR_1454
chr1	174021346	174023309	BIDIR_1455
chr1	174174597	174176535	BIDIR_1456
chr1	174204162	174207222	BIDIR_1457
chr1	174219114	174222122	BIDIR_1458
chr1	174619330	174624388	BIDIR_1459
chr1	174799364	174801932	BIDIR_1460
chr1	174953304	174956020	BIDIR_1461
chr1	174995308	174999434	BIDIR_1462
chr1	175012027	175012957	BIDIR_1463
chr1	175023455	175024910	BIDIR_1464
chr1	175141266	175146026	BIDIR_1465
chr1	175188927	175189629	BIDIR_1466
chr1	175190787	175193888	BIDIR_1467
chr1	175208967	175209507	BIDIR_1468
chr1	178094103	178094779	BIDIR_1469
chr1	178540515	178544299	BIDIR_1470
chr1	178578127	178583347	BIDIR_1471
chr1	178604260	178609345	BIDIR_1472
chr1	178725146	178729170	BIDIR_1473
chr1	178765293	178767343	BIDIR_1474
chr1	178849578	178855206	BIDIR_1475
chr1	179025803	179027349	BIDIR_1476
chr1	179034522	179036818	BIDIR_1477
chr1	179079687	179082069	BIDIR_1478
chr1	179095994	179099136	BIDIR_1479
chr1	179134123	179134679	BIDIR_1480
chr1	179185257	179185385	BIDIR_1481
chr1	179228714	179230449	BIDIR_1482
chr1	179293713	179295175	BIDIR_1483
chr1	179362933	179368370	BIDIR_1484
chr1	179456944	179458864	BIDIR_1485
chr1	179950777	179957717	BIDIR_1486
chr1	180150734	180156240	BIDIR_1487
chr1	180339010	180339186	BIDIR_1488
chr1	180501679	180507265	BIDIR_1489
chr1	180632021	180633409	BIDIR_1490
chr1	180969069	180969989	BIDIR_1491
chr1	181021053	181024930	BIDIR_1492
chr1	181032962	181037470	BIDIR_1493
chr1	181044246	181046522	BIDIR_1494
chr1	181049005	181050835	BIDIR_1495
chr1	181060386	181065027	BIDIR_1496
chr1	181152481	181153708	BIDIR_1497
chr1	181248293	181249348	BIDIR_1498
chr1	181427070	181432804	BIDIR_1499
chr1	181442490	181445421	BIDIR_1500
chr1	181504218	181507616	BIDIR_1501
chr1	181936059	181937316	BIDIR_1502
chr1	182029438	182030466	BIDIR_1503
chr1	182425715	182428853	BIDIR_1504
chr1	182587644	182589671	BIDIR_1505
chr1	182613964	182619213	BIDIR_1506
chr1	182622585	182625083	BIDIR_1507
chr1	182632226	182633785	BIDIR_1508
chr1	182643748	182644160	BIDIR_1509
chr1	182789448	182791494	BIDIR_1510
chr1	182839011	182842312	BIDIR_1511
chr1	183021830	183024387	BIDIR_1512
chr1	183070802	183072808	BIDIR_1513
chr1	183135534	183141270	BIDIR_1514
chr1	183468686	183475484	BIDIR_1515
chr1	183587326	183594364	BIDIR_1516
chr1	183603567	183605661	BIDIR_1517
chr1	183631831	183637244	BIDIR_1518
chr1	183649820	183654733	BIDIR_1519
chr1	183841314	183847928	BIDIR_1520
chr1	183910484	183915836	BIDIR_1521
chr1	184050731	184054199	BIDIR_1522
chr1	184646599	184650439	BIDIR_1523
chr1	184743215	184743631	BIDIR_1524
chr1	184752934	184756352	BIDIR_1525
chr1	184968470	184976156	BIDIR_1526
chr1	185108980	185113164	BIDIR_1527
chr1	185154958	185158907	BIDIR_1528
chr1	186373853	186377269	BIDIR_1529
chr1	186444972	186445418	BIDIR_1530
chr1	186459424	186461114	BIDIR_1531
chr1	187071204	187074813	BIDIR_1532
chr1	192515627	192519229	BIDIR_1533
chr1	192529294	192531531	BIDIR_1534
chr1	192543030	192546908	BIDIR_1535
chr1	192579109	192582654	BIDIR_1536
chr1	192807333	192810444	BIDIR_1537
chr1	193057120	193062159	BIDIR_1538
chr1	193065862	193070476	BIDIR_1539
chr1	193083094	193087336	BIDIR_1540
chr1	193104854	193106465	BIDIR_1541
chr1	193120153	193124941	BIDIR_1542
chr1	197145302	197147458	BIDIR_1543
chr1	197200542	197202851	BIDIR_1544
chr1	197775366	197776185	BIDIR_1545
chr1	197902629	197903325	BIDIR_1546
chr1	198165972	198170458	BIDIR_1547
chr1	198201994	198205034	BIDIR_1548
chr1	198595817	198599211	BIDIR_1549
chr1	198620278	198622934	BIDIR_1550
chr1	198637504	198640825	BIDIR_1551
chr1	198641186	198644056	BIDIR_1552
chr1	198656412	198660092	BIDIR_1553
chr1	198664329	198666143	BIDIR_1554
chr1	198678032	198684387	BIDIR_1555
chr1	198929391	198930693	BIDIR_1556
chr1	198933197	198937826	BIDIR_1557
chr1	200152922	200157428	BIDIR_1558
chr1	200302077	200302761	BIDIR_1559
chr1	200410036	200412320	BIDIR_1560
chr1	200415534	200416199	BIDIR_1561
chr1	200472848	200474447	BIDIR_1562
chr1	200620751	200621377	BIDIR_1563
chr1	200627593	200629038	BIDIR_1564
chr1	200669120	200673432	BIDIR_1565
chr1	200737941	200742189	BIDIR_1566
chr1	200866757	200871338	BIDIR_1567
chr1	200874033	200874323	BIDIR_1568
chr1	200890309	200894028	BIDIR_1569
chr1	200963214	200970122	BIDIR_1570
chr1	201154147	201155061	BIDIR_1571
chr1	201389610	201394198	BIDIR_1572
chr1	201467626	201472082	BIDIR_1573
chr1	201479703	201483171	BIDIR_1574
chr1	201507212	201508626	BIDIR_1575
chr1	201951473	201957008	BIDIR_1576
chr1	201982647	201985881	BIDIR_1577
chr1	202113945	202114648	BIDIR_1578
chr1	202142525	202146508	BIDIR_1579
chr1	202341236	202343164	BIDIR_1580
chr1	202348408	202350040	BIDIR_1581
chr1	202471918	202473690	BIDIR_1582
chr1	202616294	202616772	BIDIR_1583
chr1	202850168	202851190	BIDIR_1584
chr1	202861423	202863141	BIDIR_1585
chr1	202865429	202867247	BIDIR_1586
chr1	202872634	202877848	BIDIR_1587
chr1	202888041	202890499	BIDIR_1588
chr1	202912700	202912832	BIDIR_1589
chr1	202925161	202928599	BIDIR_1590
chr1	202958316	202959452	BIDIR_1591
chr1	202967257	202969472	BIDIR_1592
chr1	203004829	203009980	BIDIR_1593
chr1	203025957	203027876	BIDIR_1594
chr1	203080244	203086012	BIDIR_1595
chr1	203273266	203275955	BIDIR_1596
chr1	203277955	203279633	BIDIR_1597
chr1	203320361	203321590	BIDIR_1598
chr1	203323300	203329242	BIDIR_1599
chr1	203380498	203382219	BIDIR_1600
chr1	203428442	203430220	BIDIR_1601
chr1	203486500	203490772	BIDIR_1602
chr1	203626370	203628496	BIDIR_1603
chr1	203753125	203755037	BIDIR_1604
chr1	203764128	203768094	BIDIR_1605
chr1	203795536	203798964	BIDIR_1606
chr1	203861164	203864158	BIDIR_1607
chr1	204460798	204462548	BIDIR_1608
chr1	204465162	204466616	BIDIR_1609
chr1	204480310	204481668	BIDIR_1610
chr1	204490346	204496743	BIDIR_1611
chr1	204506230	204509208	BIDIR_1612
chr1	204514718	204519750	BIDIR_1613
chr1	204579064	204580073	BIDIR_1614
chr1	204627042	204629294	BIDIR_1615
chr1	205074893	205081685	BIDIR_1616
chr1	205121978	205123988	BIDIR_1617
chr1	205209890	205212682	BIDIR_1618
chr1	205284610	205288821	BIDIR_1619
chr1	205312172	205314590	BIDIR_1620
chr1	205351012	205351428	BIDIR_1621
chr1	205440170	205441380	BIDIR_1622
chr1	205602918	205604854	BIDIR_1623
chr1	205668236	205670326	BIDIR_1624
chr1	205713399	205713567	BIDIR_1625
chr1	205747044	205751577	BIDIR_1626
chr1	205772812	205776267	BIDIR_1627
chr1	205961376	205963192	BIDIR_1628
chr1	206012068	206012468	BIDIR_1629
chr1	206034126	206042117	BIDIR_1630
chr1	206199439	206207310	BIDIR_1631
chr1	206256921	206258775	BIDIR_1632
chr1	206288426	206290582	BIDIR_1633
chr1	206468705	206476435	BIDIR_1634
chr1	206575205	206577917	BIDIR_1635
chr1	206608313	206610981	BIDIR_1636
chr1	206612551	206613128	BIDIR_1637
chr1	206634281	206636893	BIDIR_1638
chr1	206681937	206689880	BIDIR_1639
chr1	206717023	206724077	BIDIR_1640
chr1	206953814	206956308	BIDIR_1641
chr1	206966876	206968374	BIDIR_1642
chr1	207047952	207054676	BIDIR_1643
chr1	207320723	207324573	BIDIR_1644
chr1	207335212	207341058	BIDIR_1645
chr1	207408114	207415836	BIDIR_1646
chr1	207423928	207426141	BIDIR_1647
chr1	207429568	207434046	BIDIR_1648
chr1	207453726	207460249	BIDIR_1649
chr1	207494722	207501863	BIDIR_1650
chr1	207644541	207646374	BIDIR_1651
chr1	207668709	207673429	BIDIR_1652
chr1	207864092	207864651	BIDIR_1653
chr1	207869218	207869966	BIDIR_1654
chr1	207881917	207884085	BIDIR_1655
chr1	208186494	208188702	BIDIR_1656
chr1	208988568	208989290	BIDIR_1657
chr1	209061866	209065730	BIDIR_1658
chr1	209085610	209088335	BIDIR_1659
chr1	209102980	209109180	BIDIR_1660
chr1	209606542	209611080	BIDIR_1661
chr1	209751558	209752686	BIDIR_1662
chr1	209754977	209760338	BIDIR_1663
chr1	209826290	209830277	BIDIR_1664
chr1	210328251	210332805	BIDIR_1665
chr1	210373177	210376963	BIDIR_1666
chr1	210668912	210670610	BIDIR_1667
chr1	211207862	211208087	BIDIR_1668
chr1	211335500	211338084	BIDIR_1669
chr1	211576691	211583776	BIDIR_1670
chr1	211606545	211607712	BIDIR_1671
chr1	211675761	211677545	BIDIR_1672
chr1	211784659	211785003	BIDIR_1673
chr1	211828389	211834748	BIDIR_1674
chr1	211985251	211986479	BIDIR_1675
chr1	212034860	212042842	BIDIR_1676
chr1	212050919	212052051	BIDIR_1677
chr1	212064225	212065943	BIDIR_1678
chr1	212284379	212290271	BIDIR_1679
chr1	212361853	212363927	BIDIR_1680
chr1	212379454	212386674	BIDIR_1681
chr1	212413141	212416529	BIDIR_1682
chr1	212431321	212435519	BIDIR_1683
chr1	212555224	212559840	BIDIR_1684
chr1	212566435	212569669	BIDIR_1685
chr1	212596164	212598508	BIDIR_1686
chr1	212613817	212616883	BIDIR_1687
chr1	212682194	212685182	BIDIR_1688
chr1	212698942	212701105	BIDIR_1689
chr1	212791189	212791777	BIDIR_1690
chr1	212791827	212799695	BIDIR_1691
chr1	212819520	212821118	BIDIR_1692
chr1	212857508	212859698	BIDIR_1693
chr1	212873472	212875602	BIDIR_1694
chr1	212928240	212929417	BIDIR_1695
chr1	212948946	212950540	BIDIR_1696
chr1	212991585	212992181	BIDIR_1697
chr1	213014587	213017209	BIDIR_1698
chr1	213051232	213053850	BIDIR_1699
chr1	213070443	213072417	BIDIR_1700
chr1	214281158	214283356	BIDIR_1701
chr1	214348007	214349395	BIDIR_1702
chr1	214350283	214353089	BIDIR_1703
chr1	214427666	214428358	BIDIR_1704
chr1	214438497	214440361	BIDIR_1705
chr1	214602578	214604706	BIDIR_1706
chr1	214605991	214609763	BIDIR_1707
chr1	215566591	215571267	BIDIR_1708
chr1	216600160	216601496	BIDIR_1709
chr1	217631343	217632473	BIDIR_1710
chr1	218284339	218286886	BIDIR_1711
chr1	218342712	218345678	BIDIR_1712
chr1	218754604	218756494	BIDIR_1713
chr1	219173830	219177624	BIDIR_1714
chr1	219188212	219190346	BIDIR_1715
chr1	220046505	220047703	BIDIR_1716
chr1	220071696	220071944	BIDIR_1717
chr1	220088389	220090747	BIDIR_1718
chr1	220093447	220096537	BIDIR_1719
chr1	220117742	220117962	BIDIR_1720
chr1	220118071	220118241	BIDIR_1721
chr1	220148041	220148292	BIDIR_1722
chr1	220238861	220245183	BIDIR_1723
chr1	220272453	220273403	BIDIR_1724
chr1	220770649	220772725	BIDIR_1725
chr1	221047039	221050309	BIDIR_1726
chr1	221708075	221708687	BIDIR_1727
chr1	221753635	221758234	BIDIR_1728
chr1	221759777	221763815	BIDIR_1729
chr1	221774137	221780005	BIDIR_1730
chr1	221792520	221795148	BIDIR_1731
chr1	221837670	221838596	BIDIR_1732
chr1	221957204	221957374	BIDIR_1733
chr1	221972930	221974196	BIDIR_1734
chr1	222589599	222592435	BIDIR_1735
chr1	222617197	222619258	BIDIR_1736
chr1	222642539	222648533	BIDIR_1737
chr1	222711365	222712491	BIDIR_1738
chr1	222712552	222715916	BIDIR_1739
chr1	222814236	222816398	BIDIR_1740
chr1	223726378	223728594	BIDIR_1741
chr1	223765583	223768465	BIDIR_1742
chr1	223843992	223848277	BIDIR_1743
chr1	223909812	223913116	BIDIR_1744
chr1	223992729	223997031	BIDIR_1745
chr1	224009012	224011102	BIDIR_1746
chr1	224033859	224037995	BIDIR_1747
chr1	224113488	224116718	BIDIR_1748
chr1	224180986	224186011	BIDIR_1749
chr1	224330189	224334751	BIDIR_1750
chr1	224377287	224385223	BIDIR_1751
chr1	224434633	224438199	BIDIR_1752
chr1	224497681	224500769	BIDIR_1753
chr1	224502807	224506127	BIDIR_1754
chr1	224732570	224735250	BIDIR_1755
chr1	224736048	224741179	BIDIR_1756
chr1	225006697	225008597	BIDIR_1757
chr1	225427681	225430723	BIDIR_1758
chr1	225443988	225446218	BIDIR_1759
chr1	225464611	225471489	BIDIR_1760
chr1	225846912	225848670	BIDIR_1761
chr1	225879994	225887429	BIDIR_1762
chr1	225896393	225897857	BIDIR_1763
chr1	225924340	225927006	BIDIR_1764
chr1	225999343	226004953	BIDIR_1765
chr1	226062715	226065581	BIDIR_1766
chr1	226083574	226085114	BIDIR_1767
chr1	226107662	226112184	BIDIR_1768
chr1	226118774	226125878	BIDIR_1769
chr1	226127425	226129412	BIDIR_1770
chr1	226186741	226194526	BIDIR_1771
chr1	226223663	226230457	BIDIR_1772
chr1	226306949	226311025	BIDIR_1773
chr1	226348981	226350942	BIDIR_1774
chr1	226653317	226654043	BIDIR_1775
chr1	226679735	226680983	BIDIR_1776
chr1	226702419	226704801	BIDIR_1777
chr1	226739175	226741462	BIDIR_1778
chr1	226763745	226765361	BIDIR_1779
chr1	226786363	226787504	BIDIR_1780
chr1	226796648	226799939	BIDIR_1781
chr1	226824100	226828474	BIDIR_1782
chr1	226870571	226872023	BIDIR_1783
chr1	226882441	226887783	BIDIR_1784
chr1	226938018	226941415	BIDIR_1785
chr1	226987323	226992391	BIDIR_1786
chr1	227563640	227566272	BIDIR_1787
chr1	227590997	227594953	BIDIR_1788
chr1	227595658	227598002	BIDIR_1789
chr1	227733839	227735411	BIDIR_1790
chr1	228082659	228084055	BIDIR_1791
chr1	228090719	228093963	BIDIR_1792
chr1	228109436	228110208	BIDIR_1793
chr1	228137922	228141497	BIDIR_1794
chr1	228165512	228167857	BIDIR_1795
chr1	228405993	228407934	BIDIR_1796
chr1	228424363	228425325	BIDIR_1797
chr1	228482345	228488729	BIDIR_1798
chr1	229271061	229272609	BIDIR_1799
chr1	229318230	229321014	BIDIR_1800
chr1	229342267	229343979	BIDIR_1801
chr1	229507867	229508341	BIDIR_1802
chr1	229508429	229509895	BIDIR_1803
chr1	229512544	229515630	BIDIR_1804
chr1	229556455	229560340	BIDIR_1805
chr1	229624012	229626122	BIDIR_1806
chr1	229626215	229627583	BIDIR_1807
chr1	230065742	230069586	BIDIR_1808
chr1	230104565	230112287	BIDIR_1809
chr1	230122652	230126738	BIDIR_1810
chr1	230149725	230152853	BIDIR_1811
chr1	230642583	230644513	BIDIR_1812
chr1	230868858	230869074	BIDIR_1813
chr1	230975949	230980271	BIDIR_1814
chr1	231004900	231005378	BIDIR_1815
chr1	231019753	231023755	BIDIR_1816
chr1	231219095	231224033	BIDIR_1817
chr1	231240221	231241175	BIDIR_1818
chr1	231241211	231243343	BIDIR_1819
chr1	231337852	231341198	BIDIR_1820
chr1	231526415	231530184	BIDIR_1821
chr1	232804891	232809345	BIDIR_1822
chr1	232965557	232967701	BIDIR_1823
chr1	233179615	233180363	BIDIR_1824
chr1	233295725	233295933	BIDIR_1825
chr1	233598337	233601153	BIDIR_1826
chr1	234012189	234013957	BIDIR_1827
chr1	234356259	234357752	BIDIR_1828
chr1	234385543	234389630	BIDIR_1829
chr1	234398523	234399589	BIDIR_1830
chr1	234477259	234480014	BIDIR_1831
chr1	234487452	234490308	BIDIR_1832
chr1	234493892	234497004	BIDIR_1833
chr1	234498220	234501306	BIDIR_1834
chr1	234699645	234701417	BIDIR_1835
chr1	234808896	234810683	BIDIR_1836
chr1	234839587	234846061	BIDIR_1837
chr1	234881090	234882764	BIDIR_1838
chr1	234925388	234929431	BIDIR_1839
chr1	234931520	234935043	BIDIR_1840
chr1	234952686	234957342	BIDIR_1841
chr1	234963999	234965773	BIDIR_1842
chr1	234968267	234974201	BIDIR_1843
chr1	234977108	234982189	BIDIR_1844
chr1	234985160	234989074	BIDIR_1845
chr1	235003573	235007756	BIDIR_1846
chr1	235019535	235019714	BIDIR_1847
chr1	235021008	235025207	BIDIR_1848
chr1	235033485	235036083	BIDIR_1849
chr1	235047209	235051864	BIDIR_1850
chr1	235083227	235084663	BIDIR_1851
chr1	235128837	235129937	BIDIR_1852
chr1	235160176	235165070	BIDIR_1853
chr1	235327527	235333061	BIDIR_1854
chr1	235365189	235369049	BIDIR_1855
chr1	235504452	235511317	BIDIR_1856
chr1	235864134	235868276	BIDIR_1857
chr1	235971690	235972858	BIDIR_1858
chr1	235997345	236000477	BIDIR_1859
chr1	236062904	236067497	BIDIR_1860
chr1	236141709	236146280	BIDIR_1861
chr1	236234907	236235511	BIDIR_1862
chr1	236241880	236242030	BIDIR_1863
chr1	236279720	236286435	BIDIR_1864
chr1	236303582	236304096	BIDIR_1865
chr1	236394285	236398641	BIDIR_1866
chr1	236604516	236605156	BIDIR_1867
chr1	236794379	236799072	BIDIR_1868
chr1	236932503	236933055	BIDIR_1869
chr1	237915419	237917359	BIDIR_1870
chr1	240896472	240896632	BIDIR_1871
chr1	240920599	240920755	BIDIR_1872
chr1	241518781	241520782	BIDIR_1873
chr1	241531431	241537363	BIDIR_1874
chr1	241551076	241555072	BIDIR_1875
chr1	241599397	241601437	BIDIR_1876
chr1	241638443	241641667	BIDIR_1877
chr1	241846734	241849682	BIDIR_1878
chr1	243101744	243102231	BIDIR_1879
chr1	243114054	243114672	BIDIR_1880
chr1	243253308	243257236	BIDIR_1881
chr1	243313661	243316001	BIDIR_1882
chr1	243727378	243728628	BIDIR_1883
chr1	243849519	243852336	BIDIR_1884
chr1	244239364	244239859	BIDIR_1885
chr1	244297883	244300635	BIDIR_1886
chr1	244318429	244325761	BIDIR_1887
chr1	244449546	244454808	BIDIR_1888
chr1	244461272	244463354	BIDIR_1889
chr1	244653047	244655883	BIDIR_1890
chr1	244814288	244816033	BIDIR_1891
chr1	244845063	244851020	BIDIR_1892
chr1	244862247	244866817	BIDIR_1893
chr1	244918450	244920629	BIDIR_1894
chr1	244968491	244975332	BIDIR_1895
chr1	245230069	245231831	BIDIR_1896
chr1	245950221	245954859	BIDIR_1897
chr1	246507279	246508024	BIDIR_1898
chr1	246560180	246562318	BIDIR_1899
chr1	246566336	246569358	BIDIR_1900
chr1	246569570	246571838	BIDIR_1901
chr1	246591517	246593489	BIDIR_1902
chr1	246723692	246727146	BIDIR_1903
chr1	246746273	246748285	BIDIR_1904
chr1	246931948	246933041	BIDIR_1905
chr1	247078813	247079056	BIDIR_1906
chr1	247104510	247105922	BIDIR_1907
chr1	247172017	247175706	BIDIR_1908
chr1	247330373	247331867	BIDIR_1909
chr1	248458768	248460556	BIDIR_1910
chr1	248488588	248493638	BIDIR_1911
chr1	248520123	248527434	BIDIR_1912
chr1	248554441	248559491	BIDIR_1913
chr1	248572843	248575186	BIDIR_1914
chr1	248654086	248657740	BIDIR_1915
chr1	248802102	248806469	BIDIR_1916
chr1	248825915	248828967	BIDIR_1917
chr1	248834265	248841233	BIDIR_1918
chr1	248849517	248850007	BIDIR_1919
chr1	248859085	248864772	BIDIR_1920
chr1	248871476	248874762	BIDIR_1921
chr1	248904653	248908414	BIDIR_1922
chr10	929508	930746	BIDIR_1923
chr10	931705	933025	BIDIR_1924
chr10	943554	944954	BIDIR_1925
chr10	988433	990015	BIDIR_1926
chr10	1042096	1045190	BIDIR_1927
chr10	1056384	1058682	BIDIR_1928
chr10	1488440	1489970	BIDIR_1929
chr10	1737421	1739518	BIDIR_1930
chr10	3066933	3072993	BIDIR_1931
chr10	3136805	3137726	BIDIR_1932
chr10	3471515	3475027	BIDIR_1933
chr10	3742219	3744465	BIDIR_1934
chr10	3757491	3758808	BIDIR_1935
chr10	3764877	3765561	BIDIR_1936
chr10	3804311	3806421	BIDIR_1937
chr10	3809362	3812064	BIDIR_1938
chr10	3835585	3836444	BIDIR_1939
chr10	3850767	3853091	BIDIR_1940
chr10	3934875	3935581	BIDIR_1941
chr10	4902214	4903780	BIDIR_1942
chr10	5683145	5688119	BIDIR_1943
chr10	5691881	5696313	BIDIR_1944
chr10	5711468	5713714	BIDIR_1945
chr10	5716713	5718489	BIDIR_1946
chr10	5723101	5725003	BIDIR_1947
chr10	5811975	5819044	BIDIR_1948
chr10	5839756	5841741	BIDIR_1949
chr10	5843013	5845673	BIDIR_1950
chr10	5852118	5853225	BIDIR_1951
chr10	5860930	5863684	BIDIR_1952
chr10	5887111	5891875	BIDIR_1953
chr10	5903638	5906066	BIDIR_1954
chr10	5941872	5942133	BIDIR_1955
chr10	6061346	6062865	BIDIR_1956
chr10	6071709	6073392	BIDIR_1957
chr10	6101220	6103194	BIDIR_1958
chr10	6119385	6125170	BIDIR_1959
chr10	6133095	6137179	BIDIR_1960
chr10	6151201	6153797	BIDIR_1961
chr10	6162431	6166415	BIDIR_1962
chr10	6199695	6207419	BIDIR_1963
chr10	6274509	6276326	BIDIR_1964
chr10	6299341	6303116	BIDIR_1965
chr10	6927856	6928441	BIDIR_1966
chr10	7337296	7337822	BIDIR_1967
chr10	7405912	7412916	BIDIR_1968
chr10	7439727	7444980	BIDIR_1969
chr10	7455893	7458657	BIDIR_1970
chr10	7477844	7479205	BIDIR_1971
chr10	7483064	7485603	BIDIR_1972
chr10	7788103	7791267	BIDIR_1973
chr10	7815894	7819912	BIDIR_1974
chr10	11195114	11201786	BIDIR_1975
chr10	11208257	11214543	BIDIR_1976
chr10	11226401	11231863	BIDIR_1977
chr10	11261205	11264339	BIDIR_1978
chr10	11447754	11450835	BIDIR_1979
chr10	11553826	11554622	BIDIR_1980
chr10	11664008	11664650	BIDIR_1981
chr10	11670698	11674978	BIDIR_1982
chr10	11742069	11743735	BIDIR_1983
chr10	11792830	11793609	BIDIR_1984
chr10	11973565	11973787	BIDIR_1985
chr10	12011634	12011918	BIDIR_1986
chr10	12040300	12046099	BIDIR_1987
chr10	12048250	12049735	BIDIR_1988
chr10	12053369	12054029	BIDIR_1989
chr10	12067223	12070201	BIDIR_1990
chr10	12074226	12081590	BIDIR_1991
chr10	12112623	12115111	BIDIR_1992
chr10	12194724	12196144	BIDIR_1993
chr10	12196187	12198481	BIDIR_1994
chr10	12263664	12265538	BIDIR_1995
chr10	12448199	12451041	BIDIR_1996
chr10	12484381	12487383	BIDIR_1997
chr10	12605504	12608856	BIDIR_1998
chr10	12653077	12653197	BIDIR_1999
chr10	12725153	12725353	BIDIR_2000
[truncated: 17,533 more rows]
