# Supplementary material for: Combining signal and sequence to detect RNA polymerase initiation in ATAC-seq data
Source: PLoS One. 2020 Apr 30;15(4):e0232332. doi: 10.1371/journal.pone.0232332 (PMC7192442; doi:10.1371/journal.pone.0232332)
Supplement: S3 File — (ZIP) [file pone.0232332.s013.zip › bidir_annotations/fstitch_annotations/Jurkat_merged_fstitch_short_bidirs.bed]

chr1	11167	16945	BIDIR_1
chr1	28302	30535	BIDIR_2
chr1	33139	36081	BIDIR_3
chr1	182387	190350	BIDIR_4
chr1	199342	200680	BIDIR_5
chr1	203659	206597	BIDIR_6
chr1	377312	377939	BIDIR_7
chr1	601602	605665	BIDIR_8
chr1	629009	634924	BIDIR_9
chr1	778792	783196	BIDIR_10
chr1	817370	822298	BIDIR_11
chr1	826058	827522	BIDIR_12
chr1	827590	829186	BIDIR_13
chr1	841398	844684	BIDIR_14
chr1	913942	919692	BIDIR_15
chr1	940716	948432	BIDIR_16
chr1	959256	960583	BIDIR_17
chr1	997857	1000097	BIDIR_18
chr1	1013330	1020119	BIDIR_19
chr1	1065529	1067377	BIDIR_20
chr1	1107670	1107794	BIDIR_21
chr1	1214767	1219167	BIDIR_22
chr1	1232236	1233158	BIDIR_23
chr1	1273854	1280435	BIDIR_24
chr1	1288410	1295648	BIDIR_25
chr1	1307930	1314775	BIDIR_26
chr1	1349418	1352688	BIDIR_27
chr1	1363541	1367412	BIDIR_28
chr1	1375207	1382755	BIDIR_29
chr1	1469711	1473214	BIDIR_30
chr1	1531191	1538363	BIDIR_31
chr1	1556712	1557890	BIDIR_32
chr1	1574863	1580375	BIDIR_33
chr1	1607558	1615414	BIDIR_34
chr1	1630610	1637136	BIDIR_35
chr1	1659004	1661477	BIDIR_36
chr1	1724357	1724837	BIDIR_37
chr1	1745639	1753113	BIDIR_38
chr1	1865269	1868707	BIDIR_39
chr1	1889189	1891117	BIDIR_40
chr1	1891509	1891944	BIDIR_41
chr1	1899542	1907327	BIDIR_42
chr1	2307730	2314103	BIDIR_43
chr1	2387430	2392700	BIDIR_44
chr1	2546681	2553147	BIDIR_45
chr1	2555721	2557011	BIDIR_46
chr1	2584534	2588230	BIDIR_47
chr1	2589294	2591984	BIDIR_48
chr1	3032065	3034662	BIDIR_49
chr1	3621372	3625464	BIDIR_50
chr1	3627874	3633664	BIDIR_51
chr1	3716093	3721855	BIDIR_52
chr1	3772760	3779204	BIDIR_53
chr1	3796498	3800021	BIDIR_54
chr1	3857266	3858622	BIDIR_55
chr1	3874265	3876589	BIDIR_56
chr1	3899394	3907121	BIDIR_57
chr1	5992215	5993897	BIDIR_58
chr1	6025854	6030946	BIDIR_59
chr1	6099690	6103882	BIDIR_60
chr1	6236239	6237425	BIDIR_61
chr1	6245218	6245938	BIDIR_62
chr1	6304174	6305802	BIDIR_63
chr1	6365431	6365729	BIDIR_64
chr1	6393766	6400585	BIDIR_65
chr1	6457745	6464561	BIDIR_66
chr1	6578976	6580534	BIDIR_67
chr1	6589280	6591852	BIDIR_68
chr1	6602869	6603049	BIDIR_69
chr1	6613730	6615326	BIDIR_70
chr1	6785323	6786277	BIDIR_71
chr1	6918490	6924432	BIDIR_72
chr1	7771047	7772609	BIDIR_73
chr1	7959115	7963171	BIDIR_74
chr1	8010325	8011726	BIDIR_75
chr1	8342067	8346267	BIDIR_76
chr1	8817640	8819800	BIDIR_77
chr1	9234773	9236903	BIDIR_78
chr1	9539464	9540834	BIDIR_79
chr1	9650632	9654586	BIDIR_80
chr1	9786943	9788071	BIDIR_81
chr1	9910269	9911563	BIDIR_82
chr1	9942922	9945990	BIDIR_83
chr1	9948542	9952600	BIDIR_84
chr1	9959279	9960787	BIDIR_85
chr1	10028497	10032957	BIDIR_86
chr1	10452153	10457681	BIDIR_87
chr1	10469969	10476375	BIDIR_88
chr1	10510900	10512854	BIDIR_89
chr1	10635317	10637893	BIDIR_90
chr1	11058516	11066618	BIDIR_91
chr1	11099674	11104538	BIDIR_92
chr1	11533092	11537792	BIDIR_93
chr1	11661753	11664901	BIDIR_94
chr1	11674079	11676025	BIDIR_95
chr1	11680368	11682150	BIDIR_96
chr1	11691709	11693233	BIDIR_97
chr1	11804549	11807381	BIDIR_98
chr1	11843635	11847783	BIDIR_99
chr1	11855981	11858945	BIDIR_100
chr1	11924507	11926766	BIDIR_101
chr1	11934716	11936160	BIDIR_102
chr1	12014610	12020681	BIDIR_103
chr1	12617732	12618210	BIDIR_104
chr1	13477984	13481232	BIDIR_105
chr1	13497962	13499752	BIDIR_106
chr1	13700187	13700723	BIDIR_107
chr1	14319528	14322369	BIDIR_108
chr1	15346497	15351083	BIDIR_109
chr1	15469308	15474874	BIDIR_110
chr1	15524790	15528836	BIDIR_111
chr1	15616987	15620501	BIDIR_112
chr1	15681737	15684319	BIDIR_113
chr1	15736355	15743745	BIDIR_114
chr1	15847706	15853460	BIDIR_115
chr1	15940456	15941868	BIDIR_116
chr1	15975964	15976944	BIDIR_117
chr1	16350710	16353632	BIDIR_118
chr1	16440293	16442761	BIDIR_119
chr1	16457333	16462845	BIDIR_120
chr1	16492701	16492953	BIDIR_121
chr1	16513957	16517822	BIDIR_122
chr1	16548913	16549061	BIDIR_123
chr1	16560747	16564105	BIDIR_124
chr1	16613147	16614091	BIDIR_125
chr1	16666620	16672154	BIDIR_126
chr1	16681254	16681402	BIDIR_127
chr1	16733827	16740843	BIDIR_128
chr1	16749269	16754633	BIDIR_129
chr1	16858875	16859021	BIDIR_130
chr1	16893366	16896307	BIDIR_131
chr1	16921930	16926400	BIDIR_132
chr1	16971819	16977187	BIDIR_133
chr1	16983271	16987651	BIDIR_134
chr1	17054170	17054888	BIDIR_135
chr1	17398104	17405294	BIDIR_136
chr1	17436435	17439677	BIDIR_137
chr1	18924717	18928961	BIDIR_138
chr1	19251524	19251804	BIDIR_139
chr1	19312325	19314885	BIDIR_140
chr1	19332428	19336997	BIDIR_141
chr1	19475656	19478580	BIDIR_142
chr1	19596976	19599848	BIDIR_143
chr1	19916399	19923617	BIDIR_144
chr1	20183870	20188057	BIDIR_145
chr1	20507197	20512629	BIDIR_146
chr1	20661544	20662762	BIDIR_147
chr1	20785754	20789576	BIDIR_148
chr1	21176897	21177901	BIDIR_149
chr1	21289840	21293316	BIDIR_150
chr1	21619199	21626699	BIDIR_151
chr1	21783199	21785289	BIDIR_152
chr1	22024970	22028172	BIDIR_153
chr1	22051877	22055944	BIDIR_154
chr1	23019199	23020929	BIDIR_155
chr1	23083689	23084022	BIDIR_156
chr1	23344284	23345688	BIDIR_157
chr1	23367468	23372304	BIDIR_158
chr1	23531233	23532002	BIDIR_159
chr1	23556349	23561732	BIDIR_160
chr1	23742775	23743365	BIDIR_161
chr1	23777865	23779425	BIDIR_162
chr1	23979641	23982753	BIDIR_163
chr1	24481280	24483671	BIDIR_164
chr1	24502343	24504731	BIDIR_165
chr1	24536496	24541759	BIDIR_166
chr1	24636720	24644287	BIDIR_167
chr1	24798963	24801427	BIDIR_168
chr1	25265813	25268745	BIDIR_169
chr1	25336670	25338254	BIDIR_170
chr1	25338333	25340985	BIDIR_171
chr1	25378513	25382051	BIDIR_172
chr1	25391085	25393775	BIDIR_173
chr1	25428299	25430857	BIDIR_174
chr1	25816300	25823606	BIDIR_175
chr1	25850728	25852588	BIDIR_176
chr1	25859458	25859963	BIDIR_177
chr1	25904925	25907207	BIDIR_178
chr1	25991265	25998499	BIDIR_179
chr1	26021774	26025162	BIDIR_180
chr1	26034863	26039639	BIDIR_181
chr1	26111164	26115672	BIDIR_182
chr1	26125578	26128640	BIDIR_183
chr1	26163700	26164620	BIDIR_184
chr1	26225319	26228197	BIDIR_185
chr1	26278808	26282959	BIDIR_186
chr1	26305560	26307988	BIDIR_187
chr1	26317957	26319521	BIDIR_188
chr1	26432281	26434785	BIDIR_189
chr1	26471304	26474979	BIDIR_190
chr1	26487536	26492430	BIDIR_191
chr1	26500221	26501662	BIDIR_192
chr1	26541831	26544707	BIDIR_193
chr1	26620641	26622354	BIDIR_194
chr1	26785933	26791656	BIDIR_195
chr1	26921502	26923030	BIDIR_196
chr1	26946330	26952792	BIDIR_197
chr1	27001961	27008077	BIDIR_198
chr1	27234631	27238011	BIDIR_199
chr1	27320174	27323622	BIDIR_200
chr1	27339254	27346523	BIDIR_201
chr1	27351912	27358454	BIDIR_202
chr1	27392621	27399005	BIDIR_203
chr1	27427804	27429760	BIDIR_204
chr1	27534157	27534331	BIDIR_205
chr1	27725960	27728762	BIDIR_206
chr1	27818708	27820666	BIDIR_207
chr1	27966881	27973805	BIDIR_208
chr1	28088637	28088877	BIDIR_209
chr1	28329039	28331671	BIDIR_210
chr1	28363891	28371665	BIDIR_211
chr1	28499824	28507452	BIDIR_212
chr1	28551998	28554352	BIDIR_213
chr1	28592264	28598634	BIDIR_214
chr1	28668783	28672811	BIDIR_215
chr1	28734077	28740344	BIDIR_216
chr1	28887090	28888570	BIDIR_217
chr1	28910416	28912186	BIDIR_218
chr1	29126903	29129531	BIDIR_219
chr1	29181900	29182694	BIDIR_220
chr1	29200473	29203443	BIDIR_221
chr1	29230934	29231337	BIDIR_222
chr1	31296981	31298249	BIDIR_223
chr1	31644876	31650931	BIDIR_224
chr1	31824423	31828957	BIDIR_225
chr1	31886928	31890921	BIDIR_226
chr1	31938368	31944833	BIDIR_227
chr1	31955419	31960183	BIDIR_228
chr1	32010561	32015375	BIDIR_229
chr1	32071489	32075854	BIDIR_230
chr1	32178623	32187066	BIDIR_231
chr1	32220889	32224729	BIDIR_232
chr1	32248447	32253312	BIDIR_233
chr1	32273751	32275597	BIDIR_234
chr1	32290968	32293924	BIDIR_235
chr1	32331443	32337122	BIDIR_236
chr1	32351601	32351968	BIDIR_237
chr1	32360295	32366080	BIDIR_238
chr1	32394441	32398512	BIDIR_239
chr1	32520795	32524061	BIDIR_240
chr1	32617223	32624421	BIDIR_241
chr1	32648406	32652053	BIDIR_242
chr1	32817148	32822137	BIDIR_243
chr1	32891870	32897318	BIDIR_244
chr1	32964809	32965052	BIDIR_245
chr1	33098126	33102638	BIDIR_246
chr1	33142331	33145398	BIDIR_247
chr1	33157865	33163603	BIDIR_248
chr1	33165895	33169219	BIDIR_249
chr1	33179179	33182043	BIDIR_250
chr1	33252951	33259369	BIDIR_251
chr1	33321098	33321612	BIDIR_252
chr1	33350351	33352207	BIDIR_253
chr1	35078770	35081882	BIDIR_254
chr1	35268708	35269876	BIDIR_255
chr1	35426750	35433491	BIDIR_256
chr1	35566779	35573313	BIDIR_257
chr1	35595326	35598784	BIDIR_258
chr1	35641526	35642199	BIDIR_259
chr1	35769074	35774004	BIDIR_260
chr1	35928316	35932746	BIDIR_261
chr1	36149592	36149912	BIDIR_262
chr1	36156053	36159455	BIDIR_263
chr1	36161599	36164349	BIDIR_264
chr1	36222111	36225594	BIDIR_265
chr1	36319904	36324154	BIDIR_266
chr1	36334957	36338257	BIDIR_267
chr1	36385924	36388343	BIDIR_268
chr1	36397908	36401487	BIDIR_269
chr1	36415101	36422909	BIDIR_270
chr1	36463521	36468563	BIDIR_271
chr1	37474579	37475917	BIDIR_272
chr1	37484377	37490803	BIDIR_273
chr1	37689032	37695043	BIDIR_274
chr1	37711912	37717361	BIDIR_275
chr1	37858852	37862540	BIDIR_276
chr1	38043312	38044344	BIDIR_277
chr1	38859772	38862489	BIDIR_278
chr1	38873400	38874466	BIDIR_279
chr1	38882612	38889000	BIDIR_280
chr1	39026294	39028906	BIDIR_281
chr1	39104020	39108128	BIDIR_282
chr1	39196046	39199550	BIDIR_283
chr1	39204216	39206902	BIDIR_284
chr1	39330678	39336848	BIDIR_285
chr1	39738176	39741376	BIDIR_286
chr1	39788975	39791365	BIDIR_287
chr1	39791455	39793019	BIDIR_288
chr1	39865805	39870205	BIDIR_289
chr1	39883511	39888131	BIDIR_290
chr1	39955111	39956557	BIDIR_291
chr1	39963178	39965096	BIDIR_292
chr1	40040064	40042482	BIDIR_293
chr1	40161058	40162790	BIDIR_294
chr1	40251925	40259301	BIDIR_295
chr1	40296229	40303194	BIDIR_296
chr1	40384010	40388886	BIDIR_297
chr1	40450063	40451695	BIDIR_298
chr1	40476639	40477289	BIDIR_299
chr1	40508718	40509904	BIDIR_300
chr1	40529956	40532622	BIDIR_301
chr1	40629713	40630179	BIDIR_302
chr1	40690933	40693625	BIDIR_303
chr1	40979695	40983037	BIDIR_304
chr1	41012565	41014589	BIDIR_305
chr1	41239596	41248547	BIDIR_306
chr1	41374337	41375669	BIDIR_307
chr1	41658671	41665239	BIDIR_308
chr1	41872158	41872576	BIDIR_309
chr1	41881677	41882945	BIDIR_310
chr1	41888587	41891795	BIDIR_311
chr1	42335394	42341451	BIDIR_312
chr1	42499885	42502141	BIDIR_313
chr1	42657409	42660480	BIDIR_314
chr1	42676758	42683627	BIDIR_315
chr1	42729757	42736427	BIDIR_316
chr1	42767248	42768430	BIDIR_317
chr1	42799839	42801797	BIDIR_318
chr1	42816877	42817397	BIDIR_319
chr1	42922476	42925374	BIDIR_320
chr1	42957672	42960418	BIDIR_321
chr1	43172329	43173521	BIDIR_322
chr1	43383370	43384462	BIDIR_323
chr1	43388866	43389800	BIDIR_324
chr1	43389898	43391116	BIDIR_325
chr1	43446906	43453989	BIDIR_326
chr1	43647541	43653188	BIDIR_327
chr1	43707341	43709488	BIDIR_328
chr1	43991495	43999112	BIDIR_329
chr1	44029034	44031462	BIDIR_330
chr1	44220673	44221069	BIDIR_331
chr1	44649790	44656702	BIDIR_332
chr1	44674044	44675835	BIDIR_333
chr1	44736512	44741318	BIDIR_334
chr1	44779970	44787198	BIDIR_335
chr1	44799807	44801620	BIDIR_336
chr1	44813725	44820527	BIDIR_337
chr1	44986722	44990432	BIDIR_338
chr1	44993393	45001254	BIDIR_339
chr1	45011324	45018714	BIDIR_340
chr1	45043554	45048536	BIDIR_341
chr1	45076913	45077641	BIDIR_342
chr1	45298345	45305973	BIDIR_343
chr1	45326894	45330464	BIDIR_344
chr1	45521094	45523353	BIDIR_345
chr1	45550086	45552556	BIDIR_346
chr1	45686533	45688180	BIDIR_347
chr1	45749913	45757572	BIDIR_348
chr1	45803332	45804780	BIDIR_349
chr1	46036124	46040139	BIDIR_350
chr1	46133370	46134998	BIDIR_351
chr1	46245296	46250025	BIDIR_352
chr1	46255860	46262094	BIDIR_353
chr1	46303366	46304469	BIDIR_354
chr1	46336886	46343226	BIDIR_355
chr1	46604268	46607714	BIDIR_356
chr1	46616891	46620290	BIDIR_357
chr1	46671853	46675315	BIDIR_358
chr1	47137424	47138942	BIDIR_359
chr1	47179249	47181429	BIDIR_360
chr1	47273689	47274939	BIDIR_361
chr1	47314147	47320578	BIDIR_362
chr1	47333789	47337241	BIDIR_363
chr1	47416284	47419820	BIDIR_364
chr1	47436016	47440626	BIDIR_365
chr1	48231314	48233574	BIDIR_366
chr1	48381359	48383927	BIDIR_367
chr1	50960267	50960525	BIDIR_368
chr1	50966479	50973142	BIDIR_369
chr1	50976993	50979314	BIDIR_370
chr1	51236272	51237812	BIDIR_371
chr1	51250816	51254295	BIDIR_372
chr1	51728449	51732503	BIDIR_373
chr1	51877971	51879849	BIDIR_374
chr1	52050917	52056171	BIDIR_375
chr1	52056184	52059244	BIDIR_376
chr1	52346686	52350592	BIDIR_377
chr1	52365023	52366846	BIDIR_378
chr1	52404471	52404601	BIDIR_379
chr1	52420835	52423275	BIDIR_380
chr1	52553149	52553899	BIDIR_381
chr1	52697909	52698347	BIDIR_382
chr1	53005924	53012336	BIDIR_383
chr1	53014830	53016542	BIDIR_384
chr1	53195592	53196823	BIDIR_385
chr1	53211928	53216270	BIDIR_386
chr1	53220639	53228197	BIDIR_387
chr1	53325338	53329506	BIDIR_388
chr1	53838296	53838809	BIDIR_389
chr1	53946349	53947855	BIDIR_390
chr1	54053385	54053573	BIDIR_391
chr1	54053607	54055941	BIDIR_392
chr1	54236442	54241684	BIDIR_393
chr1	54406394	54407635	BIDIR_394
chr1	54475382	54477618	BIDIR_395
chr1	54742927	54749244	BIDIR_396
chr1	54838353	54846175	BIDIR_397
chr1	54887195	54888392	BIDIR_398
chr1	55062666	55067040	BIDIR_399
chr1	55215407	55216959	BIDIR_400
chr1	57128671	57129855	BIDIR_401
chr1	58545948	58550678	BIDIR_402
chr1	58782647	58786658	BIDIR_403
chr1	58813434	58816814	BIDIR_404
chr1	59477276	59479318	BIDIR_405
chr1	59733156	59733296	BIDIR_406
chr1	61076781	61081966	BIDIR_407
chr1	61724641	61725578	BIDIR_408
chr1	62176552	62183389	BIDIR_409
chr1	62436303	62438913	BIDIR_410
chr1	62599194	62601414	BIDIR_411
chr1	62669040	62671252	BIDIR_412
chr1	62686748	62688386	BIDIR_413
chr1	62783732	62786669	BIDIR_414
chr1	63367626	63369820	BIDIR_415
chr1	63438552	63440769	BIDIR_416
chr1	63523273	63524548	BIDIR_417
chr1	64744499	64746396	BIDIR_418
chr1	64966405	64967003	BIDIR_419
chr1	65066142	65068394	BIDIR_420
chr1	66924894	66926980	BIDIR_421
chr1	67430020	67431780	BIDIR_422
chr1	68160425	68162377	BIDIR_423
chr1	70205695	70207077	BIDIR_424
chr1	70253049	70258998	BIDIR_425
chr1	70353104	70354722	BIDIR_426
chr1	70354810	70356864	BIDIR_427
chr1	71081323	71082499	BIDIR_428
chr1	74197480	74198176	BIDIR_429
chr1	74198211	74199307	BIDIR_430
chr1	74733000	74736101	BIDIR_431
chr1	75381816	75382478	BIDIR_432
chr1	75738989	75745013	BIDIR_433
chr1	75763678	75768475	BIDIR_434
chr1	75784153	75788465	BIDIR_435
chr1	75832803	75837515	BIDIR_436
chr1	76699925	76700743	BIDIR_437
chr1	77682805	77689045	BIDIR_438
chr1	77977395	77980607	BIDIR_439
chr1	78003475	78007761	BIDIR_440
chr1	84077974	84079536	BIDIR_441
chr1	84298537	84305903	BIDIR_442
chr1	84479265	84479435	BIDIR_443
chr1	84506385	84508243	BIDIR_444
chr1	84572208	84576018	BIDIR_445
chr1	84690468	84695741	BIDIR_446
chr1	85201016	85205425	BIDIR_447
chr1	85276324	85278201	BIDIR_448
chr1	85580760	85587138	BIDIR_449
chr1	86704569	86707739	BIDIR_450
chr1	86914634	86915244	BIDIR_451
chr1	87327656	87328879	BIDIR_452
chr1	88683294	88687337	BIDIR_453
chr1	88828345	88836019	BIDIR_454
chr1	88845516	88851836	BIDIR_455
chr1	88992960	89000211	BIDIR_456
chr1	89524828	89527646	BIDIR_457
chr1	89632652	89633119	BIDIR_458
chr1	89756935	89758382	BIDIR_459
chr1	89815885	89823809	BIDIR_460
chr1	89843255	89846279	BIDIR_461
chr1	89956833	89957611	BIDIR_462
chr1	89994212	89999160	BIDIR_463
chr1	90851758	90858040	BIDIR_464
chr1	91021385	91022965	BIDIR_465
chr1	91500846	91503472	BIDIR_466
chr1	92299058	92300518	BIDIR_467
chr1	92475503	92477573	BIDIR_468
chr1	92481291	92486743	BIDIR_469
chr1	92831985	92834683	BIDIR_470
chr1	92959578	92965996	BIDIR_471
chr1	93077257	93081422	BIDIR_472
chr1	93144074	93149741	BIDIR_473
chr1	93176727	93182523	BIDIR_474
chr1	93345906	93348988	BIDIR_475
chr1	93516201	93518117	BIDIR_476
chr1	93845571	93847219	BIDIR_477
chr1	93854832	93862723	BIDIR_478
chr1	93879206	93882034	BIDIR_479
chr1	93908546	93909884	BIDIR_480
chr1	94091208	94093868	BIDIR_481
chr1	94418376	94419584	BIDIR_482
chr1	94511049	94513695	BIDIR_483
chr1	94526889	94531455	BIDIR_484
chr1	94539457	94541857	BIDIR_485
chr1	94619175	94619345	BIDIR_486
chr1	95162842	95167986	BIDIR_487
chr1	95194284	95201222	BIDIR_488
chr1	96721604	96724850	BIDIR_489
chr1	97096843	97099745	BIDIR_490
chr1	97136696	97140170	BIDIR_491
chr1	97182588	97184462	BIDIR_492
chr1	97268382	97273282	BIDIR_493
chr1	97305158	97306972	BIDIR_494
chr1	97322213	97323697	BIDIR_495
chr1	97600224	97607492	BIDIR_496
chr1	97796920	97799182	BIDIR_497
chr1	97909918	97913508	BIDIR_498
chr1	97919841	97921759	BIDIR_499
chr1	98402846	98404177	BIDIR_500
chr1	99846985	99852046	BIDIR_501
chr1	99969839	99972367	BIDIR_502
chr1	100034781	100041346	BIDIR_503
chr1	100083373	100083569	BIDIR_504
chr1	100133149	100134385	BIDIR_505
chr1	100266157	100267005	BIDIR_506
chr1	100351039	100355321	BIDIR_507
chr1	100633271	100638135	BIDIR_508
chr1	100894391	100899273	BIDIR_509
chr1	100926993	100929233	BIDIR_510
chr1	100981757	100989624	BIDIR_511
chr1	101009744	101010000	BIDIR_512
chr1	101025845	101029263	BIDIR_513
chr1	101111203	101112856	BIDIR_514
chr1	101234788	101242718	BIDIR_515
chr1	101308424	101315398	BIDIR_516
chr1	103525698	103527668	BIDIR_517
chr1	107056673	107058227	BIDIR_518
chr1	107803296	107806084	BIDIR_519
chr1	107824723	107832423	BIDIR_520
chr1	107843471	107849091	BIDIR_521
chr1	107858895	107866269	BIDIR_522
chr1	107893771	107898339	BIDIR_523
chr1	107919000	107921306	BIDIR_524
chr1	107940610	107944566	BIDIR_525
chr1	107964442	107968868	BIDIR_526
chr1	108050758	108052666	BIDIR_527
chr1	108200343	108204464	BIDIR_528
chr1	108556430	108563053	BIDIR_529
chr1	108639320	108645499	BIDIR_530
chr1	108692309	108695203	BIDIR_531
chr1	108876447	108879016	BIDIR_532
chr1	109088491	109093659	BIDIR_533
chr1	109213892	109217364	BIDIR_534
chr1	109272718	109278876	BIDIR_535
chr1	109283168	109286032	BIDIR_536
chr1	109423954	109426448	BIDIR_537
chr1	109479915	109487706	BIDIR_538
chr1	109493309	109496087	BIDIR_539
chr1	109500468	109507886	BIDIR_540
chr1	109619070	109623878	BIDIR_541
chr1	109656075	109657615	BIDIR_542
chr1	109740246	109740512	BIDIR_543
chr1	110198242	110206160	BIDIR_544
chr1	110209987	110213809	BIDIR_545
chr1	110337411	110341334	BIDIR_546
chr1	110405854	110408584	BIDIR_547
chr1	110670724	110678127	BIDIR_548
chr1	110872465	110880457	BIDIR_549
chr1	110963198	110966075	BIDIR_550
chr1	111139382	111142624	BIDIR_551
chr1	111181887	111188321	BIDIR_552
chr1	111203256	111206553	BIDIR_553
chr1	111213060	111216934	BIDIR_554
chr1	111227658	111232432	BIDIR_555
chr1	111449308	111450717	BIDIR_556
chr1	111606300	111608318	BIDIR_557
chr1	111619282	111620398	BIDIR_558
chr1	111719156	111724970	BIDIR_559
chr1	111739840	111746116	BIDIR_560
chr1	111755797	111756846	BIDIR_561
chr1	112461705	112461833	BIDIR_562
chr1	112522170	112528492	BIDIR_563
chr1	112616882	112622465	BIDIR_564
chr1	112700746	112701126	BIDIR_565
chr1	112897750	112898188	BIDIR_566
chr1	112923349	112925997	BIDIR_567
chr1	112954675	112956353	BIDIR_568
chr1	112956414	112960260	BIDIR_569
chr1	113061713	113064355	BIDIR_570
chr1	113389913	113391150	BIDIR_571
chr1	113694570	113699090	BIDIR_572
chr1	113811711	113815909	BIDIR_573
chr1	113868319	113871759	BIDIR_574
chr1	113904618	113907454	BIDIR_575
chr1	113929323	113935421	BIDIR_576
chr1	114511203	114517696	BIDIR_577
chr1	114581615	114582849	BIDIR_578
chr1	114757406	114758648	BIDIR_579
chr1	114780685	114781420	BIDIR_580
chr1	115032882	115035736	BIDIR_581
chr1	115089503	115090243	BIDIR_582
chr1	115501046	115503126	BIDIR_583
chr1	115544224	115549805	BIDIR_584
chr1	115640714	115645393	BIDIR_585
chr1	115646457	115650415	BIDIR_586
chr1	115698029	115701979	BIDIR_587
chr1	116418622	116418767	BIDIR_588
chr1	116569919	116571247	BIDIR_589
chr1	116763177	116766017	BIDIR_590
chr1	116767520	116771437	BIDIR_591
chr1	116962363	116964177	BIDIR_592
chr1	117059490	117061999	BIDIR_593
chr1	117612842	117619782	BIDIR_594
chr1	117776806	117778708	BIDIR_595
chr1	117929738	117930468	BIDIR_596
chr1	119047404	119053450	BIDIR_597
chr1	119061905	119064669	BIDIR_598
chr1	119140395	119142283	BIDIR_599
chr1	119173100	119176354	BIDIR_600
chr1	119179691	119182495	BIDIR_601
chr1	119747854	119748136	BIDIR_602
chr1	120069703	120071288	BIDIR_603
chr1	120340885	120342755	BIDIR_604
chr1	120356777	120361667	BIDIR_605
chr1	120430297	120434109	BIDIR_606
chr1	120466062	120473278	BIDIR_607
chr1	120557123	120559725	BIDIR_608
chr1	120568362	120571176	BIDIR_609
chr1	120722619	120727650	BIDIR_610
chr1	120912237	120918279	BIDIR_611
chr1	120941840	120947402	BIDIR_612
chr1	120963647	120970907	BIDIR_613
chr1	121101295	121109035	BIDIR_614
chr1	121116137	121117909	BIDIR_615
chr1	121182686	121188656	BIDIR_616
chr1	121519111	121521627	BIDIR_617
chr1	121528999	121535761	BIDIR_618
chr1	121577207	121579149	BIDIR_619
chr1	143415409	143415963	BIDIR_620
chr1	143729570	143730958	BIDIR_621
chr1	143799822	143800932	BIDIR_622
chr1	143888824	143896396	BIDIR_623
chr1	143903242	143905270	BIDIR_624
chr1	143941012	143943553	BIDIR_625
chr1	143968789	143976276	BIDIR_626
chr1	144241020	144241574	BIDIR_627
chr1	144412575	144419604	BIDIR_628
chr1	144560673	144561691	BIDIR_629
chr1	144566609	144572102	BIDIR_630
chr1	144644926	144648898	BIDIR_631
chr1	145093346	145100973	BIDIR_632
chr1	145124418	145129466	BIDIR_633
chr1	145155863	145161702	BIDIR_634
chr1	145176482	145177376	BIDIR_635
chr1	145213438	145219556	BIDIR_636
chr1	145280213	145287971	BIDIR_637
chr1	145464569	145466267	BIDIR_638
chr1	145760106	145767896	BIDIR_639
chr1	145824199	145825777	BIDIR_640
chr1	145844680	145852277	BIDIR_641
chr1	145858859	145860164	BIDIR_642
chr1	145927204	145927536	BIDIR_643
chr1	145931705	145935139	BIDIR_644
chr1	146037054	146039639	BIDIR_645
chr1	146052244	146053503	BIDIR_646
chr1	146057636	146065896	BIDIR_647
chr1	146227014	146232029	BIDIR_648
chr1	146297936	146305068	BIDIR_649
chr1	146376806	146377134	BIDIR_650
chr1	146472226	146476967	BIDIR_651
chr1	146997145	147001883	BIDIR_652
chr1	147172746	147173644	BIDIR_653
chr1	147541500	147542412	BIDIR_654
chr1	147598988	147605602	BIDIR_655
chr1	147641017	147643441	BIDIR_656
chr1	147949151	147953763	BIDIR_657
chr1	148037704	148038071	BIDIR_658
chr1	148038290	148039479	BIDIR_659
chr1	148334554	148336392	BIDIR_660
chr1	148388281	148388445	BIDIR_661
chr1	148396657	148404752	BIDIR_662
chr1	148457618	148463518	BIDIR_663
chr1	148588959	148591477	BIDIR_664
chr1	148677788	148681907	BIDIR_665
chr1	148748719	148755851	BIDIR_666
chr1	148939760	148944162	BIDIR_667
chr1	148951287	148955311	BIDIR_668
chr1	149032182	149033856	BIDIR_669
chr1	149156483	149161158	BIDIR_670
chr1	149176161	149178058	BIDIR_671
chr1	149389136	149394335	BIDIR_672
chr1	149607011	149611713	BIDIR_673
chr1	149792295	149792741	BIDIR_674
chr1	149796940	149804174	BIDIR_675
chr1	149807603	149815289	BIDIR_676
chr1	149884820	149890405	BIDIR_677
chr1	149899567	149905416	BIDIR_678
chr1	149925709	149931591	BIDIR_679
chr1	150067381	150069727	BIDIR_680
chr1	150233390	150238101	BIDIR_681
chr1	150268969	150269457	BIDIR_682
chr1	150293204	150295605	BIDIR_683
chr1	150320413	150322999	BIDIR_684
chr1	150362151	150368054	BIDIR_685
chr1	150515551	150518746	BIDIR_686
chr1	150579806	150580411	BIDIR_687
chr1	150599446	150599765	BIDIR_688
chr1	150926115	150928462	BIDIR_689
chr1	150964737	150965172	BIDIR_690
chr1	150975003	150979162	BIDIR_691
chr1	151008201	151008393	BIDIR_692
chr1	151008448	151009896	BIDIR_693
chr1	151047750	151055040	BIDIR_694
chr1	151068497	151073048	BIDIR_695
chr1	151126828	151134460	BIDIR_696
chr1	151189649	151190411	BIDIR_697
chr1	151197899	151199983	BIDIR_698
chr1	151263950	151270970	BIDIR_699
chr1	151274107	151281929	BIDIR_700
chr1	151327189	151328590	BIDIR_701
chr1	151346625	151350172	BIDIR_702
chr1	151458008	151463714	BIDIR_703
chr1	151511386	151512284	BIDIR_704
chr1	151611829	151615155	BIDIR_705
chr1	151647444	151649600	BIDIR_706
chr1	151728253	151731357	BIDIR_707
chr1	151799420	151801108	BIDIR_708
chr1	151835167	151840557	BIDIR_709
chr1	151846881	151847319	BIDIR_710
chr1	152078864	152080924	BIDIR_711
chr1	153293687	153295151	BIDIR_712
chr1	153343531	153344451	BIDIR_713
chr1	153545741	153546053	BIDIR_714
chr1	153628433	153636341	BIDIR_715
chr1	153671028	153672218	BIDIR_716
chr1	153726483	153729167	BIDIR_717
chr1	153783399	153785460	BIDIR_718
chr1	153793946	153798658	BIDIR_719
chr1	153922972	153929500	BIDIR_720
chr1	153943928	153951187	BIDIR_721
chr1	153958612	153959098	BIDIR_722
chr1	154180815	154184901	BIDIR_723
chr1	154219893	154222845	BIDIR_724
chr1	154270337	154274020	BIDIR_725
chr1	154545222	154551072	BIDIR_726
chr1	154553608	154556448	BIDIR_727
chr1	154605843	154610959	BIDIR_728
chr1	154674033	154681233	BIDIR_729
chr1	154935711	154938413	BIDIR_730
chr1	154961218	154963780	BIDIR_731
chr1	155059589	155063991	BIDIR_732
chr1	155135374	155142342	BIDIR_733
chr1	155172254	155178750	BIDIR_734
chr1	155181445	155188497	BIDIR_735
chr1	155192915	155195587	BIDIR_736
chr1	155244627	155247059	BIDIR_737
chr1	155270750	155278636	BIDIR_738
chr1	155285936	155292648	BIDIR_739
chr1	155301534	155308747	BIDIR_740
chr1	155331118	155335267	BIDIR_741
chr1	155433179	155435345	BIDIR_742
chr1	155562017	155565395	BIDIR_743
chr1	155687942	155689032	BIDIR_744
chr1	155689090	155690058	BIDIR_745
chr1	155757504	155758138	BIDIR_746
chr1	155881974	155888424	BIDIR_747
chr1	155934413	155937062	BIDIR_748
chr1	155941688	155943980	BIDIR_749
chr1	156003639	156005246	BIDIR_750
chr1	156037429	156037537	BIDIR_751
chr1	156052700	156056283	BIDIR_752
chr1	156060136	156060852	BIDIR_753
chr1	156066759	156074249	BIDIR_754
chr1	156082545	156083985	BIDIR_755
chr1	156193931	156194787	BIDIR_756
chr1	156211417	156214851	BIDIR_757
chr1	156289683	156295939	BIDIR_758
chr1	156337313	156341143	BIDIR_759
chr1	156456233	156459634	BIDIR_760
chr1	156499807	156505995	BIDIR_761
chr1	156590202	156596823	BIDIR_762
chr1	156601487	156606517	BIDIR_763
chr1	156614461	156615021	BIDIR_764
chr1	156728194	156728766	BIDIR_765
chr1	156747968	156752448	BIDIR_766
chr1	156761381	156769230	BIDIR_767
chr1	156800315	156806242	BIDIR_768
chr1	156815749	156819501	BIDIR_769
chr1	156930969	156935219	BIDIR_770
chr1	157128361	157128981	BIDIR_771
chr1	157138367	157140245	BIDIR_772
chr1	158111752	158113890	BIDIR_773
chr1	158147821	158150616	BIDIR_774
chr1	158178938	158179946	BIDIR_775
chr1	158186426	158189596	BIDIR_776
chr1	158200000	158205530	BIDIR_777
chr1	158234533	158238136	BIDIR_778
chr1	158245261	158248335	BIDIR_779
chr1	158289922	158293202	BIDIR_780
chr1	158327833	158331531	BIDIR_781
chr1	158465561	158468192	BIDIR_782
chr1	158479877	158481893	BIDIR_783
chr1	158491776	158496280	BIDIR_784
chr1	159062055	159062911	BIDIR_785
chr1	159922341	159928390	BIDIR_786
chr1	160031990	160037466	BIDIR_787
chr1	160201901	160208869	BIDIR_788
chr1	160215372	160215719	BIDIR_789
chr1	160260983	160268946	BIDIR_790
chr1	160317264	160319676	BIDIR_791
chr1	160343382	160344786	BIDIR_792
chr1	160536449	160541303	BIDIR_793
chr1	160567373	160569237	BIDIR_794
chr1	160626812	160631308	BIDIR_795
chr1	160684636	160687608	BIDIR_796
chr1	160711523	160712880	BIDIR_797
chr1	160826834	160830159	BIDIR_798
chr1	161044365	161046945	BIDIR_799
chr1	161067739	161070997	BIDIR_800
chr1	161098360	161102332	BIDIR_801
chr1	161132688	161135149	BIDIR_802
chr1	161140396	161142174	BIDIR_803
chr1	161150975	161156797	BIDIR_804
chr1	161158573	161161697	BIDIR_805
chr1	161177968	161180957	BIDIR_806
chr1	161220954	161223628	BIDIR_807
chr1	161314375	161316441	BIDIR_808
chr1	161361577	161367883	BIDIR_809
chr1	161388900	161390718	BIDIR_810
chr1	161399479	161402102	BIDIR_811
chr1	161421848	161428438	BIDIR_812
chr1	161524539	161531522	BIDIR_813
chr1	161606058	161607320	BIDIR_814
chr1	161611519	161617024	BIDIR_815
chr1	161745204	161752409	BIDIR_816
chr1	161766150	161766319	BIDIR_817
chr1	161981989	161984393	BIDIR_818
chr1	162374879	162376135	BIDIR_819
chr1	162497173	162500877	BIDIR_820
chr1	162560808	162565661	BIDIR_821
chr1	162789094	162792365	BIDIR_822
chr1	163321953	163323763	BIDIR_823
chr1	165631233	165632421	BIDIR_824
chr1	165697997	165698663	BIDIR_825
chr1	165698749	165700041	BIDIR_826
chr1	165708521	165711403	BIDIR_827
chr1	165768928	165770476	BIDIR_828
chr1	165827613	165832045	BIDIR_829
chr1	166489585	166490039	BIDIR_830
chr1	166839474	166843210	BIDIR_831
chr1	166856346	166856511	BIDIR_832
chr1	166876264	166876633	BIDIR_833
chr1	166975402	166975540	BIDIR_834
chr1	167454852	167458930	BIDIR_835
chr1	167474054	167474642	BIDIR_836
chr1	167516060	167518610	BIDIR_837
chr1	167615922	167621493	BIDIR_838
chr1	167630192	167636038	BIDIR_839
chr1	167714222	167723151	BIDIR_840
chr1	167761792	167764388	BIDIR_841
chr1	167806321	167812449	BIDIR_842
chr1	167933806	167940358	BIDIR_843
chr1	168078925	168079541	BIDIR_844
chr1	168178660	168181039	BIDIR_845
chr1	168226003	168227449	BIDIR_846
chr1	168243730	168247430	BIDIR_847
chr1	169106105	169107423	BIDIR_848
chr1	169131006	169136080	BIDIR_849
chr1	169367878	169369280	BIDIR_850
chr1	169425700	169429030	BIDIR_851
chr1	169665588	169671976	BIDIR_852
chr1	169684110	169690666	BIDIR_853
chr1	169707644	169708826	BIDIR_854
chr1	169794729	169798079	BIDIR_855
chr1	169883504	169884134	BIDIR_856
chr1	169891135	169891345	BIDIR_857
chr1	169893959	169894436	BIDIR_858
chr1	170531635	170534247	BIDIR_859
chr1	171269729	171273989	BIDIR_860
chr1	171483020	171488163	BIDIR_861
chr1	171742065	171748155	BIDIR_862
chr1	171781141	171782517	BIDIR_863
chr1	172141973	172144835	BIDIR_864
chr1	172532348	172535990	BIDIR_865
chr1	173477155	173478648	BIDIR_866
chr1	173714980	173717052	BIDIR_867
chr1	173824435	173824639	BIDIR_868
chr1	173824672	173828228	BIDIR_869
chr1	173902069	173904967	BIDIR_870
chr1	174159413	174161371	BIDIR_871
chr1	174964733	174969733	BIDIR_872
chr1	174995308	174999434	BIDIR_873
chr1	175012027	175012957	BIDIR_874
chr1	175023455	175025415	BIDIR_875
chr1	176207286	176213971	BIDIR_876
chr1	178725146	178728932	BIDIR_877
chr1	179078162	179082069	BIDIR_878
chr1	179095994	179102306	BIDIR_879
chr1	179293713	179296303	BIDIR_880
chr1	179363797	179367684	BIDIR_881
chr1	179882041	179886119	BIDIR_882
chr1	179953536	179956009	BIDIR_883
chr1	180154832	180156240	BIDIR_884
chr1	180192326	180198598	BIDIR_885
chr1	180502345	180506480	BIDIR_886
chr1	181033424	181035934	BIDIR_887
chr1	181086006	181090463	BIDIR_888
chr1	181094987	181098583	BIDIR_889
chr1	182258666	182260229	BIDIR_890
chr1	182300918	182301226	BIDIR_891
chr1	182398308	182399144	BIDIR_892
chr1	182828931	182831837	BIDIR_893
chr1	182838381	182841140	BIDIR_894
chr1	183468988	183475174	BIDIR_895
chr1	183632981	183637150	BIDIR_896
chr1	184051729	184053129	BIDIR_897
chr1	184754858	184757200	BIDIR_898
chr1	185002224	185004744	BIDIR_899
chr1	185113864	185118085	BIDIR_900
chr1	185156896	185158725	BIDIR_901
chr1	185316561	185323846	BIDIR_902
chr1	186375253	186377241	BIDIR_903
chr1	193058438	193060841	BIDIR_904
chr1	193092731	193100197	BIDIR_905
chr1	193121957	193123509	BIDIR_906
chr1	197145722	197147225	BIDIR_907
chr1	197200542	197202727	BIDIR_908
chr1	197775480	197776059	BIDIR_909
chr1	197902629	197904813	BIDIR_910
chr1	198101522	198103658	BIDIR_911
chr1	198154663	198156997	BIDIR_912
chr1	198192671	198195209	BIDIR_913
chr1	198620699	198625611	BIDIR_914
chr1	198655542	198661278	BIDIR_915
chr1	198928244	198930812	BIDIR_916
chr1	198932907	198941017	BIDIR_917
chr1	199074599	199078871	BIDIR_918
chr1	199084791	199092016	BIDIR_919
chr1	199201668	199204912	BIDIR_920
chr1	200410036	200410296	BIDIR_921
chr1	200669170	200671986	BIDIR_922
chr1	200962865	200970471	BIDIR_923
chr1	201017478	201022046	BIDIR_924
chr1	201311296	201313440	BIDIR_925
chr1	201507212	201508448	BIDIR_926
chr1	201648321	201654307	BIDIR_927
chr1	201729758	201732602	BIDIR_928
chr1	201790320	201793288	BIDIR_929
chr1	201809660	201817540	BIDIR_930
chr1	201822130	201825578	BIDIR_931
chr1	201829156	201831040	BIDIR_932
chr1	201949995	201956908	BIDIR_933
chr1	202341966	202348698	BIDIR_934
chr1	202471917	202473711	BIDIR_935
chr1	202888541	202891250	BIDIR_936
chr1	203006165	203008838	BIDIR_937
chr1	203082651	203083605	BIDIR_938
chr1	203287151	203290441	BIDIR_939
chr1	203305518	203306710	BIDIR_940
chr1	203672630	203677022	BIDIR_941
chr1	203764846	203766220	BIDIR_942
chr1	203861324	203863382	BIDIR_943
chr1	204411001	204418978	BIDIR_944
chr1	204506534	204509336	BIDIR_945
chr1	204516378	204519374	BIDIR_946
chr1	205057372	205061462	BIDIR_947
chr1	205630260	205632872	BIDIR_948
chr1	205748862	205751453	BIDIR_949
chr1	205813198	205820130	BIDIR_950
chr1	206079581	206083059	BIDIR_951
chr1	206105921	206107951	BIDIR_952
chr1	206200011	206205428	BIDIR_953
chr1	206306324	206308050	BIDIR_954
chr1	206332381	206336059	BIDIR_955
chr1	206470143	206473197	BIDIR_956
chr1	206556674	206561640	BIDIR_957
chr1	206587936	206595348	BIDIR_958
chr1	206635535	206636887	BIDIR_959
chr1	206757533	206761249	BIDIR_960
chr1	207049446	207054282	BIDIR_961
chr1	207645132	207646204	BIDIR_962
chr1	207774086	207776914	BIDIR_963
chr1	207795516	207802621	BIDIR_964
chr1	207862549	207864887	BIDIR_965
chr1	209827971	209829225	BIDIR_966
chr1	210328251	210331643	BIDIR_967
chr1	211256039	211261872	BIDIR_968
chr1	211398984	211402476	BIDIR_969
chr1	211579161	211585127	BIDIR_970
chr1	211675761	211676731	BIDIR_971
chr1	211829636	211833508	BIDIR_972
chr1	212034902	212037288	BIDIR_973
chr1	212050919	212053670	BIDIR_974
chr1	212209784	212216218	BIDIR_975
chr1	212285021	212289053	BIDIR_976
chr1	212309255	212315309	BIDIR_977
chr1	212361853	212363927	BIDIR_978
chr1	212555102	212557030	BIDIR_979
chr1	212635844	212637684	BIDIR_980
chr1	212791827	212792965	BIDIR_981
chr1	212857954	212859704	BIDIR_982
chr1	212991585	212992181	BIDIR_983
chr1	213015221	213016746	BIDIR_984
chr1	213722278	213726142	BIDIR_985
chr1	213987972	213989798	BIDIR_986
chr1	214281158	214282186	BIDIR_987
chr1	217631343	217632391	BIDIR_988
chr1	218285292	218286766	BIDIR_989
chr1	218342712	218345678	BIDIR_990
chr1	220046505	220047288	BIDIR_991
chr1	220117742	220117962	BIDIR_992
chr1	220118071	220118241	BIDIR_993
chr1	220145386	220150696	BIDIR_994
chr1	220252116	220254912	BIDIR_995
chr1	221707203	221710345	BIDIR_996
chr1	221970718	221977506	BIDIR_997
chr1	222589919	222591289	BIDIR_998
chr1	222643497	222646553	BIDIR_999
chr1	222712319	222712491	BIDIR_1000
chr1	222712552	222715594	BIDIR_1001
chr1	222815038	222816628	BIDIR_1002
chr1	223143248	223144230	BIDIR_1003
chr1	223228695	223231627	BIDIR_1004
chr1	223845972	223848766	BIDIR_1005
chr1	223992729	223999595	BIDIR_1006
chr1	224033859	224040205	BIDIR_1007
chr1	224114110	224115946	BIDIR_1008
chr1	224330189	224331426	BIDIR_1009
chr1	224379451	224385142	BIDIR_1010
chr1	224434639	224436561	BIDIR_1011
chr1	225427641	225433483	BIDIR_1012
chr1	225466756	225468577	BIDIR_1013
chr1	225472900	225477395	BIDIR_1014
chr1	225777812	225780508	BIDIR_1015
chr1	225859736	225865782	BIDIR_1016
chr1	225884930	225887632	BIDIR_1017
chr1	225924340	225926671	BIDIR_1018
chr1	225995363	226003105	BIDIR_1019
chr1	226062715	226067713	BIDIR_1020
chr1	226082777	226085836	BIDIR_1021
chr1	226121730	226126074	BIDIR_1022
chr1	226186741	226190986	BIDIR_1023
chr1	226223663	226230457	BIDIR_1024
chr1	226308603	226312727	BIDIR_1025
chr1	226407759	226408436	BIDIR_1026
chr1	226938717	226941355	BIDIR_1027
chr1	226987544	226990318	BIDIR_1028
chr1	226995434	227000038	BIDIR_1029
chr1	227318492	227320442	BIDIR_1030
chr1	227597878	227600656	BIDIR_1031
chr1	227696650	227697412	BIDIR_1032
chr1	227735039	227735411	BIDIR_1033
chr1	228082659	228084019	BIDIR_1034
chr1	228135538	228141319	BIDIR_1035
chr1	228159826	228167651	BIDIR_1036
chr1	228197141	228207020	BIDIR_1037
chr1	228208043	228215577	BIDIR_1038
chr1	228406835	228407934	BIDIR_1039
chr1	228424363	228425325	BIDIR_1040
chr1	228457323	228465744	BIDIR_1041
chr1	228482510	228490243	BIDIR_1042
chr1	228610144	228610386	BIDIR_1043
chr1	228612385	228612627	BIDIR_1044
chr1	228614626	228614868	BIDIR_1045
chr1	228616867	228617109	BIDIR_1046
chr1	228619108	228619350	BIDIR_1047
chr1	228644646	228651854	BIDIR_1048
chr1	229153714	229156269	BIDIR_1049
chr1	229271061	229272295	BIDIR_1050
chr1	229316557	229321014	BIDIR_1051
chr1	229343047	229346458	BIDIR_1052
chr1	229537819	229538721	BIDIR_1053
chr1	229552069	229559921	BIDIR_1054
chr1	229626215	229627499	BIDIR_1055
chr1	230066436	230072960	BIDIR_1056
chr1	230084475	230092305	BIDIR_1057
chr1	230245009	230249551	BIDIR_1058
chr1	230270194	230272746	BIDIR_1059
chr1	230978861	230979093	BIDIR_1060
chr1	231021340	231023676	BIDIR_1061
chr1	231218030	231225098	BIDIR_1062
chr1	231241211	231242887	BIDIR_1063
chr1	231336518	231339728	BIDIR_1064
chr1	231421877	231423139	BIDIR_1065
chr1	231528652	231529612	BIDIR_1066
chr1	231810733	231818517	BIDIR_1067
chr1	232890559	232892327	BIDIR_1068
chr1	232923269	232927856	BIDIR_1069
chr1	232950610	232955192	BIDIR_1070
chr1	233246094	233251935	BIDIR_1071
chr1	234169805	234173335	BIDIR_1072
chr1	234367648	234375449	BIDIR_1073
chr1	234477561	234480904	BIDIR_1074
chr1	234504963	234505599	BIDIR_1075
chr1	234520749	234524928	BIDIR_1076
chr1	234721861	234727091	BIDIR_1077
chr1	235010875	235013582	BIDIR_1078
chr1	235128837	235129188	BIDIR_1079
chr1	235140966	235142462	BIDIR_1080
chr1	235161250	235164747	BIDIR_1081
chr1	235294491	235299769	BIDIR_1082
chr1	235325821	235333619	BIDIR_1083
chr1	235367359	235368971	BIDIR_1084
chr1	235395763	235398229	BIDIR_1085
chr1	235865834	235868846	BIDIR_1086
chr1	236206869	236215100	BIDIR_1087
chr1	236281958	236285285	BIDIR_1088
chr1	236520452	236524508	BIDIR_1089
chr1	236604516	236605180	BIDIR_1090
chr1	236794722	236796600	BIDIR_1091
chr1	239719041	239721207	BIDIR_1092
chr1	241578093	241586011	BIDIR_1093
chr1	241847649	241849636	BIDIR_1094
chr1	243255088	243256454	BIDIR_1095
chr1	243421333	243423749	BIDIR_1096
chr1	243484602	243491862	BIDIR_1097
chr1	243849671	243856085	BIDIR_1098
chr1	244047241	244049176	BIDIR_1099
chr1	244450444	244454918	BIDIR_1100
chr1	244653047	244653893	BIDIR_1101
chr1	244845063	244850662	BIDIR_1102
chr1	244860777	244868699	BIDIR_1103
chr1	244969868	244973836	BIDIR_1104
chr1	245677700	245681878	BIDIR_1105
chr1	246428665	246428995	BIDIR_1106
chr1	246506807	246507414	BIDIR_1107
chr1	246566336	246567954	BIDIR_1108
chr1	246724133	246725726	BIDIR_1109
chr1	246931948	246933191	BIDIR_1110
chr1	247078813	247078962	BIDIR_1111
chr1	247104510	247105914	BIDIR_1112
chr1	247182190	247185622	BIDIR_1113
chr1	247330501	247331867	BIDIR_1114
chr1	247331892	247332666	BIDIR_1115
chr1	247521799	247524105	BIDIR_1116
chr1	248825915	248831416	BIDIR_1117
chr1	248838223	248840949	BIDIR_1118
chr1	248845527	248853507	BIDIR_1119
chr1	248859085	248865431	BIDIR_1120
chr1	248873458	248874571	BIDIR_1121
chr1	248906234	248908428	BIDIR_1122
chr10	931705	933025	BIDIR_1123
chr10	988433	989937	BIDIR_1124
chr10	1038783	1039519	BIDIR_1125
chr10	1056384	1058778	BIDIR_1126
chr10	2882701	2888808	BIDIR_1127
chr10	2906440	2914355	BIDIR_1128
chr10	3066933	3072317	BIDIR_1129
chr10	3136805	3137726	BIDIR_1130
chr10	3785281	3786817	BIDIR_1131
chr10	4826176	4827420	BIDIR_1132
chr10	4902954	4903744	BIDIR_1133
chr10	5173748	5178554	BIDIR_1134
chr10	5684292	5686281	BIDIR_1135
chr10	5763740	5765222	BIDIR_1136
chr10	5813549	5821453	BIDIR_1137
chr10	5889571	5891869	BIDIR_1138
chr10	6144920	6146138	BIDIR_1139
chr10	6152150	6152262	BIDIR_1140
chr10	6347290	6350315	BIDIR_1141
chr10	6472502	6474886	BIDIR_1142
chr10	6540600	6545696	BIDIR_1143
chr10	6562816	6563702	BIDIR_1144
chr10	6576088	6583172	BIDIR_1145
chr10	6927912	6928604	BIDIR_1146
chr10	6973598	6974569	BIDIR_1147
chr10	7788103	7788947	BIDIR_1148
chr10	8053484	8054687	BIDIR_1149
chr10	8329181	8334312	BIDIR_1150
chr10	11103762	11105488	BIDIR_1151
chr10	11178119	11183507	BIDIR_1152
chr10	11344674	11346302	BIDIR_1153
chr10	11611300	11613154	BIDIR_1154
chr10	11792834	11793378	BIDIR_1155
chr10	11846196	11852488	BIDIR_1156
chr10	12042430	12044527	BIDIR_1157
chr10	12066657	12070123	BIDIR_1158
chr10	12130702	12130816	BIDIR_1159
chr10	12193924	12196144	BIDIR_1160
chr10	12196187	12198237	BIDIR_1161
chr10	12604130	12609722	BIDIR_1162
chr10	12653077	12653197	BIDIR_1163
chr10	12725153	12725353	BIDIR_1164
chr10	13258373	13262604	BIDIR_1165
chr10	13300132	13303193	BIDIR_1166
chr10	13309774	13313722	BIDIR_1167
chr10	13638927	13643705	BIDIR_1168
chr10	13700559	13701295	BIDIR_1169
chr10	13727562	13728138	BIDIR_1170
chr10	13787063	13787363	BIDIR_1171
chr10	14838159	14839979	BIDIR_1172
chr10	14892071	14896329	BIDIR_1173
chr10	14953878	14959387	BIDIR_1174
chr10	15096909	15097319	BIDIR_1175
chr10	15104257	15105769	BIDIR_1176
chr10	15128199	15129867	BIDIR_1177
chr10	15860261	15860533	BIDIR_1178
chr10	16817454	16818378	BIDIR_1179
chr10	16891896	16892134	BIDIR_1180
chr10	17201473	17203751	BIDIR_1181
chr10	17226689	17234512	BIDIR_1182
chr10	17644150	17645420	BIDIR_1183
chr10	17648532	17653692	BIDIR_1184
chr10	17662296	17664983	BIDIR_1185
chr10	18566394	18570296	BIDIR_1186
chr10	18651437	18651897	BIDIR_1187
chr10	18659238	18661922	BIDIR_1188
chr10	21494470	21497260	BIDIR_1189
chr10	21525682	21533348	BIDIR_1190
chr10	21533434	21538178	BIDIR_1191
chr10	21624645	21627409	BIDIR_1192
chr10	21743630	21751619	BIDIR_1193
chr10	22229289	22229600	BIDIR_1194
chr10	22437085	22437929	BIDIR_1195
chr10	22681751	22683656	BIDIR_1196
chr10	22714578	22715335	BIDIR_1197
chr10	23296808	23299276	BIDIR_1198
chr10	23439268	23440102	BIDIR_1199
chr10	24583762	24585296	BIDIR_1200
chr10	24721779	24730037	BIDIR_1201
chr10	25014331	25019827	BIDIR_1202
chr10	26435699	26443408	BIDIR_1203
chr10	26446822	26452998	BIDIR_1204
chr10	26482215	26484141	BIDIR_1205
chr10	26576063	26579307	BIDIR_1206
chr10	26697423	26699625	BIDIR_1207
chr10	26710809	26712617	BIDIR_1208
chr10	26859957	26861314	BIDIR_1209
chr10	27153448	27158465	BIDIR_1210
chr10	27238723	27246719	BIDIR_1211
chr10	27868439	27875459	BIDIR_1212
chr10	28522247	28522833	BIDIR_1213
chr10	28532354	28534904	BIDIR_1214
chr10	28772129	28773993	BIDIR_1215
chr10	29485045	29490667	BIDIR_1216
chr10	29697768	29698206	BIDIR_1217
chr10	30434020	30435416	BIDIR_1218
chr10	31031937	31039529	BIDIR_1219
chr10	31134016	31138240	BIDIR_1220
chr10	31143758	31147272	BIDIR_1221
chr10	31756537	31760568	BIDIR_1222
chr10	31928342	31928876	BIDIR_1223
chr10	32055517	32060278	BIDIR_1224
chr10	32188290	32188562	BIDIR_1225
chr10	32446139	32447607	BIDIR_1226
chr10	32510720	32513836	BIDIR_1227
chr10	32915210	32917014	BIDIR_1228
chr10	32958230	32964977	BIDIR_1229
chr10	34815767	34816667	BIDIR_1230
chr10	35126840	35128476	BIDIR_1231
chr10	37737474	37739395	BIDIR_1232
chr10	37857719	37863860	BIDIR_1233
chr10	38010275	38017499	BIDIR_1234
chr10	38094335	38095711	BIDIR_1235
chr10	38354828	38357995	BIDIR_1236
chr10	38380414	38385630	BIDIR_1237
chr10	38397721	38402927	BIDIR_1238
chr10	42637665	42640994	BIDIR_1239
chr10	42782794	42784246	BIDIR_1240
chr10	43138444	43143530	BIDIR_1241
chr10	43191528	43197536	BIDIR_1242
chr10	43417737	43422881	BIDIR_1243
chr10	43436847	43438601	BIDIR_1244
chr10	44912603	44915319	BIDIR_1245
chr10	44959801	44961007	BIDIR_1246
chr10	44974960	44979922	BIDIR_1247
chr10	44995424	44996356	BIDIR_1248
chr10	45000646	45000910	BIDIR_1249
chr10	45000922	45004004	BIDIR_1250
chr10	45441985	45447149	BIDIR_1251
chr10	45672813	45678515	BIDIR_1252
chr10	45699380	45704831	BIDIR_1253
chr10	45727042	45728128	BIDIR_1254
chr10	45862991	45867389	BIDIR_1255
chr10	45972452	45974008	BIDIR_1256
chr10	46003741	46005087	BIDIR_1257
chr10	46029576	46031268	BIDIR_1258
chr10	46133617	46140099	BIDIR_1259
chr10	46214599	46215104	BIDIR_1260
chr10	46284849	46286081	BIDIR_1261
chr10	46635569	46635833	BIDIR_1262
chr10	46786732	46789404	BIDIR_1263
chr10	46840214	46846582	BIDIR_1264
chr10	47128053	47131188	BIDIR_1265
chr10	47254295	47258545	BIDIR_1266
chr10	47305456	47310676	BIDIR_1267
chr10	47705449	47708311	BIDIR_1268
chr10	47742173	47750872	BIDIR_1269
chr10	48306638	48308106	BIDIR_1270
chr10	48443770	48448278	BIDIR_1271
chr10	49648077	49652379	BIDIR_1272
chr10	49942032	49943624	BIDIR_1273
chr10	49970401	49973083	BIDIR_1274
chr10	50067887	50068661	BIDIR_1275
chr10	50623956	50627430	BIDIR_1276
chr10	56361273	56365889	BIDIR_1277
chr10	58267894	58269161	BIDIR_1278
chr10	58384322	58386426	BIDIR_1279
chr10	59906556	59907331	BIDIR_1280
chr10	61766406	61769586	BIDIR_1281
chr10	61777086	61782043	BIDIR_1282
chr10	61868374	61872052	BIDIR_1283
chr10	61960643	61965311	BIDIR_1284
chr10	62036763	62041153	BIDIR_1285
chr10	62079908	62082551	BIDIR_1286
chr10	62183583	62184232	BIDIR_1287
chr10	62804406	62814072	BIDIR_1288
chr10	63153734	63156328	BIDIR_1289
chr10	63262480	63268932	BIDIR_1290
chr10	63430574	63431830	BIDIR_1291
chr10	63465228	63467896	BIDIR_1292
chr10	63520918	63524758	BIDIR_1293
chr10	67507801	67512039	BIDIR_1294
chr10	67763518	67765385	BIDIR_1295
chr10	67883142	67887373	BIDIR_1296
chr10	67918390	67921905	BIDIR_1297
chr10	68073545	68076715	BIDIR_1298
chr10	68331268	68336916	BIDIR_1299
chr10	68340585	68345807	BIDIR_1300
chr10	68405788	68408040	BIDIR_1301
chr10	68527523	68529863	BIDIR_1302
chr10	68600254	68602426	BIDIR_1303
chr10	68719775	68722712	BIDIR_1304
chr10	68827530	68828452	BIDIR_1305
chr10	68898204	68902456	BIDIR_1306
chr10	68953457	68959647	BIDIR_1307
chr10	69122033	69127232	BIDIR_1308
chr10	69178916	69181689	BIDIR_1309
chr10	69221434	69224652	BIDIR_1310
chr10	69316258	69322006	BIDIR_1311
chr10	69353578	69358774	BIDIR_1312
chr10	70109381	70114765	BIDIR_1313
chr10	70145412	70147246	BIDIR_1314
chr10	70170514	70172138	BIDIR_1315
chr10	70233429	70233877	BIDIR_1316
chr10	70404144	70405548	BIDIR_1317
chr10	70823177	70828273	BIDIR_1318
chr10	70879619	70882731	BIDIR_1319
chr10	70888565	70893478	BIDIR_1320
chr10	71377252	71377964	BIDIR_1321
chr10	71851251	71851911	BIDIR_1322
chr10	71875147	71880044	BIDIR_1323
chr10	72215148	72218221	BIDIR_1324
chr10	72273923	72278149	BIDIR_1325
chr10	72297468	72302232	BIDIR_1326
chr10	72328841	72336827	BIDIR_1327
chr10	72354009	72361506	BIDIR_1328
chr10	73096974	73097326	BIDIR_1329
chr10	73168118	73169882	BIDIR_1330
chr10	73258178	73261562	BIDIR_1331
chr10	73267231	73269099	BIDIR_1332
chr10	73495176	73496024	BIDIR_1333
chr10	73595640	73596350	BIDIR_1334
chr10	73625981	73632728	BIDIR_1335
chr10	73673106	73677438	BIDIR_1336
chr10	73729522	73730514	BIDIR_1337
chr10	73730561	73732981	BIDIR_1338
chr10	73744371	73745803	BIDIR_1339
chr10	73801798	73801915	BIDIR_1340
chr10	73809475	73815525	BIDIR_1341
chr10	74151184	74152050	BIDIR_1342
chr10	74825254	74829810	BIDIR_1343
chr10	75037005	75038561	BIDIR_1344
chr10	75111202	75113129	BIDIR_1345
chr10	75228462	75235957	BIDIR_1346
chr10	75408982	75411212	BIDIR_1347
chr10	77836450	77836646	BIDIR_1348
chr10	77926811	77927931	BIDIR_1349
chr10	78029515	78034851	BIDIR_1350
chr10	78972538	78975030	BIDIR_1351
chr10	79347468	79350316	BIDIR_1352
chr10	79512982	79516102	BIDIR_1353
chr10	79801035	79801273	BIDIR_1354
chr10	79814970	79815782	BIDIR_1355
chr10	79824768	79828847	BIDIR_1356
chr10	79838345	79841357	BIDIR_1357
chr10	79850878	79853105	BIDIR_1358
chr10	80078645	80081273	BIDIR_1359
chr10	80186867	80188567	BIDIR_1360
chr10	80205470	80206425	BIDIR_1361
chr10	80247757	80249179	BIDIR_1362
chr10	80408330	80410248	BIDIR_1363
chr10	84138948	84140746	BIDIR_1364
chr10	86017958	86018716	BIDIR_1365
chr10	86166665	86172495	BIDIR_1366
chr10	86520340	86521792	BIDIR_1367
chr10	86756638	86758380	BIDIR_1368
chr10	86960637	86965879	BIDIR_1369
chr10	86968481	86974611	BIDIR_1370
chr10	87027601	87029521	BIDIR_1371
chr10	87092035	87097579	BIDIR_1372
chr10	87165597	87170847	BIDIR_1373
chr10	87234976	87237204	BIDIR_1374
chr10	87341306	87345632	BIDIR_1375
chr10	87354633	87359971	BIDIR_1376
chr10	87503880	87504028	BIDIR_1377
chr10	87504465	87506597	BIDIR_1378
chr10	87818312	87820636	BIDIR_1379
chr10	87861281	87866746	BIDIR_1380
chr10	87878521	87881319	BIDIR_1381
chr10	88061907	88069565	BIDIR_1382
chr10	88113696	88117188	BIDIR_1383
chr10	88312111	88316301	BIDIR_1384
chr10	88350623	88350861	BIDIR_1385
chr10	88880050	88882954	BIDIR_1386
chr10	88989871	88994089	BIDIR_1387
chr10	89409145	89416293	BIDIR_1388
chr10	89642948	89645572	BIDIR_1389
chr10	89701589	89702563	BIDIR_1390
chr10	90943730	90948593	BIDIR_1391
chr10	91163011	91165785	BIDIR_1392
chr10	91322050	91325064	BIDIR_1393
chr10	91409234	91412498	BIDIR_1394
chr10	91417850	91424412	BIDIR_1395
chr10	91514801	91520393	BIDIR_1396
chr10	91798291	91799921	BIDIR_1397
chr10	91806248	91809858	BIDIR_1398
chr10	91922755	91925235	BIDIR_1399
chr10	92041941	92046246	BIDIR_1400
chr10	92114892	92116188	BIDIR_1401
chr10	92418660	92420552	BIDIR_1402
chr10	92574095	92578358	BIDIR_1403
chr10	92590355	92594487	BIDIR_1404
chr10	93496611	93497927	BIDIR_1405
chr10	93702365	93702959	BIDIR_1406
chr10	93930356	93932241	BIDIR_1407
chr10	93954363	93961915	BIDIR_1408
chr10	94544461	94546488	BIDIR_1409
chr10	94698117	94701905	BIDIR_1410
chr10	95808598	95809198	BIDIR_1411
chr10	96043582	96047994	BIDIR_1412
chr10	96089633	96090811	BIDIR_1413
chr10	96129714	96133696	BIDIR_1414
chr10	96341202	96345228	BIDIR_1415
chr10	96586216	96589917	BIDIR_1416
chr10	96829900	96834823	BIDIR_1417
chr10	96995956	96998037	BIDIR_1418
chr10	97102755	97104739	BIDIR_1419
chr10	97163028	97165830	BIDIR_1420
chr10	97186237	97190989	BIDIR_1421
chr10	97321863	97326210	BIDIR_1422
chr10	97425039	97426190	BIDIR_1423
chr10	97433444	97437735	BIDIR_1424
chr10	97446017	97446130	BIDIR_1425
chr10	97457370	97458323	BIDIR_1426
chr10	97498923	97499897	BIDIR_1427
chr10	97673188	97679676	BIDIR_1428
chr10	97708797	97714319	BIDIR_1429
chr10	97736345	97738432	BIDIR_1430
chr10	98134623	98136147	BIDIR_1431
chr10	98446320	98449188	BIDIR_1432
chr10	99390389	99398271	BIDIR_1433
chr10	99430824	99431411	BIDIR_1434
chr10	99620943	99622081	BIDIR_1435
chr10	99731446	99734845	BIDIR_1436
chr10	99930354	99935220	BIDIR_1437
chr10	99957141	99963905	BIDIR_1438
chr10	100045866	100046882	BIDIR_1439
chr10	100186029	100188297	BIDIR_1440
chr10	100205214	100206154	BIDIR_1441
chr10	100267638	100268256	BIDIR_1442
chr10	100285281	100291019	BIDIR_1443
chr10	100342280	100348422	BIDIR_1444
chr10	100370019	100376081	BIDIR_1445
chr10	100506076	100512046	BIDIR_1446
chr10	100535942	100537274	BIDIR_1447
chr10	100654096	100656588	BIDIR_1448
chr10	100912962	100915142	BIDIR_1449
chr10	100962677	100969591	BIDIR_1450
chr10	100984201	100987515	BIDIR_1451
chr10	100987542	100989808	BIDIR_1452
chr10	100993236	101003424	BIDIR_1453
chr10	101006657	101008699	BIDIR_1454
chr10	101041241	101045941	BIDIR_1455
chr10	101061241	101065607	BIDIR_1456
chr10	101563476	101568779	BIDIR_1457
chr10	101588320	101589522	BIDIR_1458
chr10	101601335	101601497	BIDIR_1459
chr10	101609662	101610663	BIDIR_1460
chr10	101692763	101695295	BIDIR_1461
chr10	101781893	101786991	BIDIR_1462
chr10	101818465	101819067	BIDIR_1463
chr10	101843920	101845921	BIDIR_1464
chr10	102075926	102077631	BIDIR_1465
chr10	102114431	102120473	BIDIR_1466
chr10	102132449	102135061	BIDIR_1467
chr10	102388246	102394109	BIDIR_1468
chr10	102432574	102436511	BIDIR_1469
chr10	102448129	102454798	BIDIR_1470
chr10	102458801	102461394	BIDIR_1471
chr10	102477045	102479228	BIDIR_1472
chr10	102501854	102503961	BIDIR_1473
chr10	102672547	102674913	BIDIR_1474
chr10	102714397	102715759	BIDIR_1475
chr10	102775997	102778841	BIDIR_1476
chr10	102854209	102856441	BIDIR_1477
chr10	102917645	102918335	BIDIR_1478
chr10	103192154	103194482	BIDIR_1479
chr10	103351140	103351339	BIDIR_1480
chr10	103365913	103374549	BIDIR_1481
chr10	103385782	103392348	BIDIR_1482
chr10	103396475	103397413	BIDIR_1483
chr10	103591967	103594026	BIDIR_1484
chr10	103750913	103756511	BIDIR_1485
chr10	104122057	104123307	BIDIR_1486
chr10	104267464	104270568	BIDIR_1487
chr10	104303409	104306491	BIDIR_1488
chr10	104323363	104330127	BIDIR_1489
chr10	105685288	105687992	BIDIR_1490
chr10	109923553	109923917	BIDIR_1491
chr10	110005713	110013067	BIDIR_1492
chr10	110072310	110077212	BIDIR_1493
chr10	110209260	110216932	BIDIR_1494
chr10	110225812	110228538	BIDIR_1495
chr10	110287365	110290730	BIDIR_1496
chr10	110304920	110310310	BIDIR_1497
chr10	110497906	110499246	BIDIR_1498
chr10	110562751	110569918	BIDIR_1499
chr10	110871794	110875224	BIDIR_1500
chr10	110899215	110900797	BIDIR_1501
chr10	110918114	110919366	BIDIR_1502
chr10	110919369	110920799	BIDIR_1503
chr10	110935949	110937255	BIDIR_1504
chr10	112446803	112448569	BIDIR_1505
chr10	112950246	112955436	BIDIR_1506
chr10	113853918	113858616	BIDIR_1507
chr10	114228672	114231394	BIDIR_1508
chr10	114304995	114305135	BIDIR_1509
chr10	114740383	114748035	BIDIR_1510
chr10	114801581	114802452	BIDIR_1511
chr10	114820944	114825619	BIDIR_1512
chr10	115459173	115461955	BIDIR_1513
chr10	116203756	116211202	BIDIR_1514
chr10	116271471	116274909	BIDIR_1515
chr10	117375440	117379420	BIDIR_1516
chr10	118046820	118048160	BIDIR_1517
chr10	118342324	118344581	BIDIR_1518
chr10	118754970	118755816	BIDIR_1519
chr10	118783489	118785211	BIDIR_1520
chr10	119080373	119088084	BIDIR_1521
chr10	119137984	119141663	BIDIR_1522
chr10	119165714	119165853	BIDIR_1523
chr10	119178812	119186235	BIDIR_1524
chr10	119207570	119214248	BIDIR_1525
chr10	119512642	119520578	BIDIR_1526
chr10	119542537	119543605	BIDIR_1527
chr10	119594875	119603331	BIDIR_1528
chr10	119651036	119652729	BIDIR_1529
chr10	119726046	119727158	BIDIR_1530
chr10	119829150	119829403	BIDIR_1531
chr10	119872316	119875831	BIDIR_1532
chr10	119892729	119893839	BIDIR_1533
chr10	120354395	120355091	BIDIR_1534
chr10	120851179	120852659	BIDIR_1535
chr10	121926017	121930059	BIDIR_1536
chr10	121951965	121952506	BIDIR_1537
chr10	122379124	122381004	BIDIR_1538
chr10	122879632	122881916	BIDIR_1539
chr10	122910609	122915613	BIDIR_1540
chr10	122979054	122980400	BIDIR_1541
chr10	122990390	122990805	BIDIR_1542
chr10	123008912	123010136	BIDIR_1543
chr10	123135969	123136659	BIDIR_1544
chr10	123546330	123551633	BIDIR_1545
chr10	124614141	124619291	BIDIR_1546
chr10	124644536	124651456	BIDIR_1547
chr10	124797470	124803290	BIDIR_1548
chr10	124916863	124917591	BIDIR_1549
chr10	125718323	125719493	BIDIR_1550
chr10	125719514	125720788	BIDIR_1551
chr10	125775821	125776074	BIDIR_1552
chr10	125819739	125819905	BIDIR_1553
chr10	125823545	125824503	BIDIR_1554
chr10	128078232	128081610	BIDIR_1555
chr10	128085855	128086444	BIDIR_1556
chr10	129467240	129467542	BIDIR_1557
chr10	129580294	129586916	BIDIR_1558
chr10	129756831	129760023	BIDIR_1559
chr10	129837004	129844684	BIDIR_1560
chr10	130106008	130111666	BIDIR_1561
chr10	130136374	130137786	BIDIR_1562
chr10	131961315	131967682	BIDIR_1563
chr10	132331766	132333130	BIDIR_1564
chr10	132446473	132450139	BIDIR_1565
chr10	132537786	132538606	BIDIR_1566
chr10	132780213	132786147	BIDIR_1567
chr10	133305893	133312337	BIDIR_1568
chr10	133323861	133324281	BIDIR_1569
chr10	133373198	133376179	BIDIR_1570
chr10	133416713	133424617	BIDIR_1571
chr10	133567132	133569958	BIDIR_1572
chr10	133603770	133610223	BIDIR_1573
chr10	133646836	133649964	BIDIR_1574
chr11	193077	196073	BIDIR_1575
chr11	196760	203756	BIDIR_1576
chr11	236089	236931	BIDIR_1577
chr11	236975	238093	BIDIR_1578
chr11	296874	299526	BIDIR_1579
chr11	307706	314039	BIDIR_1580
chr11	318019	320860	BIDIR_1581
chr11	354874	362305	BIDIR_1582
chr11	404000	405816	BIDIR_1583
chr11	491162	494511	BIDIR_1584
chr11	515698	517025	BIDIR_1585
chr11	562855	568457	BIDIR_1586
chr11	571729	576843	BIDIR_1587
chr11	609158	616564	BIDIR_1588
chr11	625435	627181	BIDIR_1589
chr11	695590	697488	BIDIR_1590
chr11	747463	748453	BIDIR_1591
chr11	765012	769021	BIDIR_1592
chr11	775975	777487	BIDIR_1593
chr11	777577	780199	BIDIR_1594
chr11	784138	790474	BIDIR_1595
chr11	797510	800860	BIDIR_1596
chr11	805231	811250	BIDIR_1597
chr11	865939	869777	BIDIR_1598
chr11	909600	912486	BIDIR_1599
chr11	928036	929748	BIDIR_1600
chr11	964972	966910	BIDIR_1601
chr11	1309707	1311071	BIDIR_1602
chr11	1462689	1467237	BIDIR_1603
chr11	1763927	1765876	BIDIR_1604
chr11	1979319	1987097	BIDIR_1605
chr11	2377544	2377992	BIDIR_1606
chr11	2396885	2401439	BIDIR_1607
chr11	2601437	2604723	BIDIR_1608
chr11	2639681	2642503	BIDIR_1609
chr11	2681683	2686445	BIDIR_1610
chr11	2693700	2698470	BIDIR_1611
chr11	2698565	2702837	BIDIR_1612
chr11	2992329	2996010	BIDIR_1613
chr11	3390907	3391915	BIDIR_1614
chr11	3433486	3435120	BIDIR_1615
chr11	3510405	3513781	BIDIR_1616
chr11	3553806	3556540	BIDIR_1617
chr11	3653836	3657272	BIDIR_1618
chr11	3797723	3798973	BIDIR_1619
chr11	3826371	3826977	BIDIR_1620
chr11	3840959	3845230	BIDIR_1621
chr11	3853573	3855663	BIDIR_1622
chr11	3948915	3953436	BIDIR_1623
chr11	4089874	4097176	BIDIR_1624
chr11	4586944	4588866	BIDIR_1625
chr11	4594038	4595988	BIDIR_1626
chr11	5624476	5626978	BIDIR_1627
chr11	6199223	6201149	BIDIR_1628
chr11	6393399	6396593	BIDIR_1629
chr11	6418985	6420192	BIDIR_1630
chr11	6479843	6481479	BIDIR_1631
chr11	6481500	6487862	BIDIR_1632
chr11	6572024	6573409	BIDIR_1633
chr11	6683340	6683743	BIDIR_1634
chr11	7987336	7987784	BIDIR_1635
chr11	8267137	8273074	BIDIR_1636
chr11	8682791	8684209	BIDIR_1637
chr11	8689872	8693351	BIDIR_1638
chr11	8768777	8772273	BIDIR_1639
chr11	8917275	8922883	BIDIR_1640
chr11	8960269	8967640	BIDIR_1641
chr11	8976283	8980575	BIDIR_1642
chr11	9250752	9251040	BIDIR_1643
chr11	9314593	9315143	BIDIR_1644
chr11	9455552	9463304	BIDIR_1645
chr11	9571312	9574755	BIDIR_1646
chr11	9900423	9903991	BIDIR_1647
chr11	9926214	9932308	BIDIR_1648
chr11	10069149	10071541	BIDIR_1649
chr11	10505625	10511672	BIDIR_1650
chr11	10540530	10540794	BIDIR_1651
chr11	10541235	10542379	BIDIR_1652
chr11	10748347	10752673	BIDIR_1653
chr11	10779545	10779947	BIDIR_1654
chr11	10807275	10811524	BIDIR_1655
chr11	10856667	10861010	BIDIR_1656
chr11	11841755	11845183	BIDIR_1657
chr11	11959701	11966255	BIDIR_1658
chr11	13276651	13279509	BIDIR_1659
chr11	13387265	13387995	BIDIR_1660
chr11	14519843	14521551	BIDIR_1661
chr11	14577746	14579708	BIDIR_1662
chr11	14640872	14643634	BIDIR_1663
chr11	14643722	14650192	BIDIR_1664
chr11	14871838	14878009	BIDIR_1665
chr11	14892205	14896647	BIDIR_1666
chr11	16738646	16741912	BIDIR_1667
chr11	16763582	16769241	BIDIR_1668
chr11	16865466	16866368	BIDIR_1669
chr11	17014414	17021797	BIDIR_1670
chr11	17207986	17214164	BIDIR_1671
chr11	17351526	17357166	BIDIR_1672
chr11	18013162	18013538	BIDIR_1673
chr11	18120954	18128334	BIDIR_1674
chr11	18266224	18273728	BIDIR_1675
chr11	18322268	18324292	BIDIR_1676
chr11	18394388	18398922	BIDIR_1677
chr11	18526602	18529605	BIDIR_1678
chr11	18634342	18637969	BIDIR_1679
chr11	18699699	18705311	BIDIR_1680
chr11	19195865	19196375	BIDIR_1681
chr11	19240333	19241655	BIDIR_1682
chr11	19401742	19403804	BIDIR_1683
chr11	19759923	19760083	BIDIR_1684
chr11	20382326	20385240	BIDIR_1685
chr11	20387529	20388919	BIDIR_1686
chr11	22625841	22626590	BIDIR_1687
chr11	22665063	22672114	BIDIR_1688
chr11	22810883	22815227	BIDIR_1689
chr11	22828679	22835583	BIDIR_1690
chr11	22859962	22860474	BIDIR_1691
chr11	23935282	23940253	BIDIR_1692
chr11	27506623	27506769	BIDIR_1693
chr11	27506851	27508025	BIDIR_1694
chr11	27514891	27515047	BIDIR_1695
chr11	28056814	28057006	BIDIR_1696
chr11	28108156	28109407	BIDIR_1697
chr11	28330557	28336457	BIDIR_1698
chr11	30322856	30325029	BIDIR_1699
chr11	31509766	31510718	BIDIR_1700
chr11	31575177	31581653	BIDIR_1701
chr11	31783497	31790767	BIDIR_1702
chr11	32091073	32093981	BIDIR_1703
chr11	32162792	32163408	BIDIR_1704
chr11	32392919	32396629	BIDIR_1705
chr11	32417010	32422432	BIDIR_1706
chr11	32583132	32590338	BIDIR_1707
chr11	33036942	33043277	BIDIR_1708
chr11	33161491	33162978	BIDIR_1709
chr11	33256671	33261349	BIDIR_1710
chr11	33774698	33775754	BIDIR_1711
chr11	34148413	34150986	BIDIR_1712
chr11	34438933	34441105	BIDIR_1713
chr11	34477081	34480499	BIDIR_1714
chr11	34916129	34918169	BIDIR_1715
chr11	36144213	36151795	BIDIR_1716
chr11	36409199	36411041	BIDIR_1717
chr11	36566087	36572200	BIDIR_1718
chr11	36579760	36583543	BIDIR_1719
chr11	36617565	36623079	BIDIR_1720
chr11	36683480	36691040	BIDIR_1721
chr11	42875350	42882133	BIDIR_1722
chr11	43358506	43360466	BIDIR_1723
chr11	44565103	44565662	BIDIR_1724
chr11	45128432	45130190	BIDIR_1725
chr11	45385661	45389101	BIDIR_1726
chr11	45905797	45911959	BIDIR_1727
chr11	45917713	45918627	BIDIR_1728
chr11	45928715	45929921	BIDIR_1729
chr11	46120985	46127999	BIDIR_1730
chr11	46360842	46363756	BIDIR_1731
chr11	46382230	46385350	BIDIR_1732
chr11	46428782	46429064	BIDIR_1733
chr11	46451806	46451968	BIDIR_1734
chr11	46584507	46585855	BIDIR_1735
chr11	46594023	46594284	BIDIR_1736
chr11	46611329	46617227	BIDIR_1737
chr11	46617275	46620381	BIDIR_1738
chr11	46674527	46677509	BIDIR_1739
chr11	46700429	46701788	BIDIR_1740
chr11	46846410	46847804	BIDIR_1741
chr11	46853222	46858944	BIDIR_1742
chr11	46936688	46938258	BIDIR_1743
chr11	47175571	47179471	BIDIR_1744
chr11	47214941	47218127	BIDIR_1745
chr11	47248299	47250967	BIDIR_1746
chr11	47268578	47272268	BIDIR_1747
chr11	47328334	47334476	BIDIR_1748
chr11	47400969	47401115	BIDIR_1749
chr11	47415903	47421633	BIDIR_1750
chr11	47426473	47426883	BIDIR_1751
chr11	47579073	47580679	BIDIR_1752
chr11	47642654	47643182	BIDIR_1753
chr11	47711963	47715486	BIDIR_1754
chr11	47767341	47774026	BIDIR_1755
chr11	47847456	47850471	BIDIR_1756
chr11	57324952	57326088	BIDIR_1757
chr11	57335892	57337232	BIDIR_1758
chr11	57422070	57429323	BIDIR_1759
chr11	57477534	57479175	BIDIR_1760
chr11	57514552	57517252	BIDIR_1761
chr11	57530754	57532158	BIDIR_1762
chr11	57566706	57571372	BIDIR_1763
chr11	57641197	57641375	BIDIR_1764
chr11	57657743	57659011	BIDIR_1765
chr11	57666877	57668985	BIDIR_1766
chr11	57701182	57703708	BIDIR_1767
chr11	57712323	57713520	BIDIR_1768
chr11	57740378	57744641	BIDIR_1769
chr11	58577357	58581552	BIDIR_1770
chr11	59101913	59108488	BIDIR_1771
chr11	59126316	59133972	BIDIR_1772
chr11	59142350	59148251	BIDIR_1773
chr11	59204855	59212163	BIDIR_1774
chr11	59549072	59557712	BIDIR_1775
chr11	59615450	59619754	BIDIR_1776
chr11	59669037	59671208	BIDIR_1777
chr11	59781411	59783247	BIDIR_1778
chr11	59818231	59822323	BIDIR_1779
chr11	59839561	59843901	BIDIR_1780
chr11	59849993	59855621	BIDIR_1781
chr11	60621895	60626857	BIDIR_1782
chr11	60906585	60907096	BIDIR_1783
chr11	60934596	60939570	BIDIR_1784
chr11	61004885	61006627	BIDIR_1785
chr11	61127851	61131076	BIDIR_1786
chr11	61161108	61166778	BIDIR_1787
chr11	61248982	61253904	BIDIR_1788
chr11	61361679	61362283	BIDIR_1789
chr11	61362373	61363881	BIDIR_1790
chr11	61397699	61402330	BIDIR_1791
chr11	61428921	61431320	BIDIR_1792
chr11	61493069	61494350	BIDIR_1793
chr11	61498949	61499797	BIDIR_1794
chr11	61503240	61508719	BIDIR_1795
chr11	61508748	61509508	BIDIR_1796
chr11	61831685	61839371	BIDIR_1797
chr11	61871003	61873378	BIDIR_1798
chr11	62123651	62125078	BIDIR_1799
chr11	62337447	62338949	BIDIR_1800
chr11	62392199	62398449	BIDIR_1801
chr11	62546806	62552502	BIDIR_1802
chr11	62573891	62575051	BIDIR_1803
chr11	62591523	62593693	BIDIR_1804
chr11	62598939	62605495	BIDIR_1805
chr11	62612740	62617502	BIDIR_1806
chr11	62639207	62641021	BIDIR_1807
chr11	62652326	62653776	BIDIR_1808
chr11	62665311	62670905	BIDIR_1809
chr11	62671672	62679520	BIDIR_1810
chr11	62707675	62711208	BIDIR_1811
chr11	62727457	62731780	BIDIR_1812
chr11	62738029	62739243	BIDIR_1813
chr11	62747226	62749202	BIDIR_1814
chr11	62750738	62755579	BIDIR_1815
chr11	62767833	62773425	BIDIR_1816
chr11	62787401	62793399	BIDIR_1817
chr11	62805043	62808675	BIDIR_1818
chr11	62832233	62835849	BIDIR_1819
chr11	62837429	62842267	BIDIR_1820
chr11	62856108	62857378	BIDIR_1821
chr11	63549471	63556067	BIDIR_1822
chr11	63582517	63583209	BIDIR_1823
chr11	63670926	63672572	BIDIR_1824
chr11	63681449	63682901	BIDIR_1825
chr11	63756699	63763083	BIDIR_1826
chr11	63938579	63941593	BIDIR_1827
chr11	63998420	63998557	BIDIR_1828
chr11	64165275	64166113	BIDIR_1829
chr11	64185271	64187747	BIDIR_1830
chr11	64203435	64210081	BIDIR_1831
chr11	64221342	64226254	BIDIR_1832
chr11	64269452	64269827	BIDIR_1833
chr11	64284338	64288090	BIDIR_1834
chr11	64304195	64305523	BIDIR_1835
chr11	64314378	64319102	BIDIR_1836
chr11	64325697	64327069	BIDIR_1837
chr11	64340203	64340955	BIDIR_1838
chr11	64742936	64749590	BIDIR_1839
chr11	64803214	64803513	BIDIR_1840
chr11	64810735	64810905	BIDIR_1841
chr11	64858670	64859880	BIDIR_1842
chr11	64877983	64883810	BIDIR_1843
chr11	64933047	64935893	BIDIR_1844
chr11	64937652	64938806	BIDIR_1845
chr11	65012976	65017148	BIDIR_1846
chr11	65084040	65089623	BIDIR_1847
chr11	65095912	65098317	BIDIR_1848
chr11	65115103	65122134	BIDIR_1849
chr11	65134519	65138365	BIDIR_1850
chr11	65180990	65181834	BIDIR_1851
chr11	65259183	65267101	BIDIR_1852
chr11	65333518	65335315	BIDIR_1853
chr11	65366984	65367467	BIDIR_1854
chr11	65380554	65386636	BIDIR_1855
chr11	65455285	65457285	BIDIR_1856
chr11	65494227	65501321	BIDIR_1857
chr11	65507432	65513249	BIDIR_1858
chr11	65534816	65542592	BIDIR_1859
chr11	65546708	65547018	BIDIR_1860
chr11	65550223	65555027	BIDIR_1861
chr11	65570458	65576037	BIDIR_1862
chr11	65614221	65616311	BIDIR_1863
chr11	65637978	65639640	BIDIR_1864
chr11	65650920	65653595	BIDIR_1865
chr11	65707022	65712251	BIDIR_1866
chr11	65779954	65787062	BIDIR_1867
chr11	65787132	65790868	BIDIR_1868
chr11	65856208	65860432	BIDIR_1869
chr11	65866006	65869298	BIDIR_1870
chr11	65900526	65900711	BIDIR_1871
chr11	65919062	65920287	BIDIR_1872
chr11	65959963	65964023	BIDIR_1873
chr11	66002078	66006140	BIDIR_1874
chr11	66051781	66053639	BIDIR_1875
chr11	66257293	66261611	BIDIR_1876
chr11	66267557	66270558	BIDIR_1877
chr11	66312112	66313091	BIDIR_1878
chr11	66317044	66318810	BIDIR_1879
chr11	66343279	66347990	BIDIR_1880
chr11	66372476	66378116	BIDIR_1881
chr11	66423173	66430241	BIDIR_1882
chr11	66480249	66481907	BIDIR_1883
chr11	66546238	66547316	BIDIR_1884
chr11	66560260	66566408	BIDIR_1885
chr11	66637511	66643909	BIDIR_1886
chr11	66655807	66658355	BIDIR_1887
chr11	66677887	66682495	BIDIR_1888
chr11	66699217	66704107	BIDIR_1889
chr11	66716069	66724404	BIDIR_1890
chr11	66744735	66746227	BIDIR_1891
chr11	66846552	66848419	BIDIR_1892
chr11	66857063	66863887	BIDIR_1893
chr11	67239705	67245027	BIDIR_1894
chr11	67267229	67270783	BIDIR_1895
chr11	67276994	67279690	BIDIR_1896
chr11	67286556	67290278	BIDIR_1897
chr11	67312592	67318706	BIDIR_1898
chr11	67347932	67353596	BIDIR_1899
chr11	67391687	67391985	BIDIR_1900
chr11	67410090	67415677	BIDIR_1901
chr11	67425604	67428493	BIDIR_1902
chr11	67435401	67435509	BIDIR_1903
chr11	67449871	67452729	BIDIR_1904
chr11	67458754	67464794	BIDIR_1905
chr11	67482499	67483025	BIDIR_1906
chr11	67491108	67491767	BIDIR_1907
chr11	67507280	67511276	BIDIR_1908
chr11	67544021	67545739	BIDIR_1909
chr11	67579960	67586030	BIDIR_1910
chr11	67599052	67606706	BIDIR_1911
chr11	67606935	67608237	BIDIR_1912
chr11	67611382	67615664	BIDIR_1913
chr11	67625937	67631302	BIDIR_1914
chr11	67644734	67650730	BIDIR_1915
chr11	67661700	67662622	BIDIR_1916
chr11	67785113	67791766	BIDIR_1917
chr11	67805336	67811393	BIDIR_1918
chr11	67884070	67886110	BIDIR_1919
chr11	68029276	68031796	BIDIR_1920
chr11	68049560	68055325	BIDIR_1921
chr11	68271973	68278285	BIDIR_1922
chr11	68460751	68463821	BIDIR_1923
chr11	68837579	68842792	BIDIR_1924
chr11	68903850	68905422	BIDIR_1925
chr11	68973356	68980986	BIDIR_1926
chr11	70203162	70205806	BIDIR_1927
chr11	70389325	70391177	BIDIR_1928
chr11	71164479	71168697	BIDIR_1929
chr11	71448431	71454338	BIDIR_1930
chr11	71497313	71502483	BIDIR_1931
chr11	71787510	71789090	BIDIR_1932
chr11	71928447	71929927	BIDIR_1933
chr11	72040293	72041619	BIDIR_1934
chr11	72079889	72080693	BIDIR_1935
chr11	72102915	72103297	BIDIR_1936
chr11	72111344	72114741	BIDIR_1937
chr11	72221498	72224972	BIDIR_1938
chr11	72236594	72241558	BIDIR_1939
chr11	72407685	72407797	BIDIR_1940
chr11	72783529	72783655	BIDIR_1941
chr11	72793705	72797785	BIDIR_1942
chr11	72829635	72836744	BIDIR_1943
chr11	73141900	73148321	BIDIR_1944
chr11	73397474	73400486	BIDIR_1945
chr11	73421958	73424624	BIDIR_1946
chr11	73598112	73602222	BIDIR_1947
chr11	73662819	73669003	BIDIR_1948
chr11	73761074	73761563	BIDIR_1949
chr11	73787873	73789389	BIDIR_1950
chr11	73876698	73878610	BIDIR_1951
chr11	73982844	73986612	BIDIR_1952
chr11	74171019	74172340	BIDIR_1953
chr11	74290389	74294309	BIDIR_1954
chr11	74323816	74325594	BIDIR_1955
chr11	74398433	74399236	BIDIR_1956
chr11	74492618	74495578	BIDIR_1957
chr11	74748848	74751826	BIDIR_1958
chr11	74798013	74799911	BIDIR_1959
chr11	74894472	74897902	BIDIR_1960
chr11	74947231	74950977	BIDIR_1961
chr11	74988542	74990551	BIDIR_1962
chr11	75420862	75423740	BIDIR_1963
chr11	75430629	75434639	BIDIR_1964
chr11	75583878	75589956	BIDIR_1965
chr11	75768732	75769780	BIDIR_1966
chr11	76234066	76235902	BIDIR_1967
chr11	76379992	76382194	BIDIR_1968
chr11	76445017	76447853	BIDIR_1969
chr11	76782312	76785072	BIDIR_1970
chr11	77066970	77069116	BIDIR_1971
chr11	77474063	77475354	BIDIR_1972
chr11	77637806	77640014	BIDIR_1973
chr11	77818266	77823873	BIDIR_1974
chr11	77884467	77886705	BIDIR_1975
chr11	77889588	77893842	BIDIR_1976
chr11	77994668	77995821	BIDIR_1977
chr11	78079862	78080666	BIDIR_1978
chr11	78126325	78126467	BIDIR_1979
chr11	78139291	78141126	BIDIR_1980
chr11	78170527	78177427	BIDIR_1981
chr11	78187386	78189198	BIDIR_1982
chr11	78207230	78214750	BIDIR_1983
chr11	78417820	78418071	BIDIR_1984
chr11	82901735	82902915	BIDIR_1985
chr11	82953483	82955594	BIDIR_1986
chr11	83071897	83072337	BIDIR_1987
chr11	83156318	83158526	BIDIR_1988
chr11	83193711	83195119	BIDIR_1989
chr11	83282823	83288694	BIDIR_1990
chr11	84948982	84949808	BIDIR_1991
chr11	85483720	85484232	BIDIR_1992
chr11	85628572	85631496	BIDIR_1993
chr11	85647294	85647918	BIDIR_1994
chr11	85656553	85657563	BIDIR_1995
chr11	85665129	85669768	BIDIR_1996
chr11	86244383	86247315	BIDIR_1997
chr11	86443614	86448318	BIDIR_1998
chr11	87037933	87039225	BIDIR_1999
chr11	88176501	88176685	BIDIR_2000
[truncated: 8,879 more rows]
