# Supplementary material for: Combining signal and sequence to detect RNA polymerase initiation in ATAC-seq data
Source: PLoS One. 2020 Apr 30;15(4):e0232332. doi: 10.1371/journal.pone.0232332 (PMC7192442; doi:10.1371/journal.pone.0232332)
Supplement: S3 File — (ZIP) [file pone.0232332.s013.zip › bidir_annotations/fstitch_annotations/LNCaP_merged_fstitch_short_bidirs.bed]

chr1	10452	16945	BIDIR_1
chr1	28042	35044	BIDIR_2
chr1	181682	187369	BIDIR_3
chr1	199149	204356	BIDIR_4
chr1	204696	205560	BIDIR_5
chr1	261575	266849	BIDIR_6
chr1	405932	407339	BIDIR_7
chr1	625749	634924	BIDIR_8
chr1	777664	778688	BIDIR_9
chr1	817370	822298	BIDIR_10
chr1	826146	827522	BIDIR_11
chr1	827590	829554	BIDIR_12
chr1	870026	870400	BIDIR_13
chr1	904782	905609	BIDIR_14
chr1	940933	948215	BIDIR_15
chr1	959256	961365	BIDIR_16
chr1	965719	966481	BIDIR_17
chr1	974049	976345	BIDIR_18
chr1	980655	980815	BIDIR_19
chr1	998119	1000097	BIDIR_20
chr1	1000390	1002719	BIDIR_21
chr1	1012717	1014562	BIDIR_22
chr1	1065500	1070966	BIDIR_23
chr1	1072526	1074306	BIDIR_24
chr1	1079661	1082373	BIDIR_25
chr1	1082733	1084223	BIDIR_26
chr1	1084677	1086065	BIDIR_27
chr1	1088144	1089444	BIDIR_28
chr1	1152871	1167103	BIDIR_29
chr1	1246722	1250543	BIDIR_30
chr1	1271582	1276024	BIDIR_31
chr1	1291046	1293290	BIDIR_32
chr1	1304652	1305260	BIDIR_33
chr1	1307930	1314775	BIDIR_34
chr1	1324687	1326237	BIDIR_35
chr1	1331461	1339167	BIDIR_36
chr1	1346104	1352688	BIDIR_37
chr1	1375207	1377778	BIDIR_38
chr1	1417987	1418851	BIDIR_39
chr1	1429571	1437135	BIDIR_40
chr1	1468869	1475172	BIDIR_41
chr1	1505270	1506233	BIDIR_42
chr1	1509684	1513591	BIDIR_43
chr1	1531367	1538187	BIDIR_44
chr1	1574863	1577781	BIDIR_45
chr1	1599432	1603598	BIDIR_46
chr1	1609971	1619598	BIDIR_47
chr1	1632430	1638018	BIDIR_48
chr1	1657635	1665319	BIDIR_49
chr1	1699938	1703678	BIDIR_50
chr1	1723193	1724837	BIDIR_51
chr1	1743909	1752091	BIDIR_52
chr1	1756416	1761358	BIDIR_53
chr1	1775595	1785476	BIDIR_54
chr1	1891154	1893515	BIDIR_55
chr1	1897914	1903734	BIDIR_56
chr1	1915859	1918733	BIDIR_57
chr1	2049044	2051840	BIDIR_58
chr1	2179711	2187029	BIDIR_59
chr1	2224405	2228742	BIDIR_60
chr1	2308075	2313546	BIDIR_61
chr1	2391554	2392862	BIDIR_62
chr1	2401690	2409182	BIDIR_63
chr1	2409921	2412571	BIDIR_64
chr1	2412779	2413368	BIDIR_65
chr1	2480598	2483160	BIDIR_66
chr1	2501753	2509311	BIDIR_67
chr1	2526268	2527563	BIDIR_68
chr1	2556001	2557011	BIDIR_69
chr1	2584534	2587352	BIDIR_70
chr1	2589842	2592252	BIDIR_71
chr1	2651895	2656305	BIDIR_72
chr1	3451866	3456940	BIDIR_73
chr1	3485009	3490456	BIDIR_74
chr1	3547473	3547973	BIDIR_75
chr1	3625014	3626152	BIDIR_76
chr1	3630134	3631404	BIDIR_77
chr1	3735367	3737035	BIDIR_78
chr1	3747373	3747952	BIDIR_79
chr1	3766369	3768099	BIDIR_80
chr1	3768716	3772224	BIDIR_81
chr1	3774617	3782499	BIDIR_82
chr1	3796498	3801563	BIDIR_83
chr1	3857266	3861060	BIDIR_84
chr1	3885429	3890472	BIDIR_85
chr1	3900272	3903425	BIDIR_86
chr1	5992425	5993737	BIDIR_87
chr1	6023556	6028686	BIDIR_88
chr1	6101258	6102314	BIDIR_89
chr1	6127895	6128191	BIDIR_90
chr1	6199595	6200112	BIDIR_91
chr1	6205304	6207848	BIDIR_92
chr1	6217803	6224581	BIDIR_93
chr1	6236239	6237307	BIDIR_94
chr1	6305562	6305674	BIDIR_95
chr1	6393250	6399623	BIDIR_96
chr1	6429770	6429896	BIDIR_97
chr1	6458664	6463642	BIDIR_98
chr1	6550169	6555162	BIDIR_99
chr1	6555306	6555408	BIDIR_100
chr1	6576232	6577998	BIDIR_101
chr1	6579686	6579824	BIDIR_102
chr1	6579993	6581315	BIDIR_103
chr1	6585547	6592640	BIDIR_104
chr1	6600049	6602507	BIDIR_105
chr1	6602869	6604161	BIDIR_106
chr1	6613730	6615264	BIDIR_107
chr1	6631452	6638703	BIDIR_108
chr1	6701816	6703176	BIDIR_109
chr1	6779818	6786339	BIDIR_110
chr1	7680379	7682163	BIDIR_111
chr1	7768852	7772623	BIDIR_112
chr1	7778928	7784488	BIDIR_113
chr1	7845087	7850135	BIDIR_114
chr1	7951001	7957929	BIDIR_115
chr1	7959648	7963185	BIDIR_116
chr1	8026309	8033134	BIDIR_117
chr1	8258993	8260986	BIDIR_118
chr1	8409330	8409480	BIDIR_119
chr1	8412124	8413252	BIDIR_120
chr1	8414332	8416286	BIDIR_121
chr1	8419552	8425760	BIDIR_122
chr1	8697718	8704530	BIDIR_123
chr1	8750287	8750869	BIDIR_124
chr1	8786332	8786714	BIDIR_125
chr1	8817640	8820251	BIDIR_126
chr1	8878686	8881686	BIDIR_127
chr1	9159099	9165365	BIDIR_128
chr1	9180814	9185055	BIDIR_129
chr1	9233879	9236043	BIDIR_130
chr1	9427954	9430641	BIDIR_131
chr1	9535238	9541650	BIDIR_132
chr1	9677773	9690034	BIDIR_133
chr1	9724501	9726359	BIDIR_134
chr1	9726614	9731614	BIDIR_135
chr1	9739149	9742587	BIDIR_136
chr1	9824526	9829962	BIDIR_137
chr1	9835836	9837019	BIDIR_138
chr1	9842350	9852181	BIDIR_139
chr1	9853181	9853293	BIDIR_140
chr1	9908561	9914979	BIDIR_141
chr1	9939885	9946512	BIDIR_142
chr1	10032478	10035837	BIDIR_143
chr1	10208803	10214151	BIDIR_144
chr1	10384733	10387872	BIDIR_145
chr1	10430432	10431912	BIDIR_146
chr1	10449955	10454571	BIDIR_147
chr1	10459286	10459484	BIDIR_148
chr1	10469401	10476399	BIDIR_149
chr1	10633248	10637495	BIDIR_150
chr1	10671296	10671922	BIDIR_151
chr1	10676942	10678336	BIDIR_152
chr1	10679843	10680777	BIDIR_153
chr1	10724380	10724550	BIDIR_154
chr1	10725810	10726030	BIDIR_155
chr1	10778265	10780417	BIDIR_156
chr1	10787502	10792692	BIDIR_157
chr1	10792871	10794627	BIDIR_158
chr1	10796646	10797222	BIDIR_159
chr1	11009737	11015033	BIDIR_160
chr1	11058628	11066618	BIDIR_161
chr1	11071665	11072543	BIDIR_162
chr1	11081872	11085732	BIDIR_163
chr1	11098873	11104676	BIDIR_164
chr1	11262551	11265025	BIDIR_165
chr1	11654406	11656860	BIDIR_166
chr1	11667358	11670465	BIDIR_167
chr1	11670761	11675584	BIDIR_168
chr1	11736084	11740450	BIDIR_169
chr1	11785930	11793240	BIDIR_170
chr1	11802577	11808879	BIDIR_171
chr1	11843635	11847783	BIDIR_172
chr1	11908500	11916500	BIDIR_173
chr1	11924369	11926722	BIDIR_174
chr1	11934303	11936476	BIDIR_175
chr1	12019497	12020605	BIDIR_176
chr1	12475647	12482939	BIDIR_177
chr1	12614831	12616568	BIDIR_178
chr1	13694596	13702301	BIDIR_179
chr1	13748656	13750845	BIDIR_180
chr1	14350967	14351249	BIDIR_181
chr1	14354336	14356014	BIDIR_182
chr1	14358602	14363426	BIDIR_183
chr1	14371187	14371443	BIDIR_184
chr1	14389744	14391580	BIDIR_185
chr1	14393865	14394019	BIDIR_186
chr1	14395865	14397507	BIDIR_187
chr1	14403160	14403280	BIDIR_188
chr1	14412533	14419973	BIDIR_189
chr1	14497910	14499262	BIDIR_190
chr1	15152671	15154451	BIDIR_191
chr1	15167936	15168888	BIDIR_192
chr1	15304647	15309607	BIDIR_193
chr1	15315946	15317792	BIDIR_194
chr1	15320445	15327647	BIDIR_195
chr1	15489594	15493194	BIDIR_196
chr1	15569104	15576080	BIDIR_197
chr1	15577854	15578048	BIDIR_198
chr1	15616277	15618663	BIDIR_199
chr1	15739861	15740239	BIDIR_200
chr1	15827238	15828733	BIDIR_201
chr1	15847259	15853978	BIDIR_202
chr1	15885623	15889336	BIDIR_203
chr1	15936930	15943982	BIDIR_204
chr1	15953993	15954301	BIDIR_205
chr1	15975682	15977780	BIDIR_206
chr1	16206285	16207261	BIDIR_207
chr1	16236163	16237931	BIDIR_208
chr1	16352480	16353396	BIDIR_209
chr1	16393314	16398046	BIDIR_210
chr1	16399192	16399992	BIDIR_211
chr1	16401827	16403803	BIDIR_212
chr1	16451751	16453481	BIDIR_213
chr1	16459508	16460947	BIDIR_214
chr1	16499635	16500000	BIDIR_215
chr1	16510178	16517614	BIDIR_216
chr1	16548913	16549061	BIDIR_217
chr1	16558529	16563752	BIDIR_218
chr1	16611761	16614741	BIDIR_219
chr1	16620308	16624832	BIDIR_220
chr1	16664479	16669586	BIDIR_221
chr1	16681254	16681402	BIDIR_222
chr1	16705480	16713360	BIDIR_223
chr1	16738163	16744377	BIDIR_224
chr1	16753929	16761505	BIDIR_225
chr1	16858875	16859021	BIDIR_226
chr1	16887554	16889666	BIDIR_227
chr1	16893926	16898857	BIDIR_228
chr1	16902772	16908921	BIDIR_229
chr1	16947972	16952082	BIDIR_230
chr1	16972988	16976018	BIDIR_231
chr1	17027062	17027632	BIDIR_232
chr1	17233113	17234895	BIDIR_233
chr1	17436401	17441772	BIDIR_234
chr1	18903274	18903413	BIDIR_235
chr1	19210385	19215857	BIDIR_236
chr1	19218548	19220686	BIDIR_237
chr1	19237090	19240874	BIDIR_238
chr1	19251524	19254744	BIDIR_239
chr1	19263391	19270149	BIDIR_240
chr1	19285539	19285639	BIDIR_241
chr1	19312146	19313561	BIDIR_242
chr1	19331751	19337048	BIDIR_243
chr1	19424481	19424597	BIDIR_244
chr1	19485539	19493269	BIDIR_245
chr1	19596976	19598470	BIDIR_246
chr1	19676991	19682842	BIDIR_247
chr1	19799420	19802421	BIDIR_248
chr1	20249639	20252064	BIDIR_249
chr1	20254961	20258042	BIDIR_250
chr1	20479055	20485185	BIDIR_251
chr1	20485570	20491343	BIDIR_252
chr1	20495370	20499447	BIDIR_253
chr1	20508151	20512128	BIDIR_254
chr1	20633457	20636037	BIDIR_255
chr1	20642230	20646512	BIDIR_256
chr1	20646912	20655043	BIDIR_257
chr1	20661544	20664767	BIDIR_258
chr1	20786688	20787581	BIDIR_259
chr1	21022100	21022928	BIDIR_260
chr1	21064197	21064667	BIDIR_261
chr1	21176897	21180423	BIDIR_262
chr1	21428623	21428741	BIDIR_263
chr1	21783199	21788332	BIDIR_264
chr1	21822687	21825807	BIDIR_265
chr1	21907744	21908382	BIDIR_266
chr1	21928479	21928733	BIDIR_267
chr1	22024918	22027980	BIDIR_268
chr1	22052477	22054152	BIDIR_269
chr1	22115542	22122593	BIDIR_270
chr1	22125087	22125619	BIDIR_271
chr1	22142639	22143097	BIDIR_272
chr1	23015852	23022655	BIDIR_273
chr1	23080305	23088027	BIDIR_274
chr1	23344284	23345432	BIDIR_275
chr1	23366094	23374704	BIDIR_276
chr1	23383646	23383884	BIDIR_277
chr1	23559501	23560432	BIDIR_278
chr1	23742569	23746877	BIDIR_279
chr1	23758072	23766046	BIDIR_280
chr1	23776677	23776781	BIDIR_281
chr1	23777473	23779851	BIDIR_282
chr1	23793860	23797218	BIDIR_283
chr1	23800104	23801255	BIDIR_284
chr1	23825459	23826339	BIDIR_285
chr1	23980463	23981151	BIDIR_286
chr1	24360955	24368005	BIDIR_287
chr1	24375589	24375693	BIDIR_288
chr1	24412481	24417942	BIDIR_289
chr1	24474490	24476011	BIDIR_290
chr1	24502260	24507297	BIDIR_291
chr1	24537905	24540641	BIDIR_292
chr1	24541184	24543224	BIDIR_293
chr1	25032115	25033072	BIDIR_294
chr1	25245910	25248338	BIDIR_295
chr1	25266183	25270071	BIDIR_296
chr1	25293907	25296479	BIDIR_297
chr1	25312456	25312582	BIDIR_298
chr1	25328685	25330661	BIDIR_299
chr1	25338333	25341009	BIDIR_300
chr1	25358851	25365645	BIDIR_301
chr1	25398105	25399458	BIDIR_302
chr1	25429821	25432031	BIDIR_303
chr1	25816300	25823606	BIDIR_304
chr1	25829427	25837492	BIDIR_305
chr1	26036013	26038489	BIDIR_306
chr1	26111164	26113922	BIDIR_307
chr1	26275412	26282959	BIDIR_308
chr1	26306606	26307186	BIDIR_309
chr1	26336285	26336895	BIDIR_310
chr1	26429949	26433513	BIDIR_311
chr1	26454683	26456795	BIDIR_312
chr1	26460879	26467537	BIDIR_313
chr1	26471304	26475113	BIDIR_314
chr1	26475519	26477749	BIDIR_315
chr1	26496585	26502498	BIDIR_316
chr1	26531107	26535413	BIDIR_317
chr1	26617753	26622077	BIDIR_318
chr1	26786157	26789922	BIDIR_319
chr1	26825739	26828623	BIDIR_320
chr1	26864898	26865434	BIDIR_321
chr1	26890093	26890881	BIDIR_322
chr1	26899583	26906614	BIDIR_323
chr1	26921004	26923010	BIDIR_324
chr1	26943511	26951399	BIDIR_325
chr1	26958446	26960468	BIDIR_326
chr1	26960539	26961147	BIDIR_327
chr1	26993480	26995051	BIDIR_328
chr1	27141900	27142000	BIDIR_329
chr1	27155125	27155743	BIDIR_330
chr1	27321332	27324500	BIDIR_331
chr1	27334600	27342021	BIDIR_332
chr1	27351549	27357803	BIDIR_333
chr1	27364471	27367982	BIDIR_334
chr1	27395270	27396356	BIDIR_335
chr1	27486281	27491743	BIDIR_336
chr1	27649485	27649646	BIDIR_337
chr1	27658092	27660524	BIDIR_338
chr1	27672192	27672517	BIDIR_339
chr1	27725960	27727004	BIDIR_340
chr1	27772709	27774526	BIDIR_341
chr1	27779888	27781582	BIDIR_342
chr1	27828371	27834007	BIDIR_343
chr1	27885028	27888342	BIDIR_344
chr1	27914797	27915644	BIDIR_345
chr1	27934954	27938044	BIDIR_346
chr1	27957684	27961981	BIDIR_347
chr1	27967350	27971850	BIDIR_348
chr1	28088637	28091588	BIDIR_349
chr1	28236090	28240120	BIDIR_350
chr1	28257457	28261679	BIDIR_351
chr1	28322676	28330957	BIDIR_352
chr1	28369262	28373027	BIDIR_353
chr1	28499960	28510014	BIDIR_354
chr1	28550120	28554562	BIDIR_355
chr1	28574781	28582364	BIDIR_356
chr1	28592264	28598634	BIDIR_357
chr1	28643067	28646599	BIDIR_358
chr1	28647258	28650340	BIDIR_359
chr1	28666553	28672789	BIDIR_360
chr1	28736620	28740954	BIDIR_361
chr1	28884669	28888440	BIDIR_362
chr1	29115781	29123067	BIDIR_363
chr1	29181900	29183177	BIDIR_364
chr1	29229728	29236521	BIDIR_365
chr1	29325709	29333529	BIDIR_366
chr1	29334727	29338967	BIDIR_367
chr1	30818144	30825937	BIDIR_368
chr1	30908758	30914597	BIDIR_369
chr1	31062131	31066295	BIDIR_370
chr1	31153689	31161289	BIDIR_371
chr1	31295840	31298365	BIDIR_372
chr1	31412702	31415765	BIDIR_373
chr1	31626163	31628473	BIDIR_374
chr1	31644876	31647827	BIDIR_375
chr1	31934568	31941779	BIDIR_376
chr1	32011841	32016853	BIDIR_377
chr1	32071279	32075642	BIDIR_378
chr1	32107841	32109425	BIDIR_379
chr1	32178425	32183536	BIDIR_380
chr1	32220049	32224569	BIDIR_381
chr1	32229580	32235890	BIDIR_382
chr1	32238253	32238375	BIDIR_383
chr1	32238576	32241710	BIDIR_384
chr1	32291230	32293334	BIDIR_385
chr1	32314710	32319906	BIDIR_386
chr1	32351251	32352213	BIDIR_387
chr1	32394578	32397236	BIDIR_388
chr1	32495906	32502179	BIDIR_389
chr1	32534557	32541658	BIDIR_390
chr1	32581253	32584129	BIDIR_391
chr1	32605941	32612932	BIDIR_392
chr1	32647642	32653997	BIDIR_393
chr1	32693148	32693870	BIDIR_394
chr1	32716395	32717499	BIDIR_395
chr1	32740880	32746919	BIDIR_396
chr1	32753573	32758117	BIDIR_397
chr1	32771405	32779071	BIDIR_398
chr1	32814762	32821513	BIDIR_399
chr1	32861268	32866283	BIDIR_400
chr1	32867282	32867494	BIDIR_401
chr1	32871387	32871565	BIDIR_402
chr1	32891061	32898231	BIDIR_403
chr1	32901389	32901963	BIDIR_404
chr1	32963441	32965669	BIDIR_405
chr1	33036911	33037239	BIDIR_406
chr1	33081152	33082436	BIDIR_407
chr1	33119586	33127398	BIDIR_408
chr1	33127500	33135443	BIDIR_409
chr1	33138531	33145398	BIDIR_410
chr1	33154596	33160208	BIDIR_411
chr1	33162282	33162394	BIDIR_412
chr1	33166246	33166822	BIDIR_413
chr1	33169646	33170150	BIDIR_414
chr1	33178555	33186360	BIDIR_415
chr1	33253174	33259469	BIDIR_416
chr1	33303704	33309826	BIDIR_417
chr1	33350351	33352613	BIDIR_418
chr1	33370385	33371221	BIDIR_419
chr1	33375593	33377951	BIDIR_420
chr1	34859749	34860460	BIDIR_421
chr1	34866001	34866149	BIDIR_422
chr1	34967609	34968274	BIDIR_423
chr1	34984183	34988147	BIDIR_424
chr1	35031945	35037680	BIDIR_425
chr1	35077969	35082928	BIDIR_426
chr1	35192385	35198065	BIDIR_427
chr1	35264828	35271002	BIDIR_428
chr1	35428415	35433994	BIDIR_429
chr1	35556915	35559165	BIDIR_430
chr1	35569029	35574601	BIDIR_431
chr1	35575152	35577006	BIDIR_432
chr1	35588229	35590041	BIDIR_433
chr1	35591975	35598677	BIDIR_434
chr1	35641526	35643235	BIDIR_435
chr1	35716970	35723454	BIDIR_436
chr1	35807635	35814421	BIDIR_437
chr1	35854662	35857556	BIDIR_438
chr1	35927367	35933695	BIDIR_439
chr1	36092698	36097778	BIDIR_440
chr1	36150845	36151377	BIDIR_441
chr1	36156053	36159513	BIDIR_442
chr1	36222674	36225424	BIDIR_443
chr1	36258424	36260192	BIDIR_444
chr1	36319904	36324154	BIDIR_445
chr1	36337104	36338592	BIDIR_446
chr1	36372073	36375891	BIDIR_447
chr1	36384372	36388067	BIDIR_448
chr1	36396988	36400889	BIDIR_449
chr1	36450485	36455072	BIDIR_450
chr1	36462804	36467342	BIDIR_451
chr1	37463666	37466802	BIDIR_452
chr1	37469495	37475899	BIDIR_453
chr1	37482069	37487437	BIDIR_454
chr1	37492092	37499930	BIDIR_455
chr1	37514766	37517120	BIDIR_456
chr1	37554293	37556939	BIDIR_457
chr1	37692515	37699090	BIDIR_458
chr1	37793705	37796319	BIDIR_459
chr1	37800687	37811119	BIDIR_460
chr1	37856978	37864414	BIDIR_461
chr1	37908368	37908590	BIDIR_462
chr1	37931909	37932241	BIDIR_463
chr1	37937695	37941333	BIDIR_464
chr1	37945753	37946139	BIDIR_465
chr1	37988558	37992211	BIDIR_466
chr1	38010410	38014833	BIDIR_467
chr1	38858994	38862489	BIDIR_468
chr1	38873400	38877206	BIDIR_469
chr1	38885076	38885806	BIDIR_470
chr1	38913257	38913383	BIDIR_471
chr1	38913661	38916261	BIDIR_472
chr1	38918826	38923812	BIDIR_473
chr1	38925287	38926383	BIDIR_474
chr1	38935085	38935403	BIDIR_475
chr1	38941132	38941764	BIDIR_476
chr1	38985055	38995017	BIDIR_477
chr1	39022969	39027860	BIDIR_478
chr1	39105717	39108647	BIDIR_479
chr1	39408346	39410458	BIDIR_480
chr1	39520666	39523892	BIDIR_481
chr1	39738154	39741496	BIDIR_482
chr1	39753855	39760507	BIDIR_483
chr1	39882091	39885140	BIDIR_484
chr1	39901917	39902172	BIDIR_485
chr1	40038783	40043344	BIDIR_486
chr1	40068689	40076609	BIDIR_487
chr1	40077809	40078207	BIDIR_488
chr1	40096490	40097470	BIDIR_489
chr1	40160364	40162794	BIDIR_490
chr1	40253344	40259289	BIDIR_491
chr1	40281114	40284825	BIDIR_492
chr1	40297883	40302121	BIDIR_493
chr1	40374488	40376630	BIDIR_494
chr1	40447124	40453071	BIDIR_495
chr1	40496343	40498175	BIDIR_496
chr1	40508718	40510304	BIDIR_497
chr1	40527405	40533072	BIDIR_498
chr1	40691097	40695757	BIDIR_499
chr1	40774410	40781948	BIDIR_500
chr1	40862363	40863352	BIDIR_501
chr1	40979079	40981635	BIDIR_502
chr1	41003751	41005873	BIDIR_503
chr1	41006780	41008526	BIDIR_504
chr1	41009141	41019453	BIDIR_505
chr1	41024607	41029789	BIDIR_506
chr1	41030851	41031709	BIDIR_507
chr1	41032047	41035145	BIDIR_508
chr1	41039178	41039532	BIDIR_509
chr1	41040323	41046665	BIDIR_510
chr1	41238244	41242306	BIDIR_511
chr1	41481939	41485343	BIDIR_512
chr1	41496068	41501390	BIDIR_513
chr1	41551509	41553815	BIDIR_514
chr1	42034392	42037557	BIDIR_515
chr1	42231237	42234949	BIDIR_516
chr1	42334732	42342532	BIDIR_517
chr1	42380791	42382331	BIDIR_518
chr1	42418475	42427914	BIDIR_519
chr1	42455845	42459124	BIDIR_520
chr1	42500047	42501877	BIDIR_521
chr1	42656358	42659830	BIDIR_522
chr1	42676758	42684135	BIDIR_523
chr1	42767248	42768954	BIDIR_524
chr1	42815403	42819003	BIDIR_525
chr1	42844885	42847284	BIDIR_526
chr1	42922063	42928685	BIDIR_527
chr1	42931910	42932096	BIDIR_528
chr1	42939682	42944616	BIDIR_529
chr1	42958416	42961296	BIDIR_530
chr1	43118885	43121711	BIDIR_531
chr1	43152615	43154317	BIDIR_532
chr1	43172329	43179005	BIDIR_533
chr1	43180462	43188034	BIDIR_534
chr1	43201941	43205483	BIDIR_535
chr1	43213368	43215148	BIDIR_536
chr1	43215269	43217081	BIDIR_537
chr1	43224611	43226417	BIDIR_538
chr1	43228805	43231629	BIDIR_539
chr1	43235347	43240643	BIDIR_540
chr1	43240708	43245106	BIDIR_541
chr1	43247493	43249837	BIDIR_542
chr1	43269982	43276115	BIDIR_543
chr1	43284675	43287772	BIDIR_544
chr1	43339429	43342078	BIDIR_545
chr1	43344693	43346407	BIDIR_546
chr1	43354464	43356015	BIDIR_547
chr1	43367596	43374027	BIDIR_548
chr1	43389898	43391302	BIDIR_549
chr1	43446906	43453989	BIDIR_550
chr1	43527980	43535836	BIDIR_551
chr1	43536700	43539946	BIDIR_552
chr1	43540923	43545187	BIDIR_553
chr1	43549884	43552336	BIDIR_554
chr1	43593710	43596258	BIDIR_555
chr1	43647922	43652086	BIDIR_556
chr1	43707341	43708856	BIDIR_557
chr1	43714252	43717266	BIDIR_558
chr1	43718116	43725845	BIDIR_559
chr1	43929829	43933555	BIDIR_560
chr1	43933779	43940701	BIDIR_561
chr1	43942144	43947777	BIDIR_562
chr1	43973729	43981631	BIDIR_563
chr1	44028748	44035521	BIDIR_564
chr1	44122306	44124182	BIDIR_565
chr1	44209938	44213470	BIDIR_566
chr1	44217449	44224689	BIDIR_567
chr1	44637174	44639232	BIDIR_568
chr1	44640679	44643281	BIDIR_569
chr1	44648310	44653820	BIDIR_570
chr1	44673952	44675857	BIDIR_571
chr1	44721207	44724201	BIDIR_572
chr1	44730191	44731538	BIDIR_573
chr1	44739836	44741202	BIDIR_574
chr1	44775539	44778153	BIDIR_575
chr1	44780342	44785270	BIDIR_576
chr1	44798774	44799987	BIDIR_577
chr1	44818391	44821295	BIDIR_578
chr1	44986722	44990884	BIDIR_579
chr1	45010298	45018897	BIDIR_580
chr1	45299505	45305927	BIDIR_581
chr1	45326894	45330464	BIDIR_582
chr1	45507981	45514087	BIDIR_583
chr1	45520721	45522745	BIDIR_584
chr1	45550001	45553884	BIDIR_585
chr1	45577404	45585259	BIDIR_586
chr1	45617970	45622116	BIDIR_587
chr1	45684529	45688180	BIDIR_588
chr1	45691391	45697259	BIDIR_589
chr1	45698709	45699291	BIDIR_590
chr1	45739898	45739998	BIDIR_591
chr1	45750621	45752672	BIDIR_592
chr1	45802796	45805016	BIDIR_593
chr1	45864116	45867914	BIDIR_594
chr1	45978380	45981766	BIDIR_595
chr1	45995847	46001691	BIDIR_596
chr1	46036124	46042972	BIDIR_597
chr1	46045203	46046291	BIDIR_598
chr1	46131812	46132006	BIDIR_599
chr1	46133370	46138862	BIDIR_600
chr1	46179561	46181349	BIDIR_601
chr1	46182963	46188961	BIDIR_602
chr1	46247687	46248541	BIDIR_603
chr1	46300466	46306667	BIDIR_604
chr1	46339644	46343586	BIDIR_605
chr1	46396430	46398274	BIDIR_606
chr1	46402152	46403872	BIDIR_607
chr1	46443831	46446919	BIDIR_608
chr1	46516919	46517378	BIDIR_609
chr1	46564979	46571938	BIDIR_610
chr1	46603756	46608874	BIDIR_611
chr1	46610538	46611042	BIDIR_612
chr1	46615575	46618800	BIDIR_613
chr1	46667755	46670442	BIDIR_614
chr1	46671853	46675315	BIDIR_615
chr1	46719114	46720515	BIDIR_616
chr1	46756616	46757847	BIDIR_617
chr1	46844431	46845727	BIDIR_618
chr1	46870134	46877198	BIDIR_619
chr1	47094657	47102324	BIDIR_620
chr1	47105814	47110709	BIDIR_621
chr1	47115182	47121454	BIDIR_622
chr1	47137424	47141288	BIDIR_623
chr1	47149482	47149972	BIDIR_624
chr1	47179249	47181429	BIDIR_625
chr1	47314147	47316732	BIDIR_626
chr1	47333789	47337457	BIDIR_627
chr1	47436016	47440958	BIDIR_628
chr1	47558125	47563564	BIDIR_629
chr1	48361688	48367474	BIDIR_630
chr1	48379974	48384008	BIDIR_631
chr1	48433715	48437817	BIDIR_632
chr1	48468154	48472743	BIDIR_633
chr1	48541903	48542363	BIDIR_634
chr1	49345809	49348121	BIDIR_635
chr1	49881502	49881640	BIDIR_636
chr1	50959777	50961832	BIDIR_637
chr1	50967648	50974168	BIDIR_638
chr1	50975633	50976264	BIDIR_639
chr1	50976805	50979607	BIDIR_640
chr1	51235632	51240198	BIDIR_641
chr1	51250697	51253619	BIDIR_642
chr1	51264363	51266103	BIDIR_643
chr1	51269624	51277270	BIDIR_644
chr1	51295409	51295743	BIDIR_645
chr1	51314418	51314776	BIDIR_646
chr1	51329653	51332909	BIDIR_647
chr1	51345116	51352403	BIDIR_648
chr1	51474101	51478091	BIDIR_649
chr1	51515840	51519266	BIDIR_650
chr1	51562486	51562590	BIDIR_651
chr1	51564019	51570331	BIDIR_652
chr1	51578383	51579015	BIDIR_653
chr1	51616436	51618487	BIDIR_654
chr1	51774570	51776498	BIDIR_655
chr1	51777308	51779124	BIDIR_656
chr1	51795711	51799649	BIDIR_657
chr1	51800406	51802212	BIDIR_658
chr1	51877329	51881321	BIDIR_659
chr1	51973357	51973465	BIDIR_660
chr1	52031635	52034615	BIDIR_661
chr1	52050917	52056171	BIDIR_662
chr1	52056184	52059238	BIDIR_663
chr1	52139947	52145404	BIDIR_664
chr1	52160272	52161976	BIDIR_665
chr1	52181263	52182963	BIDIR_666
chr1	52343355	52350592	BIDIR_667
chr1	52356082	52357400	BIDIR_668
chr1	52363325	52369925	BIDIR_669
chr1	52404471	52408207	BIDIR_670
chr1	52419394	52427156	BIDIR_671
chr1	52551748	52559046	BIDIR_672
chr1	52697965	52702446	BIDIR_673
chr1	52772145	52774667	BIDIR_674
chr1	52866578	52870170	BIDIR_675
chr1	52891912	52898078	BIDIR_676
chr1	52905460	52905768	BIDIR_677
chr1	52919864	52922037	BIDIR_678
chr1	52927228	52929442	BIDIR_679
chr1	52992115	52996104	BIDIR_680
chr1	53013922	53017952	BIDIR_681
chr1	53196331	53199867	BIDIR_682
chr1	53200503	53202483	BIDIR_683
chr1	53208514	53216475	BIDIR_684
chr1	53219939	53223352	BIDIR_685
chr1	53238609	53240605	BIDIR_686
chr1	53242575	53242991	BIDIR_687
chr1	53325458	53329188	BIDIR_688
chr1	53512306	53512472	BIDIR_689
chr1	53888901	53890667	BIDIR_690
chr1	53894186	53895580	BIDIR_691
chr1	53901131	53903631	BIDIR_692
chr1	53905581	53907511	BIDIR_693
chr1	53908406	53910252	BIDIR_694
chr1	53910639	53911760	BIDIR_695
chr1	53946142	53946308	BIDIR_696
chr1	53946349	53947867	BIDIR_697
chr1	53956198	53959355	BIDIR_698
chr1	54053051	54053573	BIDIR_699
chr1	54053607	54054855	BIDIR_700
chr1	54200166	54203098	BIDIR_701
chr1	54216044	54218574	BIDIR_702
chr1	54222617	54228245	BIDIR_703
chr1	54230412	54230582	BIDIR_704
chr1	54236442	54241684	BIDIR_705
chr1	54406394	54408833	BIDIR_706
chr1	54487420	54489334	BIDIR_707
chr1	54564279	54566059	BIDIR_708
chr1	54613245	54620205	BIDIR_709
chr1	54764523	54765293	BIDIR_710
chr1	54837494	54846036	BIDIR_711
chr1	54885985	54894251	BIDIR_712
chr1	55064369	55065337	BIDIR_713
chr1	55214424	55215364	BIDIR_714
chr1	55215407	55217981	BIDIR_715
chr1	56578276	56578620	BIDIR_716
chr1	56645313	56645637	BIDIR_717
chr1	56715198	56722445	BIDIR_718
chr1	56747896	56748024	BIDIR_719
chr1	58131745	58132133	BIDIR_720
chr1	58544660	58552305	BIDIR_721
chr1	58618963	58621476	BIDIR_722
chr1	58784047	58787724	BIDIR_723
chr1	58814551	58819831	BIDIR_724
chr1	58902234	58906046	BIDIR_725
chr1	59070610	59073994	BIDIR_726
chr1	59291704	59298782	BIDIR_727
chr1	59533518	59535388	BIDIR_728
chr1	59587336	59589048	BIDIR_729
chr1	59613562	59620064	BIDIR_730
chr1	59733156	59733296	BIDIR_731
chr1	59814436	59817580	BIDIR_732
chr1	59921595	59921797	BIDIR_733
chr1	59926798	59926991	BIDIR_734
chr1	60573191	60573437	BIDIR_735
chr1	60640000	60641289	BIDIR_736
chr1	61070773	61077226	BIDIR_737
chr1	61182639	61188329	BIDIR_738
chr1	61241445	61244137	BIDIR_739
chr1	61724901	61728145	BIDIR_740
chr1	61739048	61746769	BIDIR_741
chr1	62078720	62078856	BIDIR_742
chr1	62436303	62438519	BIDIR_743
chr1	62440550	62443358	BIDIR_744
chr1	62451048	62458402	BIDIR_745
chr1	62688386	62693124	BIDIR_746
chr1	62784105	62785655	BIDIR_747
chr1	63320581	63324441	BIDIR_748
chr1	63367626	63369968	BIDIR_749
chr1	63436046	63441058	BIDIR_750
chr1	63523273	63526862	BIDIR_751
chr1	63547273	63549755	BIDIR_752
chr1	63593410	63596622	BIDIR_753
chr1	63824591	63826451	BIDIR_754
chr1	64072549	64074279	BIDIR_755
chr1	64102370	64102976	BIDIR_756
chr1	64106903	64107055	BIDIR_757
chr1	64110683	64111227	BIDIR_758
chr1	64111370	64113276	BIDIR_759
chr1	64744740	64748394	BIDIR_760
chr1	64966441	64966965	BIDIR_761
chr1	65038288	65038388	BIDIR_762
chr1	65066170	65071161	BIDIR_763
chr1	65147548	65148942	BIDIR_764
chr1	65170528	65172376	BIDIR_765
chr1	65421298	65423006	BIDIR_766
chr1	66924550	66924856	BIDIR_767
chr1	66924894	66927060	BIDIR_768
chr1	67340523	67343207	BIDIR_769
chr1	67349011	67356568	BIDIR_770
chr1	67359584	67362462	BIDIR_771
chr1	67363258	67366046	BIDIR_772
chr1	67378166	67379886	BIDIR_773
chr1	67430402	67431336	BIDIR_774
chr1	67686104	67689256	BIDIR_775
chr1	67829797	67836227	BIDIR_776
chr1	68197828	68198438	BIDIR_777
chr1	68232546	68232684	BIDIR_778
chr1	69295102	69295878	BIDIR_779
chr1	70140922	70148156	BIDIR_780
chr1	70205579	70207089	BIDIR_781
chr1	70220387	70225461	BIDIR_782
chr1	70251930	70257687	BIDIR_783
chr1	70352342	70354722	BIDIR_784
chr1	70354810	70356884	BIDIR_785
chr1	70409900	70413577	BIDIR_786
chr1	70587524	70590623	BIDIR_787
chr1	70717461	70719781	BIDIR_788
chr1	70751645	70753911	BIDIR_789
chr1	71046862	71049462	BIDIR_790
chr1	71079243	71082491	BIDIR_791
chr1	71123185	71125605	BIDIR_792
chr1	71153740	71155462	BIDIR_793
chr1	71365235	71365546	BIDIR_794
chr1	71410767	71410947	BIDIR_795
chr1	71411256	71412344	BIDIR_796
chr1	71431730	71432928	BIDIR_797
chr1	71435504	71435812	BIDIR_798
chr1	72274250	72275044	BIDIR_799
chr1	72897760	72900563	BIDIR_800
chr1	74197606	74198176	BIDIR_801
chr1	74198211	74199749	BIDIR_802
chr1	74732170	74736191	BIDIR_803
chr1	75378937	75383087	BIDIR_804
chr1	75724346	75729052	BIDIR_805
chr1	75738989	75745013	BIDIR_806
chr1	75784424	75788853	BIDIR_807
chr1	75831959	75838199	BIDIR_808
chr1	76572125	76573857	BIDIR_809
chr1	76700687	76700954	BIDIR_810
chr1	76891873	76894519	BIDIR_811
chr1	77127401	77129703	BIDIR_812
chr1	77195020	77195168	BIDIR_813
chr1	77218596	77219430	BIDIR_814
chr1	77219473	77220905	BIDIR_815
chr1	77332541	77335625	BIDIR_816
chr1	77447720	77449452	BIDIR_817
chr1	77681035	77686270	BIDIR_818
chr1	77759879	77760034	BIDIR_819
chr1	77809764	77815708	BIDIR_820
chr1	77872629	77882886	BIDIR_821
chr1	77888514	77896527	BIDIR_822
chr1	77976361	77981997	BIDIR_823
chr1	78004096	78008082	BIDIR_824
chr1	78471802	78474038	BIDIR_825
chr1	78487880	78495859	BIDIR_826
chr1	78540701	78543192	BIDIR_827
chr1	83947873	83951229	BIDIR_828
chr1	83999132	83999993	BIDIR_829
chr1	84071984	84079706	BIDIR_830
chr1	84090539	84092243	BIDIR_831
chr1	84092272	84095250	BIDIR_832
chr1	84095257	84098867	BIDIR_833
chr1	84100466	84106309	BIDIR_834
chr1	84176758	84181202	BIDIR_835
chr1	84187657	84189873	BIDIR_836
chr1	84191753	84199215	BIDIR_837
chr1	84271292	84273547	BIDIR_838
chr1	84365320	84366436	BIDIR_839
chr1	84369065	84369253	BIDIR_840
chr1	84400797	84406997	BIDIR_841
chr1	84431812	84434130	BIDIR_842
chr1	84477779	84485177	BIDIR_843
chr1	84506385	84510935	BIDIR_844
chr1	84520044	84522408	BIDIR_845
chr1	84522523	84527601	BIDIR_846
chr1	84558748	84560736	BIDIR_847
chr1	84564533	84566151	BIDIR_848
chr1	84567970	84570374	BIDIR_849
chr1	84572136	84581276	BIDIR_850
chr1	84690468	84695709	BIDIR_851
chr1	84829535	84836935	BIDIR_852
chr1	84997508	84997835	BIDIR_853
chr1	85016688	85022576	BIDIR_854
chr1	85199592	85206002	BIDIR_855
chr1	85259662	85260143	BIDIR_856
chr1	85275966	85279819	BIDIR_857
chr1	85297293	85299055	BIDIR_858
chr1	85461028	85468741	BIDIR_859
chr1	85509429	85509543	BIDIR_860
chr1	85567313	85572983	BIDIR_861
chr1	85573233	85574727	BIDIR_862
chr1	85578200	85585922	BIDIR_863
chr1	85708433	85709548	BIDIR_864
chr1	86393742	86397538	BIDIR_865
chr1	86504597	86504855	BIDIR_866
chr1	86627166	86631826	BIDIR_867
chr1	86899249	86900377	BIDIR_868
chr1	86912643	86914577	BIDIR_869
chr1	86914634	86915594	BIDIR_870
chr1	87326538	87328879	BIDIR_871
chr1	87331173	87336025	BIDIR_872
chr1	87351914	87355136	BIDIR_873
chr1	88681642	88686821	BIDIR_874
chr1	88844445	88850831	BIDIR_875
chr1	88890743	88894280	BIDIR_876
chr1	88992514	88999244	BIDIR_877
chr1	89003675	89009677	BIDIR_878
chr1	89015074	89022866	BIDIR_879
chr1	89524828	89527340	BIDIR_880
chr1	89575918	89577904	BIDIR_881
chr1	89817171	89824017	BIDIR_882
chr1	89991562	89997594	BIDIR_883
chr1	90851758	90853156	BIDIR_884
chr1	91019973	91023074	BIDIR_885
chr1	91387196	91387428	BIDIR_886
chr1	91500846	91502346	BIDIR_887
chr1	91883457	91887037	BIDIR_888
chr1	92080344	92081880	BIDIR_889
chr1	92242663	92248963	BIDIR_890
chr1	92297853	92299009	BIDIR_891
chr1	92299058	92300562	BIDIR_892
chr1	92320906	92322980	BIDIR_893
chr1	92782323	92787419	BIDIR_894
chr1	92831985	92834981	BIDIR_895
chr1	92846961	92847523	BIDIR_896
chr1	92961354	92963122	BIDIR_897
chr1	93077047	93080782	BIDIR_898
chr1	93142647	93149741	BIDIR_899
chr1	93176569	93182323	BIDIR_900
chr1	93224695	93226767	BIDIR_901
chr1	93252543	93254805	BIDIR_902
chr1	93255687	93257589	BIDIR_903
chr1	93278032	93279428	BIDIR_904
chr1	93344343	93345811	BIDIR_905
chr1	93345906	93350078	BIDIR_906
chr1	93441657	93449505	BIDIR_907
chr1	93516275	93518037	BIDIR_908
chr1	93580995	93584869	BIDIR_909
chr1	93587381	93587591	BIDIR_910
chr1	93796205	93796331	BIDIR_911
chr1	93845573	93853565	BIDIR_912
chr1	93877522	93884682	BIDIR_913
chr1	93908436	93911208	BIDIR_914
chr1	93963540	93968418	BIDIR_915
chr1	93991477	93998020	BIDIR_916
chr1	94008378	94008670	BIDIR_917
chr1	94068331	94069991	BIDIR_918
chr1	94166578	94168385	BIDIR_919
chr1	94232599	94239295	BIDIR_920
chr1	94246992	94254832	BIDIR_921
chr1	94320753	94324692	BIDIR_922
chr1	94417653	94419696	BIDIR_923
chr1	94661554	94665176	BIDIR_924
chr1	94820232	94822144	BIDIR_925
chr1	94895892	94898004	BIDIR_926
chr1	94961370	94965170	BIDIR_927
chr1	95061595	95067309	BIDIR_928
chr1	95071455	95076055	BIDIR_929
chr1	95163556	95164412	BIDIR_930
chr1	95173053	95175161	BIDIR_931
chr1	95179220	95180054	BIDIR_932
chr1	95181374	95182204	BIDIR_933
chr1	95188885	95194338	BIDIR_934
chr1	95198398	95199382	BIDIR_935
chr1	95201648	95201934	BIDIR_936
chr1	95202525	95206171	BIDIR_937
chr1	95208920	95210134	BIDIR_938
chr1	95216858	95218574	BIDIR_939
chr1	95231691	95239595	BIDIR_940
chr1	96009579	96011619	BIDIR_941
chr1	96448248	96448498	BIDIR_942
chr1	96587839	96589156	BIDIR_943
chr1	96678811	96679038	BIDIR_944
chr1	96718447	96725688	BIDIR_945
chr1	97393266	97393920	BIDIR_946
chr1	97544759	97547129	BIDIR_947
chr1	98661720	98664640	BIDIR_948
chr1	99644970	99646668	BIDIR_949
chr1	99659432	99661164	BIDIR_950
chr1	99765575	99767038	BIDIR_951
chr1	99845039	99852370	BIDIR_952
chr1	99965190	99972749	BIDIR_953
chr1	100033524	100039538	BIDIR_954
chr1	100081099	100082947	BIDIR_955
chr1	100083373	100083569	BIDIR_956
chr1	100132930	100135095	BIDIR_957
chr1	100213592	100213832	BIDIR_958
chr1	100249396	100253472	BIDIR_959
chr1	100264916	100268927	BIDIR_960
chr1	100350452	100354968	BIDIR_961
chr1	100451306	100453006	BIDIR_962
chr1	100634530	100637484	BIDIR_963
chr1	100736197	100738534	BIDIR_964
chr1	100894545	100897499	BIDIR_965
chr1	100980271	100986903	BIDIR_966
chr1	101023224	101025806	BIDIR_967
chr1	101025845	101028313	BIDIR_968
chr1	101879500	101881614	BIDIR_969
chr1	103525698	103528078	BIDIR_970
chr1	105890128	105893337	BIDIR_971
chr1	107055535	107059637	BIDIR_972
chr1	107162765	107164497	BIDIR_973
chr1	107626482	107626974	BIDIR_974
chr1	107682426	107682936	BIDIR_975
chr1	108198707	108203080	BIDIR_976
chr1	108560099	108561247	BIDIR_977
chr1	108639100	108639540	BIDIR_978
chr1	108660792	108663494	BIDIR_979
chr1	108687093	108694401	BIDIR_980
chr1	108746415	108749787	BIDIR_981
chr1	108876984	108878350	BIDIR_982
chr1	108891886	108900217	BIDIR_983
chr1	108900787	108904967	BIDIR_984
chr1	108905243	108910257	BIDIR_985
chr1	108910916	108912998	BIDIR_986
chr1	108991643	108992876	BIDIR_987
chr1	109029945	109030325	BIDIR_988
chr1	109042228	109042499	BIDIR_989
chr1	109076003	109079865	BIDIR_990
chr1	109083145	109096419	BIDIR_991
chr1	109151202	109153006	BIDIR_992
chr1	109213240	109218074	BIDIR_993
chr1	109263132	109265116	BIDIR_994
chr1	109283168	109285467	BIDIR_995
chr1	109426448	109434375	BIDIR_996
chr1	109484042	109485964	BIDIR_997
chr1	109500717	109507637	BIDIR_998
chr1	109544634	109550062	BIDIR_999
chr1	109591527	109593227	BIDIR_1000
chr1	109618362	109623340	BIDIR_1001
chr1	109738783	109740853	BIDIR_1002
chr1	109997939	109999765	BIDIR_1003
chr1	110007475	110009432	BIDIR_1004
chr1	110018612	110022878	BIDIR_1005
chr1	110033731	110037925	BIDIR_1006
chr1	110056579	110063159	BIDIR_1007
chr1	110065914	110066444	BIDIR_1008
chr1	110294273	110296609	BIDIR_1009
chr1	110333787	110341916	BIDIR_1010
chr1	110395577	110401254	BIDIR_1011
chr1	110402407	110402709	BIDIR_1012
chr1	110403364	110409408	BIDIR_1013
chr1	110477779	110479126	BIDIR_1014
chr1	110962984	110966468	BIDIR_1015
chr1	111139006	111144148	BIDIR_1016
chr1	111182680	111189256	BIDIR_1017
chr1	111449308	111450697	BIDIR_1018
chr1	111618512	111622658	BIDIR_1019
chr1	111704052	111708068	BIDIR_1020
chr1	111718745	111725381	BIDIR_1021
chr1	111738198	111743824	BIDIR_1022
chr1	111754419	111756838	BIDIR_1023
chr1	111769619	111771738	BIDIR_1024
chr1	111909656	111912204	BIDIR_1025
chr1	111947210	111950154	BIDIR_1026
chr1	112394589	112397513	BIDIR_1027
chr1	112461705	112461833	BIDIR_1028
chr1	112594634	112594964	BIDIR_1029
chr1	112616746	112622499	BIDIR_1030
chr1	112640856	112642590	BIDIR_1031
chr1	112674535	112677345	BIDIR_1032
chr1	112697577	112703915	BIDIR_1033
chr1	112706467	112713519	BIDIR_1034
chr1	112825012	112825248	BIDIR_1035
chr1	112827107	112827365	BIDIR_1036
chr1	112923349	112925997	BIDIR_1037
chr1	112953705	112956353	BIDIR_1038
chr1	112956414	112958278	BIDIR_1039
chr1	113012483	113013473	BIDIR_1040
chr1	113046302	113046880	BIDIR_1041
chr1	113062043	113064063	BIDIR_1042
chr1	113071840	113073102	BIDIR_1043
chr1	113073197	113076339	BIDIR_1044
chr1	113254958	113256307	BIDIR_1045
chr1	113387137	113394886	BIDIR_1046
chr1	113693328	113700332	BIDIR_1047
chr1	113810510	113815181	BIDIR_1048
chr1	113903538	113910136	BIDIR_1049
chr1	113928319	113933089	BIDIR_1050
chr1	114511203	114517462	BIDIR_1051
chr1	114579859	114585839	BIDIR_1052
chr1	114670049	114670477	BIDIR_1053
chr1	114715547	114717380	BIDIR_1054
chr1	114753332	114759460	BIDIR_1055
chr1	114780685	114782033	BIDIR_1056
chr1	114915377	114917855	BIDIR_1057
chr1	115642678	115644684	BIDIR_1058
chr1	115699814	115700194	BIDIR_1059
chr1	115975138	115977934	BIDIR_1060
chr1	116177048	116180000	BIDIR_1061
chr1	116372943	116375663	BIDIR_1062
chr1	116376209	116379903	BIDIR_1063
chr1	116389647	116392581	BIDIR_1064
chr1	116417056	116419496	BIDIR_1065
chr1	116569839	116571337	BIDIR_1066
chr1	117050523	117051901	BIDIR_1067
chr1	117059490	117061405	BIDIR_1068
chr1	117103701	117111205	BIDIR_1069
chr1	117120103	117120253	BIDIR_1070
chr1	117121749	117122006	BIDIR_1071
chr1	117361179	117368802	BIDIR_1072
chr1	117606047	117607149	BIDIR_1073
chr1	117776734	117777898	BIDIR_1074
chr1	117929483	117931884	BIDIR_1075
chr1	118100993	118101375	BIDIR_1076
chr1	118110933	118112415	BIDIR_1077
chr1	119059674	119065209	BIDIR_1078
chr1	119137188	119142555	BIDIR_1079
chr1	119648266	119649269	BIDIR_1080
chr1	119711113	119716099	BIDIR_1081
chr1	119744566	119751424	BIDIR_1082
chr1	119764828	119768000	BIDIR_1083
chr1	119779217	119780387	BIDIR_1084
chr1	120036010	120037895	BIDIR_1085
chr1	120061689	120062159	BIDIR_1086
chr1	120067391	120075151	BIDIR_1087
chr1	120136582	120137166	BIDIR_1088
chr1	120145152	120148383	BIDIR_1089
chr1	120176520	120177754	BIDIR_1090
chr1	120287102	120292381	BIDIR_1091
chr1	120297898	120301502	BIDIR_1092
chr1	120339972	120347848	BIDIR_1093
chr1	120396947	120398533	BIDIR_1094
chr1	120411290	120418456	BIDIR_1095
chr1	120430297	120434109	BIDIR_1096
chr1	120465655	120473603	BIDIR_1097
chr1	120556052	120561272	BIDIR_1098
chr1	120561683	120562119	BIDIR_1099
chr1	120571056	120571176	BIDIR_1100
chr1	120579487	120580207	BIDIR_1101
chr1	120586721	120587027	BIDIR_1102
chr1	120588084	120588188	BIDIR_1103
chr1	120590844	120591264	BIDIR_1104
chr1	120596035	120601704	BIDIR_1105
chr1	120606522	120611494	BIDIR_1106
chr1	120720996	120727650	BIDIR_1107
chr1	120756175	120759164	BIDIR_1108
chr1	120855485	120857388	BIDIR_1109
chr1	120908017	120912237	BIDIR_1110
chr1	120912566	120914114	BIDIR_1111
chr1	120958542	120963647	BIDIR_1112
chr1	121014733	121021003	BIDIR_1113
chr1	121021472	121022726	BIDIR_1114
chr1	121024590	121024952	BIDIR_1115
chr1	121027578	121027770	BIDIR_1116
chr1	121028381	121029115	BIDIR_1117
chr1	121032568	121035232	BIDIR_1118
chr1	121087344	121090044	BIDIR_1119
chr1	121096920	121099236	BIDIR_1120
chr1	121102582	121102700	BIDIR_1121
chr1	121113812	121119837	BIDIR_1122
chr1	121125263	121131652	BIDIR_1123
chr1	121184318	121190348	BIDIR_1124
chr1	121546956	121549112	BIDIR_1125
chr1	125088995	125093738	BIDIR_1126
chr1	143408516	143412396	BIDIR_1127
chr1	143412597	143415745	BIDIR_1128
chr1	143423134	143428102	BIDIR_1129
chr1	143499302	143499556	BIDIR_1130
chr1	143726869	143741489	BIDIR_1131
chr1	143744654	143744834	BIDIR_1132
chr1	143755205	143758125	BIDIR_1133
chr1	143763850	143770520	BIDIR_1134
chr1	143798931	143805991	BIDIR_1135
chr1	143831503	143831668	BIDIR_1136
chr1	143831693	143832266	BIDIR_1137
chr1	143875223	143876961	BIDIR_1138
chr1	143894276	143894510	BIDIR_1139
chr1	143901261	143905977	BIDIR_1140
chr1	143971401	143977962	BIDIR_1141
chr1	144234133	144241356	BIDIR_1142
chr1	144248747	144252618	BIDIR_1143
chr1	144403939	144407806	BIDIR_1144
chr1	144453562	144464502	BIDIR_1145
chr1	144478546	144487369	BIDIR_1146
chr1	144544492	144552956	BIDIR_1147
chr1	144560422	144561916	BIDIR_1148
chr1	144566464	144573887	BIDIR_1149
chr1	144641426	144643170	BIDIR_1150
chr1	144644442	144648828	BIDIR_1151
chr1	144712431	144719887	BIDIR_1152
chr1	144793332	144800646	BIDIR_1153
chr1	144809699	144817291	BIDIR_1154
chr1	144840941	144846695	BIDIR_1155
chr1	144876684	144881102	BIDIR_1156
chr1	144885210	144889170	BIDIR_1157
chr1	145032723	145035143	BIDIR_1158
chr1	145091602	145098165	BIDIR_1159
chr1	145129218	145129423	BIDIR_1160
chr1	145155231	145162355	BIDIR_1161
chr1	145235218	145235609	BIDIR_1162
chr1	145274833	145276340	BIDIR_1163
chr1	145420608	145426653	BIDIR_1164
chr1	145463392	145468452	BIDIR_1165
chr1	145565882	145573774	BIDIR_1166
chr1	145607184	145610725	BIDIR_1167
chr1	145722189	145726287	BIDIR_1168
chr1	145727033	145734908	BIDIR_1169
chr1	145764290	145767792	BIDIR_1170
chr1	145822161	145827211	BIDIR_1171
chr1	145844401	145852277	BIDIR_1172
chr1	145859081	145860386	BIDIR_1173
chr1	145889739	145893053	BIDIR_1174
chr1	145918628	145918924	BIDIR_1175
chr1	145920705	145922407	BIDIR_1176
chr1	145926830	145929910	BIDIR_1177
chr1	145932748	145939999	BIDIR_1178
chr1	145942890	145943348	BIDIR_1179
chr1	145958017	145958331	BIDIR_1180
chr1	145964575	145967181	BIDIR_1181
chr1	145978903	145981819	BIDIR_1182
chr1	145994481	146000824	BIDIR_1183
chr1	146039168	146039987	BIDIR_1184
chr1	146049927	146053879	BIDIR_1185
chr1	146058799	146066694	BIDIR_1186
chr1	146195697	146197275	BIDIR_1187
chr1	146221039	146221509	BIDIR_1188
chr1	146226600	146234426	BIDIR_1189
chr1	146297772	146305508	BIDIR_1190
chr1	146376806	146377877	BIDIR_1191
chr1	146384818	146388477	BIDIR_1192
chr1	146451842	146453719	BIDIR_1193
chr1	146470147	146474386	BIDIR_1194
chr1	146937160	146941966	BIDIR_1195
chr1	146994843	147002575	BIDIR_1196
chr1	147103229	147104399	BIDIR_1197
chr1	147106625	147106749	BIDIR_1198
chr1	147170536	147174050	BIDIR_1199
chr1	147179291	147181339	BIDIR_1200
chr1	147182031	147186577	BIDIR_1201
chr1	147187519	147187697	BIDIR_1202
chr1	147190265	147195762	BIDIR_1203
chr1	147202571	147208783	BIDIR_1204
chr1	147215305	147215467	BIDIR_1205
chr1	147224972	147227298	BIDIR_1206
chr1	147233182	147236170	BIDIR_1207
chr1	147240907	147246877	BIDIR_1208
chr1	147421808	147425060	BIDIR_1209
chr1	147431225	147437401	BIDIR_1210
chr1	147448558	147453810	BIDIR_1211
chr1	147455689	147455845	BIDIR_1212
chr1	147515416	147515824	BIDIR_1213
chr1	147539888	147545868	BIDIR_1214
chr1	147598229	147604981	BIDIR_1215
chr1	147612233	147614357	BIDIR_1216
chr1	147626214	147631384	BIDIR_1217
chr1	147668200	147673758	BIDIR_1218
chr1	147924142	147931185	BIDIR_1219
chr1	147949051	147950785	BIDIR_1220
chr1	148036530	148041055	BIDIR_1221
chr1	148098513	148103587	BIDIR_1222
chr1	148152281	148153617	BIDIR_1223
chr1	148262465	148269356	BIDIR_1224
chr1	148334402	148337425	BIDIR_1225
chr1	148353552	148353910	BIDIR_1226
chr1	148388281	148391592	BIDIR_1227
chr1	148435308	148436796	BIDIR_1228
chr1	148459920	148465077	BIDIR_1229
chr1	148513514	148517985	BIDIR_1230
chr1	148528080	148534688	BIDIR_1231
chr1	148646185	148647995	BIDIR_1232
chr1	148671794	148672264	BIDIR_1233
chr1	148677374	148685166	BIDIR_1234
chr1	148748555	148756291	BIDIR_1235
chr1	148876009	148877717	BIDIR_1236
chr1	148891274	148893276	BIDIR_1237
chr1	148898779	148905353	BIDIR_1238
chr1	148913934	148915632	BIDIR_1239
chr1	148918991	148921011	BIDIR_1240
chr1	148922057	148923761	BIDIR_1241
chr1	148939760	148943078	BIDIR_1242
chr1	148949769	148956243	BIDIR_1243
chr1	149047818	149055493	BIDIR_1244
chr1	149065354	149065516	BIDIR_1245
chr1	149098468	149104789	BIDIR_1246
chr1	149117475	149126284	BIDIR_1247
chr1	149170948	149178850	BIDIR_1248
chr1	149193970	149201146	BIDIR_1249
chr1	149229540	149230707	BIDIR_1250
chr1	149387692	149395887	BIDIR_1251
chr1	149423479	149426202	BIDIR_1252
chr1	149554894	149564068	BIDIR_1253
chr1	149600488	149607011	BIDIR_1254
chr1	149686780	149688037	BIDIR_1255
chr1	149707540	149714067	BIDIR_1256
chr1	149740043	149740208	BIDIR_1257
chr1	149783174	149784912	BIDIR_1258
chr1	149793202	149794598	BIDIR_1259
chr1	149797966	149798084	BIDIR_1260
chr1	149798606	149800428	BIDIR_1261
chr1	149800992	149803198	BIDIR_1262
chr1	149806669	149814908	BIDIR_1263
chr1	149820236	149822227	BIDIR_1264
chr1	149866563	149873620	BIDIR_1265
chr1	149884436	149892081	BIDIR_1266
chr1	149901881	149904757	BIDIR_1267
chr1	149919087	149919536	BIDIR_1268
chr1	149926783	149930517	BIDIR_1269
chr1	149938530	149940180	BIDIR_1270
chr1	149948396	149956058	BIDIR_1271
chr1	150007162	150011767	BIDIR_1272
chr1	150067381	150070297	BIDIR_1273
chr1	150233686	150237032	BIDIR_1274
chr1	150261658	150268498	BIDIR_1275
chr1	150269209	150270151	BIDIR_1276
chr1	150273253	150275015	BIDIR_1277
chr1	150277551	150284297	BIDIR_1278
chr1	150292179	150295949	BIDIR_1279
chr1	150319811	150323093	BIDIR_1280
chr1	150362853	150368490	BIDIR_1281
chr1	150486607	150488824	BIDIR_1282
chr1	150512829	150517222	BIDIR_1283
chr1	150542551	150554984	BIDIR_1284
chr1	150557446	150564342	BIDIR_1285
chr1	150572536	150583546	BIDIR_1286
chr1	150618135	150620573	BIDIR_1287
chr1	150626806	150629622	BIDIR_1288
chr1	150629687	150630886	BIDIR_1289
chr1	150646636	150648638	BIDIR_1290
chr1	150649803	150650731	BIDIR_1291
chr1	150652948	150657953	BIDIR_1292
chr1	150662041	150669613	BIDIR_1293
chr1	150695898	150698396	BIDIR_1294
chr1	150810031	150812015	BIDIR_1295
chr1	150876599	150878680	BIDIR_1296
chr1	150889333	150891039	BIDIR_1297
chr1	150925786	150928694	BIDIR_1298
chr1	150964737	150965172	BIDIR_1299
chr1	150971551	150971765	BIDIR_1300
chr1	150975003	150982291	BIDIR_1301
chr1	150992106	150999160	BIDIR_1302
chr1	151004524	151007062	BIDIR_1303
chr1	151007619	151008393	BIDIR_1304
chr1	151008448	151011220	BIDIR_1305
chr1	151047120	151055040	BIDIR_1306
chr1	151055729	151059649	BIDIR_1307
chr1	151068497	151073050	BIDIR_1308
chr1	151126297	151130963	BIDIR_1309
chr1	151164466	151165902	BIDIR_1310
chr1	151166087	151173885	BIDIR_1311
chr1	151188987	151191435	BIDIR_1312
chr1	151197581	151199867	BIDIR_1313
chr1	151281201	151284277	BIDIR_1314
chr1	151288225	151295367	BIDIR_1315
chr1	151326441	151330123	BIDIR_1316
chr1	151347009	151348773	BIDIR_1317
chr1	151370982	151372935	BIDIR_1318
chr1	151396633	151404302	BIDIR_1319
chr1	151457188	151462840	BIDIR_1320
chr1	151511386	151519196	BIDIR_1321
chr1	151539581	151542162	BIDIR_1322
chr1	151611141	151615159	BIDIR_1323
chr1	151647462	151649752	BIDIR_1324
chr1	151697869	151702245	BIDIR_1325
chr1	151705206	151705428	BIDIR_1326
chr1	151739700	151740369	BIDIR_1327
chr1	151762612	151763496	BIDIR_1328
chr1	151770202	151772458	BIDIR_1329
chr1	151790748	151794960	BIDIR_1330
chr1	151799620	151800908	BIDIR_1331
chr1	151801393	151801529	BIDIR_1332
chr1	151829988	151834527	BIDIR_1333
chr1	151836476	151837440	BIDIR_1334
chr1	151838147	151840557	BIDIR_1335
chr1	151847734	151853170	BIDIR_1336
chr1	151907445	151913735	BIDIR_1337
chr1	152032634	152037173	BIDIR_1338
chr1	152042939	152048961	BIDIR_1339
chr1	152077900	152080924	BIDIR_1340
chr1	153628433	153636291	BIDIR_1341
chr1	153649321	153650349	BIDIR_1342
chr1	153658047	153665527	BIDIR_1343
chr1	153671028	153672253	BIDIR_1344
chr1	153723637	153729597	BIDIR_1345
chr1	153782435	153783950	BIDIR_1346
chr1	153793946	153798658	BIDIR_1347
chr1	153881943	153882133	BIDIR_1348
chr1	153922972	153930806	BIDIR_1349
chr1	153944753	153950597	BIDIR_1350
chr1	153963015	153964449	BIDIR_1351
chr1	153985949	153987084	BIDIR_1352
chr1	154007468	154008282	BIDIR_1353
chr1	154039691	154039823	BIDIR_1354
chr1	154045181	154051373	BIDIR_1355
chr1	154154914	154157907	BIDIR_1356
chr1	154180400	154184337	BIDIR_1357
chr1	154218743	154225445	BIDIR_1358
chr1	154272181	154275068	BIDIR_1359
chr1	154403308	154407424	BIDIR_1360
chr1	154407746	154410480	BIDIR_1361
chr1	154414674	154417046	BIDIR_1362
chr1	154418210	154422780	BIDIR_1363
chr1	154427352	154430222	BIDIR_1364
chr1	154546541	154549753	BIDIR_1365
chr1	154553608	154556448	BIDIR_1366
chr1	154558662	154564680	BIDIR_1367
chr1	154605169	154609325	BIDIR_1368
chr1	154626215	154633650	BIDIR_1369
chr1	154935752	154938326	BIDIR_1370
chr1	154959562	154965032	BIDIR_1371
chr1	154968001	154968531	BIDIR_1372
chr1	154970851	154971287	BIDIR_1373
chr1	154971374	154975853	BIDIR_1374
chr1	154976022	154978786	BIDIR_1375
chr1	154978891	154979611	BIDIR_1376
chr1	154983343	154985683	BIDIR_1377
chr1	154993111	154993512	BIDIR_1378
chr1	155051315	155054479	BIDIR_1379
chr1	155063739	155066647	BIDIR_1380
chr1	155074639	155078836	BIDIR_1381
chr1	155123800	155133795	BIDIR_1382
chr1	155134746	155142342	BIDIR_1383
chr1	155172602	155175400	BIDIR_1384
chr1	155193640	155195587	BIDIR_1385
chr1	155195674	155201716	BIDIR_1386
chr1	155226692	155228852	BIDIR_1387
chr1	155230749	155235518	BIDIR_1388
chr1	155244627	155245928	BIDIR_1389
chr1	155257232	155263061	BIDIR_1390
chr1	155272942	155274379	BIDIR_1391
chr1	155288679	155289905	BIDIR_1392
chr1	155303099	155308747	BIDIR_1393
chr1	155322340	155324176	BIDIR_1394
chr1	155331118	155336492	BIDIR_1395
chr1	155433113	155435345	BIDIR_1396
chr1	155561283	155565847	BIDIR_1397
chr1	155687010	155689032	BIDIR_1398
chr1	155689090	155690006	BIDIR_1399
chr1	155757239	155758255	BIDIR_1400
chr1	155856778	155857934	BIDIR_1401
chr1	155857965	155858157	BIDIR_1402
chr1	155859566	155860764	BIDIR_1403
chr1	155891608	155894352	BIDIR_1404
chr1	155901877	155902309	BIDIR_1405
chr1	155934413	155936482	BIDIR_1406
chr1	155941688	155943980	BIDIR_1407
chr1	155977700	155979560	BIDIR_1408
chr1	156018057	156022050	BIDIR_1409
chr1	156053798	156059283	BIDIR_1410
chr1	156068359	156075665	BIDIR_1411
chr1	156080133	156080235	BIDIR_1412
chr1	156082545	156084003	BIDIR_1413
chr1	156104205	156105921	BIDIR_1414
chr1	156122019	156127211	BIDIR_1415
chr1	156191375	156195389	BIDIR_1416
chr1	156210859	156214979	BIDIR_1417
chr1	156241345	156245293	BIDIR_1418
chr1	156282912	156284738	BIDIR_1419
chr1	156286304	156288854	BIDIR_1420
chr1	156289683	156298199	BIDIR_1421
chr1	156337313	156341859	BIDIR_1422
chr1	156455167	156458739	BIDIR_1423
chr1	156500775	156508081	BIDIR_1424
chr1	156589106	156596823	BIDIR_1425
chr1	156601487	156608878	BIDIR_1426
chr1	156644800	156650140	BIDIR_1427
chr1	156650336	156652052	BIDIR_1428
chr1	156712683	156715133	BIDIR_1429
chr1	156726428	156730716	BIDIR_1430
chr1	156733277	156741507	BIDIR_1431
chr1	156745615	156748371	BIDIR_1432
chr1	156767534	156772214	BIDIR_1433
chr1	156805915	156806569	BIDIR_1434
chr1	156929179	156937009	BIDIR_1435
chr1	157045742	157052700	BIDIR_1436
chr1	157128361	157128981	BIDIR_1437
chr1	157138343	157145965	BIDIR_1438
chr1	158953104	158954898	BIDIR_1439
chr1	159925507	159925789	BIDIR_1440
chr1	159945613	159949329	BIDIR_1441
chr1	160030278	160038575	BIDIR_1442
chr1	160039374	160040238	BIDIR_1443
chr1	160040737	160042321	BIDIR_1444
chr1	160088153	160092973	BIDIR_1445
chr1	160098828	160101869	BIDIR_1446
chr1	160201805	160208869	BIDIR_1447
chr1	160212014	160219424	BIDIR_1448
chr1	160253176	160253304	BIDIR_1449
chr1	160260931	160263890	BIDIR_1450
chr1	160316500	160319676	BIDIR_1451
chr1	160342024	160346388	BIDIR_1452
chr1	160693640	160699676	BIDIR_1453
chr1	161019164	161024947	BIDIR_1454
chr1	161037790	161040513	BIDIR_1455
chr1	161042425	161046945	BIDIR_1456
chr1	161089558	161089752	BIDIR_1457
chr1	161096617	161104503	BIDIR_1458
chr1	161117033	161118037	BIDIR_1459
chr1	161129946	161130264	BIDIR_1460
chr1	161131390	161135149	BIDIR_1461
chr1	161148766	161156671	BIDIR_1462
chr1	161158549	161161793	BIDIR_1463
chr1	161164704	161167715	BIDIR_1464
chr1	161169011	161173429	BIDIR_1465
chr1	161174292	161178830	BIDIR_1466
chr1	161201021	161206753	BIDIR_1467
chr1	161314375	161316853	BIDIR_1468
chr1	161361577	161367883	BIDIR_1469
chr1	161389171	161390789	BIDIR_1470
chr1	161398443	161403024	BIDIR_1471
chr1	161421732	161428292	BIDIR_1472
chr1	161440071	161444219	BIDIR_1473
chr1	161445279	161451277	BIDIR_1474
chr1	161452659	161458682	BIDIR_1475
chr1	161460070	161466068	BIDIR_1476
chr1	161467450	161471815	BIDIR_1477
chr1	161523647	161524341	BIDIR_1478
chr1	161524539	161532115	BIDIR_1479
chr1	161611606	161613149	BIDIR_1480
chr1	161723589	161730116	BIDIR_1481
chr1	161749316	161751505	BIDIR_1482
chr1	161765322	161768945	BIDIR_1483
chr1	162069690	162071038	BIDIR_1484
chr1	162369550	162376854	BIDIR_1485
chr1	162497173	162500707	BIDIR_1486
chr1	162557544	162563983	BIDIR_1487
chr1	162732224	162733984	BIDIR_1488
chr1	162789465	162793165	BIDIR_1489
chr1	163321953	163325545	BIDIR_1490
chr1	164557778	164560007	BIDIR_1491
chr1	164767776	164773094	BIDIR_1492
chr1	165626463	165633767	BIDIR_1493
chr1	165655181	165664067	BIDIR_1494
chr1	165694955	165698663	BIDIR_1495
chr1	165698749	165700061	BIDIR_1496
chr1	165768928	165773122	BIDIR_1497
chr1	165827865	165831486	BIDIR_1498
chr1	166489583	166490039	BIDIR_1499
chr1	166839474	166842650	BIDIR_1500
chr1	166851659	166860314	BIDIR_1501
chr1	166875414	166877290	BIDIR_1502
chr1	167065571	167068421	BIDIR_1503
chr1	167165378	167167664	BIDIR_1504
chr1	167184092	167184590	BIDIR_1505
chr1	167216042	167225296	BIDIR_1506
chr1	167426854	167434424	BIDIR_1507
chr1	167714245	167723263	BIDIR_1508
chr1	167807780	167810990	BIDIR_1509
chr1	167909729	167912031	BIDIR_1510
chr1	167933300	167941716	BIDIR_1511
chr1	168055423	168058892	BIDIR_1512
chr1	168177849	168185353	BIDIR_1513
chr1	168223516	168227341	BIDIR_1514
chr1	168243730	168247430	BIDIR_1515
chr1	168751176	168752880	BIDIR_1516
chr1	168861262	168865777	BIDIR_1517
chr1	169104834	169113794	BIDIR_1518
chr1	169128028	169135644	BIDIR_1519
chr1	169144528	169144754	BIDIR_1520
chr1	169243077	169246594	BIDIR_1521
chr1	169248225	169256258	BIDIR_1522
chr1	169367878	169369968	BIDIR_1523
chr1	169402901	169403099	BIDIR_1524
chr1	169404932	169408494	BIDIR_1525
chr1	169410958	169411604	BIDIR_1526
chr1	169411968	169415732	BIDIR_1527
chr1	169438920	169440462	BIDIR_1528
chr1	169451097	169452005	BIDIR_1529
chr1	169459469	169459923	BIDIR_1530
chr1	169478282	169489253	BIDIR_1531
chr1	169511839	169512067	BIDIR_1532
chr1	169793623	169796827	BIDIR_1533
chr1	169836704	169842912	BIDIR_1534
chr1	169848368	169855034	BIDIR_1535
chr1	169857818	169857980	BIDIR_1536
chr1	169858345	169862607	BIDIR_1537
chr1	169886719	169886907	BIDIR_1538
chr1	169888891	169895548	BIDIR_1539
chr1	169989843	169990285	BIDIR_1540
chr1	170074738	170074979	BIDIR_1541
chr1	170530195	170533661	BIDIR_1542
chr1	171058770	171066072	BIDIR_1543
chr1	171269571	171275117	BIDIR_1544
chr1	171484868	171488461	BIDIR_1545
chr1	171742065	171747988	BIDIR_1546
chr1	171780196	171784003	BIDIR_1547
chr1	172340594	172342288	BIDIR_1548
chr1	172346997	172348791	BIDIR_1549
chr1	172358268	172365038	BIDIR_1550
chr1	172377616	172379864	BIDIR_1551
chr1	172398964	172401618	BIDIR_1552
chr1	172405422	172407122	BIDIR_1553
chr1	172408980	172412862	BIDIR_1554
chr1	172412954	172417846	BIDIR_1555
chr1	172426297	172428423	BIDIR_1556
chr1	172532348	172535136	BIDIR_1557
chr1	173472115	173480000	BIDIR_1558
chr1	173507294	173507472	BIDIR_1559
chr1	173712552	173718118	BIDIR_1560
chr1	173792309	173802742	BIDIR_1561
chr1	173805609	173810939	BIDIR_1562
chr1	173824672	173834057	BIDIR_1563
chr1	173841881	173843731	BIDIR_1564
chr1	173858546	173864635	BIDIR_1565
chr1	173867524	173871375	BIDIR_1566
chr1	173900726	173906310	BIDIR_1567
chr1	174021347	174024479	BIDIR_1568
chr1	174158639	174159287	BIDIR_1569
chr1	174159413	174160919	BIDIR_1570
chr1	174239259	174241587	BIDIR_1571
chr1	174849160	174850928	BIDIR_1572
chr1	174932684	174943130	BIDIR_1573
chr1	174949467	174951129	BIDIR_1574
chr1	174952952	174953206	BIDIR_1575
chr1	174982589	174987146	BIDIR_1576
chr1	174995308	175001480	BIDIR_1577
chr1	175009091	175016823	BIDIR_1578
chr1	175023455	175026324	BIDIR_1579
chr1	175993192	175993330	BIDIR_1580
chr1	176004105	176006945	BIDIR_1581
chr1	176207286	176213746	BIDIR_1582
chr1	178092341	178095111	BIDIR_1583
chr1	178536037	178543617	BIDIR_1584
chr1	178723562	178729162	BIDIR_1585
chr1	178747226	178751926	BIDIR_1586
chr1	178858829	178863219	BIDIR_1587
chr1	178865712	178866772	BIDIR_1588
chr1	178870143	178871077	BIDIR_1589
chr1	179025803	179030129	BIDIR_1590
chr1	179077886	179085641	BIDIR_1591
chr1	179095994	179098549	BIDIR_1592
chr1	179134188	179134692	BIDIR_1593
chr1	179229684	179234734	BIDIR_1594
chr1	179363486	179368492	BIDIR_1595
chr1	179877803	179885485	BIDIR_1596
chr1	179951602	179957643	BIDIR_1597
chr1	180150634	180156728	BIDIR_1598
chr1	180355742	180356162	BIDIR_1599
chr1	180501515	180508712	BIDIR_1600
chr1	180631638	180633317	BIDIR_1601
chr1	180939366	180942124	BIDIR_1602
chr1	181020593	181023715	BIDIR_1603
chr1	181033203	181036717	BIDIR_1604
chr1	181094282	181094655	BIDIR_1605
chr1	182026344	182033993	BIDIR_1606
chr1	182588874	182589139	BIDIR_1607
chr1	182789448	182791316	BIDIR_1608
chr1	182834994	182836416	BIDIR_1609
chr1	182838549	182839591	BIDIR_1610
chr1	182941629	182942165	BIDIR_1611
chr1	183020476	183027589	BIDIR_1612
chr1	183135534	183141270	BIDIR_1613
chr1	183468642	183474038	BIDIR_1614
chr1	183626261	183626637	BIDIR_1615
chr1	183635783	183637030	BIDIR_1616
chr1	183643522	183649028	BIDIR_1617
chr1	183651335	183651475	BIDIR_1618
chr1	183651868	183653316	BIDIR_1619
chr1	183804698	183807690	BIDIR_1620
chr1	183929740	183932372	BIDIR_1621
chr1	184048625	184054953	BIDIR_1622
chr1	184384063	184388656	BIDIR_1623
chr1	184483052	184484870	BIDIR_1624
chr1	184504092	184505808	BIDIR_1625
chr1	184622139	184623967	BIDIR_1626
chr1	184754858	184759661	BIDIR_1627
chr1	185155422	185159423	BIDIR_1628
chr1	185226801	185229611	BIDIR_1629
chr1	185289085	185296387	BIDIR_1630
chr1	185315487	185323186	BIDIR_1631
chr1	185893134	185895162	BIDIR_1632
chr1	186375253	186378071	BIDIR_1633
chr1	190478573	190481357	BIDIR_1634
chr1	190688050	190690310	BIDIR_1635
chr1	193056962	193062235	BIDIR_1636
chr1	193088545	193097570	BIDIR_1637
chr1	193104914	193106424	BIDIR_1638
chr1	193120122	193124107	BIDIR_1639
chr1	197200542	197204181	BIDIR_1640
chr1	197775480	197775630	BIDIR_1641
chr1	197902629	197904773	BIDIR_1642
chr1	198156997	198162875	BIDIR_1643
chr1	200027709	200032273	BIDIR_1644
chr1	200410036	200411166	BIDIR_1645
chr1	200669170	200673670	BIDIR_1646
chr1	200738204	200741839	BIDIR_1647
chr1	201113494	201115372	BIDIR_1648
chr1	201153792	201155418	BIDIR_1649
chr1	201170140	201171582	BIDIR_1650
chr1	201307532	201312984	BIDIR_1651
chr1	201399324	201403783	BIDIR_1652
chr1	201460759	201461383	BIDIR_1653
chr1	201466712	201470262	BIDIR_1654
chr1	201479083	201483078	BIDIR_1655
chr1	201505373	201507123	BIDIR_1656
chr1	201695783	201698740	BIDIR_1657
chr1	201702530	201704228	BIDIR_1658
chr1	201710565	201713895	BIDIR_1659
chr1	201725424	201729469	BIDIR_1660
chr1	201730544	201731946	BIDIR_1661
chr1	201736342	201738488	BIDIR_1662
chr1	201765856	201766450	BIDIR_1663
chr1	201768804	201771786	BIDIR_1664
chr1	201772911	201773877	BIDIR_1665
chr1	201774120	201775626	BIDIR_1666
chr1	201790671	201792433	BIDIR_1667
chr1	201807233	201808981	BIDIR_1668
chr1	201816036	201818748	BIDIR_1669
chr1	201824280	201832142	BIDIR_1670
chr1	201892941	201899969	BIDIR_1671
chr1	201951184	201956932	BIDIR_1672
chr1	201978460	201982647	BIDIR_1673
chr1	202010353	202012292	BIDIR_1674
chr1	202017429	202020932	BIDIR_1675
chr1	202033802	202035772	BIDIR_1676
chr1	202129614	202137570	BIDIR_1677
chr1	202142307	202147012	BIDIR_1678
chr1	202157285	202161225	BIDIR_1679
chr1	202341966	202342910	BIDIR_1680
chr1	202471800	202474010	BIDIR_1681
chr1	202602401	202604803	BIDIR_1682
chr1	202607007	202608035	BIDIR_1683
chr1	202609150	202610000	BIDIR_1684
chr1	202611615	202611821	BIDIR_1685
chr1	202612567	202614465	BIDIR_1686
chr1	202739435	202739845	BIDIR_1687
chr1	202807738	202812319	BIDIR_1688
chr1	202858517	202863125	BIDIR_1689
chr1	202873695	202876787	BIDIR_1690
chr1	202886209	202889524	BIDIR_1691
chr1	202912164	202912916	BIDIR_1692
chr1	202926009	202928599	BIDIR_1693
chr1	202956940	202962829	BIDIR_1694
chr1	202967257	202967944	BIDIR_1695
chr1	203004297	203010244	BIDIR_1696
chr1	203025713	203027634	BIDIR_1697
chr1	203305325	203309422	BIDIR_1698
chr1	203316216	203318242	BIDIR_1699
chr1	203325393	203328529	BIDIR_1700
chr1	203475805	203479231	BIDIR_1701
chr1	203795536	203798972	BIDIR_1702
chr1	203861258	203864150	BIDIR_1703
chr1	204069945	204077602	BIDIR_1704
chr1	204084298	204086478	BIDIR_1705
chr1	204088282	204092076	BIDIR_1706
chr1	204130226	204131896	BIDIR_1707
chr1	204213988	204214733	BIDIR_1708
chr1	204284265	204288013	BIDIR_1709
chr1	204411029	204418244	BIDIR_1710
chr1	204490346	204496224	BIDIR_1711
chr1	204506854	204508577	BIDIR_1712
chr1	204515160	204519034	BIDIR_1713
chr1	204562410	204563322	BIDIR_1714
chr1	204623492	204629952	BIDIR_1715
chr1	204882556	204884248	BIDIR_1716
chr1	205072224	205074382	BIDIR_1717
chr1	205074476	205081826	BIDIR_1718
chr1	205121978	205124774	BIDIR_1719
chr1	205211177	205211645	BIDIR_1720
chr1	205314976	205319790	BIDIR_1721
chr1	205351216	205351360	BIDIR_1722
chr1	205543126	205543890	BIDIR_1723
chr1	205564027	205564159	BIDIR_1724
chr1	205565854	205566286	BIDIR_1725
chr1	205587937	205589783	BIDIR_1726
chr1	205602918	205603416	BIDIR_1727
chr1	205607961	205612597	BIDIR_1728
chr1	205619591	205619885	BIDIR_1729
chr1	205625515	205626489	BIDIR_1730
chr1	205629540	205635661	BIDIR_1731
chr1	205663869	205665269	BIDIR_1732
chr1	205713313	205713427	BIDIR_1733
chr1	205747040	205752060	BIDIR_1734
chr1	205813198	205816073	BIDIR_1735
chr1	205837597	205839359	BIDIR_1736
chr1	206056405	206058111	BIDIR_1737
chr1	206064439	206067655	BIDIR_1738
chr1	206185028	206187328	BIDIR_1739
chr1	206189670	206197112	BIDIR_1740
chr1	206202623	206206942	BIDIR_1741
chr1	206504613	206505555	BIDIR_1742
chr1	206540330	206542354	BIDIR_1743
chr1	206585909	206592338	BIDIR_1744
chr1	206634607	206636865	BIDIR_1745
chr1	206683013	206688630	BIDIR_1746
chr1	206713887	206716661	BIDIR_1747
chr1	206905578	206910324	BIDIR_1748
chr1	207028091	207028407	BIDIR_1749
chr1	207031304	207033986	BIDIR_1750
chr1	207049122	207054630	BIDIR_1751
chr1	207645132	207645674	BIDIR_1752
chr1	207749220	207753459	BIDIR_1753
chr1	207795516	207802853	BIDIR_1754
chr1	207867351	207869914	BIDIR_1755
chr1	207960795	207967965	BIDIR_1756
chr1	209773927	209775687	BIDIR_1757
chr1	209778914	209788027	BIDIR_1758
chr1	209800530	209802494	BIDIR_1759
chr1	209823582	209829439	BIDIR_1760
chr1	210328251	210332065	BIDIR_1761
chr1	210373736	210376404	BIDIR_1762
chr1	211256439	211264178	BIDIR_1763
chr1	211382754	211385404	BIDIR_1764
chr1	211575727	211582778	BIDIR_1765
chr1	211643795	211645565	BIDIR_1766
chr1	211829636	211833528	BIDIR_1767
chr1	212035552	212037168	BIDIR_1768
chr1	212051533	212053970	BIDIR_1769
chr1	212215464	212215718	BIDIR_1770
chr1	212282999	212289411	BIDIR_1771
chr1	212309105	212311233	BIDIR_1772
chr1	212340740	212344044	BIDIR_1773
chr1	212352575	212356151	BIDIR_1774
chr1	212356853	212358657	BIDIR_1775
chr1	212359493	212368352	BIDIR_1776
chr1	212432919	212434307	BIDIR_1777
chr1	212528646	212530559	BIDIR_1778
chr1	212554073	212560448	BIDIR_1779
chr1	212791827	212794401	BIDIR_1780
chr1	212858138	212859698	BIDIR_1781
chr1	212991585	212991909	BIDIR_1782
chr1	213015437	213015679	BIDIR_1783
chr1	213051018	213052810	BIDIR_1784
chr1	214281158	214283150	BIDIR_1785
chr1	214339934	214343178	BIDIR_1786
chr1	214481689	214482891	BIDIR_1787
chr1	214550630	214554966	BIDIR_1788
chr1	214603194	214604456	BIDIR_1789
chr1	214605808	214610652	BIDIR_1790
chr1	215566277	215570521	BIDIR_1791
chr1	215631129	215632617	BIDIR_1792
chr1	216600038	216601780	BIDIR_1793
chr1	217089204	217090538	BIDIR_1794
chr1	217631090	217633543	BIDIR_1795
chr1	218284461	218286814	BIDIR_1796
chr1	218342712	218345678	BIDIR_1797
chr1	219173830	219176902	BIDIR_1798
chr1	219279322	219280194	BIDIR_1799
chr1	219434834	219437020	BIDIR_1800
chr1	219440140	219440424	BIDIR_1801
chr1	219956404	219959714	BIDIR_1802
chr1	220045019	220047358	BIDIR_1803
chr1	220070803	220070957	BIDIR_1804
chr1	220088511	220096667	BIDIR_1805
chr1	220117742	220117962	BIDIR_1806
chr1	220118071	220118241	BIDIR_1807
chr1	220252018	220255112	BIDIR_1808
chr1	220272453	220273549	BIDIR_1809
chr1	220300228	220301650	BIDIR_1810
chr1	220746370	220750921	BIDIR_1811
chr1	220783490	220789622	BIDIR_1812
chr1	220829931	220835593	BIDIR_1813
chr1	221714857	221716467	BIDIR_1814
chr1	221740554	221746078	BIDIR_1815
chr1	221969335	221971051	BIDIR_1816
chr1	222464889	222466440	BIDIR_1817
chr1	222589403	222591351	BIDIR_1818
chr1	222617040	222618494	BIDIR_1819
chr1	222641775	222648141	BIDIR_1820
chr1	222674213	222678377	BIDIR_1821
chr1	222679559	222685321	BIDIR_1822
chr1	222691201	222695815	BIDIR_1823
chr1	222707793	222712491	BIDIR_1824
chr1	222712552	222716972	BIDIR_1825
chr1	222814319	222817292	BIDIR_1826
chr1	223132722	223135191	BIDIR_1827
chr1	223143248	223144545	BIDIR_1828
chr1	223776018	223782567	BIDIR_1829
chr1	223845972	223848063	BIDIR_1830
chr1	223991840	223992644	BIDIR_1831
chr1	223992729	223997865	BIDIR_1832
chr1	224003830	224005624	BIDIR_1833
chr1	224033859	224040872	BIDIR_1834
chr1	224113133	224117674	BIDIR_1835
chr1	224148434	224150140	BIDIR_1836
chr1	224180881	224186027	BIDIR_1837
chr1	224205070	224212424	BIDIR_1838
chr1	224275964	224278791	BIDIR_1839
chr1	224328095	224332585	BIDIR_1840
chr1	224378371	224387442	BIDIR_1841
chr1	224434585	224439303	BIDIR_1842
chr1	224454464	224456312	BIDIR_1843
chr1	224502369	224506817	BIDIR_1844
chr1	224929653	224931521	BIDIR_1845
chr1	225398843	225399729	BIDIR_1846
chr1	225427621	225429043	BIDIR_1847
chr1	225531817	225533593	BIDIR_1848
chr1	225653123	225658172	BIDIR_1849
chr1	225764891	225773308	BIDIR_1850
chr1	225777812	225781568	BIDIR_1851
chr1	225789397	225791535	BIDIR_1852
chr1	225842999	225848073	BIDIR_1853
chr1	225882214	225888514	BIDIR_1854
chr1	225924340	225926449	BIDIR_1855
chr1	225999343	226000440	BIDIR_1856
chr1	226062715	226066425	BIDIR_1857
chr1	226071362	226074202	BIDIR_1858
chr1	226082291	226086798	BIDIR_1859
chr1	226109207	226112827	BIDIR_1860
chr1	226117570	226124625	BIDIR_1861
chr1	226127792	226129355	BIDIR_1862
chr1	226135040	226135157	BIDIR_1863
chr1	226186741	226192587	BIDIR_1864
chr1	226407479	226408297	BIDIR_1865
chr1	226676362	226678254	BIDIR_1866
chr1	226699880	226704818	BIDIR_1867
chr1	226737345	226739879	BIDIR_1868
chr1	226814830	226815452	BIDIR_1869
chr1	226870571	226872121	BIDIR_1870
chr1	226938238	226941431	BIDIR_1871
chr1	226987544	226990292	BIDIR_1872
chr1	227317010	227321570	BIDIR_1873
chr1	227563069	227566229	BIDIR_1874
chr1	227597617	227599373	BIDIR_1875
chr1	227786274	227793465	BIDIR_1876
chr1	227947716	227955188	BIDIR_1877
chr1	228082659	228086349	BIDIR_1878
chr1	228095965	228105005	BIDIR_1879
chr1	228109427	228110116	BIDIR_1880
chr1	228140083	228141523	BIDIR_1881
chr1	228156964	228162688	BIDIR_1882
chr1	228165512	228167539	BIDIR_1883
chr1	228201800	228203587	BIDIR_1884
chr1	228212606	228213664	BIDIR_1885
chr1	228406835	228407934	BIDIR_1886
chr1	228424363	228425325	BIDIR_1887
chr1	228457133	228462073	BIDIR_1888
chr1	228482325	228488841	BIDIR_1889
chr1	228489909	228492785	BIDIR_1890
chr1	228687353	228689451	BIDIR_1891
chr1	228721207	228723404	BIDIR_1892
chr1	229271024	229278269	BIDIR_1893
chr1	229317957	229321014	BIDIR_1894
chr1	229342267	229344921	BIDIR_1895
chr1	229505259	229508341	BIDIR_1896
chr1	229508429	229509853	BIDIR_1897
chr1	229513283	229514891	BIDIR_1898
chr1	229557633	229560780	BIDIR_1899
chr1	229626215	229629655	BIDIR_1900
chr1	229843579	229845001	BIDIR_1901
chr1	230065458	230071674	BIDIR_1902
chr1	230752072	230754724	BIDIR_1903
chr1	230823311	230825715	BIDIR_1904
chr1	230867625	230874845	BIDIR_1905
chr1	230978861	230980149	BIDIR_1906
chr1	231019880	231023713	BIDIR_1907
chr1	231220060	231223068	BIDIR_1908
chr1	231241211	231242773	BIDIR_1909
chr1	231337852	231340620	BIDIR_1910
chr1	231357573	231361166	BIDIR_1911
chr1	231362656	231364844	BIDIR_1912
chr1	231417418	231425044	BIDIR_1913
chr1	231527365	231529882	BIDIR_1914
chr1	231590682	231591900	BIDIR_1915
chr1	232629572	232629865	BIDIR_1916
chr1	232630237	232630806	BIDIR_1917
chr1	232946432	232953836	BIDIR_1918
chr1	232980749	232986211	BIDIR_1919
chr1	233295725	233296641	BIDIR_1920
chr1	234356808	234358370	BIDIR_1921
chr1	234370563	234376287	BIDIR_1922
chr1	234383983	234389201	BIDIR_1923
chr1	234477435	234481235	BIDIR_1924
chr1	234523401	234524749	BIDIR_1925
chr1	234530629	234536181	BIDIR_1926
chr1	234541431	234546249	BIDIR_1927
chr1	234597962	234601339	BIDIR_1928
chr1	234607950	234608592	BIDIR_1929
chr1	234723408	234727591	BIDIR_1930
chr1	234957861	234964182	BIDIR_1931
chr1	235128837	235129890	BIDIR_1932
chr1	235160346	235168125	BIDIR_1933
chr1	235240373	235244066	BIDIR_1934
chr1	235328437	235333329	BIDIR_1935
chr1	235366918	235368881	BIDIR_1936
chr1	235454259	235456717	BIDIR_1937
chr1	235502725	235502867	BIDIR_1938
chr1	235711886	235717984	BIDIR_1939
chr1	235738289	235738421	BIDIR_1940
chr1	235863139	235868970	BIDIR_1941
chr1	236208603	236215100	BIDIR_1942
chr1	236226014	236228888	BIDIR_1943
chr1	236264793	236269233	BIDIR_1944
chr1	236521986	236528154	BIDIR_1945
chr1	236604516	236605381	BIDIR_1946
chr1	236794834	236799376	BIDIR_1947
chr1	237075262	237077712	BIDIR_1948
chr1	237470505	237472773	BIDIR_1949
chr1	237603187	237605001	BIDIR_1950
chr1	239586722	239590432	BIDIR_1951
chr1	240142962	240147472	BIDIR_1952
chr1	240789719	240789877	BIDIR_1953
chr1	240898565	240900597	BIDIR_1954
chr1	240920604	240920750	BIDIR_1955
chr1	241519785	241522156	BIDIR_1956
chr1	241782624	241784380	BIDIR_1957
chr1	241789970	241791706	BIDIR_1958
chr1	241830326	241832359	BIDIR_1959
chr1	241848190	241849696	BIDIR_1960
chr1	242153269	242153413	BIDIR_1961
chr1	242246846	242249800	BIDIR_1962
chr1	243173164	243173346	BIDIR_1963
chr1	243252118	243258282	BIDIR_1964
chr1	243507625	243507811	BIDIR_1965
chr1	243646718	243653016	BIDIR_1966
chr1	244045311	244049325	BIDIR_1967
chr1	244381473	244383263	BIDIR_1968
chr1	244386578	244392748	BIDIR_1969
chr1	244450344	244455569	BIDIR_1970
chr1	244653047	244655327	BIDIR_1971
chr1	244845063	244852785	BIDIR_1972
chr1	244859195	244867356	BIDIR_1973
chr1	244968729	244975226	BIDIR_1974
chr1	245658240	245660202	BIDIR_1975
chr1	245671159	245674563	BIDIR_1976
chr1	245676220	245680282	BIDIR_1977
chr1	245682437	245690053	BIDIR_1978
chr1	245693006	245698781	BIDIR_1979
chr1	245705503	245713361	BIDIR_1980
chr1	246281674	246281956	BIDIR_1981
chr1	246300232	246301714	BIDIR_1982
chr1	246409236	246409356	BIDIR_1983
chr1	246507279	246507659	BIDIR_1984
chr1	246561330	246562302	BIDIR_1985
chr1	246566336	246570078	BIDIR_1986
chr1	246608762	246610710	BIDIR_1987
chr1	246723940	246726660	BIDIR_1988
chr1	247009757	247009909	BIDIR_1989
chr1	247015926	247016074	BIDIR_1990
chr1	247103708	247105924	BIDIR_1991
chr1	247172017	247179725	BIDIR_1992
chr1	247184569	247189355	BIDIR_1993
chr1	247330817	247331867	BIDIR_1994
chr1	247448150	247449826	BIDIR_1995
chr1	248726822	248732965	BIDIR_1996
chr1	248825915	248829905	BIDIR_1997
chr1	248833512	248842757	BIDIR_1998
chr1	248846036	248853515	BIDIR_1999
chr1	248854640	248854766	BIDIR_2000
[truncated: 18,708 more rows]
