# Supplementary material for: Combining signal and sequence to detect RNA polymerase initiation in ATAC-seq data
Source: PLoS One. 2020 Apr 30;15(4):e0232332. doi: 10.1371/journal.pone.0232332 (PMC7192442; doi:10.1371/journal.pone.0232332)
Supplement: S3 File — (ZIP) [file pone.0232332.s013.zip › bidir_annotations/fstitch_annotations/HCT116_merged_fstitch_short_bidirs.bed]

chr1	10408	18314	BIDIR_1
chr1	27964	36081	BIDIR_2
chr1	181619	190011	BIDIR_3
chr1	198922	201437	BIDIR_4
chr1	203659	206597	BIDIR_5
chr1	258757	267347	BIDIR_6
chr1	348247	350935	BIDIR_7
chr1	358992	360142	BIDIR_8
chr1	374324	378288	BIDIR_9
chr1	602604	606646	BIDIR_10
chr1	629009	634925	BIDIR_11
chr1	777158	783875	BIDIR_12
chr1	791296	800308	BIDIR_13
chr1	804738	812999	BIDIR_14
chr1	817370	822298	BIDIR_15
chr1	825912	827522	BIDIR_16
chr1	827590	830048	BIDIR_17
chr1	873615	873727	BIDIR_18
chr1	901738	909835	BIDIR_19
chr1	913942	927096	BIDIR_20
chr1	940622	948526	BIDIR_21
chr1	959256	962629	BIDIR_22
chr1	963065	971704	BIDIR_23
chr1	973148	977246	BIDIR_24
chr1	978668	981266	BIDIR_25
chr1	982093	988716	BIDIR_26
chr1	993345	1007638	BIDIR_27
chr1	1012416	1023471	BIDIR_28
chr1	1040164	1042580	BIDIR_29
chr1	1056039	1061163	BIDIR_30
chr1	1065553	1074912	BIDIR_31
chr1	1075920	1080628	BIDIR_32
chr1	1093040	1093154	BIDIR_33
chr1	1106623	1108783	BIDIR_34
chr1	1116089	1118922	BIDIR_35
chr1	1155290	1160209	BIDIR_36
chr1	1161789	1167103	BIDIR_37
chr1	1197933	1203735	BIDIR_38
chr1	1205396	1209265	BIDIR_39
chr1	1229561	1234632	BIDIR_40
chr1	1237720	1242452	BIDIR_41
chr1	1246722	1250508	BIDIR_42
chr1	1271692	1278351	BIDIR_43
chr1	1290308	1293750	BIDIR_44
chr1	1303486	1306744	BIDIR_45
chr1	1307930	1314775	BIDIR_46
chr1	1324687	1327967	BIDIR_47
chr1	1328472	1331266	BIDIR_48
chr1	1343131	1355607	BIDIR_49
chr1	1363990	1365812	BIDIR_50
chr1	1375005	1380438	BIDIR_51
chr1	1399342	1404563	BIDIR_52
chr1	1417582	1419256	BIDIR_53
chr1	1423514	1424540	BIDIR_54
chr1	1426127	1429447	BIDIR_55
chr1	1430737	1437139	BIDIR_56
chr1	1461820	1465030	BIDIR_57
chr1	1466828	1476134	BIDIR_58
chr1	1504978	1516317	BIDIR_59
chr1	1531025	1538529	BIDIR_60
chr1	1568724	1569124	BIDIR_61
chr1	1570979	1580961	BIDIR_62
chr1	1599423	1602428	BIDIR_63
chr1	1605566	1608854	BIDIR_64
chr1	1610113	1622900	BIDIR_65
chr1	1626881	1637758	BIDIR_66
chr1	1641678	1643594	BIDIR_67
chr1	1657803	1665151	BIDIR_68
chr1	1679742	1679898	BIDIR_69
chr1	1685281	1687525	BIDIR_70
chr1	1690639	1698560	BIDIR_71
chr1	1699938	1703678	BIDIR_72
chr1	1721175	1728499	BIDIR_73
chr1	1731914	1734826	BIDIR_74
chr1	1735505	1736629	BIDIR_75
chr1	1739554	1741300	BIDIR_76
chr1	1743985	1752286	BIDIR_77
chr1	1772838	1773018	BIDIR_78
chr1	1775349	1784164	BIDIR_79
chr1	1803387	1804217	BIDIR_80
chr1	1868382	1868770	BIDIR_81
chr1	1888921	1897356	BIDIR_82
chr1	1904185	1911624	BIDIR_83
chr1	1913596	1921399	BIDIR_84
chr1	1931148	1931762	BIDIR_85
chr1	1936332	1936496	BIDIR_86
chr1	1959793	1960327	BIDIR_87
chr1	1992301	1993003	BIDIR_88
chr1	2003398	2003786	BIDIR_89
chr1	2015045	2015496	BIDIR_90
chr1	2049100	2052538	BIDIR_91
chr1	2179711	2187318	BIDIR_92
chr1	2188737	2190085	BIDIR_93
chr1	2191190	2196822	BIDIR_94
chr1	2197014	2201972	BIDIR_95
chr1	2204085	2206523	BIDIR_96
chr1	2212472	2218044	BIDIR_97
chr1	2221559	2232178	BIDIR_98
chr1	2310213	2316547	BIDIR_99
chr1	2320374	2323364	BIDIR_100
chr1	2389544	2393328	BIDIR_101
chr1	2401176	2409126	BIDIR_102
chr1	2411701	2419220	BIDIR_103
chr1	2501562	2509502	BIDIR_104
chr1	2524904	2527071	BIDIR_105
chr1	2542389	2550329	BIDIR_106
chr1	2580917	2592749	BIDIR_107
chr1	2641421	2643841	BIDIR_108
chr1	3068689	3072968	BIDIR_109
chr1	3319610	3321996	BIDIR_110
chr1	3452545	3456988	BIDIR_111
chr1	3479935	3490544	BIDIR_112
chr1	3503136	3505616	BIDIR_113
chr1	3510104	3511194	BIDIR_114
chr1	3530461	3532633	BIDIR_115
chr1	3541207	3545061	BIDIR_116
chr1	3587993	3588323	BIDIR_117
chr1	3611508	3614537	BIDIR_118
chr1	3627265	3632989	BIDIR_119
chr1	3650103	3655253	BIDIR_120
chr1	3674402	3676290	BIDIR_121
chr1	3733097	3738869	BIDIR_122
chr1	3770597	3772693	BIDIR_123
chr1	3772760	3781397	BIDIR_124
chr1	3794934	3801633	BIDIR_125
chr1	3813361	3813521	BIDIR_126
chr1	3856153	3856379	BIDIR_127
chr1	3857266	3860576	BIDIR_128
chr1	3882028	3889840	BIDIR_129
chr1	3899188	3905315	BIDIR_130
chr1	5992425	5993891	BIDIR_131
chr1	6023252	6030746	BIDIR_132
chr1	6100790	6102782	BIDIR_133
chr1	6127174	6128886	BIDIR_134
chr1	6148409	6149457	BIDIR_135
chr1	6196181	6204157	BIDIR_136
chr1	6204274	6208946	BIDIR_137
chr1	6217839	6224759	BIDIR_138
chr1	6235580	6238785	BIDIR_139
chr1	6244526	6246630	BIDIR_140
chr1	6249068	6249452	BIDIR_141
chr1	6304788	6305799	BIDIR_142
chr1	6365574	6365736	BIDIR_143
chr1	6375509	6375899	BIDIR_144
chr1	6382804	6388930	BIDIR_145
chr1	6392594	6401262	BIDIR_146
chr1	6413131	6415226	BIDIR_147
chr1	6419919	6425893	BIDIR_148
chr1	6429770	6429896	BIDIR_149
chr1	6431765	6433627	BIDIR_150
chr1	6438683	6443575	BIDIR_151
chr1	6445212	6453341	BIDIR_152
chr1	6459726	6462162	BIDIR_153
chr1	6471483	6472215	BIDIR_154
chr1	6487393	6503672	BIDIR_155
chr1	6550249	6553009	BIDIR_156
chr1	6554513	6555458	BIDIR_157
chr1	6578438	6581072	BIDIR_158
chr1	6585423	6593484	BIDIR_159
chr1	6599277	6606634	BIDIR_160
chr1	6608901	6615086	BIDIR_161
chr1	6624300	6628183	BIDIR_162
chr1	6630951	6638662	BIDIR_163
chr1	6695506	6695646	BIDIR_164
chr1	6700812	6703142	BIDIR_165
chr1	6784102	6787651	BIDIR_166
chr1	6929268	6931688	BIDIR_167
chr1	7116699	7120791	BIDIR_168
chr1	7264314	7269734	BIDIR_169
chr1	7298239	7305597	BIDIR_170
chr1	7469256	7475062	BIDIR_171
chr1	7509383	7512191	BIDIR_172
chr1	7547575	7554942	BIDIR_173
chr1	7694936	7701244	BIDIR_174
chr1	7701695	7708927	BIDIR_175
chr1	7743915	7745687	BIDIR_176
chr1	7770066	7773721	BIDIR_177
chr1	7781785	7785822	BIDIR_178
chr1	7843124	7846718	BIDIR_179
chr1	7846878	7848784	BIDIR_180
chr1	7952282	7956473	BIDIR_181
chr1	7960046	7963927	BIDIR_182
chr1	7980737	7987815	BIDIR_183
chr1	8008425	8008908	BIDIR_184
chr1	8021751	8033651	BIDIR_185
chr1	8038015	8042046	BIDIR_186
chr1	8042625	8049215	BIDIR_187
chr1	8052715	8053598	BIDIR_188
chr1	8055857	8063534	BIDIR_189
chr1	8073226	8079946	BIDIR_190
chr1	8081160	8085209	BIDIR_191
chr1	8089956	8091713	BIDIR_192
chr1	8093228	8099542	BIDIR_193
chr1	8111128	8114789	BIDIR_194
chr1	8115562	8123429	BIDIR_195
chr1	8131412	8139484	BIDIR_196
chr1	8151804	8159179	BIDIR_197
chr1	8164501	8170746	BIDIR_198
chr1	8171957	8177721	BIDIR_199
chr1	8180701	8186982	BIDIR_200
chr1	8191701	8200068	BIDIR_201
chr1	8201205	8205297	BIDIR_202
chr1	8209561	8216795	BIDIR_203
chr1	8230723	8235891	BIDIR_204
chr1	8313771	8319604	BIDIR_205
chr1	8341970	8349873	BIDIR_206
chr1	8421874	8426552	BIDIR_207
chr1	8702360	8703942	BIDIR_208
chr1	8720098	8720204	BIDIR_209
chr1	8750305	8750657	BIDIR_210
chr1	8778869	8779633	BIDIR_211
chr1	8800523	8800859	BIDIR_212
chr1	8808914	8809070	BIDIR_213
chr1	8817640	8819284	BIDIR_214
chr1	8872815	8874575	BIDIR_215
chr1	8874720	8883889	BIDIR_216
chr1	8888658	8894599	BIDIR_217
chr1	8897368	8905003	BIDIR_218
chr1	8950006	8951776	BIDIR_219
chr1	9128371	9129061	BIDIR_220
chr1	9180504	9185373	BIDIR_221
chr1	9232665	9237755	BIDIR_222
chr1	9266839	9268929	BIDIR_223
chr1	9293705	9296071	BIDIR_224
chr1	9299058	9305227	BIDIR_225
chr1	9317647	9319786	BIDIR_226
chr1	9411832	9414225	BIDIR_227
chr1	9428698	9433539	BIDIR_228
chr1	9538333	9546192	BIDIR_229
chr1	9587714	9592554	BIDIR_230
chr1	9672136	9676067	BIDIR_231
chr1	9685520	9693801	BIDIR_232
chr1	9725951	9733982	BIDIR_233
chr1	9824000	9826322	BIDIR_234
chr1	9887042	9894146	BIDIR_235
chr1	9894403	9901593	BIDIR_236
chr1	9908561	9912975	BIDIR_237
chr1	9932415	9932663	BIDIR_238
chr1	9941721	9946824	BIDIR_239
chr1	9948824	9952396	BIDIR_240
chr1	9957127	9961154	BIDIR_241
chr1	9981321	9983563	BIDIR_242
chr1	9983980	9985980	BIDIR_243
chr1	9996545	10000693	BIDIR_244
chr1	10031462	10036101	BIDIR_245
chr1	10208856	10214867	BIDIR_246
chr1	10219317	10221207	BIDIR_247
chr1	10372596	10374468	BIDIR_248
chr1	10394882	10401251	BIDIR_249
chr1	10424543	10433324	BIDIR_250
chr1	10449358	10455202	BIDIR_251
chr1	10456041	10460625	BIDIR_252
chr1	10463912	10465208	BIDIR_253
chr1	10469267	10477437	BIDIR_254
chr1	10527626	10530906	BIDIR_255
chr1	10633880	10638889	BIDIR_256
chr1	10694545	10695571	BIDIR_257
chr1	10778154	10780660	BIDIR_258
chr1	10801885	10805542	BIDIR_259
chr1	10899756	10902058	BIDIR_260
chr1	11009659	11015215	BIDIR_261
chr1	11060018	11067069	BIDIR_262
chr1	11084512	11084798	BIDIR_263
chr1	11098799	11105297	BIDIR_264
chr1	11145930	11153146	BIDIR_265
chr1	11167838	11168065	BIDIR_266
chr1	11189354	11195160	BIDIR_267
chr1	11262551	11264572	BIDIR_268
chr1	11272247	11276393	BIDIR_269
chr1	11650269	11651172	BIDIR_270
chr1	11652035	11656750	BIDIR_271
chr1	11663505	11667507	BIDIR_272
chr1	11670448	11678256	BIDIR_273
chr1	11679039	11682227	BIDIR_274
chr1	11688204	11688546	BIDIR_275
chr1	11689632	11691552	BIDIR_276
chr1	11691709	11692875	BIDIR_277
chr1	11736084	11739936	BIDIR_278
chr1	11802557	11808983	BIDIR_279
chr1	11843635	11847783	BIDIR_280
chr1	11856134	11858792	BIDIR_281
chr1	11907980	11917450	BIDIR_282
chr1	11919486	11920502	BIDIR_283
chr1	11921862	11923392	BIDIR_284
chr1	11924109	11927848	BIDIR_285
chr1	11932178	11937212	BIDIR_286
chr1	11979640	11981632	BIDIR_287
chr1	11999882	12005006	BIDIR_288
chr1	12016411	12020819	BIDIR_289
chr1	12078745	12086614	BIDIR_290
chr1	12101788	12103516	BIDIR_291
chr1	12160643	12162964	BIDIR_292
chr1	12232217	12234135	BIDIR_293
chr1	12433403	12436945	BIDIR_294
chr1	12469605	12471469	BIDIR_295
chr1	12477248	12481716	BIDIR_296
chr1	12484642	12490872	BIDIR_297
chr1	12500642	12504624	BIDIR_298
chr1	12538156	12542477	BIDIR_299
chr1	12545953	12552318	BIDIR_300
chr1	12593589	12598457	BIDIR_301
chr1	12604030	12605488	BIDIR_302
chr1	12614286	12622217	BIDIR_303
chr1	13700187	13702967	BIDIR_304
chr1	13748133	13752973	BIDIR_305
chr1	13799223	13800949	BIDIR_306
chr1	14741874	14744254	BIDIR_307
chr1	14923313	14926405	BIDIR_308
chr1	15109552	15115176	BIDIR_309
chr1	15135135	15136189	BIDIR_310
chr1	15152358	15152464	BIDIR_311
chr1	15152531	15158473	BIDIR_312
chr1	15165422	15171624	BIDIR_313
chr1	15172692	15181712	BIDIR_314
chr1	15199148	15204408	BIDIR_315
chr1	15259549	15265391	BIDIR_316
chr1	15324108	15329250	BIDIR_317
chr1	15336566	15343105	BIDIR_318
chr1	15408798	15411385	BIDIR_319
chr1	15487407	15493743	BIDIR_320
chr1	15523288	15529280	BIDIR_321
chr1	15567839	15575557	BIDIR_322
chr1	15575577	15580032	BIDIR_323
chr1	15615619	15620567	BIDIR_324
chr1	15678280	15679291	BIDIR_325
chr1	15682488	15687681	BIDIR_326
chr1	15736935	15743165	BIDIR_327
chr1	15756637	15758229	BIDIR_328
chr1	15761603	15765379	BIDIR_329
chr1	15782976	15785180	BIDIR_330
chr1	15786589	15793589	BIDIR_331
chr1	15794267	15802366	BIDIR_332
chr1	15806623	15812633	BIDIR_333
chr1	15828358	15837998	BIDIR_334
chr1	15845259	15854398	BIDIR_335
chr1	15885668	15888672	BIDIR_336
chr1	15897507	15899385	BIDIR_337
chr1	15926694	15928844	BIDIR_338
chr1	15936965	15944992	BIDIR_339
chr1	15947656	15952816	BIDIR_340
chr1	15974972	15977189	BIDIR_341
chr1	16011378	16014518	BIDIR_342
chr1	16054907	16059745	BIDIR_343
chr1	16073235	16078190	BIDIR_344
chr1	16140703	16147473	BIDIR_345
chr1	16152909	16160064	BIDIR_346
chr1	16161721	16168845	BIDIR_347
chr1	16170513	16177008	BIDIR_348
chr1	16178622	16185147	BIDIR_349
chr1	16203550	16209964	BIDIR_350
chr1	16235783	16243544	BIDIR_351
chr1	16335383	16335885	BIDIR_352
chr1	16352480	16357883	BIDIR_353
chr1	16365903	16373249	BIDIR_354
chr1	16389283	16391755	BIDIR_355
chr1	16430445	16431335	BIDIR_356
chr1	16439030	16443869	BIDIR_357
chr1	16449361	16456857	BIDIR_358
chr1	16458812	16461366	BIDIR_359
chr1	16464612	16470258	BIDIR_360
chr1	16471689	16478023	BIDIR_361
chr1	16492099	16492339	BIDIR_362
chr1	16492701	16502430	BIDIR_363
chr1	16510906	16516703	BIDIR_364
chr1	16519480	16521120	BIDIR_365
chr1	16528965	16532070	BIDIR_366
chr1	16533179	16539661	BIDIR_367
chr1	16543174	16546598	BIDIR_368
chr1	16548913	16549571	BIDIR_369
chr1	16557338	16561680	BIDIR_370
chr1	16611859	16616747	BIDIR_371
chr1	16625718	16628024	BIDIR_372
chr1	16630906	16638771	BIDIR_373
chr1	16666620	16673698	BIDIR_374
chr1	16675948	16678567	BIDIR_375
chr1	16681254	16681402	BIDIR_376
chr1	16717374	16718400	BIDIR_377
chr1	16726813	16731548	BIDIR_378
chr1	16733455	16740843	BIDIR_379
chr1	16858364	16865334	BIDIR_380
chr1	16868977	16870467	BIDIR_381
chr1	16872225	16878985	BIDIR_382
chr1	16889542	16889666	BIDIR_383
chr1	16892393	16896307	BIDIR_384
chr1	16902897	16905691	BIDIR_385
chr1	16912525	16919640	BIDIR_386
chr1	16929239	16932443	BIDIR_387
chr1	16958361	16965667	BIDIR_388
chr1	16969764	16977690	BIDIR_389
chr1	16978301	16981323	BIDIR_390
chr1	16982869	16985546	BIDIR_391
chr1	16998147	16998299	BIDIR_392
chr1	17011928	17012567	BIDIR_393
chr1	17014429	17017318	BIDIR_394
chr1	17027178	17027793	BIDIR_395
chr1	17054170	17055993	BIDIR_396
chr1	17189788	17193545	BIDIR_397
chr1	17232364	17236768	BIDIR_398
chr1	17345480	17353168	BIDIR_399
chr1	17400778	17402620	BIDIR_400
chr1	17418479	17418611	BIDIR_401
chr1	17421081	17421477	BIDIR_402
chr1	17435797	17444099	BIDIR_403
chr1	17486741	17489555	BIDIR_404
chr1	17538258	17542907	BIDIR_405
chr1	17568345	17573126	BIDIR_406
chr1	18318971	18321051	BIDIR_407
chr1	18480929	18482421	BIDIR_408
chr1	18643450	18645588	BIDIR_409
chr1	18887031	18887605	BIDIR_410
chr1	18902799	18905497	BIDIR_411
chr1	18923013	18930497	BIDIR_412
chr1	18940369	18942657	BIDIR_413
chr1	18954530	18957816	BIDIR_414
chr1	19006853	19013346	BIDIR_415
chr1	19085313	19085417	BIDIR_416
chr1	19209278	19210385	BIDIR_417
chr1	19231078	19235834	BIDIR_418
chr1	19237247	19244161	BIDIR_419
chr1	19250674	19256732	BIDIR_420
chr1	19263814	19267803	BIDIR_421
chr1	19311180	19314857	BIDIR_422
chr1	19329945	19337885	BIDIR_423
chr1	19483949	19490717	BIDIR_424
chr1	19595934	19600130	BIDIR_425
chr1	19642694	19649719	BIDIR_426
chr1	19675146	19683172	BIDIR_427
chr1	19765126	19766848	BIDIR_428
chr1	19798570	19802044	BIDIR_429
chr1	19881687	19883978	BIDIR_430
chr1	19916399	19923617	BIDIR_431
chr1	20484998	20491188	BIDIR_432
chr1	20492431	20497886	BIDIR_433
chr1	20507465	20515497	BIDIR_434
chr1	20588310	20590548	BIDIR_435
chr1	20611401	20618509	BIDIR_436
chr1	20633457	20638311	BIDIR_437
chr1	20640969	20644343	BIDIR_438
chr1	20647185	20654784	BIDIR_439
chr1	20661544	20665642	BIDIR_440
chr1	20666969	20667163	BIDIR_441
chr1	20693114	20700312	BIDIR_442
chr1	20731797	20734637	BIDIR_443
chr1	20785386	20790243	BIDIR_444
chr1	21021251	21023719	BIDIR_445
chr1	21148483	21151525	BIDIR_446
chr1	21174123	21179711	BIDIR_447
chr1	21206533	21210775	BIDIR_448
chr1	21250751	21254073	BIDIR_449
chr1	21259571	21264159	BIDIR_450
chr1	21287365	21292625	BIDIR_451
chr1	21293289	21298263	BIDIR_452
chr1	21298688	21301050	BIDIR_453
chr1	21323016	21326182	BIDIR_454
chr1	21329228	21330041	BIDIR_455
chr1	21335392	21336840	BIDIR_456
chr1	21345504	21352731	BIDIR_457
chr1	21419293	21421343	BIDIR_458
chr1	21428571	21432582	BIDIR_459
chr1	21438808	21442096	BIDIR_460
chr1	21539389	21542134	BIDIR_461
chr1	21574458	21576908	BIDIR_462
chr1	21622044	21623326	BIDIR_463
chr1	21627877	21628863	BIDIR_464
chr1	21651392	21652558	BIDIR_465
chr1	21762477	21762791	BIDIR_466
chr1	21779747	21787488	BIDIR_467
chr1	21821482	21828656	BIDIR_468
chr1	21905778	21910584	BIDIR_469
chr1	21919212	21919330	BIDIR_470
chr1	21929709	21933052	BIDIR_471
chr1	21935528	21936694	BIDIR_472
chr1	21937310	21940427	BIDIR_473
chr1	21950465	21958131	BIDIR_474
chr1	22021323	22028844	BIDIR_475
chr1	22039226	22041061	BIDIR_476
chr1	22049755	22055420	BIDIR_477
chr1	22129854	22132402	BIDIR_478
chr1	22450771	22455080	BIDIR_479
chr1	22709998	22711795	BIDIR_480
chr1	22749944	22754083	BIDIR_481
chr1	22826293	22829123	BIDIR_482
chr1	22831173	22835377	BIDIR_483
chr1	23015852	23023899	BIDIR_484
chr1	23081693	23085163	BIDIR_485
chr1	23095444	23098322	BIDIR_486
chr1	23127682	23128134	BIDIR_487
chr1	23166178	23172293	BIDIR_488
chr1	23177443	23178316	BIDIR_489
chr1	23194729	23199347	BIDIR_490
chr1	23214194	23218094	BIDIR_491
chr1	23342314	23347282	BIDIR_492
chr1	23366372	23374704	BIDIR_493
chr1	23375532	23379833	BIDIR_494
chr1	23389441	23389605	BIDIR_495
chr1	23400670	23405562	BIDIR_496
chr1	23412246	23412698	BIDIR_497
chr1	23500553	23504976	BIDIR_498
chr1	23524910	23533503	BIDIR_499
chr1	23539543	23540139	BIDIR_500
chr1	23553288	23559501	BIDIR_501
chr1	23561332	23563863	BIDIR_502
chr1	23576768	23578239	BIDIR_503
chr1	23634608	23641376	BIDIR_504
chr1	23691084	23695224	BIDIR_505
chr1	23741689	23749631	BIDIR_506
chr1	23757219	23765594	BIDIR_507
chr1	23765899	23769483	BIDIR_508
chr1	23769800	23774812	BIDIR_509
chr1	23775125	23775333	BIDIR_510
chr1	23776715	23781719	BIDIR_511
chr1	23825459	23827670	BIDIR_512
chr1	23864953	23866502	BIDIR_513
chr1	23868369	23868858	BIDIR_514
chr1	23979041	23983531	BIDIR_515
chr1	24018063	24019913	BIDIR_516
chr1	24105387	24112135	BIDIR_517
chr1	24118154	24121916	BIDIR_518
chr1	24122855	24126501	BIDIR_519
chr1	24128474	24131526	BIDIR_520
chr1	24133555	24134405	BIDIR_521
chr1	24142070	24143756	BIDIR_522
chr1	24149553	24152596	BIDIR_523
chr1	24186319	24188357	BIDIR_524
chr1	24283579	24285355	BIDIR_525
chr1	24319356	24326990	BIDIR_526
chr1	24353580	24358766	BIDIR_527
chr1	24359665	24367428	BIDIR_528
chr1	24409562	24409932	BIDIR_529
chr1	24412389	24417522	BIDIR_530
chr1	24500464	24505175	BIDIR_531
chr1	24537131	24542616	BIDIR_532
chr1	24639877	24646691	BIDIR_533
chr1	24682672	24686304	BIDIR_534
chr1	24704435	24708227	BIDIR_535
chr1	24723998	24726231	BIDIR_536
chr1	24744727	24746344	BIDIR_537
chr1	24797106	24802374	BIDIR_538
chr1	24927984	24931770	BIDIR_539
chr1	24932026	24932900	BIDIR_540
chr1	24935801	24943335	BIDIR_541
chr1	25167228	25169167	BIDIR_542
chr1	25245312	25248908	BIDIR_543
chr1	25264841	25268947	BIDIR_544
chr1	25286310	25286734	BIDIR_545
chr1	25293773	25296849	BIDIR_546
chr1	25300937	25304137	BIDIR_547
chr1	25305063	25309789	BIDIR_548
chr1	25315354	25317944	BIDIR_549
chr1	25327686	25333204	BIDIR_550
chr1	25336126	25338254	BIDIR_551
chr1	25338333	25341083	BIDIR_552
chr1	25358433	25366063	BIDIR_553
chr1	25371758	25372566	BIDIR_554
chr1	25376092	25377064	BIDIR_555
chr1	25385919	25387317	BIDIR_556
chr1	25397975	25399343	BIDIR_557
chr1	25425150	25432799	BIDIR_558
chr1	25543584	25544586	BIDIR_559
chr1	25548992	25552084	BIDIR_560
chr1	25615459	25617467	BIDIR_561
chr1	25799539	25801710	BIDIR_562
chr1	25806834	25808616	BIDIR_563
chr1	25813115	25823606	BIDIR_564
chr1	25828011	25835813	BIDIR_565
chr1	25857487	25865479	BIDIR_566
chr1	25871253	25878662	BIDIR_567
chr1	25887205	25893295	BIDIR_568
chr1	25897631	25901773	BIDIR_569
chr1	25902205	25907143	BIDIR_570
chr1	25956875	25957038	BIDIR_571
chr1	25996197	25999365	BIDIR_572
chr1	26023669	26028905	BIDIR_573
chr1	26033961	26040541	BIDIR_574
chr1	26106944	26115366	BIDIR_575
chr1	26161078	26165276	BIDIR_576
chr1	26169339	26171313	BIDIR_577
chr1	26174801	26178956	BIDIR_578
chr1	26199325	26201031	BIDIR_579
chr1	26232572	26236347	BIDIR_580
chr1	26275342	26282959	BIDIR_581
chr1	26302543	26309529	BIDIR_582
chr1	26317957	26323089	BIDIR_583
chr1	26334337	26338151	BIDIR_584
chr1	26363473	26364601	BIDIR_585
chr1	26426596	26434237	BIDIR_586
chr1	26445497	26451479	BIDIR_587
chr1	26454479	26456726	BIDIR_588
chr1	26462099	26467537	BIDIR_589
chr1	26469456	26477849	BIDIR_590
chr1	26491193	26496488	BIDIR_591
chr1	26496677	26504215	BIDIR_592
chr1	26528218	26534168	BIDIR_593
chr1	26618931	26623768	BIDIR_594
chr1	26635773	26639120	BIDIR_595
chr1	26690857	26697432	BIDIR_596
chr1	26716795	26718535	BIDIR_597
chr1	26770665	26776501	BIDIR_598
chr1	26785183	26792248	BIDIR_599
chr1	26825125	26828941	BIDIR_600
chr1	26849023	26851499	BIDIR_601
chr1	26859008	26868153	BIDIR_602
chr1	26886535	26886869	BIDIR_603
chr1	26888849	26892125	BIDIR_604
chr1	26899731	26907681	BIDIR_605
chr1	26920891	26923926	BIDIR_606
chr1	26943708	26952817	BIDIR_607
chr1	26958904	26966567	BIDIR_608
chr1	26989096	27008180	BIDIR_609
chr1	27008998	27010366	BIDIR_610
chr1	27012850	27017017	BIDIR_611
chr1	27026400	27027737	BIDIR_612
chr1	27030532	27032575	BIDIR_613
chr1	27112119	27112797	BIDIR_614
chr1	27155017	27155583	BIDIR_615
chr1	27233681	27235767	BIDIR_616
chr1	27246859	27248515	BIDIR_617
chr1	27320706	27325358	BIDIR_618
chr1	27339090	27347177	BIDIR_619
chr1	27348811	27358620	BIDIR_620
chr1	27364361	27369195	BIDIR_621
chr1	27391129	27399005	BIDIR_622
chr1	27436731	27436999	BIDIR_623
chr1	27440394	27440498	BIDIR_624
chr1	27440820	27442462	BIDIR_625
chr1	27458518	27458748	BIDIR_626
chr1	27468084	27468746	BIDIR_627
chr1	27487391	27492350	BIDIR_628
chr1	27499609	27501087	BIDIR_629
chr1	27524098	27531639	BIDIR_630
chr1	27540039	27544693	BIDIR_631
chr1	27552664	27559657	BIDIR_632
chr1	27567922	27569512	BIDIR_633
chr1	27603230	27605027	BIDIR_634
chr1	27649783	27652115	BIDIR_635
chr1	27656481	27660999	BIDIR_636
chr1	27672192	27673039	BIDIR_637
chr1	27724753	27727804	BIDIR_638
chr1	27772457	27774686	BIDIR_639
chr1	27828579	27834077	BIDIR_640
chr1	27853388	27860560	BIDIR_641
chr1	27883150	27891894	BIDIR_642
chr1	27905972	27906272	BIDIR_643
chr1	27914797	27915915	BIDIR_644
chr1	27956213	27971548	BIDIR_645
chr1	28087881	28091991	BIDIR_646
chr1	28104507	28105630	BIDIR_647
chr1	28170319	28171191	BIDIR_648
chr1	28187977	28188093	BIDIR_649
chr1	28236090	28242815	BIDIR_650
chr1	28246250	28250755	BIDIR_651
chr1	28256525	28262655	BIDIR_652
chr1	28326735	28332593	BIDIR_653
chr1	28345282	28348610	BIDIR_654
chr1	28350289	28354651	BIDIR_655
chr1	28366927	28372995	BIDIR_656
chr1	28373032	28375456	BIDIR_657
chr1	28416687	28419925	BIDIR_658
chr1	28437122	28440450	BIDIR_659
chr1	28499949	28510356	BIDIR_660
chr1	28517520	28522208	BIDIR_661
chr1	28525308	28530082	BIDIR_662
chr1	28551256	28556798	BIDIR_663
chr1	28562359	28565339	BIDIR_664
chr1	28574584	28582490	BIDIR_665
chr1	28592264	28598634	BIDIR_666
chr1	28608331	28608754	BIDIR_667
chr1	28640580	28641472	BIDIR_668
chr1	28642745	28651268	BIDIR_669
chr1	28666286	28672879	BIDIR_670
chr1	28704669	28706715	BIDIR_671
chr1	28720341	28724278	BIDIR_672
chr1	28734444	28740862	BIDIR_673
chr1	28845796	28848722	BIDIR_674
chr1	28883956	28888570	BIDIR_675
chr1	28912654	28917562	BIDIR_676
chr1	29082239	29084057	BIDIR_677
chr1	29134199	29136284	BIDIR_678
chr1	29180234	29183656	BIDIR_679
chr1	29215524	29215788	BIDIR_680
chr1	29230934	29231780	BIDIR_681
chr1	29236008	29243889	BIDIR_682
chr1	29326223	29333015	BIDIR_683
chr1	29335184	29339086	BIDIR_684
chr1	29639266	29640955	BIDIR_685
chr1	29707766	29711093	BIDIR_686
chr1	30083799	30084662	BIDIR_687
chr1	30684934	30686686	BIDIR_688
chr1	30715363	30722557	BIDIR_689
chr1	30824651	30825733	BIDIR_690
chr1	30908758	30911463	BIDIR_691
chr1	31064591	31067371	BIDIR_692
chr1	31153318	31155600	BIDIR_693
chr1	31169943	31172256	BIDIR_694
chr1	31216925	31218483	BIDIR_695
chr1	31284265	31284379	BIDIR_696
chr1	31296276	31298335	BIDIR_697
chr1	31393269	31396904	BIDIR_698
chr1	31411788	31417420	BIDIR_699
chr1	31548578	31550022	BIDIR_700
chr1	31560492	31564329	BIDIR_701
chr1	31575297	31583066	BIDIR_702
chr1	31587397	31594778	BIDIR_703
chr1	31643922	31648899	BIDIR_704
chr1	31669727	31670629	BIDIR_705
chr1	31712032	31716399	BIDIR_706
chr1	31933605	31936231	BIDIR_707
chr1	31936766	31946605	BIDIR_708
chr1	31953121	31957536	BIDIR_709
chr1	32011190	32017253	BIDIR_710
chr1	32068807	32076518	BIDIR_711
chr1	32094011	32096049	BIDIR_712
chr1	32105675	32112215	BIDIR_713
chr1	32177842	32183392	BIDIR_714
chr1	32195721	32201737	BIDIR_715
chr1	32217545	32218941	BIDIR_716
chr1	32220839	32226805	BIDIR_717
chr1	32227872	32235446	BIDIR_718
chr1	32236874	32247221	BIDIR_719
chr1	32290051	32294726	BIDIR_720
chr1	32330910	32337345	BIDIR_721
chr1	32350856	32351771	BIDIR_722
chr1	32357242	32361582	BIDIR_723
chr1	32362538	32366483	BIDIR_724
chr1	32393763	32399057	BIDIR_725
chr1	32446159	32454453	BIDIR_726
chr1	32492216	32494504	BIDIR_727
chr1	32496854	32502789	BIDIR_728
chr1	32536812	32544104	BIDIR_729
chr1	32602805	32615279	BIDIR_730
chr1	32643950	32644088	BIDIR_731
chr1	32648594	32654441	BIDIR_732
chr1	32663655	32665709	BIDIR_733
chr1	32693260	32693878	BIDIR_734
chr1	32710331	32718319	BIDIR_735
chr1	32723623	32726456	BIDIR_736
chr1	32739455	32745587	BIDIR_737
chr1	32750824	32752658	BIDIR_738
chr1	32758889	32766889	BIDIR_739
chr1	32771109	32778831	BIDIR_740
chr1	32795512	32795786	BIDIR_741
chr1	32803096	32805078	BIDIR_742
chr1	32813926	32822075	BIDIR_743
chr1	32859714	32864820	BIDIR_744
chr1	32871846	32872484	BIDIR_745
chr1	32889541	32895753	BIDIR_746
chr1	32900451	32902809	BIDIR_747
chr1	32954415	32954753	BIDIR_748
chr1	32963301	32966010	BIDIR_749
chr1	32992618	32993059	BIDIR_750
chr1	33035499	33037920	BIDIR_751
chr1	33047508	33051239	BIDIR_752
chr1	33074486	33082442	BIDIR_753
chr1	33097576	33103482	BIDIR_754
chr1	33117207	33121215	BIDIR_755
chr1	33122525	33131413	BIDIR_756
chr1	33142004	33147959	BIDIR_757
chr1	33149632	33154013	BIDIR_758
chr1	33163934	33165646	BIDIR_759
chr1	33179921	33182870	BIDIR_760
chr1	33219409	33223895	BIDIR_761
chr1	33254293	33259149	BIDIR_762
chr1	33302113	33303373	BIDIR_763
chr1	33304064	33306170	BIDIR_764
chr1	33307442	33310327	BIDIR_765
chr1	33320850	33320956	BIDIR_766
chr1	33347538	33353179	BIDIR_767
chr1	33356329	33368447	BIDIR_768
chr1	33389188	33389748	BIDIR_769
chr1	33431252	33436054	BIDIR_770
chr1	33471555	33473720	BIDIR_771
chr1	33969864	33970086	BIDIR_772
chr1	34092313	34092917	BIDIR_773
chr1	34103423	34103529	BIDIR_774
chr1	34754045	34757474	BIDIR_775
chr1	34762025	34766004	BIDIR_776
chr1	34778861	34787167	BIDIR_777
chr1	34858699	34860857	BIDIR_778
chr1	34866158	34866968	BIDIR_779
chr1	34982379	34990470	BIDIR_780
chr1	35006054	35006234	BIDIR_781
chr1	35031413	35035023	BIDIR_782
chr1	35077686	35083364	BIDIR_783
chr1	35191121	35198225	BIDIR_784
chr1	35264696	35271750	BIDIR_785
chr1	35358162	35359484	BIDIR_786
chr1	35418667	35422517	BIDIR_787
chr1	35426096	35436766	BIDIR_788
chr1	35522519	35522947	BIDIR_789
chr1	35556873	35561195	BIDIR_790
chr1	35562239	35567877	BIDIR_791
chr1	35571816	35578831	BIDIR_792
chr1	35592209	35598512	BIDIR_793
chr1	35639606	35644026	BIDIR_794
chr1	35717182	35721881	BIDIR_795
chr1	35768045	35768383	BIDIR_796
chr1	35768916	35772301	BIDIR_797
chr1	35807635	35811485	BIDIR_798
chr1	35882634	35886676	BIDIR_799
chr1	35927567	35934140	BIDIR_800
chr1	36088354	36098533	BIDIR_801
chr1	36144013	36144313	BIDIR_802
chr1	36145690	36152179	BIDIR_803
chr1	36156053	36159265	BIDIR_804
chr1	36159565	36164725	BIDIR_805
chr1	36187628	36188860	BIDIR_806
chr1	36221563	36227056	BIDIR_807
chr1	36246797	36248525	BIDIR_808
chr1	36305694	36309193	BIDIR_809
chr1	36319904	36324154	BIDIR_810
chr1	36335586	36338272	BIDIR_811
chr1	36363373	36363805	BIDIR_812
chr1	36371334	36376602	BIDIR_813
chr1	36384388	36390380	BIDIR_814
chr1	36395834	36403171	BIDIR_815
chr1	36411585	36417905	BIDIR_816
chr1	36419577	36427123	BIDIR_817
chr1	36427313	36442653	BIDIR_818
chr1	36444809	36455610	BIDIR_819
chr1	36460742	36469068	BIDIR_820
chr1	36469598	36470704	BIDIR_821
chr1	37469877	37472547	BIDIR_822
chr1	37474443	37475953	BIDIR_823
chr1	37478710	37487647	BIDIR_824
chr1	37513922	37517134	BIDIR_825
chr1	37534971	37535175	BIDIR_826
chr1	37554293	37556524	BIDIR_827
chr1	37576644	37577270	BIDIR_828
chr1	37579408	37579540	BIDIR_829
chr1	37688670	37695561	BIDIR_830
chr1	37708388	37716630	BIDIR_831
chr1	37720926	37721378	BIDIR_832
chr1	37739232	37739850	BIDIR_833
chr1	37750945	37754645	BIDIR_834
chr1	37786337	37796341	BIDIR_835
chr1	37799987	37805108	BIDIR_836
chr1	37807084	37812064	BIDIR_837
chr1	37818048	37818980	BIDIR_838
chr1	37857685	37863707	BIDIR_839
chr1	37864539	37866713	BIDIR_840
chr1	37907781	37909141	BIDIR_841
chr1	37931568	37932310	BIDIR_842
chr1	37936667	37937699	BIDIR_843
chr1	37946891	37947630	BIDIR_844
chr1	37964460	37964600	BIDIR_845
chr1	37983094	37983222	BIDIR_846
chr1	37987938	37991968	BIDIR_847
chr1	37997403	38001977	BIDIR_848
chr1	38011428	38015211	BIDIR_849
chr1	38040863	38046793	BIDIR_850
chr1	38858454	38864581	BIDIR_851
chr1	38867228	38868897	BIDIR_852
chr1	38868924	38875544	BIDIR_853
chr1	38880542	38881626	BIDIR_854
chr1	38883213	38888399	BIDIR_855
chr1	38901296	38901412	BIDIR_856
chr1	38957513	38962471	BIDIR_857
chr1	38990107	38994173	BIDIR_858
chr1	39001374	39003096	BIDIR_859
chr1	39024665	39030856	BIDIR_860
chr1	39103552	39110805	BIDIR_861
chr1	39166546	39168246	BIDIR_862
chr1	39177516	39181744	BIDIR_863
chr1	39183130	39186230	BIDIR_864
chr1	39190756	39196372	BIDIR_865
chr1	39386436	39390182	BIDIR_866
chr1	39391135	39401292	BIDIR_867
chr1	39406186	39415180	BIDIR_868
chr1	39488723	39493033	BIDIR_869
chr1	39518319	39526239	BIDIR_870
chr1	39527948	39529818	BIDIR_871
chr1	39531611	39533397	BIDIR_872
chr1	39576790	39578088	BIDIR_873
chr1	39605894	39609012	BIDIR_874
chr1	39639643	39641037	BIDIR_875
chr1	39736908	39741386	BIDIR_876
chr1	39788583	39795514	BIDIR_877
chr1	39797647	39804939	BIDIR_878
chr1	39815894	39819276	BIDIR_879
chr1	39879854	39879964	BIDIR_880
chr1	39882121	39885369	BIDIR_881
chr1	39896491	39902881	BIDIR_882
chr1	39955111	39958205	BIDIR_883
chr1	40002728	40002920	BIDIR_884
chr1	40035125	40042880	BIDIR_885
chr1	40070505	40074793	BIDIR_886
chr1	40096050	40098332	BIDIR_887
chr1	40106973	40108589	BIDIR_888
chr1	40159576	40164134	BIDIR_889
chr1	40196200	40197904	BIDIR_890
chr1	40252732	40259427	BIDIR_891
chr1	40296666	40302341	BIDIR_892
chr1	40302759	40306533	BIDIR_893
chr1	40313862	40317286	BIDIR_894
chr1	40373113	40377144	BIDIR_895
chr1	40484694	40486904	BIDIR_896
chr1	40506465	40506625	BIDIR_897
chr1	40528297	40534144	BIDIR_898
chr1	40665682	40666214	BIDIR_899
chr1	40690933	40695353	BIDIR_900
chr1	40711323	40713319	BIDIR_901
chr1	40783122	40785644	BIDIR_902
chr1	40862363	40863346	BIDIR_903
chr1	40874740	40880520	BIDIR_904
chr1	40895069	40902386	BIDIR_905
chr1	40966466	40969475	BIDIR_906
chr1	40976238	40983139	BIDIR_907
chr1	41029496	41034858	BIDIR_908
chr1	41036067	41045082	BIDIR_909
chr1	41047863	41060554	BIDIR_910
chr1	41066858	41067436	BIDIR_911
chr1	41086435	41087305	BIDIR_912
chr1	41108994	41110566	BIDIR_913
chr1	41117127	41117445	BIDIR_914
chr1	41239912	41243746	BIDIR_915
chr1	41360757	41361849	BIDIR_916
chr1	41374536	41375470	BIDIR_917
chr1	41379979	41387083	BIDIR_918
chr1	41481567	41483143	BIDIR_919
chr1	41492295	41499762	BIDIR_920
chr1	41504134	41504665	BIDIR_921
chr1	41659873	41664929	BIDIR_922
chr1	41671890	41673060	BIDIR_923
chr1	41782904	41784062	BIDIR_924
chr1	41839496	41842174	BIDIR_925
chr1	41869997	41870929	BIDIR_926
chr1	41877881	41879684	BIDIR_927
chr1	41889801	41890414	BIDIR_928
chr1	41897989	41903713	BIDIR_929
chr1	41903926	41906586	BIDIR_930
chr1	41917384	41918874	BIDIR_931
chr1	41950549	41958417	BIDIR_932
chr1	42035480	42038193	BIDIR_933
chr1	42232879	42233285	BIDIR_934
chr1	42333068	42341097	BIDIR_935
chr1	42380150	42382341	BIDIR_936
chr1	42436536	42437906	BIDIR_937
chr1	42455775	42460784	BIDIR_938
chr1	42462364	42465362	BIDIR_939
chr1	42499891	42502661	BIDIR_940
chr1	42655499	42661740	BIDIR_941
chr1	42675897	42684899	BIDIR_942
chr1	42738552	42740254	BIDIR_943
chr1	42767084	42769426	BIDIR_944
chr1	42773700	42779630	BIDIR_945
chr1	42780701	42784895	BIDIR_946
chr1	42815105	42819205	BIDIR_947
chr1	42823252	42826544	BIDIR_948
chr1	42828680	42835886	BIDIR_949
chr1	42843718	42847914	BIDIR_950
chr1	42919154	42929007	BIDIR_951
chr1	42932033	42932631	BIDIR_952
chr1	42937252	42945174	BIDIR_953
chr1	42950640	42950902	BIDIR_954
chr1	42955592	42962330	BIDIR_955
chr1	42965717	42970833	BIDIR_956
chr1	43005296	43013029	BIDIR_957
chr1	43152039	43155829	BIDIR_958
chr1	43172084	43174323	BIDIR_959
chr1	43205055	43211883	BIDIR_960
chr1	43269982	43277546	BIDIR_961
chr1	43285581	43286424	BIDIR_962
chr1	43368127	43368879	BIDIR_963
chr1	43376307	43381634	BIDIR_964
chr1	43381849	43384883	BIDIR_965
chr1	43388508	43389800	BIDIR_966
chr1	43389898	43391628	BIDIR_967
chr1	43446906	43453989	BIDIR_968
chr1	43454247	43460482	BIDIR_969
chr1	43471090	43478771	BIDIR_970
chr1	43524699	43528148	BIDIR_971
chr1	43529516	43535588	BIDIR_972
chr1	43549293	43553021	BIDIR_973
chr1	43580317	43585929	BIDIR_974
chr1	43643881	43645077	BIDIR_975
chr1	43648367	43651678	BIDIR_976
chr1	43696705	43701171	BIDIR_977
chr1	43702447	43713375	BIDIR_978
chr1	43716656	43724980	BIDIR_979
chr1	43731439	43733153	BIDIR_980
chr1	43782217	43786992	BIDIR_981
chr1	43821214	43824756	BIDIR_982
chr1	43833690	43839858	BIDIR_983
chr1	43857719	43860981	BIDIR_984
chr1	43883590	43888810	BIDIR_985
chr1	43920135	43925307	BIDIR_986
chr1	43933319	43941161	BIDIR_987
chr1	43969453	43971583	BIDIR_988
chr1	43974156	43982943	BIDIR_989
chr1	43990220	44001111	BIDIR_990
chr1	44028680	44036807	BIDIR_991
chr1	44122143	44124341	BIDIR_992
chr1	44153448	44156437	BIDIR_993
chr1	44208185	44213470	BIDIR_994
chr1	44218609	44225737	BIDIR_995
chr1	44327851	44328925	BIDIR_996
chr1	44355279	44356250	BIDIR_997
chr1	44405159	44408657	BIDIR_998
chr1	44545901	44548387	BIDIR_999
chr1	44553557	44555911	BIDIR_1000
chr1	44630015	44638241	BIDIR_1001
chr1	44650597	44654601	BIDIR_1002
chr1	44673880	44676499	BIDIR_1003
chr1	44719097	44726323	BIDIR_1004
chr1	44728572	44733239	BIDIR_1005
chr1	44736814	44742700	BIDIR_1006
chr1	44756158	44759588	BIDIR_1007
chr1	44771801	44779297	BIDIR_1008
chr1	44780287	44786881	BIDIR_1009
chr1	44792849	44794768	BIDIR_1010
chr1	44798492	44803476	BIDIR_1011
chr1	44803536	44812207	BIDIR_1012
chr1	44816890	44822796	BIDIR_1013
chr1	44838891	44839329	BIDIR_1014
chr1	44907533	44907737	BIDIR_1015
chr1	44966686	44967658	BIDIR_1016
chr1	44986602	44989045	BIDIR_1017
chr1	45011324	45018116	BIDIR_1018
chr1	45114080	45115622	BIDIR_1019
chr1	45205299	45207269	BIDIR_1020
chr1	45303909	45307329	BIDIR_1021
chr1	45326894	45330464	BIDIR_1022
chr1	45338300	45347777	BIDIR_1023
chr1	45398907	45399623	BIDIR_1024
chr1	45472885	45472993	BIDIR_1025
chr1	45482460	45483122	BIDIR_1026
chr1	45499623	45504287	BIDIR_1027
chr1	45507953	45514115	BIDIR_1028
chr1	45517892	45523867	BIDIR_1029
chr1	45547633	45552970	BIDIR_1030
chr1	45579238	45586835	BIDIR_1031
chr1	45615796	45623909	BIDIR_1032
chr1	45671989	45672155	BIDIR_1033
chr1	45685143	45692058	BIDIR_1034
chr1	45693327	45695545	BIDIR_1035
chr1	45739686	45739998	BIDIR_1036
chr1	45749217	45754725	BIDIR_1037
chr1	45801563	45805788	BIDIR_1038
chr1	45811746	45813724	BIDIR_1039
chr1	45891375	45895253	BIDIR_1040
chr1	45928309	45932055	BIDIR_1041
chr1	46036649	46043629	BIDIR_1042
chr1	46049618	46050118	BIDIR_1043
chr1	46059598	46066187	BIDIR_1044
chr1	46124522	46124774	BIDIR_1045
chr1	46131871	46134351	BIDIR_1046
chr1	46182096	46189828	BIDIR_1047
chr1	46195938	46199264	BIDIR_1048
chr1	46219959	46222553	BIDIR_1049
chr1	46223015	46224437	BIDIR_1050
chr1	46244841	46250927	BIDIR_1051
chr1	46275681	46281265	BIDIR_1052
chr1	46291633	46299365	BIDIR_1053
chr1	46301092	46307277	BIDIR_1054
chr1	46338530	46343632	BIDIR_1055
chr1	46392591	46394316	BIDIR_1056
chr1	46442374	46445236	BIDIR_1057
chr1	46447728	46449704	BIDIR_1058
chr1	46489037	46490777	BIDIR_1059
chr1	46554743	46560835	BIDIR_1060
chr1	46569500	46571010	BIDIR_1061
chr1	46603978	46609101	BIDIR_1062
chr1	46612745	46619990	BIDIR_1063
chr1	46667657	46670037	BIDIR_1064
chr1	46671853	46675315	BIDIR_1065
chr1	46682827	46690159	BIDIR_1066
chr1	46719114	46720196	BIDIR_1067
chr1	46857010	46858552	BIDIR_1068
chr1	47096650	47098690	BIDIR_1069
chr1	47106405	47111351	BIDIR_1070
chr1	47178208	47181942	BIDIR_1071
chr1	47273237	47275447	BIDIR_1072
chr1	47286324	47286790	BIDIR_1073
chr1	47313143	47319103	BIDIR_1074
chr1	47330441	47337345	BIDIR_1075
chr1	47356849	47358927	BIDIR_1076
chr1	47383114	47388648	BIDIR_1077
chr1	47396509	47405321	BIDIR_1078
chr1	47416511	47419593	BIDIR_1079
chr1	47435913	47442920	BIDIR_1080
chr1	47569188	47570524	BIDIR_1081
chr1	47957616	47958988	BIDIR_1082
chr1	48228939	48234261	BIDIR_1083
chr1	48380625	48384229	BIDIR_1084
chr1	48472034	48473483	BIDIR_1085
chr1	48584515	48584681	BIDIR_1086
chr1	48593608	48593744	BIDIR_1087
chr1	48612841	48612979	BIDIR_1088
chr1	50620606	50621230	BIDIR_1089
chr1	50678519	50678851	BIDIR_1090
chr1	50815463	50816422	BIDIR_1091
chr1	50958797	50961712	BIDIR_1092
chr1	50965652	50973106	BIDIR_1093
chr1	50976858	50979401	BIDIR_1094
chr1	51196776	51197038	BIDIR_1095
chr1	51219693	51220125	BIDIR_1096
chr1	51235595	51239446	BIDIR_1097
chr1	51250689	51253627	BIDIR_1098
chr1	51280662	51290888	BIDIR_1099
chr1	51291032	51297136	BIDIR_1100
chr1	51306703	51307937	BIDIR_1101
chr1	51326997	51334323	BIDIR_1102
chr1	51345116	51351206	BIDIR_1103
chr1	51359407	51359693	BIDIR_1104
chr1	51492647	51493497	BIDIR_1105
chr1	51517170	51521553	BIDIR_1106
chr1	51540256	51543567	BIDIR_1107
chr1	51567596	51570998	BIDIR_1108
chr1	51615846	51619835	BIDIR_1109
chr1	51620716	51626202	BIDIR_1110
chr1	51636264	51639734	BIDIR_1111
chr1	51728016	51733375	BIDIR_1112
chr1	51786166	51792220	BIDIR_1113
chr1	51801299	51805745	BIDIR_1114
chr1	51811153	51813909	BIDIR_1115
chr1	51877349	51882347	BIDIR_1116
chr1	51896523	51899377	BIDIR_1117
chr1	51956628	51956864	BIDIR_1118
chr1	51965268	51965568	BIDIR_1119
chr1	52032540	52034438	BIDIR_1120
chr1	52050917	52056171	BIDIR_1121
chr1	52056184	52059100	BIDIR_1122
chr1	52141030	52145388	BIDIR_1123
chr1	52156920	52158656	BIDIR_1124
chr1	52160150	52162272	BIDIR_1125
chr1	52284482	52286260	BIDIR_1126
chr1	52343108	52350592	BIDIR_1127
chr1	52352221	52355129	BIDIR_1128
chr1	52362377	52369648	BIDIR_1129
chr1	52377833	52379357	BIDIR_1130
chr1	52403009	52410053	BIDIR_1131
chr1	52419415	52427135	BIDIR_1132
chr1	52428828	52433522	BIDIR_1133
chr1	52519846	52519946	BIDIR_1134
chr1	52521758	52521926	BIDIR_1135
chr1	52552148	52560382	BIDIR_1136
chr1	52678619	52680084	BIDIR_1137
chr1	52696939	52704606	BIDIR_1138
chr1	52708160	52709568	BIDIR_1139
chr1	52772273	52775063	BIDIR_1140
chr1	52892455	52897535	BIDIR_1141
chr1	52919626	52922764	BIDIR_1142
chr1	52926839	52928508	BIDIR_1143
chr1	52992866	52996468	BIDIR_1144
chr1	53013653	53017729	BIDIR_1145
chr1	53194808	53200019	BIDIR_1146
chr1	53202815	53207869	BIDIR_1147
chr1	53210202	53218192	BIDIR_1148
chr1	53219723	53223807	BIDIR_1149
chr1	53237648	53238518	BIDIR_1150
chr1	53323622	53329704	BIDIR_1151
chr1	53412827	53415114	BIDIR_1152
chr1	53597213	53597359	BIDIR_1153
chr1	53722719	53723045	BIDIR_1154
chr1	53836094	53839443	BIDIR_1155
chr1	53889797	53890555	BIDIR_1156
chr1	53894186	53900022	BIDIR_1157
chr1	53909624	53912548	BIDIR_1158
chr1	53944940	53946308	BIDIR_1159
chr1	53946349	53948501	BIDIR_1160
chr1	53956329	53959979	BIDIR_1161
chr1	53974929	53981062	BIDIR_1162
chr1	54051639	54053573	BIDIR_1163
chr1	54053607	54056125	BIDIR_1164
chr1	54197380	54197862	BIDIR_1165
chr1	54199217	54200101	BIDIR_1166
chr1	54200166	54201510	BIDIR_1167
chr1	54221721	54229141	BIDIR_1168
chr1	54236442	54241684	BIDIR_1169
chr1	54249800	54250224	BIDIR_1170
chr1	54345708	54345994	BIDIR_1171
chr1	54406394	54409157	BIDIR_1172
chr1	54487202	54490083	BIDIR_1173
chr1	54498979	54500364	BIDIR_1174
chr1	54540993	54548227	BIDIR_1175
chr1	54609891	54615161	BIDIR_1176
chr1	54617902	54620308	BIDIR_1177
chr1	54622367	54622479	BIDIR_1178
chr1	54714813	54719103	BIDIR_1179
chr1	54748358	54749637	BIDIR_1180
chr1	54764523	54765466	BIDIR_1181
chr1	54801323	54801986	BIDIR_1182
chr1	54838722	54845806	BIDIR_1183
chr1	54860675	54860907	BIDIR_1184
chr1	54885665	54894579	BIDIR_1185
chr1	55038446	55040857	BIDIR_1186
chr1	55063771	55068745	BIDIR_1187
chr1	55213436	55215364	BIDIR_1188
chr1	55215407	55219007	BIDIR_1189
chr1	55427315	55433032	BIDIR_1190
chr1	56577375	56579901	BIDIR_1191
chr1	56644690	56648469	BIDIR_1192
chr1	58056170	58056308	BIDIR_1193
chr1	58545164	58548058	BIDIR_1194
chr1	58577252	58581026	BIDIR_1195
chr1	58583444	58587007	BIDIR_1196
chr1	58690921	58691175	BIDIR_1197
chr1	58700062	58700741	BIDIR_1198
chr1	58726072	58728806	BIDIR_1199
chr1	58754076	58756870	BIDIR_1200
chr1	58782583	58788366	BIDIR_1201
chr1	58814011	58819793	BIDIR_1202
chr1	58847695	58851961	BIDIR_1203
chr1	58881837	58886965	BIDIR_1204
chr1	58902135	58905597	BIDIR_1205
chr1	59294910	59302854	BIDIR_1206
chr1	59427005	59429171	BIDIR_1207
chr1	59730819	59733041	BIDIR_1208
chr1	59813157	59817316	BIDIR_1209
chr1	61049713	61051383	BIDIR_1210
chr1	61056738	61058378	BIDIR_1211
chr1	61075603	61080692	BIDIR_1212
chr1	61081392	61087526	BIDIR_1213
chr1	61246276	61253518	BIDIR_1214
chr1	61723113	61729235	BIDIR_1215
chr1	61738590	61745619	BIDIR_1216
chr1	62078720	62078856	BIDIR_1217
chr1	62121533	62127006	BIDIR_1218
chr1	62248797	62249009	BIDIR_1219
chr1	62433372	62440463	BIDIR_1220
chr1	62446831	62449137	BIDIR_1221
chr1	62449375	62457782	BIDIR_1222
chr1	62468023	62468125	BIDIR_1223
chr1	62517421	62517557	BIDIR_1224
chr1	62600701	62604641	BIDIR_1225
chr1	62605629	62606997	BIDIR_1226
chr1	62670570	62671334	BIDIR_1227
chr1	62686478	62691552	BIDIR_1228
chr1	62782318	62786221	BIDIR_1229
chr1	63224659	63224839	BIDIR_1230
chr1	63283234	63284010	BIDIR_1231
chr1	63299992	63300460	BIDIR_1232
chr1	63316781	63319300	BIDIR_1233
chr1	63321950	63324116	BIDIR_1234
chr1	63327569	63328213	BIDIR_1235
chr1	63366323	63370102	BIDIR_1236
chr1	63424183	63429050	BIDIR_1237
chr1	63435686	63444345	BIDIR_1238
chr1	63449904	63453816	BIDIR_1239
chr1	63523273	63526510	BIDIR_1240
chr1	63591562	63597341	BIDIR_1241
chr1	63660916	63669583	BIDIR_1242
chr1	64171219	64174965	BIDIR_1243
chr1	64262664	64265796	BIDIR_1244
chr1	64342999	64344816	BIDIR_1245
chr1	64469489	64473844	BIDIR_1246
chr1	64744053	64748504	BIDIR_1247
chr1	64801204	64803066	BIDIR_1248
chr1	64830306	64836156	BIDIR_1249
chr1	64838248	64842014	BIDIR_1250
chr1	64896634	64899404	BIDIR_1251
chr1	64916405	64918749	BIDIR_1252
chr1	64965400	64967856	BIDIR_1253
chr1	65000981	65004210	BIDIR_1254
chr1	65065788	65070199	BIDIR_1255
chr1	65144860	65152646	BIDIR_1256
chr1	65173886	65180762	BIDIR_1257
chr1	65253952	65257516	BIDIR_1258
chr1	65419602	65423477	BIDIR_1259
chr1	65425008	65428170	BIDIR_1260
chr1	66259854	66266562	BIDIR_1261
chr1	66269814	66276240	BIDIR_1262
chr1	66281166	66285272	BIDIR_1263
chr1	66292876	66299114	BIDIR_1264
chr1	66299779	66304535	BIDIR_1265
chr1	66312413	66320633	BIDIR_1266
chr1	66321814	66327876	BIDIR_1267
chr1	66330856	66338080	BIDIR_1268
chr1	66339825	66346297	BIDIR_1269
chr1	66348837	66353181	BIDIR_1270
chr1	66353253	66357985	BIDIR_1271
chr1	66541439	66547413	BIDIR_1272
chr1	66561579	66568875	BIDIR_1273
chr1	66923150	66924856	BIDIR_1274
chr1	66924894	66928104	BIDIR_1275
chr1	66929443	66933612	BIDIR_1276
chr1	66988778	66997953	BIDIR_1277
chr1	67052010	67055777	BIDIR_1278
chr1	67333404	67339072	BIDIR_1279
chr1	67344801	67351667	BIDIR_1280
chr1	67370385	67373461	BIDIR_1281
chr1	67376444	67379048	BIDIR_1282
chr1	67386248	67389084	BIDIR_1283
chr1	67394986	67398814	BIDIR_1284
chr1	67428010	67433945	BIDIR_1285
chr1	67684016	67690430	BIDIR_1286
chr1	67693617	67703237	BIDIR_1287
chr1	67713089	67714225	BIDIR_1288
chr1	67716641	67717283	BIDIR_1289
chr1	67720705	67726971	BIDIR_1290
chr1	67734985	67737299	BIDIR_1291
chr1	67746416	67753192	BIDIR_1292
chr1	67758188	67761286	BIDIR_1293
chr1	67774797	67778183	BIDIR_1294
chr1	67830165	67836351	BIDIR_1295
chr1	67889468	67892334	BIDIR_1296
chr1	68057941	68060831	BIDIR_1297
chr1	68092964	68101524	BIDIR_1298
chr1	68125572	68128850	BIDIR_1299
chr1	68129514	68134460	BIDIR_1300
chr1	68137734	68146307	BIDIR_1301
chr1	68160517	68166099	BIDIR_1302
chr1	68176824	68188517	BIDIR_1303
chr1	68189111	68193833	BIDIR_1304
chr1	68197383	68203775	BIDIR_1305
chr1	68231412	68233736	BIDIR_1306
chr1	68321812	68324340	BIDIR_1307
chr1	68373795	68381040	BIDIR_1308
chr1	68382656	68389482	BIDIR_1309
chr1	68469742	68477222	BIDIR_1310
chr1	68494490	68499427	BIDIR_1311
chr1	70142451	70146275	BIDIR_1312
chr1	70204753	70208133	BIDIR_1313
chr1	70220082	70225476	BIDIR_1314
chr1	70252065	70259970	BIDIR_1315
chr1	70352864	70354722	BIDIR_1316
chr1	70354810	70357014	BIDIR_1317
chr1	70409871	70412645	BIDIR_1318
chr1	71080285	71083003	BIDIR_1319
chr1	71626157	71626289	BIDIR_1320
chr1	72274522	72275052	BIDIR_1321
chr1	74198211	74199803	BIDIR_1322
chr1	74731914	74737105	BIDIR_1323
chr1	75374457	75376423	BIDIR_1324
chr1	75376514	75380278	BIDIR_1325
chr1	75724346	75727458	BIDIR_1326
chr1	75738989	75746346	BIDIR_1327
chr1	75762523	75766258	BIDIR_1328
chr1	75774644	75776414	BIDIR_1329
chr1	75783543	75788869	BIDIR_1330
chr1	76074745	76076073	BIDIR_1331
chr1	76157210	76160836	BIDIR_1332
chr1	76236629	76244187	BIDIR_1333
chr1	76252933	76258563	BIDIR_1334
chr1	76699509	76700954	BIDIR_1335
chr1	76897110	76898840	BIDIR_1336
chr1	77005126	77007288	BIDIR_1337
chr1	77128451	77129718	BIDIR_1338
chr1	77219302	77219430	BIDIR_1339
chr1	77535999	77539565	BIDIR_1340
chr1	77680995	77689033	BIDIR_1341
chr1	77758849	77761219	BIDIR_1342
chr1	77779037	77781341	BIDIR_1343
chr1	77810047	77815080	BIDIR_1344
chr1	77877352	77885342	BIDIR_1345
chr1	77916165	77918303	BIDIR_1346
chr1	77923349	77929895	BIDIR_1347
chr1	77965863	77965991	BIDIR_1348
chr1	77977231	77982845	BIDIR_1349
chr1	78002571	78009237	BIDIR_1350
chr1	78092418	78097558	BIDIR_1351
chr1	78100597	78105263	BIDIR_1352
chr1	78105395	78109077	BIDIR_1353
chr1	81523961	81524183	BIDIR_1354
chr1	81734125	81737381	BIDIR_1355
chr1	83118345	83120061	BIDIR_1356
chr1	83134006	83137130	BIDIR_1357
chr1	83165186	83168444	BIDIR_1358
chr1	83998522	84000335	BIDIR_1359
chr1	84071797	84080738	BIDIR_1360
chr1	84145546	84149988	BIDIR_1361
chr1	84150881	84161201	BIDIR_1362
chr1	84172348	84177932	BIDIR_1363
chr1	84245206	84250045	BIDIR_1364
chr1	84252105	84257865	BIDIR_1365
chr1	84270994	84272862	BIDIR_1366
chr1	84346137	84353518	BIDIR_1367
chr1	84362328	84367914	BIDIR_1368
chr1	84371125	84378668	BIDIR_1369
chr1	84426489	84429136	BIDIR_1370
chr1	84431812	84437638	BIDIR_1371
chr1	84476248	84481921	BIDIR_1372
chr1	84494719	84501985	BIDIR_1373
chr1	84506385	84511267	BIDIR_1374
chr1	84513604	84519294	BIDIR_1375
chr1	84522006	84530893	BIDIR_1376
chr1	84571894	84579602	BIDIR_1377
chr1	84597327	84605740	BIDIR_1378
chr1	84617851	84621894	BIDIR_1379
chr1	84689326	84694167	BIDIR_1380
chr1	84892052	84894606	BIDIR_1381
chr1	84943714	84946578	BIDIR_1382
chr1	84983754	84983902	BIDIR_1383
chr1	85046980	85053618	BIDIR_1384
chr1	85199496	85205889	BIDIR_1385
chr1	85274140	85282069	BIDIR_1386
chr1	85288500	85292920	BIDIR_1387
chr1	85296616	85300418	BIDIR_1388
chr1	85312450	85315393	BIDIR_1389
chr1	85319346	85322142	BIDIR_1390
chr1	85325460	85332080	BIDIR_1391
chr1	85449931	85452403	BIDIR_1392
chr1	85461212	85467856	BIDIR_1393
chr1	85521214	85522168	BIDIR_1394
chr1	85574770	85585856	BIDIR_1395
chr1	85605926	85609305	BIDIR_1396
chr1	85610508	85614117	BIDIR_1397
chr1	85624322	85630245	BIDIR_1398
chr1	85707375	85709614	BIDIR_1399
chr1	85848412	85850836	BIDIR_1400
chr1	86108425	86108771	BIDIR_1401
chr1	86390203	86390363	BIDIR_1402
chr1	86394676	86397520	BIDIR_1403
chr1	86704569	86708451	BIDIR_1404
chr1	86773917	86775092	BIDIR_1405
chr1	86893339	86893467	BIDIR_1406
chr1	86898755	86900623	BIDIR_1407
chr1	86913691	86914577	BIDIR_1408
chr1	86914634	86918364	BIDIR_1409
chr1	87326889	87330281	BIDIR_1410
chr1	87330650	87333782	BIDIR_1411
chr1	87353084	87358138	BIDIR_1412
chr1	87795048	87795945	BIDIR_1413
chr1	87805699	87807129	BIDIR_1414
chr1	88682310	88687567	BIDIR_1415
chr1	88762714	88766108	BIDIR_1416
chr1	88772093	88778295	BIDIR_1417
chr1	88800363	88804887	BIDIR_1418
chr1	88845150	88853090	BIDIR_1419
chr1	88860980	88861864	BIDIR_1420
chr1	88865402	88865630	BIDIR_1421
chr1	88891567	88895671	BIDIR_1422
chr1	88986019	88986173	BIDIR_1423
chr1	88990666	88999047	BIDIR_1424
chr1	89017653	89017955	BIDIR_1425
chr1	89020928	89023636	BIDIR_1426
chr1	89182405	89182667	BIDIR_1427
chr1	89257766	89263532	BIDIR_1428
chr1	89519947	89527492	BIDIR_1429
chr1	89622443	89636355	BIDIR_1430
chr1	89818500	89824149	BIDIR_1431
chr1	89842490	89847232	BIDIR_1432
chr1	89865340	89868604	BIDIR_1433
chr1	89994724	89997478	BIDIR_1434
chr1	90851758	90858040	BIDIR_1435
chr1	90893666	90893995	BIDIR_1436
chr1	91019963	91024812	BIDIR_1437
chr1	91287424	91289538	BIDIR_1438
chr1	91329398	91329860	BIDIR_1439
chr1	91404249	91404837	BIDIR_1440
chr1	91498240	91504238	BIDIR_1441
chr1	91736026	91738392	BIDIR_1442
chr1	91884401	91887158	BIDIR_1443
chr1	91903783	91904169	BIDIR_1444
chr1	92029252	92033686	BIDIR_1445
chr1	92078646	92082694	BIDIR_1446
chr1	92128292	92130486	BIDIR_1447
chr1	92228766	92230468	BIDIR_1448
chr1	92241930	92249696	BIDIR_1449
chr1	92298005	92299009	BIDIR_1450
chr1	92299058	92301446	BIDIR_1451
chr1	92482561	92487917	BIDIR_1452
chr1	92696572	92696986	BIDIR_1453
chr1	92782904	92786357	BIDIR_1454
chr1	92803470	92806202	BIDIR_1455
chr1	92830536	92834999	BIDIR_1456
chr1	92949570	92951678	BIDIR_1457
chr1	92959576	92964266	BIDIR_1458
chr1	93076985	93082218	BIDIR_1459
chr1	93142206	93153327	BIDIR_1460
chr1	93166108	93171592	BIDIR_1461
chr1	93177609	93184195	BIDIR_1462
chr1	93208511	93210367	BIDIR_1463
chr1	93215473	93217765	BIDIR_1464
chr1	93222520	93224842	BIDIR_1465
chr1	93263613	93267783	BIDIR_1466
chr1	93269300	93276348	BIDIR_1467
chr1	93278549	93283941	BIDIR_1468
chr1	93285875	93289224	BIDIR_1469
chr1	93314199	93315511	BIDIR_1470
chr1	93336029	93336135	BIDIR_1471
chr1	93337893	93339657	BIDIR_1472
chr1	93344275	93345811	BIDIR_1473
chr1	93345906	93350288	BIDIR_1474
chr1	93446566	93452169	BIDIR_1475
chr1	93488368	93490134	BIDIR_1476
chr1	93516027	93518321	BIDIR_1477
chr1	93553391	93555931	BIDIR_1478
chr1	93559260	93562786	BIDIR_1479
chr1	93572749	93580512	BIDIR_1480
chr1	93586905	93591739	BIDIR_1481
chr1	93595316	93602126	BIDIR_1482
chr1	93615423	93616009	BIDIR_1483
chr1	93676730	93684164	BIDIR_1484
chr1	93688634	93694796	BIDIR_1485
chr1	93698608	93705554	BIDIR_1486
chr1	93705631	93708203	BIDIR_1487
chr1	93812958	93813700	BIDIR_1488
chr1	93819116	93819342	BIDIR_1489
chr1	93844597	93852218	BIDIR_1490
chr1	93877914	93882992	BIDIR_1491
chr1	93907724	93910920	BIDIR_1492
chr1	94014004	94016726	BIDIR_1493
chr1	94042767	94047129	BIDIR_1494
chr1	94061416	94062098	BIDIR_1495
chr1	94065960	94070850	BIDIR_1496
chr1	94195973	94197241	BIDIR_1497
chr1	94234525	94240929	BIDIR_1498
chr1	94241322	94251258	BIDIR_1499
chr1	94254551	94256058	BIDIR_1500
chr1	94268895	94274274	BIDIR_1501
chr1	94278743	94287828	BIDIR_1502
chr1	94296811	94304725	BIDIR_1503
chr1	94308496	94313190	BIDIR_1504
chr1	94314613	94314813	BIDIR_1505
chr1	94321711	94328184	BIDIR_1506
chr1	94417051	94420878	BIDIR_1507
chr1	94525370	94531043	BIDIR_1508
chr1	94537379	94543701	BIDIR_1509
chr1	94578473	94580810	BIDIR_1510
chr1	94604068	94608704	BIDIR_1511
chr1	94617849	94625293	BIDIR_1512
chr1	94641145	94643403	BIDIR_1513
chr1	94644360	94648825	BIDIR_1514
chr1	94652214	94655733	BIDIR_1515
chr1	94690982	94691092	BIDIR_1516
chr1	94712820	94715186	BIDIR_1517
chr1	94727305	94729577	BIDIR_1518
chr1	94734949	94735629	BIDIR_1519
chr1	94801176	94802968	BIDIR_1520
chr1	94819500	94822442	BIDIR_1521
chr1	94853971	94857811	BIDIR_1522
chr1	94861268	94868978	BIDIR_1523
chr1	94892055	94900339	BIDIR_1524
chr1	94923959	94928027	BIDIR_1525
chr1	95061595	95068932	BIDIR_1526
chr1	95071833	95074680	BIDIR_1527
chr1	95116292	95120847	BIDIR_1528
chr1	95169554	95170032	BIDIR_1529
chr1	95171124	95171616	BIDIR_1530
chr1	95181943	95187361	BIDIR_1531
chr1	95188135	95188391	BIDIR_1532
chr1	95189588	95190908	BIDIR_1533
chr1	95191144	95194069	BIDIR_1534
chr1	95197993	95200137	BIDIR_1535
chr1	95232894	95237868	BIDIR_1536
chr1	96362605	96363219	BIDIR_1537
chr1	96721604	96724866	BIDIR_1538
chr1	97276794	97281199	BIDIR_1539
chr1	97544945	97546949	BIDIR_1540
chr1	97921059	97921813	BIDIR_1541
chr1	98322499	98327006	BIDIR_1542
chr1	98657147	98664596	BIDIR_1543
chr1	99757702	99758572	BIDIR_1544
chr1	99761791	99762435	BIDIR_1545
chr1	99764029	99767609	BIDIR_1546
chr1	99773248	99774289	BIDIR_1547
chr1	99847300	99852282	BIDIR_1548
chr1	99969113	99976263	BIDIR_1549
chr1	100032594	100041530	BIDIR_1550
chr1	100068120	100078124	BIDIR_1551
chr1	100083373	100083569	BIDIR_1552
chr1	100132294	100134905	BIDIR_1553
chr1	100146551	100153703	BIDIR_1554
chr1	100172110	100172966	BIDIR_1555
chr1	100249186	100250498	BIDIR_1556
chr1	100265378	100268929	BIDIR_1557
chr1	100349756	100356783	BIDIR_1558
chr1	100637805	100638135	BIDIR_1559
chr1	100736052	100738781	BIDIR_1560
chr1	100894387	100899279	BIDIR_1561
chr1	100974646	100977508	BIDIR_1562
chr1	100981038	100992900	BIDIR_1563
chr1	100994024	101000354	BIDIR_1564
chr1	101024132	101025806	BIDIR_1565
chr1	101025845	101028465	BIDIR_1566
chr1	101879372	101881730	BIDIR_1567
chr1	101949642	101949768	BIDIR_1568
chr1	102933760	102933908	BIDIR_1569
chr1	103525511	103528538	BIDIR_1570
chr1	107055687	107060065	BIDIR_1571
chr1	107943485	107943703	BIDIR_1572
chr1	108160261	108160755	BIDIR_1573
chr1	108198091	108203687	BIDIR_1574
chr1	108560099	108563755	BIDIR_1575
chr1	108688948	108695119	BIDIR_1576
chr1	108746016	108749745	BIDIR_1577
chr1	108829768	108831407	BIDIR_1578
chr1	108875199	108879992	BIDIR_1579
chr1	108889210	108892656	BIDIR_1580
chr1	108892666	108896052	BIDIR_1581
chr1	108900949	108903409	BIDIR_1582
chr1	108920013	108926279	BIDIR_1583
chr1	108940596	108943714	BIDIR_1584
chr1	108953689	108955005	BIDIR_1585
chr1	108962003	108964752	BIDIR_1586
chr1	108991764	108992876	BIDIR_1587
chr1	109028974	109030305	BIDIR_1588
chr1	109036850	109037554	BIDIR_1589
chr1	109042228	109042709	BIDIR_1590
chr1	109076003	109081225	BIDIR_1591
chr1	109086979	109094541	BIDIR_1592
chr1	109098985	109109184	BIDIR_1593
chr1	109196687	109201891	BIDIR_1594
chr1	109212275	109217702	BIDIR_1595
chr1	109272251	109279370	BIDIR_1596
chr1	109282224	109286295	BIDIR_1597
chr1	109293448	109293588	BIDIR_1598
chr1	109425760	109428399	BIDIR_1599
chr1	109466545	109467825	BIDIR_1600
chr1	109477702	109479822	BIDIR_1601
chr1	109483072	109486972	BIDIR_1602
chr1	109493089	109496147	BIDIR_1603
chr1	109502074	109506280	BIDIR_1604
chr1	109539871	109550682	BIDIR_1605
chr1	109616753	109623948	BIDIR_1606
chr1	109655159	109657825	BIDIR_1607
chr1	109910133	109913590	BIDIR_1608
chr1	109984031	109987346	BIDIR_1609
chr1	110003475	110006643	BIDIR_1610
chr1	110029201	110031268	BIDIR_1611
chr1	110033474	110039152	BIDIR_1612
chr1	110057875	110061863	BIDIR_1613
chr1	110149999	110152999	BIDIR_1614
chr1	110209987	110213737	BIDIR_1615
chr1	110235683	110238641	BIDIR_1616
chr1	110329771	110331589	BIDIR_1617
chr1	110334097	110342720	BIDIR_1618
chr1	110393343	110409614	BIDIR_1619
chr1	110476680	110478882	BIDIR_1620
chr1	110916611	110917366	BIDIR_1621
chr1	110940001	110946890	BIDIR_1622
chr1	110962646	110969349	BIDIR_1623
chr1	111136871	111137067	BIDIR_1624
chr1	111138780	111143812	BIDIR_1625
chr1	111181397	111190860	BIDIR_1626
chr1	111199720	111206029	BIDIR_1627
chr1	111447962	111452305	BIDIR_1628
chr1	111619023	111622181	BIDIR_1629
chr1	111719440	111724108	BIDIR_1630
chr1	111735925	111741483	BIDIR_1631
chr1	111746760	111748529	BIDIR_1632
chr1	111754609	111757544	BIDIR_1633
chr1	111775356	111776306	BIDIR_1634
chr1	112251220	112252945	BIDIR_1635
chr1	112393720	112398203	BIDIR_1636
chr1	112430412	112432248	BIDIR_1637
chr1	112461705	112461833	BIDIR_1638
chr1	112465519	112467682	BIDIR_1639
chr1	112496776	112498476	BIDIR_1640
chr1	112521143	112528375	BIDIR_1641
chr1	112543196	112545272	BIDIR_1642
chr1	112560156	112560312	BIDIR_1643
chr1	112604805	112605061	BIDIR_1644
chr1	112607402	112607548	BIDIR_1645
chr1	112616762	112622523	BIDIR_1646
chr1	112673372	112678645	BIDIR_1647
chr1	112696798	112704694	BIDIR_1648
chr1	112707403	112711475	BIDIR_1649
chr1	112822865	112823453	BIDIR_1650
chr1	112836017	112836277	BIDIR_1651
chr1	112848895	112849007	BIDIR_1652
chr1	112849783	112850643	BIDIR_1653
chr1	112923349	112925997	BIDIR_1654
chr1	112954359	112956353	BIDIR_1655
chr1	112956414	112960628	BIDIR_1656
chr1	113009798	113013574	BIDIR_1657
chr1	113015532	113020926	BIDIR_1658
chr1	113022705	113031033	BIDIR_1659
chr1	113039383	113043193	BIDIR_1660
chr1	113062540	113064388	BIDIR_1661
chr1	113071836	113073102	BIDIR_1662
chr1	113073197	113075797	BIDIR_1663
chr1	113189632	113193291	BIDIR_1664
chr1	113387910	113393764	BIDIR_1665
chr1	113456397	113459425	BIDIR_1666
chr1	113509578	113511722	BIDIR_1667
chr1	113679029	113684192	BIDIR_1668
chr1	113689731	113702322	BIDIR_1669
chr1	113756200	113761921	BIDIR_1670
chr1	113773622	113774026	BIDIR_1671
chr1	113806562	113807562	BIDIR_1672
chr1	113810480	113814793	BIDIR_1673
chr1	113822423	113822943	BIDIR_1674
chr1	113886455	113902984	BIDIR_1675
chr1	113903760	113908454	BIDIR_1676
chr1	113928653	113932869	BIDIR_1677
chr1	114471612	114474819	BIDIR_1678
chr1	114510069	114517383	BIDIR_1679
chr1	114579471	114586227	BIDIR_1680
chr1	114596897	114597555	BIDIR_1681
chr1	114669813	114671574	BIDIR_1682
chr1	114715950	114717874	BIDIR_1683
chr1	114756032	114759540	BIDIR_1684
chr1	114779785	114782443	BIDIR_1685
chr1	114915334	114918094	BIDIR_1686
chr1	115189570	115191230	BIDIR_1687
chr1	115545385	115546553	BIDIR_1688
chr1	115641162	115645587	BIDIR_1689
chr1	115670718	115674108	BIDIR_1690
chr1	115699103	115700905	BIDIR_1691
chr1	115926285	115926403	BIDIR_1692
chr1	115974822	115980616	BIDIR_1693
chr1	116138259	116139466	BIDIR_1694
chr1	116151562	116153694	BIDIR_1695
chr1	116371065	116379280	BIDIR_1696
chr1	116391498	116394230	BIDIR_1697
chr1	116401940	116407612	BIDIR_1698
chr1	116411504	116413494	BIDIR_1699
chr1	116418446	116420040	BIDIR_1700
chr1	116483794	116491318	BIDIR_1701
chr1	116504588	116507039	BIDIR_1702
chr1	116508498	116510109	BIDIR_1703
chr1	116553235	116554029	BIDIR_1704
chr1	116554128	116558229	BIDIR_1705
chr1	116568871	116572478	BIDIR_1706
chr1	116667755	116668331	BIDIR_1707
chr1	116878371	116880624	BIDIR_1708
chr1	116909915	116913715	BIDIR_1709
chr1	117012098	117014630	BIDIR_1710
chr1	117030534	117033852	BIDIR_1711
chr1	117035256	117037846	BIDIR_1712
chr1	117058970	117062893	BIDIR_1713
chr1	117107946	117114172	BIDIR_1714
chr1	117117349	117127278	BIDIR_1715
chr1	117361174	117369264	BIDIR_1716
chr1	117430928	117432716	BIDIR_1717
chr1	117605770	117607155	BIDIR_1718
chr1	117776687	117778870	BIDIR_1719
chr1	117928481	117931258	BIDIR_1720
chr1	119047404	119049662	BIDIR_1721
chr1	119060712	119065862	BIDIR_1722
chr1	119140044	119143601	BIDIR_1723
chr1	119179687	119181717	BIDIR_1724
chr1	119565111	119567845	BIDIR_1725
chr1	119647310	119650554	BIDIR_1726
chr1	119674754	119676065	BIDIR_1727
chr1	119711616	119715158	BIDIR_1728
chr1	119747364	119748626	BIDIR_1729
chr1	120058798	120059876	BIDIR_1730
chr1	120060558	120063014	BIDIR_1731
chr1	120067289	120074731	BIDIR_1732
chr1	120080609	120082289	BIDIR_1733
chr1	120144181	120145880	BIDIR_1734
chr1	120175840	120177313	BIDIR_1735
chr1	120255562	120258051	BIDIR_1736
chr1	120340056	120343879	BIDIR_1737
chr1	120353888	120359323	BIDIR_1738
chr1	120393352	120394873	BIDIR_1739
chr1	120412485	120418284	BIDIR_1740
chr1	120430297	120434109	BIDIR_1741
chr1	120465629	120475040	BIDIR_1742
chr1	120485842	120486532	BIDIR_1743
chr1	120556717	120560459	BIDIR_1744
chr1	120571024	120571206	BIDIR_1745
chr1	120574601	120579184	BIDIR_1746
chr1	120580345	120585047	BIDIR_1747
chr1	120594194	120599206	BIDIR_1748
chr1	120606831	120607841	BIDIR_1749
chr1	120610814	120611720	BIDIR_1750
chr1	120613910	120615452	BIDIR_1751
chr1	120619181	120621675	BIDIR_1752
chr1	120623987	120632934	BIDIR_1753
chr1	120634435	120642167	BIDIR_1754
chr1	120646135	120647411	BIDIR_1755
chr1	120656618	120659148	BIDIR_1756
chr1	120711281	120712986	BIDIR_1757
chr1	120719092	120727836	BIDIR_1758
chr1	120730927	120736388	BIDIR_1759
chr1	120841176	120848700	BIDIR_1760
chr1	120850985	120853167	BIDIR_1761
chr1	120911761	120919103	BIDIR_1762
chr1	120941414	120944824	BIDIR_1763
chr1	120951255	120954619	BIDIR_1764
chr1	120958885	120963647	BIDIR_1765
chr1	120969876	120975266	BIDIR_1766
chr1	120983916	120987466	BIDIR_1767
chr1	121006787	121013743	BIDIR_1768
chr1	121018002	121020802	BIDIR_1769
chr1	121040440	121044456	BIDIR_1770
chr1	121046462	121046808	BIDIR_1771
chr1	121048102	121049330	BIDIR_1772
chr1	121094952	121100586	BIDIR_1773
chr1	121100789	121107809	BIDIR_1774
chr1	121110857	121119224	BIDIR_1775
chr1	121150547	121152344	BIDIR_1776
chr1	121156335	121162860	BIDIR_1777
chr1	121169312	121170798	BIDIR_1778
chr1	121171680	121173350	BIDIR_1779
chr1	121179374	121179986	BIDIR_1780
chr1	121181562	121190308	BIDIR_1781
chr1	121280352	121284808	BIDIR_1782
chr1	121301320	121304180	BIDIR_1783
chr1	121307191	121309969	BIDIR_1784
chr1	121339132	121343580	BIDIR_1785
chr1	121357691	121363049	BIDIR_1786
chr1	121517019	121521777	BIDIR_1787
chr1	143388693	143393145	BIDIR_1788
chr1	143424236	143425345	BIDIR_1789
chr1	143699619	143700292	BIDIR_1790
chr1	143725640	143733571	BIDIR_1791
chr1	143734489	143734677	BIDIR_1792
chr1	143791536	143793599	BIDIR_1793
chr1	143796829	143804900	BIDIR_1794
chr1	143830447	143832588	BIDIR_1795
chr1	143880927	143888633	BIDIR_1796
chr1	143888854	143895170	BIDIR_1797
chr1	143898316	143898552	BIDIR_1798
chr1	143900435	143906580	BIDIR_1799
chr1	143944034	143946263	BIDIR_1800
chr1	143950831	143954497	BIDIR_1801
chr1	143958070	143960999	BIDIR_1802
chr1	143968047	143977044	BIDIR_1803
chr1	144055140	144057738	BIDIR_1804
chr1	144127644	144128043	BIDIR_1805
chr1	144249623	144250958	BIDIR_1806
chr1	144287438	144287540	BIDIR_1807
chr1	144410870	144412575	BIDIR_1808
chr1	144416761	144422634	BIDIR_1809
chr1	144459464	144464262	BIDIR_1810
chr1	144484573	144486082	BIDIR_1811
chr1	144520713	144525437	BIDIR_1812
chr1	144543542	144548666	BIDIR_1813
chr1	144550160	144554663	BIDIR_1814
chr1	144556028	144563135	BIDIR_1815
chr1	144565948	144573420	BIDIR_1816
chr1	144644328	144650458	BIDIR_1817
chr1	144715605	144717969	BIDIR_1818
chr1	144794066	144796962	BIDIR_1819
chr1	144810981	144816781	BIDIR_1820
chr1	144839288	144847966	BIDIR_1821
chr1	144876543	144882841	BIDIR_1822
chr1	144917009	144922795	BIDIR_1823
chr1	144938096	144940938	BIDIR_1824
chr1	144941550	144942296	BIDIR_1825
chr1	144971641	144972971	BIDIR_1826
chr1	144977311	144978933	BIDIR_1827
chr1	144991412	144992748	BIDIR_1828
chr1	144996640	144999782	BIDIR_1829
chr1	145015238	145017258	BIDIR_1830
chr1	145092624	145101705	BIDIR_1831
chr1	145107898	145111232	BIDIR_1832
chr1	145112539	145116923	BIDIR_1833
chr1	145121708	145123937	BIDIR_1834
chr1	145127998	145130547	BIDIR_1835
chr1	145157122	145164381	BIDIR_1836
chr1	145167496	145169650	BIDIR_1837
chr1	145170751	145171761	BIDIR_1838
chr1	145175945	145178149	BIDIR_1839
chr1	145184888	145192257	BIDIR_1840
chr1	145211902	145220118	BIDIR_1841
chr1	145279525	145281115	BIDIR_1842
chr1	145284753	145291658	BIDIR_1843
chr1	145424636	145426676	BIDIR_1844
chr1	145460957	145468404	BIDIR_1845
chr1	145475080	145476075	BIDIR_1846
chr1	145491811	145501398	BIDIR_1847
chr1	145540846	145542061	BIDIR_1848
chr1	145564142	145574320	BIDIR_1849
chr1	145607858	145610777	BIDIR_1850
chr1	145692753	145697354	BIDIR_1851
chr1	145720228	145726356	BIDIR_1852
chr1	145729074	145733972	BIDIR_1853
chr1	145736532	145742044	BIDIR_1854
chr1	145764363	145767889	BIDIR_1855
chr1	145782866	145783168	BIDIR_1856
chr1	145811470	145814344	BIDIR_1857
chr1	145817291	145819247	BIDIR_1858
chr1	145822249	145827813	BIDIR_1859
chr1	145844755	145852277	BIDIR_1860
chr1	145857849	145861762	BIDIR_1861
chr1	145889509	145894785	BIDIR_1862
chr1	145917670	145918924	BIDIR_1863
chr1	145926760	145936606	BIDIR_1864
chr1	145949107	145950991	BIDIR_1865
chr1	145956535	145958758	BIDIR_1866
chr1	145963151	145966219	BIDIR_1867
chr1	145977355	145982724	BIDIR_1868
chr1	145984041	145986784	BIDIR_1869
chr1	146033869	146041544	BIDIR_1870
chr1	146047931	146056493	BIDIR_1871
chr1	146057258	146066446	BIDIR_1872
chr1	146218145	146219223	BIDIR_1873
chr1	146219820	146222364	BIDIR_1874
chr1	146226670	146234089	BIDIR_1875
chr1	146241316	146242995	BIDIR_1876
chr1	146297519	146305508	BIDIR_1877
chr1	146308556	146310920	BIDIR_1878
chr1	146364434	146371896	BIDIR_1879
chr1	146373705	146383961	BIDIR_1880
chr1	146384353	146391470	BIDIR_1881
chr1	146408870	146414257	BIDIR_1882
chr1	146448254	146449577	BIDIR_1883
chr1	146470018	146472708	BIDIR_1884
chr1	146936943	146942128	BIDIR_1885
chr1	147000071	147004118	BIDIR_1886
chr1	147169164	147175584	BIDIR_1887
chr1	147181284	147189383	BIDIR_1888
chr1	147203228	147208148	BIDIR_1889
chr1	147224460	147225638	BIDIR_1890
chr1	147225804	147227676	BIDIR_1891
chr1	147232845	147235479	BIDIR_1892
chr1	147240697	147247131	BIDIR_1893
chr1	147541500	147542994	BIDIR_1894
chr1	147544701	147547037	BIDIR_1895
chr1	147598636	147604421	BIDIR_1896
chr1	147621640	147632736	BIDIR_1897
chr1	147668392	147673286	BIDIR_1898
chr1	147926656	147931169	BIDIR_1899
chr1	148011190	148014956	BIDIR_1900
chr1	148034032	148041549	BIDIR_1901
chr1	148049301	148049509	BIDIR_1902
chr1	148068108	148082705	BIDIR_1903
chr1	148094069	148103683	BIDIR_1904
chr1	148142348	148149780	BIDIR_1905
chr1	148150181	148153532	BIDIR_1906
chr1	148261294	148269762	BIDIR_1907
chr1	148278778	148284246	BIDIR_1908
chr1	148300277	148305827	BIDIR_1909
chr1	148324787	148329527	BIDIR_1910
chr1	148332376	148337858	BIDIR_1911
chr1	148357444	148363952	BIDIR_1912
chr1	148388281	148391206	BIDIR_1913
chr1	148394492	148408454	BIDIR_1914
chr1	148455964	148464362	BIDIR_1915
chr1	148602112	148602228	BIDIR_1916
chr1	148668884	148669962	BIDIR_1917
chr1	148670575	148673119	BIDIR_1918
chr1	148677444	148684521	BIDIR_1919
chr1	148692059	148693741	BIDIR_1920
chr1	148748302	148756291	BIDIR_1921
chr1	148759339	148761703	BIDIR_1922
chr1	148824882	148827616	BIDIR_1923
chr1	148850731	148853941	BIDIR_1924
chr1	148867350	148873415	BIDIR_1925
chr1	148877306	148882978	BIDIR_1926
chr1	148891752	148907011	BIDIR_1927
chr1	148912813	148924199	BIDIR_1928
chr1	148925818	148930074	BIDIR_1929
chr1	148931032	148938658	BIDIR_1930
chr1	148939730	148941508	BIDIR_1931
chr1	148950388	148955526	BIDIR_1932
chr1	148973253	148974953	BIDIR_1933
chr1	149047944	149055072	BIDIR_1934
chr1	149102522	149105232	BIDIR_1935
chr1	149123488	149124850	BIDIR_1936
chr1	149158805	149164357	BIDIR_1937
chr1	149174812	149178696	BIDIR_1938
chr1	149193970	149201146	BIDIR_1939
chr1	149260465	149261833	BIDIR_1940
chr1	149338282	149339584	BIDIR_1941
chr1	149377994	149379673	BIDIR_1942
chr1	149386936	149394521	BIDIR_1943
chr1	149397574	149403395	BIDIR_1944
chr1	149555839	149564589	BIDIR_1945
chr1	149605837	149613281	BIDIR_1946
chr1	149635817	149642695	BIDIR_1947
chr1	149645453	149648741	BIDIR_1948
chr1	149660979	149667167	BIDIR_1949
chr1	149700145	149702208	BIDIR_1950
chr1	149705438	149713441	BIDIR_1951
chr1	149738735	149741223	BIDIR_1952
chr1	149790316	149795500	BIDIR_1953
chr1	149797270	149803541	BIDIR_1954
chr1	149809345	149815024	BIDIR_1955
chr1	149882958	149890890	BIDIR_1956
chr1	149899064	149906412	BIDIR_1957
chr1	149924976	149932324	BIDIR_1958
chr1	149934008	149941614	BIDIR_1959
chr1	150009810	150012045	BIDIR_1960
chr1	150061318	150069305	BIDIR_1961
chr1	150232876	150238643	BIDIR_1962
chr1	150267601	150272124	BIDIR_1963
chr1	150291745	150295991	BIDIR_1964
chr1	150319209	150324007	BIDIR_1965
chr1	150361787	150368986	BIDIR_1966
chr1	150394829	150396535	BIDIR_1967
chr1	150486369	150490472	BIDIR_1968
chr1	150537181	150538512	BIDIR_1969
chr1	150541912	150556892	BIDIR_1970
chr1	150557428	150565034	BIDIR_1971
chr1	150577308	150583886	BIDIR_1972
chr1	150596043	150607559	BIDIR_1973
chr1	150611763	150616537	BIDIR_1974
chr1	150628880	150633285	BIDIR_1975
chr1	150697154	150698126	BIDIR_1976
chr1	150717462	150717954	BIDIR_1977
chr1	150863639	150863763	BIDIR_1978
chr1	150864357	150864561	BIDIR_1979
chr1	150871555	150871751	BIDIR_1980
chr1	150875927	150880333	BIDIR_1981
chr1	150924887	150928578	BIDIR_1982
chr1	150945824	150947976	BIDIR_1983
chr1	150961185	150969084	BIDIR_1984
chr1	150970930	150974238	BIDIR_1985
chr1	150975003	150982291	BIDIR_1986
chr1	150996144	151008393	BIDIR_1987
chr1	151008448	151011190	BIDIR_1988
chr1	151047191	151055040	BIDIR_1989
chr1	151056137	151059649	BIDIR_1990
chr1	151059674	151064880	BIDIR_1991
chr1	151067000	151073630	BIDIR_1992
chr1	151080299	151082203	BIDIR_1993
chr1	151125542	151129215	BIDIR_1994
chr1	151146631	151147919	BIDIR_1995
chr1	151149827	151153943	BIDIR_1996
chr1	151156648	151164126	BIDIR_1997
chr1	151164703	151172365	BIDIR_1998
chr1	151189111	151190977	BIDIR_1999
chr1	151193117	151200587	BIDIR_2000
[truncated: 29,521 more rows]
