# Supplementary material for: Combining signal and sequence to detect RNA polymerase initiation in ATAC-seq data
Source: PLoS One. 2020 Apr 30;15(4):e0232332. doi: 10.1371/journal.pone.0232332 (PMC7192442; doi:10.1371/journal.pone.0232332)
Supplement: S3 File — (ZIP) [file pone.0232332.s013.zip › bidir_annotations/fstitch_annotations/K562_merged_fstitch_short_bidirs.bed]

chr1	10169	16945	BIDIR_1
chr1	29370	35603	BIDIR_2
chr1	69090	70926	BIDIR_3
chr1	108480	109971	BIDIR_4
chr1	115726	120430	BIDIR_5
chr1	181620	187369	BIDIR_6
chr1	203659	207510	BIDIR_7
chr1	284967	286535	BIDIR_8
chr1	291489	297405	BIDIR_9
chr1	348076	355776	BIDIR_10
chr1	376693	377454	BIDIR_11
chr1	471404	477280	BIDIR_12
chr1	605515	605733	BIDIR_13
chr1	629009	634924	BIDIR_14
chr1	686240	686654	BIDIR_15
chr1	705898	711825	BIDIR_16
chr1	725259	730351	BIDIR_17
chr1	741115	742554	BIDIR_18
chr1	791761	792715	BIDIR_19
chr1	795361	798191	BIDIR_20
chr1	805040	805378	BIDIR_21
chr1	817370	822298	BIDIR_22
chr1	826344	827522	BIDIR_23
chr1	827590	829752	BIDIR_24
chr1	867452	868479	BIDIR_25
chr1	904825	905421	BIDIR_26
chr1	913947	919687	BIDIR_27
chr1	941542	947606	BIDIR_28
chr1	973773	976621	BIDIR_29
chr1	1053038	1059733	BIDIR_30
chr1	1066453	1074306	BIDIR_31
chr1	1079439	1081822	BIDIR_32
chr1	1096607	1101935	BIDIR_33
chr1	1107151	1112987	BIDIR_34
chr1	1157253	1160212	BIDIR_35
chr1	1185388	1188946	BIDIR_36
chr1	1194106	1201760	BIDIR_37
chr1	1229967	1233344	BIDIR_38
chr1	1237479	1241502	BIDIR_39
chr1	1246722	1252072	BIDIR_40
chr1	1273854	1280435	BIDIR_41
chr1	1290919	1293139	BIDIR_42
chr1	1308099	1315069	BIDIR_43
chr1	1315820	1319198	BIDIR_44
chr1	1324801	1326077	BIDIR_45
chr1	1328936	1330639	BIDIR_46
chr1	1349418	1354196	BIDIR_47
chr1	1363541	1367521	BIDIR_48
chr1	1375207	1379129	BIDIR_49
chr1	1387574	1391008	BIDIR_50
chr1	1399342	1404947	BIDIR_51
chr1	1405306	1406488	BIDIR_52
chr1	1407293	1413297	BIDIR_53
chr1	1456740	1463786	BIDIR_54
chr1	1471764	1472846	BIDIR_55
chr1	1497246	1498450	BIDIR_56
chr1	1505295	1505847	BIDIR_57
chr1	1509576	1513129	BIDIR_58
chr1	1531140	1538414	BIDIR_59
chr1	1574863	1578146	BIDIR_60
chr1	1586268	1588304	BIDIR_61
chr1	1599432	1600570	BIDIR_62
chr1	1615414	1616640	BIDIR_63
chr1	1633613	1635695	BIDIR_64
chr1	1657738	1665541	BIDIR_65
chr1	1682690	1687656	BIDIR_66
chr1	1692795	1693759	BIDIR_67
chr1	1699938	1700824	BIDIR_68
chr1	1701438	1702178	BIDIR_69
chr1	1721345	1728630	BIDIR_70
chr1	1729489	1730641	BIDIR_71
chr1	1745999	1747464	BIDIR_72
chr1	1775497	1783358	BIDIR_73
chr1	1891117	1897929	BIDIR_74
chr1	1907272	1909919	BIDIR_75
chr1	1915259	1919333	BIDIR_76
chr1	1954243	1955137	BIDIR_77
chr1	1982631	1984597	BIDIR_78
chr1	1996152	1996646	BIDIR_79
chr1	2132265	2135277	BIDIR_80
chr1	2179711	2183875	BIDIR_81
chr1	2199240	2199804	BIDIR_82
chr1	2209723	2210281	BIDIR_83
chr1	2222411	2228318	BIDIR_84
chr1	2311027	2314335	BIDIR_85
chr1	2391840	2394496	BIDIR_86
chr1	2401445	2408965	BIDIR_87
chr1	2504983	2506081	BIDIR_88
chr1	2555075	2557011	BIDIR_89
chr1	2582618	2587570	BIDIR_90
chr1	2589318	2591960	BIDIR_91
chr1	2624559	2625955	BIDIR_92
chr1	3628362	3631892	BIDIR_93
chr1	3652515	3653487	BIDIR_94
chr1	3747373	3748571	BIDIR_95
chr1	3771645	3781624	BIDIR_96
chr1	3782490	3782724	BIDIR_97
chr1	3796498	3797446	BIDIR_98
chr1	3853545	3857211	BIDIR_99
chr1	3857266	3860904	BIDIR_100
chr1	3882723	3891873	BIDIR_101
chr1	3900272	3904689	BIDIR_102
chr1	5916067	5919807	BIDIR_103
chr1	5992425	5996501	BIDIR_104
chr1	6005917	6010079	BIDIR_105
chr1	6199595	6200316	BIDIR_106
chr1	6206118	6207866	BIDIR_107
chr1	6217324	6225060	BIDIR_108
chr1	6235964	6237293	BIDIR_109
chr1	6429770	6429896	BIDIR_110
chr1	6457668	6464638	BIDIR_111
chr1	6557358	6561306	BIDIR_112
chr1	6585516	6593044	BIDIR_113
chr1	6602869	6604488	BIDIR_114
chr1	6613730	6614120	BIDIR_115
chr1	6632564	6638608	BIDIR_116
chr1	6701816	6702452	BIDIR_117
chr1	6714507	6715432	BIDIR_118
chr1	6724744	6725346	BIDIR_119
chr1	6779106	6786385	BIDIR_120
chr1	6929430	6931242	BIDIR_121
chr1	7116803	7119055	BIDIR_122
chr1	7415062	7419382	BIDIR_123
chr1	7767121	7775063	BIDIR_124
chr1	7779158	7784186	BIDIR_125
chr1	7797846	7802418	BIDIR_126
chr1	7804035	7805965	BIDIR_127
chr1	7809156	7814278	BIDIR_128
chr1	7814494	7816498	BIDIR_129
chr1	7940701	7941851	BIDIR_130
chr1	7953895	7954872	BIDIR_131
chr1	7961653	7962909	BIDIR_132
chr1	8164367	8168715	BIDIR_133
chr1	8211000	8214484	BIDIR_134
chr1	8369404	8369528	BIDIR_135
chr1	8421307	8427454	BIDIR_136
chr1	8728918	8729130	BIDIR_137
chr1	8750261	8750895	BIDIR_138
chr1	8781944	8790438	BIDIR_139
chr1	8816616	8824457	BIDIR_140
chr1	8877776	8880224	BIDIR_141
chr1	8893738	8900397	BIDIR_142
chr1	9234773	9236031	BIDIR_143
chr1	9427246	9432591	BIDIR_144
chr1	9539464	9540690	BIDIR_145
chr1	9564659	9566565	BIDIR_146
chr1	9650632	9654586	BIDIR_147
chr1	9657496	9659280	BIDIR_148
chr1	9676461	9678643	BIDIR_149
chr1	9680676	9684341	BIDIR_150
chr1	9686054	9690460	BIDIR_151
chr1	9713420	9719678	BIDIR_152
chr1	9728463	9729765	BIDIR_153
chr1	9910269	9917128	BIDIR_154
chr1	9927861	9930192	BIDIR_155
chr1	9942922	9945396	BIDIR_156
chr1	9948152	9952990	BIDIR_157
chr1	9954877	9960787	BIDIR_158
chr1	9983195	9986757	BIDIR_159
chr1	10023154	10023763	BIDIR_160
chr1	10032515	10040061	BIDIR_161
chr1	10209565	10211693	BIDIR_162
chr1	10229966	10234910	BIDIR_163
chr1	10398403	10404809	BIDIR_164
chr1	10415236	10417394	BIDIR_165
chr1	10430432	10432530	BIDIR_166
chr1	10449683	10458466	BIDIR_167
chr1	10472529	10472910	BIDIR_168
chr1	10474949	10477961	BIDIR_169
chr1	10556032	10558482	BIDIR_170
chr1	10563325	10566049	BIDIR_171
chr1	10634717	10638493	BIDIR_172
chr1	10730157	10731487	BIDIR_173
chr1	11012621	11014021	BIDIR_174
chr1	11040313	11041309	BIDIR_175
chr1	11060018	11066618	BIDIR_176
chr1	11068348	11068802	BIDIR_177
chr1	11098921	11104820	BIDIR_178
chr1	11189354	11190330	BIDIR_179
chr1	11190764	11195110	BIDIR_180
chr1	11195351	11196611	BIDIR_181
chr1	11262551	11263807	BIDIR_182
chr1	11273596	11275982	BIDIR_183
chr1	11300218	11307888	BIDIR_184
chr1	11663327	11664199	BIDIR_185
chr1	11664734	11666852	BIDIR_186
chr1	11672234	11676724	BIDIR_187
chr1	11680774	11681928	BIDIR_188
chr1	11705734	11711582	BIDIR_189
chr1	11729617	11731647	BIDIR_190
chr1	11774533	11779619	BIDIR_191
chr1	11783622	11787836	BIDIR_192
chr1	11796745	11798611	BIDIR_193
chr1	11801203	11807395	BIDIR_194
chr1	11842091	11847783	BIDIR_195
chr1	11880717	11883985	BIDIR_196
chr1	11908582	11909160	BIDIR_197
chr1	11934716	11935814	BIDIR_198
chr1	12000284	12004410	BIDIR_199
chr1	12013826	12020591	BIDIR_200
chr1	12166942	12168406	BIDIR_201
chr1	12218594	12225710	BIDIR_202
chr1	12230029	12231251	BIDIR_203
chr1	12352190	12355040	BIDIR_204
chr1	12448048	12451350	BIDIR_205
chr1	12476733	12481057	BIDIR_206
chr1	12495718	12498526	BIDIR_207
chr1	12528244	12530841	BIDIR_208
chr1	12549977	12553577	BIDIR_209
chr1	12604313	12604963	BIDIR_210
chr1	12613590	12624812	BIDIR_211
chr1	12645922	12648782	BIDIR_212
chr1	12649801	12651779	BIDIR_213
chr1	12744619	12747231	BIDIR_214
chr1	13414882	13417076	BIDIR_215
chr1	13748075	13751515	BIDIR_216
chr1	14417341	14423005	BIDIR_217
chr1	14435306	14437442	BIDIR_218
chr1	14640261	14642705	BIDIR_219
chr1	14750867	14754369	BIDIR_220
chr1	14760519	14762233	BIDIR_221
chr1	14789157	14792679	BIDIR_222
chr1	14829489	14831665	BIDIR_223
chr1	14881638	14888420	BIDIR_224
chr1	14894228	14900504	BIDIR_225
chr1	14992800	14995336	BIDIR_226
chr1	15091234	15093222	BIDIR_227
chr1	15135685	15136049	BIDIR_228
chr1	15345934	15348140	BIDIR_229
chr1	15409887	15413015	BIDIR_230
chr1	15415688	15422132	BIDIR_231
chr1	15514273	15516295	BIDIR_232
chr1	15524438	15529458	BIDIR_233
chr1	15536288	15539198	BIDIR_234
chr1	15577327	15580013	BIDIR_235
chr1	15617457	15620121	BIDIR_236
chr1	15677824	15685665	BIDIR_237
chr1	15711915	15715883	BIDIR_238
chr1	15737703	15742397	BIDIR_239
chr1	15779059	15783729	BIDIR_240
chr1	15795120	15800569	BIDIR_241
chr1	15821845	15828578	BIDIR_242
chr1	15847469	15853890	BIDIR_243
chr1	15879251	15883483	BIDIR_244
chr1	15885891	15888485	BIDIR_245
chr1	15963117	15964521	BIDIR_246
chr1	15971286	15977279	BIDIR_247
chr1	16054949	16060587	BIDIR_248
chr1	16143680	16146917	BIDIR_249
chr1	16171773	16175400	BIDIR_250
chr1	16206472	16207420	BIDIR_251
chr1	16237183	16239655	BIDIR_252
chr1	16258060	16258246	BIDIR_253
chr1	16277218	16279024	BIDIR_254
chr1	16315167	16320257	BIDIR_255
chr1	16352480	16354207	BIDIR_256
chr1	16363890	16370487	BIDIR_257
chr1	16417883	16418787	BIDIR_258
chr1	16439905	16440671	BIDIR_259
chr1	16460089	16460947	BIDIR_260
chr1	16464424	16470920	BIDIR_261
chr1	16513957	16520351	BIDIR_262
chr1	16545408	16549061	BIDIR_263
chr1	16556442	16563492	BIDIR_264
chr1	16613605	16618082	BIDIR_265
chr1	16627462	16627902	BIDIR_266
chr1	16644952	16645565	BIDIR_267
chr1	16645573	16650520	BIDIR_268
chr1	16659185	16659729	BIDIR_269
chr1	16666620	16668689	BIDIR_270
chr1	16681254	16687760	BIDIR_271
chr1	16725675	16727271	BIDIR_272
chr1	16738774	16743597	BIDIR_273
chr1	16747814	16748279	BIDIR_274
chr1	16754630	16761236	BIDIR_275
chr1	16852910	16862614	BIDIR_276
chr1	16869451	16870359	BIDIR_277
chr1	16889666	16898711	BIDIR_278
chr1	16904393	16906382	BIDIR_279
chr1	16909671	16914566	BIDIR_280
chr1	16961501	16963665	BIDIR_281
chr1	16967939	16970629	BIDIR_282
chr1	16970918	16978088	BIDIR_283
chr1	17027393	17027541	BIDIR_284
chr1	17049888	17056140	BIDIR_285
chr1	17310084	17313880	BIDIR_286
chr1	17383620	17385912	BIDIR_287
chr1	17400926	17402472	BIDIR_288
chr1	17436393	17444428	BIDIR_289
chr1	18407676	18415142	BIDIR_290
chr1	18802497	18808761	BIDIR_291
chr1	18901467	18904429	BIDIR_292
chr1	18909893	18913593	BIDIR_293
chr1	18914099	18915775	BIDIR_294
chr1	18925843	18926105	BIDIR_295
chr1	19208344	19210385	BIDIR_296
chr1	19251524	19252864	BIDIR_297
chr1	19260128	19267598	BIDIR_298
chr1	19312325	19314803	BIDIR_299
chr1	19331713	19337004	BIDIR_300
chr1	19347698	19350436	BIDIR_301
chr1	19581371	19581921	BIDIR_302
chr1	19596976	19598424	BIDIR_303
chr1	19678984	19682948	BIDIR_304
chr1	19799568	19799916	BIDIR_305
chr1	20141116	20145614	BIDIR_306
chr1	20156920	20157304	BIDIR_307
chr1	20185124	20187247	BIDIR_308
chr1	20187619	20189797	BIDIR_309
chr1	20211944	20213308	BIDIR_310
chr1	20486210	20489225	BIDIR_311
chr1	20508151	20511849	BIDIR_312
chr1	20633457	20634915	BIDIR_313
chr1	20640597	20644715	BIDIR_314
chr1	20660912	20667114	BIDIR_315
chr1	20763781	20766061	BIDIR_316
chr1	20786688	20789861	BIDIR_317
chr1	20970523	20970943	BIDIR_318
chr1	21176897	21177534	BIDIR_319
chr1	21260317	21263343	BIDIR_320
chr1	21293342	21301593	BIDIR_321
chr1	21428070	21428379	BIDIR_322
chr1	21484824	21491200	BIDIR_323
chr1	21550099	21554709	BIDIR_324
chr1	21606766	21609786	BIDIR_325
chr1	21613189	21613461	BIDIR_326
chr1	21638990	21639866	BIDIR_327
chr1	21669357	21676584	BIDIR_328
chr1	21686022	21688666	BIDIR_329
chr1	21729477	21731667	BIDIR_330
chr1	21765539	21769241	BIDIR_331
chr1	21783199	21786259	BIDIR_332
chr1	21862910	21863636	BIDIR_333
chr1	21904085	21910520	BIDIR_334
chr1	21912894	21914324	BIDIR_335
chr1	21937310	21940237	BIDIR_336
chr1	22024912	22028236	BIDIR_337
chr1	22039834	22042888	BIDIR_338
chr1	22127312	22127942	BIDIR_339
chr1	22450162	22454338	BIDIR_340
chr1	23019467	23020793	BIDIR_341
chr1	23083689	23084022	BIDIR_342
chr1	23150293	23151737	BIDIR_343
chr1	23192541	23192717	BIDIR_344
chr1	23253360	23259994	BIDIR_345
chr1	23342412	23347100	BIDIR_346
chr1	23368008	23372430	BIDIR_347
chr1	23420762	23423054	BIDIR_348
chr1	23496421	23500563	BIDIR_349
chr1	23530088	23530214	BIDIR_350
chr1	23554063	23555551	BIDIR_351
chr1	23648818	23653170	BIDIR_352
chr1	23721550	23722461	BIDIR_353
chr1	23742228	23744713	BIDIR_354
chr1	23753234	23755010	BIDIR_355
chr1	23757157	23763605	BIDIR_356
chr1	23777707	23779869	BIDIR_357
chr1	23790932	23792618	BIDIR_358
chr1	23793862	23801814	BIDIR_359
chr1	23822567	23826843	BIDIR_360
chr1	23838346	23838961	BIDIR_361
chr1	23867527	23873353	BIDIR_362
chr1	23902236	23902440	BIDIR_363
chr1	23920264	23920909	BIDIR_364
chr1	23935463	23936069	BIDIR_365
chr1	23980463	23982463	BIDIR_366
chr1	24254796	24255437	BIDIR_367
chr1	24319356	24326638	BIDIR_368
chr1	24331455	24334757	BIDIR_369
chr1	24354981	24360073	BIDIR_370
chr1	24413486	24415404	BIDIR_371
chr1	24499578	24504729	BIDIR_372
chr1	24538122	24540424	BIDIR_373
chr1	24639652	24644875	BIDIR_374
chr1	24693234	24695793	BIDIR_375
chr1	24704868	24710934	BIDIR_376
chr1	24723383	24727294	BIDIR_377
chr1	24741675	24748604	BIDIR_378
chr1	25208341	25209455	BIDIR_379
chr1	25244812	25245434	BIDIR_380
chr1	25245951	25248325	BIDIR_381
chr1	25272485	25274281	BIDIR_382
chr1	25275918	25281808	BIDIR_383
chr1	25293565	25297074	BIDIR_384
chr1	25298601	25299525	BIDIR_385
chr1	25304978	25308837	BIDIR_386
chr1	25315233	25317777	BIDIR_387
chr1	25318820	25323859	BIDIR_388
chr1	25326294	25329002	BIDIR_389
chr1	25331996	25333600	BIDIR_390
chr1	25338333	25340995	BIDIR_391
chr1	25372036	25372210	BIDIR_392
chr1	25373067	25375453	BIDIR_393
chr1	25397937	25399477	BIDIR_394
chr1	25413263	25414057	BIDIR_395
chr1	25420914	25421061	BIDIR_396
chr1	25428689	25431037	BIDIR_397
chr1	25548041	25552535	BIDIR_398
chr1	25708053	25709821	BIDIR_399
chr1	25816089	25823606	BIDIR_400
chr1	25829813	25836582	BIDIR_401
chr1	25856612	25861483	BIDIR_402
chr1	25871253	25878001	BIDIR_403
chr1	25906303	25907676	BIDIR_404
chr1	25933214	25938595	BIDIR_405
chr1	26035011	26038069	BIDIR_406
chr1	26060441	26061817	BIDIR_407
chr1	26067634	26070875	BIDIR_408
chr1	26089191	26094468	BIDIR_409
chr1	26111164	26116588	BIDIR_410
chr1	26125589	26129276	BIDIR_411
chr1	26169907	26170359	BIDIR_412
chr1	26174331	26177490	BIDIR_413
chr1	26200935	26203679	BIDIR_414
chr1	26261050	26264766	BIDIR_415
chr1	26275527	26282959	BIDIR_416
chr1	26306392	26307331	BIDIR_417
chr1	26317957	26321536	BIDIR_418
chr1	26336497	26337303	BIDIR_419
chr1	26425857	26433601	BIDIR_420
chr1	26454602	26457228	BIDIR_421
chr1	26471304	26475193	BIDIR_422
chr1	26496868	26502739	BIDIR_423
chr1	26528148	26531048	BIDIR_424
chr1	26618705	26623671	BIDIR_425
chr1	26636008	26639753	BIDIR_426
chr1	26649041	26654460	BIDIR_427
chr1	26684957	26687406	BIDIR_428
chr1	26690605	26697158	BIDIR_429
chr1	26698026	26700154	BIDIR_430
chr1	26736533	26741337	BIDIR_431
chr1	26784334	26791578	BIDIR_432
chr1	26836781	26839893	BIDIR_433
chr1	26864519	26865710	BIDIR_434
chr1	26890252	26890722	BIDIR_435
chr1	26900467	26902534	BIDIR_436
chr1	26920734	26923802	BIDIR_437
chr1	26948671	26950451	BIDIR_438
chr1	26960468	26961870	BIDIR_439
chr1	27003238	27003801	BIDIR_440
chr1	27013669	27018580	BIDIR_441
chr1	27056558	27060721	BIDIR_442
chr1	27067603	27069751	BIDIR_443
chr1	27155125	27158766	BIDIR_444
chr1	27233498	27235487	BIDIR_445
chr1	27285799	27288141	BIDIR_446
chr1	27350366	27358287	BIDIR_447
chr1	27392621	27399005	BIDIR_448
chr1	27476749	27478001	BIDIR_449
chr1	27489287	27492622	BIDIR_450
chr1	27496379	27500990	BIDIR_451
chr1	27513239	27513593	BIDIR_452
chr1	27525348	27531135	BIDIR_453
chr1	27532683	27535805	BIDIR_454
chr1	27542797	27543475	BIDIR_455
chr1	27575467	27575987	BIDIR_456
chr1	27647899	27651174	BIDIR_457
chr1	27657229	27661305	BIDIR_458
chr1	27665823	27667949	BIDIR_459
chr1	27725960	27729200	BIDIR_460
chr1	27825837	27832359	BIDIR_461
chr1	27853592	27858603	BIDIR_462
chr1	27867153	27873670	BIDIR_463
chr1	27879623	27882193	BIDIR_464
chr1	27882915	27891525	BIDIR_465
chr1	27914797	27916044	BIDIR_466
chr1	27934516	27939252	BIDIR_467
chr1	27959152	27959461	BIDIR_468
chr1	27964785	27971162	BIDIR_469
chr1	27975715	27976961	BIDIR_470
chr1	28087399	28091518	BIDIR_471
chr1	28112736	28113929	BIDIR_472
chr1	28146266	28150904	BIDIR_473
chr1	28171098	28174972	BIDIR_474
chr1	28217939	28224513	BIDIR_475
chr1	28233029	28242000	BIDIR_476
chr1	28246043	28247707	BIDIR_477
chr1	28249047	28250114	BIDIR_478
chr1	28254535	28261781	BIDIR_479
chr1	28265461	28267403	BIDIR_480
chr1	28284019	28290712	BIDIR_481
chr1	28325251	28330471	BIDIR_482
chr1	28340772	28341772	BIDIR_483
chr1	28346023	28347784	BIDIR_484
chr1	28350956	28353223	BIDIR_485
chr1	28366696	28371563	BIDIR_486
chr1	28400805	28403773	BIDIR_487
chr1	28417994	28421142	BIDIR_488
chr1	28431236	28437608	BIDIR_489
chr1	28500364	28508338	BIDIR_490
chr1	28510838	28514084	BIDIR_491
chr1	28517346	28520586	BIDIR_492
chr1	28553016	28558188	BIDIR_493
chr1	28565248	28571050	BIDIR_494
chr1	28576807	28580283	BIDIR_495
chr1	28581049	28582983	BIDIR_496
chr1	28592264	28598634	BIDIR_497
chr1	28629650	28631306	BIDIR_498
chr1	28643067	28650715	BIDIR_499
chr1	28668783	28671971	BIDIR_500
chr1	28720136	28723014	BIDIR_501
chr1	28734254	28740390	BIDIR_502
chr1	28868143	28873865	BIDIR_503
chr1	28887090	28888068	BIDIR_504
chr1	28926518	28930320	BIDIR_505
chr1	28947396	28951736	BIDIR_506
chr1	29022657	29027847	BIDIR_507
chr1	29055936	29058842	BIDIR_508
chr1	29117577	29121271	BIDIR_509
chr1	29180600	29183516	BIDIR_510
chr1	29208365	29208771	BIDIR_511
chr1	29230934	29234230	BIDIR_512
chr1	30143089	30146782	BIDIR_513
chr1	30729601	30732468	BIDIR_514
chr1	30755798	30757774	BIDIR_515
chr1	30765917	30773095	BIDIR_516
chr1	30776592	30783702	BIDIR_517
chr1	30824651	30825253	BIDIR_518
chr1	30886348	30889308	BIDIR_519
chr1	30895441	30896667	BIDIR_520
chr1	30918633	30919770	BIDIR_521
chr1	31065137	31066259	BIDIR_522
chr1	31084538	31091784	BIDIR_523
chr1	31141537	31142515	BIDIR_524
chr1	31154328	31155969	BIDIR_525
chr1	31170195	31171897	BIDIR_526
chr1	31296981	31300045	BIDIR_527
chr1	31623873	31629606	BIDIR_528
chr1	31644876	31645713	BIDIR_529
chr1	31652599	31653171	BIDIR_530
chr1	31827061	31827896	BIDIR_531
chr1	31884747	31889519	BIDIR_532
chr1	31925863	31926087	BIDIR_533
chr1	31938368	31938827	BIDIR_534
chr1	31943307	31946773	BIDIR_535
chr1	32013867	32014969	BIDIR_536
chr1	32056172	32058136	BIDIR_537
chr1	32069045	32075806	BIDIR_538
chr1	32178399	32186372	BIDIR_539
chr1	32220121	32224359	BIDIR_540
chr1	32229484	32233834	BIDIR_541
chr1	32238812	32239118	BIDIR_542
chr1	32290123	32293916	BIDIR_543
chr1	32308514	32310552	BIDIR_544
chr1	32315714	32322150	BIDIR_545
chr1	32331443	32336233	BIDIR_546
chr1	32351050	32352270	BIDIR_547
chr1	32355661	32366080	BIDIR_548
chr1	32388307	32395167	BIDIR_549
chr1	32433780	32433971	BIDIR_550
chr1	32446105	32451511	BIDIR_551
chr1	32493608	32500260	BIDIR_552
chr1	32539426	32542812	BIDIR_553
chr1	32605941	32611159	BIDIR_554
chr1	32635844	32642456	BIDIR_555
chr1	32650272	32652481	BIDIR_556
chr1	32663650	32665594	BIDIR_557
chr1	32703693	32706698	BIDIR_558
chr1	32709913	32717204	BIDIR_559
chr1	32725385	32728017	BIDIR_560
chr1	32749510	32754016	BIDIR_561
chr1	32754628	32758792	BIDIR_562
chr1	32771639	32778301	BIDIR_563
chr1	32794419	32796623	BIDIR_564
chr1	32799606	32804954	BIDIR_565
chr1	32815410	32820791	BIDIR_566
chr1	32840451	32844365	BIDIR_567
chr1	32859561	32864973	BIDIR_568
chr1	32865082	32869374	BIDIR_569
chr1	32901389	32902179	BIDIR_570
chr1	32963381	32966947	BIDIR_571
chr1	33036911	33037303	BIDIR_572
chr1	33081152	33082040	BIDIR_573
chr1	33148830	33149890	BIDIR_574
chr1	33237678	33239769	BIDIR_575
chr1	33307968	33309278	BIDIR_576
chr1	33350351	33353673	BIDIR_577
chr1	33355993	33357839	BIDIR_578
chr1	33359993	33362103	BIDIR_579
chr1	34792998	34798496	BIDIR_580
chr1	34859749	34860137	BIDIR_581
chr1	34961550	34969230	BIDIR_582
chr1	34982490	34989840	BIDIR_583
chr1	35031945	35032588	BIDIR_584
chr1	35078956	35081322	BIDIR_585
chr1	35192977	35193845	BIDIR_586
chr1	35266599	35270206	BIDIR_587
chr1	35557403	35559123	BIDIR_588
chr1	35566779	35573313	BIDIR_589
chr1	35592909	35601264	BIDIR_590
chr1	35641526	35641896	BIDIR_591
chr1	35714962	35720212	BIDIR_592
chr1	35766542	35769978	BIDIR_593
chr1	35779770	35781345	BIDIR_594
chr1	35787830	35788859	BIDIR_595
chr1	35867516	35871161	BIDIR_596
chr1	35928962	35932100	BIDIR_597
chr1	36087171	36090305	BIDIR_598
chr1	36092578	36097898	BIDIR_599
chr1	36127956	36135598	BIDIR_600
chr1	36149911	36152311	BIDIR_601
chr1	36156053	36159449	BIDIR_602
chr1	36161086	36165204	BIDIR_603
chr1	36186406	36190201	BIDIR_604
chr1	36194924	36200822	BIDIR_605
chr1	36219486	36226666	BIDIR_606
chr1	36317130	36324154	BIDIR_607
chr1	36330087	36337681	BIDIR_608
chr1	36372863	36375189	BIDIR_609
chr1	36385924	36390482	BIDIR_610
chr1	36397908	36398864	BIDIR_611
chr1	36418139	36422923	BIDIR_612
chr1	36438846	36439168	BIDIR_613
chr1	36451065	36455717	BIDIR_614
chr1	36464370	36467714	BIDIR_615
chr1	37474443	37475839	BIDIR_616
chr1	37479580	37487993	BIDIR_617
chr1	37514766	37515690	BIDIR_618
chr1	37531101	37537795	BIDIR_619
chr1	37554293	37556191	BIDIR_620
chr1	37566442	37567180	BIDIR_621
chr1	37687848	37692753	BIDIR_622
chr1	37799441	37803771	BIDIR_623
chr1	37807518	37811589	BIDIR_624
chr1	37859592	37861341	BIDIR_625
chr1	37908361	37908597	BIDIR_626
chr1	37922934	37923378	BIDIR_627
chr1	37946001	37946535	BIDIR_628
chr1	37969394	37971416	BIDIR_629
chr1	37990022	37990449	BIDIR_630
chr1	37998765	38000796	BIDIR_631
chr1	38011663	38015167	BIDIR_632
chr1	38106081	38106182	BIDIR_633
chr1	38264896	38265994	BIDIR_634
chr1	38527212	38527722	BIDIR_635
chr1	38703828	38711072	BIDIR_636
chr1	38778214	38778553	BIDIR_637
chr1	38816300	38816772	BIDIR_638
chr1	38859772	38863190	BIDIR_639
chr1	38866232	38868278	BIDIR_640
chr1	38869469	38875531	BIDIR_641
chr1	38884125	38888535	BIDIR_642
chr1	38991243	38992227	BIDIR_643
chr1	39026294	39028556	BIDIR_644
chr1	39061310	39063310	BIDIR_645
chr1	39075100	39079656	BIDIR_646
chr1	39092011	39095753	BIDIR_647
chr1	39104237	39109415	BIDIR_648
chr1	39158621	39161855	BIDIR_649
chr1	39167507	39170425	BIDIR_650
chr1	39213392	39215728	BIDIR_651
chr1	39289908	39292686	BIDIR_652
chr1	39385146	39387816	BIDIR_653
chr1	39407917	39410559	BIDIR_654
chr1	39485003	39492043	BIDIR_655
chr1	39512513	39514781	BIDIR_656
chr1	39521842	39522716	BIDIR_657
chr1	39574938	39581887	BIDIR_658
chr1	39639643	39642217	BIDIR_659
chr1	39684884	39686304	BIDIR_660
chr1	39689391	39689851	BIDIR_661
chr1	39738844	39741386	BIDIR_662
chr1	39773030	39773698	BIDIR_663
chr1	39789561	39790779	BIDIR_664
chr1	39817275	39824018	BIDIR_665
chr1	39883511	39884815	BIDIR_666
chr1	39896940	39898198	BIDIR_667
chr1	39898644	39899756	BIDIR_668
chr1	39962851	39964961	BIDIR_669
chr1	40036403	40042642	BIDIR_670
chr1	40057313	40063207	BIDIR_671
chr1	40161386	40163858	BIDIR_672
chr1	40177120	40182066	BIDIR_673
chr1	40228196	40230206	BIDIR_674
chr1	40252739	40258831	BIDIR_675
chr1	40296815	40303091	BIDIR_676
chr1	40337038	40338034	BIDIR_677
chr1	40374183	40376581	BIDIR_678
chr1	40382624	40386426	BIDIR_679
chr1	40449779	40453575	BIDIR_680
chr1	40477289	40478323	BIDIR_681
chr1	40484679	40489491	BIDIR_682
chr1	40496343	40503345	BIDIR_683
chr1	40527009	40534260	BIDIR_684
chr1	40690947	40694033	BIDIR_685
chr1	40708553	40716047	BIDIR_686
chr1	40862570	40869115	BIDIR_687
chr1	40914669	40915762	BIDIR_688
chr1	40937813	40944166	BIDIR_689
chr1	40948796	40950894	BIDIR_690
chr1	40967062	40969475	BIDIR_691
chr1	41012565	41014589	BIDIR_692
chr1	41040065	41041871	BIDIR_693
chr1	41109786	41109890	BIDIR_694
chr1	41175384	41179734	BIDIR_695
chr1	41239758	41242306	BIDIR_696
chr1	41361433	41362369	BIDIR_697
chr1	41374337	41375669	BIDIR_698
chr1	41889137	41890817	BIDIR_699
chr1	42231658	42233718	BIDIR_700
chr1	42334806	42335880	BIDIR_701
chr1	42456106	42459318	BIDIR_702
chr1	42499886	42505611	BIDIR_703
chr1	42613335	42615075	BIDIR_704
chr1	42657623	42660360	BIDIR_705
chr1	42675328	42683701	BIDIR_706
chr1	42765446	42768478	BIDIR_707
chr1	42816797	42819107	BIDIR_708
chr1	42824840	42826734	BIDIR_709
chr1	42844991	42849204	BIDIR_710
chr1	42921673	42928532	BIDIR_711
chr1	42937084	42937412	BIDIR_712
chr1	42951896	42960414	BIDIR_713
chr1	43084396	43087008	BIDIR_714
chr1	43118833	43122237	BIDIR_715
chr1	43172329	43173865	BIDIR_716
chr1	43198021	43205053	BIDIR_717
chr1	43248954	43253592	BIDIR_718
chr1	43269982	43273408	BIDIR_719
chr1	43354213	43354715	BIDIR_720
chr1	43358980	43366764	BIDIR_721
chr1	43368074	43371527	BIDIR_722
chr1	43383266	43384566	BIDIR_723
chr1	43388620	43389800	BIDIR_724
chr1	43389898	43391396	BIDIR_725
chr1	43399988	43404706	BIDIR_726
chr1	43446906	43453989	BIDIR_727
chr1	43454247	43458913	BIDIR_728
chr1	43650148	43651314	BIDIR_729
chr1	43682804	43686828	BIDIR_730
chr1	43691039	43694799	BIDIR_731
chr1	43704650	43706386	BIDIR_732
chr1	43707341	43708834	BIDIR_733
chr1	43834747	43837293	BIDIR_734
chr1	43936989	43937491	BIDIR_735
chr1	43946949	43947505	BIDIR_736
chr1	43991075	43998152	BIDIR_737
chr1	44028980	44037221	BIDIR_738
chr1	44046645	44049203	BIDIR_739
chr1	44122312	44124184	BIDIR_740
chr1	44220673	44221069	BIDIR_741
chr1	44225586	44225778	BIDIR_742
chr1	44355279	44356058	BIDIR_743
chr1	44432349	44435347	BIDIR_744
chr1	44628213	44635916	BIDIR_745
chr1	44651724	44654580	BIDIR_746
chr1	44674608	44675767	BIDIR_747
chr1	44690001	44691871	BIDIR_748
chr1	44698579	44702751	BIDIR_749
chr1	44705252	44707312	BIDIR_750
chr1	44719322	44726098	BIDIR_751
chr1	44739086	44741152	BIDIR_752
chr1	44774001	44777093	BIDIR_753
chr1	44781104	44786064	BIDIR_754
chr1	44800376	44801198	BIDIR_755
chr1	44805951	44808845	BIDIR_756
chr1	44815276	44819843	BIDIR_757
chr1	44820170	44820350	BIDIR_758
chr1	44837711	44843219	BIDIR_759
chr1	44965157	44968927	BIDIR_760
chr1	44986722	44990981	BIDIR_761
chr1	45011324	45018806	BIDIR_762
chr1	45191115	45191425	BIDIR_763
chr1	45250536	45257572	BIDIR_764
chr1	45266247	45269034	BIDIR_765
chr1	45302286	45304887	BIDIR_766
chr1	45316279	45322914	BIDIR_767
chr1	45326894	45330464	BIDIR_768
chr1	45339886	45343319	BIDIR_769
chr1	45425919	45433327	BIDIR_770
chr1	45471987	45472327	BIDIR_771
chr1	45495175	45501457	BIDIR_772
chr1	45508611	45513457	BIDIR_773
chr1	45521390	45522664	BIDIR_774
chr1	45522890	45528440	BIDIR_775
chr1	45550782	45552372	BIDIR_776
chr1	45571833	45578731	BIDIR_777
chr1	45582122	45586851	BIDIR_778
chr1	45615159	45622653	BIDIR_779
chr1	45686533	45688180	BIDIR_780
chr1	45734413	45735567	BIDIR_781
chr1	45749287	45755425	BIDIR_782
chr1	45803606	45804928	BIDIR_783
chr1	45815011	45820457	BIDIR_784
chr1	45845968	45848912	BIDIR_785
chr1	46036124	46042850	BIDIR_786
chr1	46132090	46134150	BIDIR_787
chr1	46183018	46188906	BIDIR_788
chr1	46215649	46215897	BIDIR_789
chr1	46235936	46238586	BIDIR_790
chr1	46246742	46249687	BIDIR_791
chr1	46290775	46298453	BIDIR_792
chr1	46303366	46307273	BIDIR_793
chr1	46339000	46343688	BIDIR_794
chr1	46347547	46350417	BIDIR_795
chr1	46371368	46372349	BIDIR_796
chr1	46379514	46380366	BIDIR_797
chr1	46441933	46449704	BIDIR_798
chr1	46488651	46490835	BIDIR_799
chr1	46514870	46517562	BIDIR_800
chr1	46533579	46535515	BIDIR_801
chr1	46556523	46562233	BIDIR_802
chr1	46568518	46570272	BIDIR_803
chr1	46604268	46607714	BIDIR_804
chr1	46671853	46675315	BIDIR_805
chr1	46871097	46876101	BIDIR_806
chr1	46890611	46892493	BIDIR_807
chr1	46977876	46981420	BIDIR_808
chr1	47008141	47011413	BIDIR_809
chr1	47032855	47035401	BIDIR_810
chr1	47179249	47183581	BIDIR_811
chr1	47229655	47233710	BIDIR_812
chr1	47274174	47274350	BIDIR_813
chr1	47286250	47286856	BIDIR_814
chr1	47314147	47315831	BIDIR_815
chr1	47333789	47339645	BIDIR_816
chr1	47436016	47441330	BIDIR_817
chr1	48135221	48135685	BIDIR_818
chr1	48165257	48168103	BIDIR_819
chr1	48363948	48366252	BIDIR_820
chr1	48433575	48438249	BIDIR_821
chr1	49256845	49260043	BIDIR_822
chr1	49312065	49315099	BIDIR_823
chr1	50716771	50716967	BIDIR_824
chr1	50758708	50759014	BIDIR_825
chr1	50872195	50872877	BIDIR_826
chr1	50953196	50954058	BIDIR_827
chr1	50960267	50960897	BIDIR_828
chr1	50966809	50972336	BIDIR_829
chr1	50975217	50979802	BIDIR_830
chr1	51235296	51243042	BIDIR_831
chr1	51250687	51254907	BIDIR_832
chr1	51284354	51290160	BIDIR_833
chr1	51297732	51301974	BIDIR_834
chr1	51330482	51333150	BIDIR_835
chr1	51336556	51337996	BIDIR_836
chr1	51428748	51430676	BIDIR_837
chr1	51434512	51435230	BIDIR_838
chr1	51475030	51476054	BIDIR_839
chr1	51517154	51519266	BIDIR_840
chr1	51519515	51521135	BIDIR_841
chr1	51526065	51527337	BIDIR_842
chr1	51572928	51574932	BIDIR_843
chr1	51579617	51580027	BIDIR_844
chr1	51616718	51620211	BIDIR_845
chr1	51728636	51735212	BIDIR_846
chr1	51793957	51800821	BIDIR_847
chr1	51801999	51802703	BIDIR_848
chr1	51848505	51850831	BIDIR_849
chr1	51878937	51880509	BIDIR_850
chr1	51960511	51966829	BIDIR_851
chr1	51970078	51972618	BIDIR_852
chr1	52011809	52018158	BIDIR_853
chr1	52032230	52033520	BIDIR_854
chr1	52050917	52056171	BIDIR_855
chr1	52056184	52059298	BIDIR_856
chr1	52160153	52162271	BIDIR_857
chr1	52270385	52275143	BIDIR_858
chr1	52329660	52333922	BIDIR_859
chr1	52346404	52350592	BIDIR_860
chr1	52365306	52365546	BIDIR_861
chr1	52366205	52369876	BIDIR_862
chr1	52373217	52373975	BIDIR_863
chr1	52400989	52406075	BIDIR_864
chr1	52420835	52423275	BIDIR_865
chr1	52552202	52557266	BIDIR_866
chr1	52694419	52698647	BIDIR_867
chr1	52755564	52757502	BIDIR_868
chr1	52772144	52774845	BIDIR_869
chr1	52807222	52809802	BIDIR_870
chr1	52842759	52847139	BIDIR_871
chr1	52849856	52852914	BIDIR_872
chr1	52907075	52909951	BIDIR_873
chr1	52912262	52913464	BIDIR_874
chr1	52919512	52921774	BIDIR_875
chr1	52926986	52928818	BIDIR_876
chr1	52992934	52995968	BIDIR_877
chr1	53015227	53017333	BIDIR_878
chr1	53047369	53050435	BIDIR_879
chr1	53194823	53197723	BIDIR_880
chr1	53202938	53207442	BIDIR_881
chr1	53211985	53216213	BIDIR_882
chr1	53220499	53224598	BIDIR_883
chr1	53324796	53328956	BIDIR_884
chr1	53360408	53361384	BIDIR_885
chr1	53459398	53462730	BIDIR_886
chr1	53838296	53838744	BIDIR_887
chr1	53889797	53890267	BIDIR_888
chr1	53903968	53907907	BIDIR_889
chr1	53909847	53912325	BIDIR_890
chr1	53942672	53946308	BIDIR_891
chr1	53946349	53947831	BIDIR_892
chr1	54051595	54053573	BIDIR_893
chr1	54053607	54057069	BIDIR_894
chr1	54195139	54200101	BIDIR_895
chr1	54200166	54201516	BIDIR_896
chr1	54219768	54221612	BIDIR_897
chr1	54221792	54229186	BIDIR_898
chr1	54236442	54241684	BIDIR_899
chr1	54406394	54412553	BIDIR_900
chr1	54464639	54465180	BIDIR_901
chr1	54487611	54492205	BIDIR_902
chr1	54513561	54515003	BIDIR_903
chr1	54840074	54844454	BIDIR_904
chr1	54887195	54894642	BIDIR_905
chr1	55023291	55026207	BIDIR_906
chr1	55039475	55046171	BIDIR_907
chr1	55063056	55069660	BIDIR_908
chr1	55214122	55215364	BIDIR_909
chr1	55215407	55219503	BIDIR_910
chr1	58128180	58132146	BIDIR_911
chr1	58545098	58547002	BIDIR_912
chr1	58700062	58701423	BIDIR_913
chr1	58782857	58786992	BIDIR_914
chr1	58813658	58820388	BIDIR_915
chr1	58851456	58856924	BIDIR_916
chr1	58870269	58877919	BIDIR_917
chr1	58898627	58904419	BIDIR_918
chr1	59035791	59039373	BIDIR_919
chr1	59050980	59054746	BIDIR_920
chr1	59296812	59298740	BIDIR_921
chr1	59446047	59448273	BIDIR_922
chr1	59650144	59653422	BIDIR_923
chr1	59733156	59733296	BIDIR_924
chr1	60640241	60641458	BIDIR_925
chr1	60770741	60774395	BIDIR_926
chr1	61009476	61014907	BIDIR_927
chr1	61053329	61054141	BIDIR_928
chr1	61074965	61078480	BIDIR_929
chr1	61120661	61123958	BIDIR_930
chr1	61264497	61266329	BIDIR_931
chr1	61392237	61395359	BIDIR_932
chr1	61543575	61544888	BIDIR_933
chr1	61724891	61725713	BIDIR_934
chr1	61945375	61952939	BIDIR_935
chr1	61954940	61956640	BIDIR_936
chr1	62014664	62018632	BIDIR_937
chr1	62436303	62444013	BIDIR_938
chr1	62451804	62454725	BIDIR_939
chr1	62566056	62567364	BIDIR_940
chr1	62670701	62671055	BIDIR_941
chr1	62783368	62787213	BIDIR_942
chr1	63299157	63301031	BIDIR_943
chr1	63322377	63325722	BIDIR_944
chr1	63367626	63368976	BIDIR_945
chr1	63438552	63440769	BIDIR_946
chr1	63522289	63524586	BIDIR_947
chr1	64239836	64241734	BIDIR_948
chr1	64757682	64762472	BIDIR_949
chr1	64763745	64765397	BIDIR_950
chr1	64864282	64864802	BIDIR_951
chr1	64966321	64967021	BIDIR_952
chr1	64972500	64972718	BIDIR_953
chr1	65065836	65071156	BIDIR_954
chr1	65147548	65151834	BIDIR_955
chr1	65200217	65203481	BIDIR_956
chr1	65223758	65227114	BIDIR_957
chr1	65412239	65414583	BIDIR_958
chr1	65440799	65445395	BIDIR_959
chr1	65554885	65556663	BIDIR_960
chr1	65562012	65565450	BIDIR_961
chr1	66229138	66230830	BIDIR_962
chr1	66844884	66844990	BIDIR_963
chr1	66923782	66924856	BIDIR_964
chr1	66924894	66927472	BIDIR_965
chr1	66982035	66984261	BIDIR_966
chr1	66985944	66993117	BIDIR_967
chr1	67190117	67195107	BIDIR_968
chr1	67359455	67362909	BIDIR_969
chr1	67395437	67398363	BIDIR_970
chr1	67430402	67436300	BIDIR_971
chr1	67685200	67686386	BIDIR_972
chr1	67700275	67701530	BIDIR_973
chr1	67701917	67702567	BIDIR_974
chr1	67710040	67712352	BIDIR_975
chr1	67832287	67834263	BIDIR_976
chr1	68494746	68499053	BIDIR_977
chr1	69551630	69553467	BIDIR_978
chr1	69797996	69799696	BIDIR_979
chr1	69855695	69861659	BIDIR_980
chr1	69906465	69912105	BIDIR_981
chr1	70140565	70148161	BIDIR_982
chr1	70205579	70207795	BIDIR_983
chr1	70219634	70224642	BIDIR_984
chr1	70252922	70258127	BIDIR_985
chr1	70333302	70334952	BIDIR_986
chr1	70353628	70354722	BIDIR_987
chr1	70354810	70360590	BIDIR_988
chr1	70371918	70379227	BIDIR_989
chr1	70410018	70415501	BIDIR_990
chr1	70459513	70460665	BIDIR_991
chr1	70751976	70754200	BIDIR_992
chr1	71040850	71050347	BIDIR_993
chr1	71081035	71083929	BIDIR_994
chr1	71109886	71113880	BIDIR_995
chr1	71151153	71153599	BIDIR_996
chr1	71216500	71222668	BIDIR_997
chr1	72274347	72274950	BIDIR_998
chr1	73129381	73129959	BIDIR_999
chr1	74198211	74199751	BIDIR_1000
chr1	74445648	74448472	BIDIR_1001
chr1	74730074	74736211	BIDIR_1002
chr1	75353785	75354627	BIDIR_1003
chr1	75404816	75405354	BIDIR_1004
chr1	75476312	75481492	BIDIR_1005
chr1	75672719	75673011	BIDIR_1006
chr1	75724346	75731120	BIDIR_1007
chr1	75738989	75745013	BIDIR_1008
chr1	75782155	75787693	BIDIR_1009
chr1	75828870	75833536	BIDIR_1010
chr1	75842818	75845460	BIDIR_1011
chr1	76700488	76700727	BIDIR_1012
chr1	77128812	77129704	BIDIR_1013
chr1	77219430	77220231	BIDIR_1014
chr1	77556297	77563635	BIDIR_1015
chr1	77681067	77685678	BIDIR_1016
chr1	77809952	77815464	BIDIR_1017
chr1	77878723	77884359	BIDIR_1018
chr1	77953106	77953372	BIDIR_1019
chr1	77977425	77981343	BIDIR_1020
chr1	78002865	78008151	BIDIR_1021
chr1	78199460	78200118	BIDIR_1022
chr1	78311601	78319001	BIDIR_1023
chr1	80547517	80549469	BIDIR_1024
chr1	82956379	82960105	BIDIR_1025
chr1	84077974	84079202	BIDIR_1026
chr1	84101140	84107270	BIDIR_1027
chr1	84298537	84305819	BIDIR_1028
chr1	84477831	84481331	BIDIR_1029
chr1	84494530	84502174	BIDIR_1030
chr1	84506385	84509123	BIDIR_1031
chr1	84527333	84546151	BIDIR_1032
chr1	84572154	84574970	BIDIR_1033
chr1	84687360	84689339	BIDIR_1034
chr1	84690468	84691206	BIDIR_1035
chr1	85201016	85208414	BIDIR_1036
chr1	85259662	85260020	BIDIR_1037
chr1	85276357	85277979	BIDIR_1038
chr1	85576280	85583610	BIDIR_1039
chr1	85644882	85647841	BIDIR_1040
chr1	85708433	85709123	BIDIR_1041
chr1	85827178	85830826	BIDIR_1042
chr1	86341748	86342934	BIDIR_1043
chr1	86632762	86633222	BIDIR_1044
chr1	86701633	86704493	BIDIR_1045
chr1	86704569	86707791	BIDIR_1046
chr1	86774163	86780907	BIDIR_1047
chr1	86914634	86915732	BIDIR_1048
chr1	87362139	87363163	BIDIR_1049
chr1	87576016	87577451	BIDIR_1050
chr1	87826866	87827241	BIDIR_1051
chr1	88683340	88687241	BIDIR_1052
chr1	88816919	88819197	BIDIR_1053
chr1	88842964	88849078	BIDIR_1054
chr1	88889893	88891840	BIDIR_1055
chr1	88922282	88928518	BIDIR_1056
chr1	88928565	88928707	BIDIR_1057
chr1	88991646	88994329	BIDIR_1058
chr1	89006100	89007252	BIDIR_1059
chr1	89244545	89244884	BIDIR_1060
chr1	89523373	89524226	BIDIR_1061
chr1	89524828	89527336	BIDIR_1062
chr1	89538429	89545241	BIDIR_1063
chr1	89545379	89547663	BIDIR_1064
chr1	89603699	89604831	BIDIR_1065
chr1	89607260	89610300	BIDIR_1066
chr1	89623334	89624848	BIDIR_1067
chr1	89632894	89636441	BIDIR_1068
chr1	89701720	89704472	BIDIR_1069
chr1	89821031	89827943	BIDIR_1070
chr1	89890814	89892794	BIDIR_1071
chr1	89899270	89905324	BIDIR_1072
chr1	89995094	89996570	BIDIR_1073
chr1	90851758	90858040	BIDIR_1074
chr1	90890354	90893604	BIDIR_1075
chr1	91020573	91022994	BIDIR_1076
chr1	91329455	91329917	BIDIR_1077
chr1	91404393	91406328	BIDIR_1078
chr1	91445700	91447468	BIDIR_1079
chr1	91499393	91503504	BIDIR_1080
chr1	91664941	91670521	BIDIR_1081
chr1	91761246	91766100	BIDIR_1082
chr1	91902036	91907627	BIDIR_1083
chr1	92073829	92075041	BIDIR_1084
chr1	92079378	92082150	BIDIR_1085
chr1	92241898	92249728	BIDIR_1086
chr1	92257103	92260331	BIDIR_1087
chr1	92298273	92299009	BIDIR_1088
chr1	92299058	92300560	BIDIR_1089
chr1	92631499	92635053	BIDIR_1090
chr1	92782413	92788171	BIDIR_1091
chr1	92791666	92794573	BIDIR_1092
chr1	92826709	92827299	BIDIR_1093
chr1	92831985	92835553	BIDIR_1094
chr1	92838060	92845788	BIDIR_1095
chr1	92865740	92868796	BIDIR_1096
chr1	92921904	92923254	BIDIR_1097
chr1	92960146	92964776	BIDIR_1098
chr1	93077126	93081918	BIDIR_1099
chr1	93144315	93149741	BIDIR_1100
chr1	93156331	93159969	BIDIR_1101
chr1	93161596	93162208	BIDIR_1102
chr1	93162270	93165776	BIDIR_1103
chr1	93178979	93183191	BIDIR_1104
chr1	93342255	93345811	BIDIR_1105
chr1	93345906	93349034	BIDIR_1106
chr1	93558573	93561740	BIDIR_1107
chr1	93562684	93563388	BIDIR_1108
chr1	93566820	93568000	BIDIR_1109
chr1	93571694	93572142	BIDIR_1110
chr1	93573924	93576436	BIDIR_1111
chr1	93585500	93588898	BIDIR_1112
chr1	93593732	93597132	BIDIR_1113
chr1	93636918	93637436	BIDIR_1114
chr1	93681713	93682005	BIDIR_1115
chr1	93879206	93880297	BIDIR_1116
chr1	93909598	93909882	BIDIR_1117
chr1	94376210	94378527	BIDIR_1118
chr1	94415897	94419694	BIDIR_1119
chr1	94762768	94763770	BIDIR_1120
chr1	95061595	95065120	BIDIR_1121
chr1	95072769	95073265	BIDIR_1122
chr1	95085399	95086315	BIDIR_1123
chr1	95115328	95122934	BIDIR_1124
chr1	95187201	95189907	BIDIR_1125
chr1	95198168	95202234	BIDIR_1126
chr1	95204230	95207580	BIDIR_1127
chr1	95207915	95210345	BIDIR_1128
chr1	95214478	95214584	BIDIR_1129
chr1	95217606	95224659	BIDIR_1130
chr1	95228932	95229212	BIDIR_1131
chr1	96718989	96724722	BIDIR_1132
chr1	96855652	96859006	BIDIR_1133
chr1	97285244	97288532	BIDIR_1134
chr1	97289312	97293152	BIDIR_1135
chr1	97544967	97547082	BIDIR_1136
chr1	99399913	99405640	BIDIR_1137
chr1	99598264	99602090	BIDIR_1138
chr1	99646112	99652058	BIDIR_1139
chr1	99660385	99665003	BIDIR_1140
chr1	99667939	99670627	BIDIR_1141
chr1	99693234	99695836	BIDIR_1142
chr1	99764705	99769180	BIDIR_1143
chr1	99848384	99852048	BIDIR_1144
chr1	99854728	99860690	BIDIR_1145
chr1	100035634	100040108	BIDIR_1146
chr1	100072080	100074478	BIDIR_1147
chr1	100075189	100076977	BIDIR_1148
chr1	100080908	100086230	BIDIR_1149
chr1	100086627	100088073	BIDIR_1150
chr1	100131980	100135247	BIDIR_1151
chr1	100240237	100243517	BIDIR_1152
chr1	100248498	100250112	BIDIR_1153
chr1	100266157	100268685	BIDIR_1154
chr1	100347240	100349164	BIDIR_1155
chr1	100350400	100354512	BIDIR_1156
chr1	100362470	100365152	BIDIR_1157
chr1	100679705	100681927	BIDIR_1158
chr1	100785552	100787201	BIDIR_1159
chr1	100894561	100899065	BIDIR_1160
chr1	100981757	100989624	BIDIR_1161
chr1	100989682	100989996	BIDIR_1162
chr1	100990203	100991447	BIDIR_1163
chr1	100997128	100997400	BIDIR_1164
chr1	101002888	101003278	BIDIR_1165
chr1	101024104	101025806	BIDIR_1166
chr1	101025845	101030463	BIDIR_1167
chr1	101879193	101881717	BIDIR_1168
chr1	103525698	103527962	BIDIR_1169
chr1	104262698	104263638	BIDIR_1170
chr1	107056673	107060413	BIDIR_1171
chr1	108199707	108205447	BIDIR_1172
chr1	108215459	108221891	BIDIR_1173
chr1	108244081	108246792	BIDIR_1174
chr1	108272739	108274871	BIDIR_1175
chr1	108299963	108300904	BIDIR_1176
chr1	108302653	108303607	BIDIR_1177
chr1	108326857	108331273	BIDIR_1178
chr1	108332529	108334604	BIDIR_1179
chr1	108373047	108380611	BIDIR_1180
chr1	108381531	108383155	BIDIR_1181
chr1	108391571	108391725	BIDIR_1182
chr1	108394274	108394415	BIDIR_1183
chr1	108420308	108422438	BIDIR_1184
chr1	108447580	108450281	BIDIR_1185
chr1	108474031	108475180	BIDIR_1186
chr1	108560099	108562059	BIDIR_1187
chr1	108689116	108693823	BIDIR_1188
chr1	108746673	108749789	BIDIR_1189
chr1	108876984	108881428	BIDIR_1190
chr1	108898407	108900407	BIDIR_1191
chr1	108929373	108935853	BIDIR_1192
chr1	108963499	108964918	BIDIR_1193
chr1	108991939	108992863	BIDIR_1194
chr1	109027241	109030163	BIDIR_1195
chr1	109036397	109036707	BIDIR_1196
chr1	109076003	109080954	BIDIR_1197
chr1	109089078	109097503	BIDIR_1198
chr1	109102946	109108962	BIDIR_1199
chr1	109196687	109201235	BIDIR_1200
chr1	109213892	109217662	BIDIR_1201
chr1	109275839	109278274	BIDIR_1202
chr1	109283168	109284119	BIDIR_1203
chr1	109298615	109299145	BIDIR_1204
chr1	109390237	109390477	BIDIR_1205
chr1	109391995	109393653	BIDIR_1206
chr1	109397918	109398357	BIDIR_1207
chr1	109424658	109427586	BIDIR_1208
chr1	109483904	109487574	BIDIR_1209
chr1	109492833	109494035	BIDIR_1210
chr1	109503470	109504884	BIDIR_1211
chr1	109542097	109550072	BIDIR_1212
chr1	109610978	109613084	BIDIR_1213
chr1	109615685	109622034	BIDIR_1214
chr1	109652036	109652425	BIDIR_1215
chr1	109655897	109657635	BIDIR_1216
chr1	109705076	109707931	BIDIR_1217
chr1	109821548	109825511	BIDIR_1218
chr1	109855034	109857058	BIDIR_1219
chr1	109896072	109902543	BIDIR_1220
chr1	109909727	109912798	BIDIR_1221
chr1	109930826	109932217	BIDIR_1222
chr1	109984764	109989084	BIDIR_1223
chr1	110003776	110005742	BIDIR_1224
chr1	110034035	110037673	BIDIR_1225
chr1	110209987	110211313	BIDIR_1226
chr1	110336815	110342598	BIDIR_1227
chr1	110407434	110409278	BIDIR_1228
chr1	110892068	110895618	BIDIR_1229
chr1	110916974	110924796	BIDIR_1230
chr1	110927548	110934391	BIDIR_1231
chr1	110962686	110968651	BIDIR_1232
chr1	111102171	111102393	BIDIR_1233
chr1	111139382	111142470	BIDIR_1234
chr1	111449308	111452113	BIDIR_1235
chr1	111506472	111509224	BIDIR_1236
chr1	111529565	111529927	BIDIR_1237
chr1	111607115	111607461	BIDIR_1238
chr1	111618686	111622072	BIDIR_1239
chr1	111739359	111741382	BIDIR_1240
chr1	111754635	111757342	BIDIR_1241
chr1	112317833	112322417	BIDIR_1242
chr1	112396213	112397407	BIDIR_1243
chr1	112461705	112461833	BIDIR_1244
chr1	112462663	112466540	BIDIR_1245
chr1	112520459	112526519	BIDIR_1246
chr1	112565611	112565851	BIDIR_1247
chr1	112574778	112576386	BIDIR_1248
chr1	112613758	112622321	BIDIR_1249
chr1	112640856	112642606	BIDIR_1250
chr1	112674159	112678641	BIDIR_1251
chr1	112696961	112704531	BIDIR_1252
chr1	112704753	112705777	BIDIR_1253
chr1	112813819	112820168	BIDIR_1254
chr1	112827149	112827317	BIDIR_1255
chr1	112853876	112854171	BIDIR_1256
chr1	112869119	112875062	BIDIR_1257
chr1	112900344	112904382	BIDIR_1258
chr1	112923349	112925997	BIDIR_1259
chr1	112952143	112956353	BIDIR_1260
chr1	112956414	112960156	BIDIR_1261
chr1	112972160	112973481	BIDIR_1262
chr1	112988879	112989913	BIDIR_1263
chr1	113011523	113014889	BIDIR_1264
chr1	113018197	113019663	BIDIR_1265
chr1	113025389	113027487	BIDIR_1266
chr1	113061202	113066036	BIDIR_1267
chr1	113069508	113073102	BIDIR_1268
chr1	113073197	113075671	BIDIR_1269
chr1	113104924	113106816	BIDIR_1270
chr1	113141058	113148835	BIDIR_1271
chr1	113205671	113206253	BIDIR_1272
chr1	113388718	113391734	BIDIR_1273
chr1	113509557	113511811	BIDIR_1274
chr1	113678051	113681413	BIDIR_1275
chr1	113681509	113686607	BIDIR_1276
chr1	113757044	113761097	BIDIR_1277
chr1	113812476	113813625	BIDIR_1278
chr1	113846761	113849525	BIDIR_1279
chr1	113902766	113908542	BIDIR_1280
chr1	113927859	113933755	BIDIR_1281
chr1	114510885	114517320	BIDIR_1282
chr1	114581615	114582957	BIDIR_1283
chr1	114615882	114617516	BIDIR_1284
chr1	114756088	114758432	BIDIR_1285
chr1	114780685	114781709	BIDIR_1286
chr1	114914542	114918676	BIDIR_1287
chr1	114934049	114939929	BIDIR_1288
chr1	115638232	115644477	BIDIR_1289
chr1	115975442	115980468	BIDIR_1290
chr1	116373243	116377743	BIDIR_1291
chr1	116402631	116406921	BIDIR_1292
chr1	116414758	116419992	BIDIR_1293
chr1	116503276	116505447	BIDIR_1294
chr1	116569223	116572711	BIDIR_1295
chr1	116664893	116668192	BIDIR_1296
chr1	116905968	116913409	BIDIR_1297
chr1	117028968	117034954	BIDIR_1298
chr1	117035151	117037951	BIDIR_1299
chr1	117049623	117051695	BIDIR_1300
chr1	117059490	117061495	BIDIR_1301
chr1	117120165	117122746	BIDIR_1302
chr1	117217945	117223247	BIDIR_1303
chr1	117362943	117368894	BIDIR_1304
chr1	117477479	117479297	BIDIR_1305
chr1	117604854	117607441	BIDIR_1306
chr1	117776700	117778771	BIDIR_1307
chr1	117928471	117931166	BIDIR_1308
chr1	118185228	118185920	BIDIR_1309
chr1	118832278	118834419	BIDIR_1310
chr1	118957872	118964348	BIDIR_1311
chr1	119139256	119143375	BIDIR_1312
chr1	119644208	119650988	BIDIR_1313
chr1	119708594	119715283	BIDIR_1314
chr1	119747252	119748738	BIDIR_1315
chr1	119859068	119859241	BIDIR_1316
chr1	120136545	120139088	BIDIR_1317
chr1	120182241	120182806	BIDIR_1318
chr1	120232729	120234660	BIDIR_1319
chr1	120250040	120250807	BIDIR_1320
chr1	120256897	120257926	BIDIR_1321
chr1	120262585	120263772	BIDIR_1322
chr1	120277045	120281374	BIDIR_1323
chr1	120313841	120315300	BIDIR_1324
chr1	120315731	120317602	BIDIR_1325
chr1	120324304	120329547	BIDIR_1326
chr1	120341713	120342054	BIDIR_1327
chr1	120353730	120360069	BIDIR_1328
chr1	120381733	120385792	BIDIR_1329
chr1	120393613	120396179	BIDIR_1330
chr1	120413149	120416986	BIDIR_1331
chr1	120430297	120434109	BIDIR_1332
chr1	120458813	120465531	BIDIR_1333
chr1	120466741	120472517	BIDIR_1334
chr1	120514511	120515084	BIDIR_1335
chr1	120571057	120571175	BIDIR_1336
chr1	120577844	120584546	BIDIR_1337
chr1	120615860	120621150	BIDIR_1338
chr1	120635129	120635795	BIDIR_1339
chr1	120640816	120641464	BIDIR_1340
chr1	120663662	120668577	BIDIR_1341
chr1	120723938	120725202	BIDIR_1342
chr1	120822540	120824598	BIDIR_1343
chr1	120840763	120844734	BIDIR_1344
chr1	120850985	120852264	BIDIR_1345
chr1	120912566	120914114	BIDIR_1346
chr1	120942081	120943819	BIDIR_1347
chr1	120951744	120954128	BIDIR_1348
chr1	120961935	120963647	BIDIR_1349
chr1	120984418	120986964	BIDIR_1350
chr1	121075968	121082146	BIDIR_1351
chr1	121093807	121101171	BIDIR_1352
chr1	121112567	121114947	BIDIR_1353
chr1	121117177	121117899	BIDIR_1354
chr1	121159300	121160534	BIDIR_1355
chr1	121183166	121183422	BIDIR_1356
chr1	121184318	121185934	BIDIR_1357
chr1	121213523	121217265	BIDIR_1358
chr1	121225934	121229798	BIDIR_1359
chr1	121234363	121236499	BIDIR_1360
chr1	121238182	121240220	BIDIR_1361
chr1	121270098	121271842	BIDIR_1362
chr1	121361295	121365465	BIDIR_1363
chr1	121397499	121397905	BIDIR_1364
chr1	121574658	121579226	BIDIR_1365
chr1	125088211	125093999	BIDIR_1366
chr1	143326780	143329372	BIDIR_1367
chr1	143340544	143347616	BIDIR_1368
chr1	143499438	143504383	BIDIR_1369
chr1	143542176	143542826	BIDIR_1370
chr1	143563779	143564702	BIDIR_1371
chr1	143591256	143592746	BIDIR_1372
chr1	143643342	143650184	BIDIR_1373
chr1	143654365	143659432	BIDIR_1374
chr1	143729570	143731498	BIDIR_1375
chr1	143744366	143748680	BIDIR_1376
chr1	143782517	143786620	BIDIR_1377
chr1	143799525	143800206	BIDIR_1378
chr1	143863364	143869544	BIDIR_1379
chr1	143881552	143888268	BIDIR_1380
chr1	143901213	143902323	BIDIR_1381
chr1	143904538	143905260	BIDIR_1382
chr1	143947613	143948163	BIDIR_1383
chr1	143970465	143971427	BIDIR_1384
chr1	143971575	143973718	BIDIR_1385
chr1	144001138	144004880	BIDIR_1386
chr1	144013616	144021426	BIDIR_1387
chr1	144233137	144239068	BIDIR_1388
chr1	144321386	144327431	BIDIR_1389
chr1	144411097	144415777	BIDIR_1390
chr1	144419444	144423326	BIDIR_1391
chr1	144459328	144465500	BIDIR_1392
chr1	144483162	144485722	BIDIR_1393
chr1	144493866	144497263	BIDIR_1394
chr1	144519458	144526909	BIDIR_1395
chr1	144545702	144548001	BIDIR_1396
chr1	144551943	144553076	BIDIR_1397
chr1	144559282	144562369	BIDIR_1398
chr1	144567153	144567633	BIDIR_1399
chr1	144643906	144651556	BIDIR_1400
chr1	144727307	144729123	BIDIR_1401
chr1	144811622	144816184	BIDIR_1402
chr1	144914791	144920057	BIDIR_1403
chr1	145038018	145045758	BIDIR_1404
chr1	145052071	145054415	BIDIR_1405
chr1	145064344	145066918	BIDIR_1406
chr1	145094295	145099123	BIDIR_1407
chr1	145157639	145164098	BIDIR_1408
chr1	145164518	145164654	BIDIR_1409
chr1	145173436	145178638	BIDIR_1410
chr1	145188676	145189638	BIDIR_1411
chr1	145214850	145221350	BIDIR_1412
chr1	145279858	145286056	BIDIR_1413
chr1	145287893	145288189	BIDIR_1414
chr1	145288518	145291280	BIDIR_1415
chr1	145424257	145426395	BIDIR_1416
chr1	145464039	145466858	BIDIR_1417
chr1	145496946	145500977	BIDIR_1418
chr1	145504720	145506546	BIDIR_1419
chr1	145551039	145557275	BIDIR_1420
chr1	145568648	145573985	BIDIR_1421
chr1	145580250	145581224	BIDIR_1422
chr1	145606438	145610743	BIDIR_1423
chr1	145639656	145642932	BIDIR_1424
chr1	145764139	145767893	BIDIR_1425
chr1	145818409	145818905	BIDIR_1426
chr1	145823395	145826031	BIDIR_1427
chr1	145845403	145852277	BIDIR_1428
chr1	145859081	145861549	BIDIR_1429
chr1	145926830	145930542	BIDIR_1430
chr1	145932543	145937578	BIDIR_1431
chr1	145958017	145958522	BIDIR_1432
chr1	145961307	145966139	BIDIR_1433
chr1	145977748	145983325	BIDIR_1434
chr1	145996579	145998163	BIDIR_1435
chr1	146003795	146008995	BIDIR_1436
chr1	146038868	146039855	BIDIR_1437
chr1	146048517	146055495	BIDIR_1438
chr1	146060604	146066615	BIDIR_1439
chr1	146229179	146229853	BIDIR_1440
chr1	146297772	146301172	BIDIR_1441
chr1	146370228	146370447	BIDIR_1442
chr1	146374545	146378288	BIDIR_1443
chr1	146386166	146388406	BIDIR_1444
chr1	146400338	146402258	BIDIR_1445
chr1	146408808	146416320	BIDIR_1446
chr1	146438745	146441033	BIDIR_1447
chr1	146448515	146451074	BIDIR_1448
chr1	146468724	146474158	BIDIR_1449
chr1	146814872	146818818	BIDIR_1450
chr1	146932878	146935462	BIDIR_1451
chr1	146936675	146939644	BIDIR_1452
chr1	146981829	146988835	BIDIR_1453
chr1	146994296	146999988	BIDIR_1454
chr1	147072542	147073778	BIDIR_1455
chr1	147084474	147086796	BIDIR_1456
chr1	147169116	147174060	BIDIR_1457
chr1	147185465	147187743	BIDIR_1458
chr1	147193806	147197288	BIDIR_1459
chr1	147200637	147208347	BIDIR_1460
chr1	147221674	147227800	BIDIR_1461
chr1	147230014	147231970	BIDIR_1462
chr1	147241696	147245082	BIDIR_1463
chr1	147266678	147271984	BIDIR_1464
chr1	147280189	147285437	BIDIR_1465
chr1	147293091	147298441	BIDIR_1466
chr1	147373733	147378222	BIDIR_1467
chr1	147431478	147437858	BIDIR_1468
chr1	147477303	147478107	BIDIR_1469
chr1	147598050	147602708	BIDIR_1470
chr1	147925850	147929811	BIDIR_1471
chr1	147950311	147952609	BIDIR_1472
chr1	148038916	148040288	BIDIR_1473
chr1	148049301	148049509	BIDIR_1474
chr1	148064848	148068202	BIDIR_1475
chr1	148096944	148103982	BIDIR_1476
chr1	148138386	148138496	BIDIR_1477
chr1	148148191	148148709	BIDIR_1478
chr1	148152281	148154156	BIDIR_1479
chr1	148155145	148162709	BIDIR_1480
chr1	148262449	148264760	BIDIR_1481
chr1	148280604	148281825	BIDIR_1482
chr1	148325932	148328905	BIDIR_1483
chr1	148334402	148339252	BIDIR_1484
chr1	148382481	148390533	BIDIR_1485
chr1	148399397	148402482	BIDIR_1486
chr1	148432545	148432958	BIDIR_1487
chr1	148459920	148464608	BIDIR_1488
chr1	148521344	148527547	BIDIR_1489
chr1	148529384	148532759	BIDIR_1490
chr1	148578480	148578662	BIDIR_1491
chr1	148679921	148680595	BIDIR_1492
chr1	148748555	148751955	BIDIR_1493
chr1	148868765	148871913	BIDIR_1494
chr1	148874319	148876971	BIDIR_1495
chr1	148889034	148895590	BIDIR_1496
chr1	148925698	148931138	BIDIR_1497
chr1	149007182	149009467	BIDIR_1498
chr1	149050261	149055510	BIDIR_1499
chr1	149064031	149064285	BIDIR_1500
chr1	149082311	149082451	BIDIR_1501
chr1	149102780	149104625	BIDIR_1502
chr1	149122084	149124194	BIDIR_1503
chr1	149132776	149134475	BIDIR_1504
chr1	149161266	149163928	BIDIR_1505
chr1	149176093	149176253	BIDIR_1506
chr1	149193970	149201146	BIDIR_1507
chr1	149216533	149218628	BIDIR_1508
chr1	149237836	149241920	BIDIR_1509
chr1	149254899	149255942	BIDIR_1510
chr1	149260507	149261496	BIDIR_1511
chr1	149284940	149286517	BIDIR_1512
chr1	149554424	149559184	BIDIR_1513
chr1	149603175	149607011	BIDIR_1514
chr1	149635995	149638407	BIDIR_1515
chr1	149672421	149676543	BIDIR_1516
chr1	149691767	149695280	BIDIR_1517
chr1	149775068	149777468	BIDIR_1518
chr1	149787184	149790188	BIDIR_1519
chr1	149791164	149796352	BIDIR_1520
chr1	149798463	149805613	BIDIR_1521
chr1	149806695	149807007	BIDIR_1522
chr1	149809347	149810343	BIDIR_1523
chr1	149812373	149813681	BIDIR_1524
chr1	149885466	149885868	BIDIR_1525
chr1	149886682	149890339	BIDIR_1526
chr1	149925455	149931845	BIDIR_1527
chr1	149950295	149956335	BIDIR_1528
chr1	150008604	150011560	BIDIR_1529
chr1	150067381	150069825	BIDIR_1530
chr1	150078581	150081157	BIDIR_1531
chr1	150118203	150120465	BIDIR_1532
chr1	150144992	150152429	BIDIR_1533
chr1	150162411	150165051	BIDIR_1534
chr1	150229888	150237767	BIDIR_1535
chr1	150261101	150272283	BIDIR_1536
chr1	150290240	150295323	BIDIR_1537
chr1	150298812	150302306	BIDIR_1538
chr1	150318766	150323089	BIDIR_1539
chr1	150362893	150366662	BIDIR_1540
chr1	150460517	150462253	BIDIR_1541
chr1	150485057	150488654	BIDIR_1542
chr1	150526704	150530342	BIDIR_1543
chr1	150543218	150549880	BIDIR_1544
chr1	150574555	150574723	BIDIR_1545
chr1	150579738	150581496	BIDIR_1546
chr1	150617356	150621087	BIDIR_1547
chr1	150629424	150629622	BIDIR_1548
chr1	150697154	150697640	BIDIR_1549
chr1	150763806	150766414	BIDIR_1550
chr1	150801134	150802380	BIDIR_1551
chr1	150872837	150873179	BIDIR_1552
chr1	150876599	150877804	BIDIR_1553
chr1	150890421	150893557	BIDIR_1554
chr1	150926262	150927974	BIDIR_1555
chr1	150933859	150936307	BIDIR_1556
chr1	150961398	150968946	BIDIR_1557
chr1	150975003	150982865	BIDIR_1558
chr1	150992247	150999019	BIDIR_1559
chr1	151021210	151029050	BIDIR_1560
chr1	151047393	151055040	BIDIR_1561
chr1	151056713	151058949	BIDIR_1562
chr1	151059674	151062544	BIDIR_1563
chr1	151068320	151073192	BIDIR_1564
chr1	151077935	151083839	BIDIR_1565
chr1	151096996	151098774	BIDIR_1566
chr1	151102485	151104493	BIDIR_1567
chr1	151124786	151130911	BIDIR_1568
chr1	151146631	151149513	BIDIR_1569
chr1	151156648	151158898	BIDIR_1570
chr1	151164610	151165902	BIDIR_1571
chr1	151167713	151172259	BIDIR_1572
chr1	151187105	151192075	BIDIR_1573
chr1	151226268	151228682	BIDIR_1574
chr1	151254583	151261725	BIDIR_1575
chr1	151280935	151284907	BIDIR_1576
chr1	151310551	151312097	BIDIR_1577
chr1	151324859	151331773	BIDIR_1578
chr1	151347009	151352816	BIDIR_1579
chr1	151399368	151404596	BIDIR_1580
chr1	151457994	151464175	BIDIR_1581
chr1	151473111	151473956	BIDIR_1582
chr1	151612049	151613619	BIDIR_1583
chr1	151643384	151649841	BIDIR_1584
chr1	151699018	151701096	BIDIR_1585
chr1	151762968	151767354	BIDIR_1586
chr1	151770236	151772424	BIDIR_1587
chr1	151790748	151791536	BIDIR_1588
chr1	151799480	151801048	BIDIR_1589
chr1	151904819	151911043	BIDIR_1590
chr1	152027456	152029930	BIDIR_1591
chr1	152047398	152048552	BIDIR_1592
chr1	152079646	152080924	BIDIR_1593
chr1	153040310	153041723	BIDIR_1594
chr1	153421327	153425117	BIDIR_1595
chr1	153429753	153437007	BIDIR_1596
chr1	153531675	153539441	BIDIR_1597
chr1	153545228	153545534	BIDIR_1598
chr1	153545741	153547181	BIDIR_1599
chr1	153566396	153569304	BIDIR_1600
chr1	153628433	153636335	BIDIR_1601
chr1	153657823	153665751	BIDIR_1602
chr1	153671028	153672137	BIDIR_1603
chr1	153698053	153702970	BIDIR_1604
chr1	153708884	153711547	BIDIR_1605
chr1	153726810	153730433	BIDIR_1606
chr1	153738969	153741463	BIDIR_1607
chr1	153781468	153783945	BIDIR_1608
chr1	153793946	153798658	BIDIR_1609
chr1	153889018	153896504	BIDIR_1610
chr1	153921090	153928733	BIDIR_1611
chr1	153943687	153951663	BIDIR_1612
chr1	153958126	153958788	BIDIR_1613
chr1	153963033	153964367	BIDIR_1614
chr1	153965926	153969319	BIDIR_1615
chr1	153971619	153978553	BIDIR_1616
chr1	153981097	153982439	BIDIR_1617
chr1	154012728	154014946	BIDIR_1618
chr1	154046388	154046976	BIDIR_1619
chr1	154049554	154053014	BIDIR_1620
chr1	154059734	154060192	BIDIR_1621
chr1	154071440	154073300	BIDIR_1622
chr1	154108469	154114071	BIDIR_1623
chr1	154122740	154125200	BIDIR_1624
chr1	154156548	154158588	BIDIR_1625
chr1	154182887	154183633	BIDIR_1626
chr1	154196966	154199788	BIDIR_1627
chr1	154210365	154212073	BIDIR_1628
chr1	154219367	154223589	BIDIR_1629
chr1	154272163	154274020	BIDIR_1630
chr1	154278482	154284655	BIDIR_1631
chr1	154288053	154291979	BIDIR_1632
chr1	154352696	154355102	BIDIR_1633
chr1	154385747	154387988	BIDIR_1634
chr1	154401092	154406564	BIDIR_1635
chr1	154496065	154498315	BIDIR_1636
chr1	154530776	154534126	BIDIR_1637
chr1	154546867	154549427	BIDIR_1638
chr1	154553608	154556448	BIDIR_1639
chr1	154558662	154566144	BIDIR_1640
chr1	154626747	154628463	BIDIR_1641
chr1	154858474	154862274	BIDIR_1642
chr1	154899425	154899677	BIDIR_1643
chr1	154920488	154920979	BIDIR_1644
chr1	154936341	154937839	BIDIR_1645
chr1	154961470	154963780	BIDIR_1646
chr1	154973356	154976683	BIDIR_1647
chr1	154978703	154984279	BIDIR_1648
chr1	155002629	155003193	BIDIR_1649
chr1	155003603	155006023	BIDIR_1650
chr1	155012178	155016408	BIDIR_1651
chr1	155016814	155020238	BIDIR_1652
chr1	155050277	155054766	BIDIR_1653
chr1	155060043	155063201	BIDIR_1654
chr1	155085116	155087380	BIDIR_1655
chr1	155090093	155091710	BIDIR_1656
chr1	155120836	155122117	BIDIR_1657
chr1	155134899	155142765	BIDIR_1658
chr1	155146037	155150186	BIDIR_1659
chr1	155173328	155174442	BIDIR_1660
chr1	155192915	155196762	BIDIR_1661
chr1	155196863	155198621	BIDIR_1662
chr1	155199227	155200213	BIDIR_1663
chr1	155201013	155202349	BIDIR_1664
chr1	155218671	155219199	BIDIR_1665
chr1	155226322	155228860	BIDIR_1666
chr1	155230641	155236318	BIDIR_1667
chr1	155237411	155238589	BIDIR_1668
chr1	155243701	155250707	BIDIR_1669
chr1	155253212	155258748	BIDIR_1670
chr1	155273504	155277462	BIDIR_1671
chr1	155301438	155310231	BIDIR_1672
chr1	155325800	155335267	BIDIR_1673
chr1	155349095	155350465	BIDIR_1674
chr1	155376145	155377023	BIDIR_1675
chr1	155381648	155382452	BIDIR_1676
chr1	155433179	155435345	BIDIR_1677
chr1	155561143	155565847	BIDIR_1678
chr1	155686750	155689032	BIDIR_1679
chr1	155689090	155689950	BIDIR_1680
chr1	155697657	155700815	BIDIR_1681
chr1	155757415	155758215	BIDIR_1682
chr1	155768360	155768902	BIDIR_1683
chr1	155831166	155835798	BIDIR_1684
chr1	155847895	155848305	BIDIR_1685
chr1	155855272	155863270	BIDIR_1686
chr1	155934413	155935949	BIDIR_1687
chr1	155941688	155943980	BIDIR_1688
chr1	155952867	155953167	BIDIR_1689
chr1	155977702	155979560	BIDIR_1690
chr1	155980056	155981303	BIDIR_1691
chr1	156001756	156007893	BIDIR_1692
chr1	156020951	156024787	BIDIR_1693
chr1	156052392	156056225	BIDIR_1694
chr1	156069820	156071188	BIDIR_1695
chr1	156080183	156082465	BIDIR_1696
chr1	156106304	156108354	BIDIR_1697
chr1	156122793	156127711	BIDIR_1698
chr1	156159413	156165203	BIDIR_1699
chr1	156181846	156187134	BIDIR_1700
chr1	156190664	156195337	BIDIR_1701
chr1	156210036	156216779	BIDIR_1702
chr1	156225358	156232494	BIDIR_1703
chr1	156241414	156245224	BIDIR_1704
chr1	156279073	156286527	BIDIR_1705
chr1	156288080	156295689	BIDIR_1706
chr1	156313250	156314094	BIDIR_1707
chr1	156337313	156342603	BIDIR_1708
chr1	156453952	156460666	BIDIR_1709
chr1	156478556	156478768	BIDIR_1710
chr1	156500775	156501766	BIDIR_1711
chr1	156591775	156598248	BIDIR_1712
chr1	156599534	156599774	BIDIR_1713
chr1	156600415	156602947	BIDIR_1714
chr1	156659528	156666496	BIDIR_1715
chr1	156677407	156677984	BIDIR_1716
chr1	156705816	156710637	BIDIR_1717
chr1	156722638	156730746	BIDIR_1718
chr1	156733420	156739430	BIDIR_1719
chr1	156741088	156741555	BIDIR_1720
chr1	156748550	156750538	BIDIR_1721
chr1	156752004	156752448	BIDIR_1722
chr1	156766997	156768458	BIDIR_1723
chr1	156799260	156806242	BIDIR_1724
chr1	156815749	156819347	BIDIR_1725
chr1	156837246	156842878	BIDIR_1726
chr1	156847952	156850028	BIDIR_1727
chr1	156890801	156893717	BIDIR_1728
chr1	156895590	156897242	BIDIR_1729
chr1	156916434	156920631	BIDIR_1730
chr1	156930499	156937495	BIDIR_1731
chr1	157045742	157046814	BIDIR_1732
chr1	157128361	157128981	BIDIR_1733
chr1	157138591	157142242	BIDIR_1734
chr1	157153518	157155963	BIDIR_1735
chr1	157279263	157286640	BIDIR_1736
chr1	157710808	157711299	BIDIR_1737
chr1	157905188	157906897	BIDIR_1738
chr1	158606520	158608240	BIDIR_1739
chr1	158686715	158689717	BIDIR_1740
chr1	158886425	158886825	BIDIR_1741
chr1	158951964	158955844	BIDIR_1742
chr1	159076901	159077874	BIDIR_1743
chr1	159204874	159207016	BIDIR_1744
chr1	159411159	159416395	BIDIR_1745
chr1	159889431	159890975	BIDIR_1746
chr1	159923755	159923965	BIDIR_1747
chr1	159957528	159958072	BIDIR_1748
chr1	160030858	160037466	BIDIR_1749
chr1	160198612	160208869	BIDIR_1750
chr1	160212366	160219072	BIDIR_1751
chr1	160260035	160263893	BIDIR_1752
chr1	160315272	160319676	BIDIR_1753
chr1	160343250	160344772	BIDIR_1754
chr1	160361376	160367070	BIDIR_1755
chr1	160375493	160379650	BIDIR_1756
chr1	160399349	160401765	BIDIR_1757
chr1	160420428	160423490	BIDIR_1758
chr1	160438011	160438558	BIDIR_1759
chr1	160534330	160542058	BIDIR_1760
chr1	160546717	160547827	BIDIR_1761
chr1	160658529	160659975	BIDIR_1762
chr1	160664872	160666688	BIDIR_1763
chr1	160924263	160929176	BIDIR_1764
chr1	160933375	160937271	BIDIR_1765
chr1	160946193	160953638	BIDIR_1766
chr1	161021152	161022481	BIDIR_1767
chr1	161045592	161048298	BIDIR_1768
chr1	161049258	161050150	BIDIR_1769
chr1	161083379	161084285	BIDIR_1770
chr1	161098360	161102332	BIDIR_1771
chr1	161114785	161118037	BIDIR_1772
chr1	161119049	161125466	BIDIR_1773
chr1	161128925	161129227	BIDIR_1774
chr1	161132688	161135149	BIDIR_1775
chr1	161153585	161155781	BIDIR_1776
chr1	161159310	161160949	BIDIR_1777
chr1	161162094	161163930	BIDIR_1778
chr1	161164833	161167841	BIDIR_1779
chr1	161167951	161174489	BIDIR_1780
chr1	161177968	161184301	BIDIR_1781
chr1	161201695	161204369	BIDIR_1782
chr1	161225568	161234534	BIDIR_1783
chr1	161235186	161236054	BIDIR_1784
chr1	161305203	161307661	BIDIR_1785
chr1	161314375	161316933	BIDIR_1786
chr1	161361577	161367883	BIDIR_1787
chr1	161388875	161390794	BIDIR_1788
chr1	161398148	161400834	BIDIR_1789
chr1	161406727	161411320	BIDIR_1790
chr1	161421841	161422268	BIDIR_1791
chr1	161427924	161428255	BIDIR_1792
chr1	161440789	161441776	BIDIR_1793
chr1	161444982	161446587	BIDIR_1794
chr1	161447065	161449194	BIDIR_1795
chr1	161452362	161453967	BIDIR_1796
chr1	161454445	161456450	BIDIR_1797
chr1	161459771	161461378	BIDIR_1798
chr1	161461856	161463985	BIDIR_1799
chr1	161467153	161468758	BIDIR_1800
chr1	161469236	161471366	BIDIR_1801
chr1	161504129	161505704	BIDIR_1802
chr1	161523640	161525193	BIDIR_1803
chr1	161529902	161532271	BIDIR_1804
chr1	161537822	161541760	BIDIR_1805
chr1	161542977	161543827	BIDIR_1806
chr1	161546666	161547182	BIDIR_1807
chr1	161565644	161566562	BIDIR_1808
chr1	161585457	161589265	BIDIR_1809
chr1	161611695	161613443	BIDIR_1810
chr1	161619153	161625270	BIDIR_1811
chr1	161645435	161647173	BIDIR_1812
chr1	161667261	161671069	BIDIR_1813
chr1	161682152	161685252	BIDIR_1814
chr1	161706674	161708202	BIDIR_1815
chr1	161710623	161714137	BIDIR_1816
chr1	161723976	161732719	BIDIR_1817
chr1	161749785	161752335	BIDIR_1818
chr1	161765425	161767785	BIDIR_1819
chr1	162069690	162070454	BIDIR_1820
chr1	162382853	162390878	BIDIR_1821
chr1	162451850	162453724	BIDIR_1822
chr1	162497333	162500917	BIDIR_1823
chr1	162561439	162567927	BIDIR_1824
chr1	162749820	162753514	BIDIR_1825
chr1	162790092	162792049	BIDIR_1826
chr1	163187472	163195378	BIDIR_1827
chr1	163321791	163323379	BIDIR_1828
chr1	164706188	164710392	BIDIR_1829
chr1	165019012	165019293	BIDIR_1830
chr1	165597982	165604349	BIDIR_1831
chr1	165629611	165632697	BIDIR_1832
chr1	165645523	165653005	BIDIR_1833
chr1	165654070	165656198	BIDIR_1834
chr1	165657082	165658689	BIDIR_1835
chr1	165675825	165677625	BIDIR_1836
chr1	165696821	165698663	BIDIR_1837
chr1	165698749	165701683	BIDIR_1838
chr1	165710667	165710840	BIDIR_1839
chr1	165768928	165770502	BIDIR_1840
chr1	165803327	165807702	BIDIR_1841
chr1	165815795	165817422	BIDIR_1842
chr1	165828277	165831360	BIDIR_1843
chr1	166488515	166492320	BIDIR_1844
chr1	166839474	166843182	BIDIR_1845
chr1	166845895	166851341	BIDIR_1846
chr1	166852959	166859733	BIDIR_1847
chr1	166876264	166879497	BIDIR_1848
chr1	167190648	167192496	BIDIR_1849
chr1	167218334	167221976	BIDIR_1850
chr1	167427200	167434078	BIDIR_1851
chr1	167445710	167448016	BIDIR_1852
chr1	167553762	167554795	BIDIR_1853
chr1	167613517	167619478	BIDIR_1854
chr1	167625743	167631738	BIDIR_1855
chr1	167635084	167637028	BIDIR_1856
chr1	167714061	167717172	BIDIR_1857
chr1	167759458	167762422	BIDIR_1858
chr1	167808078	167810692	BIDIR_1859
chr1	167825341	167826537	BIDIR_1860
chr1	167887008	167888148	BIDIR_1861
chr1	167914134	167916674	BIDIR_1862
chr1	167918353	167919515	BIDIR_1863
chr1	167921146	167922720	BIDIR_1864
chr1	167924048	167924672	BIDIR_1865
chr1	167925424	167929924	BIDIR_1866
chr1	167933372	167940524	BIDIR_1867
chr1	168055463	168058623	BIDIR_1868
chr1	168075721	168083361	BIDIR_1869
chr1	168084631	168084971	BIDIR_1870
chr1	168177652	168180571	BIDIR_1871
chr1	168200107	168201821	BIDIR_1872
chr1	168203668	168206294	BIDIR_1873
chr1	168224168	168227455	BIDIR_1874
chr1	168243730	168247430	BIDIR_1875
chr1	168399247	168401127	BIDIR_1876
chr1	168413930	168414148	BIDIR_1877
chr1	168417458	168419288	BIDIR_1878
chr1	168479622	168481850	BIDIR_1879
chr1	168954209	168955037	BIDIR_1880
chr1	169128677	169132351	BIDIR_1881
chr1	169133644	169133972	BIDIR_1882
chr1	169253148	169254030	BIDIR_1883
chr1	169275340	169277226	BIDIR_1884
chr1	169309708	169309830	BIDIR_1885
chr1	169367878	169370140	BIDIR_1886
chr1	169482738	169487922	BIDIR_1887
chr1	169728084	169728370	BIDIR_1888
chr1	169794075	169798095	BIDIR_1889
chr1	169841407	169843509	BIDIR_1890
chr1	169851072	169857086	BIDIR_1891
chr1	169876342	169877350	BIDIR_1892
chr1	169892233	169894889	BIDIR_1893
chr1	169989996	169990274	BIDIR_1894
chr1	170074576	170077008	BIDIR_1895
chr1	170092637	170094409	BIDIR_1896
chr1	170109668	170111005	BIDIR_1897
chr1	170278401	170282313	BIDIR_1898
chr1	170530213	170534685	BIDIR_1899
chr1	171260713	171267917	BIDIR_1900
chr1	171268232	171274756	BIDIR_1901
chr1	171483635	171487545	BIDIR_1902
chr1	171638527	171639583	BIDIR_1903
chr1	171742065	171746374	BIDIR_1904
chr1	171781659	171782593	BIDIR_1905
chr1	172315873	172320329	BIDIR_1906
chr1	172410104	172413054	BIDIR_1907
chr1	172417976	172418950	BIDIR_1908
chr1	172425669	172428909	BIDIR_1909
chr1	172532348	172536018	BIDIR_1910
chr1	173229045	173234673	BIDIR_1911
chr1	173268081	173271721	BIDIR_1912
chr1	173301609	173304323	BIDIR_1913
chr1	173429816	173430448	BIDIR_1914
chr1	173472907	173478640	BIDIR_1915
chr1	173499023	173501895	BIDIR_1916
chr1	173714035	173717650	BIDIR_1917
chr1	173725779	173732839	BIDIR_1918
chr1	173750627	173752641	BIDIR_1919
chr1	173812947	173815443	BIDIR_1920
chr1	173824123	173824639	BIDIR_1921
chr1	173824672	173830688	BIDIR_1922
chr1	173836744	173840213	BIDIR_1923
chr1	173845197	173847579	BIDIR_1924
chr1	173858546	173861159	BIDIR_1925
chr1	173863247	173864635	BIDIR_1926
chr1	173867560	173869877	BIDIR_1927
chr1	173889152	173892174	BIDIR_1928
chr1	173902342	173904694	BIDIR_1929
chr1	173924043	173926315	BIDIR_1930
chr1	174021926	174029866	BIDIR_1931
chr1	174132105	174132529	BIDIR_1932
chr1	174140025	174140183	BIDIR_1933
chr1	174151959	174152901	BIDIR_1934
chr1	174159287	174162084	BIDIR_1935
chr1	174648985	174655285	BIDIR_1936
chr1	174839270	174841142	BIDIR_1937
chr1	174841994	174845692	BIDIR_1938
chr1	174945607	174949967	BIDIR_1939
chr1	174952608	174953442	BIDIR_1940
chr1	174953455	174953733	BIDIR_1941
chr1	174981700	174987570	BIDIR_1942
chr1	174995308	175001838	BIDIR_1943
chr1	175009188	175016726	BIDIR_1944
chr1	175023455	175025769	BIDIR_1945
chr1	175192709	175193345	BIDIR_1946
chr1	175413013	175413287	BIDIR_1947
chr1	175437286	175439336	BIDIR_1948
chr1	175995553	175995761	BIDIR_1949
chr1	176207286	176211669	BIDIR_1950
chr1	177320450	177322848	BIDIR_1951
chr1	178043522	178044840	BIDIR_1952
chr1	178089481	178095387	BIDIR_1953
chr1	179046322	179050124	BIDIR_1954
chr1	179077405	179086109	BIDIR_1955
chr1	179093114	179098874	BIDIR_1956
chr1	179108535	179113797	BIDIR_1957
chr1	179185257	179185385	BIDIR_1958
chr1	179228446	179229684	BIDIR_1959
chr1	179336782	179338584	BIDIR_1960
chr1	179363134	179370106	BIDIR_1961
chr1	179456131	179459569	BIDIR_1962
chr1	179460672	179463460	BIDIR_1963
chr1	179566785	179567069	BIDIR_1964
chr1	179877803	179885401	BIDIR_1965
chr1	179893526	179896234	BIDIR_1966
chr1	179950646	179957573	BIDIR_1967
chr1	180053406	180056496	BIDIR_1968
chr1	180154832	180156000	BIDIR_1969
chr1	180262844	180264814	BIDIR_1970
chr1	180433273	180436679	BIDIR_1971
chr1	180501381	180508278	BIDIR_1972
chr1	180521571	180522359	BIDIR_1973
chr1	180563067	180566199	BIDIR_1974
chr1	180572087	180572620	BIDIR_1975
chr1	180584866	180586064	BIDIR_1976
chr1	180608597	180612303	BIDIR_1977
chr1	180632021	180634481	BIDIR_1978
chr1	180684012	180688470	BIDIR_1979
chr1	180918336	180923030	BIDIR_1980
chr1	180942133	180948722	BIDIR_1981
chr1	180949136	180952948	BIDIR_1982
chr1	181021503	181025443	BIDIR_1983
chr1	181033424	181036614	BIDIR_1984
chr1	181088024	181090021	BIDIR_1985
chr1	182017268	182021585	BIDIR_1986
chr1	182030133	182030448	BIDIR_1987
chr1	182149866	182150288	BIDIR_1988
chr1	182225167	182226361	BIDIR_1989
chr1	182255730	182259618	BIDIR_1990
chr1	182295319	182302767	BIDIR_1991
chr1	182314061	182315797	BIDIR_1992
chr1	182336306	182340075	BIDIR_1993
chr1	182392206	182394193	BIDIR_1994
chr1	182398135	182398715	BIDIR_1995
chr1	182583918	182589366	BIDIR_1996
chr1	182615139	182618127	BIDIR_1997
chr1	182789448	182796868	BIDIR_1998
chr1	182839027	182840672	BIDIR_1999
chr1	182941818	182942254	BIDIR_2000
[truncated: 22,944 more rows]
