# Supplementary material for: Combining signal and sequence to detect RNA polymerase initiation in ATAC-seq data
Source: PLoS One. 2020 Apr 30;15(4):e0232332. doi: 10.1371/journal.pone.0232332 (PMC7192442; doi:10.1371/journal.pone.0232332)
Supplement: S3 File — (ZIP) [file pone.0232332.s013.zip › bidir_annotations/fstitch_annotations/A549_merged_fstitch_short_bidirs.bed]

chr1	11718	17004	BIDIR_1
chr1	28564	30098	BIDIR_2
chr1	30365	30613	BIDIR_3
chr1	182387	187369	BIDIR_4
chr1	199499	200614	BIDIR_5
chr1	629488	634925	BIDIR_6
chr1	777680	778688	BIDIR_7
chr1	804721	812744	BIDIR_8
chr1	817370	822298	BIDIR_9
chr1	826584	827522	BIDIR_10
chr1	827590	829056	BIDIR_11
chr1	940512	948636	BIDIR_12
chr1	968408	974390	BIDIR_13
chr1	1000317	1002702	BIDIR_14
chr1	1019278	1023705	BIDIR_15
chr1	1079096	1080463	BIDIR_16
chr1	1229699	1233532	BIDIR_17
chr1	1248077	1249513	BIDIR_18
chr1	1273854	1275129	BIDIR_19
chr1	1324801	1326171	BIDIR_20
chr1	1375207	1377282	BIDIR_21
chr1	1509099	1514067	BIDIR_22
chr1	1574395	1577151	BIDIR_23
chr1	1615414	1617760	BIDIR_24
chr1	1634105	1635203	BIDIR_25
chr1	1657831	1665123	BIDIR_26
chr1	1690861	1696043	BIDIR_27
chr1	1699938	1703678	BIDIR_28
chr1	1743975	1748860	BIDIR_29
chr1	1777795	1779443	BIDIR_30
chr1	1891117	1899383	BIDIR_31
chr1	2198416	2201570	BIDIR_32
chr1	2205552	2208976	BIDIR_33
chr1	2212720	2221854	BIDIR_34
chr1	2391840	2392940	BIDIR_35
chr1	2401767	2409105	BIDIR_36
chr1	2412571	2421347	BIDIR_37
chr1	2582862	2586206	BIDIR_38
chr1	2586522	2587384	BIDIR_39
chr1	2589451	2591827	BIDIR_40
chr1	3625014	3625796	BIDIR_41
chr1	3628954	3631300	BIDIR_42
chr1	3775356	3776608	BIDIR_43
chr1	3887999	3889132	BIDIR_44
chr1	3900272	3904631	BIDIR_45
chr1	5992675	5992805	BIDIR_46
chr1	6101324	6102248	BIDIR_47
chr1	6199595	6200952	BIDIR_48
chr1	6204478	6208648	BIDIR_49
chr1	6217338	6225260	BIDIR_50
chr1	6235964	6237055	BIDIR_51
chr1	6487709	6493589	BIDIR_52
chr1	6589280	6590938	BIDIR_53
chr1	6613730	6614260	BIDIR_54
chr1	6784664	6785835	BIDIR_55
chr1	7262155	7264727	BIDIR_56
chr1	7265488	7268198	BIDIR_57
chr1	7298509	7304959	BIDIR_58
chr1	7960079	7962913	BIDIR_59
chr1	8026309	8029749	BIDIR_60
chr1	8061093	8062269	BIDIR_61
chr1	8094366	8099052	BIDIR_62
chr1	8193987	8195313	BIDIR_63
chr1	8201522	8203333	BIDIR_64
chr1	8211246	8214534	BIDIR_65
chr1	8237702	8238770	BIDIR_66
chr1	8699620	8703700	BIDIR_67
chr1	8711855	8713237	BIDIR_68
chr1	8817640	8818470	BIDIR_69
chr1	8878020	8884943	BIDIR_70
chr1	8889470	8895513	BIDIR_71
chr1	9180642	9185099	BIDIR_72
chr1	9292893	9293757	BIDIR_73
chr1	9302325	9305711	BIDIR_74
chr1	9428312	9428996	BIDIR_75
chr1	9671536	9677664	BIDIR_76
chr1	9823970	9826925	BIDIR_77
chr1	9942483	9944864	BIDIR_78
chr1	10210569	10211437	BIDIR_79
chr1	10381603	10389866	BIDIR_80
chr1	10399063	10403803	BIDIR_81
chr1	10414232	10418248	BIDIR_82
chr1	10472529	10474949	BIDIR_83
chr1	10635321	10637889	BIDIR_84
chr1	11012621	11014875	BIDIR_85
chr1	11060018	11064915	BIDIR_86
chr1	11069551	11070959	BIDIR_87
chr1	11098919	11104538	BIDIR_88
chr1	11673771	11675187	BIDIR_89
chr1	11784595	11794575	BIDIR_90
chr1	11806095	11807013	BIDIR_91
chr1	11843635	11847783	BIDIR_92
chr1	11907772	11909745	BIDIR_93
chr1	12380912	12384156	BIDIR_94
chr1	12477212	12480804	BIDIR_95
chr1	12527788	12532122	BIDIR_96
chr1	12589137	12598511	BIDIR_97
chr1	12611658	12618210	BIDIR_98
chr1	15135195	15136235	BIDIR_99
chr1	15152653	15156145	BIDIR_100
chr1	15355997	15358639	BIDIR_101
chr1	15488548	15494240	BIDIR_102
chr1	15524790	15528070	BIDIR_103
chr1	15567300	15576166	BIDIR_104
chr1	15599481	15605744	BIDIR_105
chr1	15739458	15740642	BIDIR_106
chr1	15786589	15787043	BIDIR_107
chr1	15797935	15801748	BIDIR_108
chr1	15829827	15834214	BIDIR_109
chr1	15937470	15943442	BIDIR_110
chr1	15947574	15951782	BIDIR_111
chr1	15956300	15960388	BIDIR_112
chr1	16144789	16147315	BIDIR_113
chr1	16167436	16168756	BIDIR_114
chr1	16181333	16183274	BIDIR_115
chr1	16206572	16207284	BIDIR_116
chr1	16460089	16460947	BIDIR_117
chr1	16534288	16535362	BIDIR_118
chr1	16611751	16614654	BIDIR_119
chr1	16645573	16655267	BIDIR_120
chr1	16666620	16672624	BIDIR_121
chr1	16737228	16740843	BIDIR_122
chr1	16764480	16767642	BIDIR_123
chr1	16872685	16875507	BIDIR_124
chr1	16887972	16889835	BIDIR_125
chr1	16893238	16899851	BIDIR_126
chr1	16972699	16976307	BIDIR_127
chr1	17231637	17237043	BIDIR_128
chr1	17435749	17444274	BIDIR_129
chr1	17539697	17544479	BIDIR_130
chr1	18667151	18674069	BIDIR_131
chr1	19009594	19012219	BIDIR_132
chr1	19231994	19232698	BIDIR_133
chr1	19251524	19252900	BIDIR_134
chr1	19265585	19266377	BIDIR_135
chr1	19485539	19491483	BIDIR_136
chr1	19596976	19599478	BIDIR_137
chr1	19676993	19684939	BIDIR_138
chr1	19799410	19800944	BIDIR_139
chr1	20473187	20481217	BIDIR_140
chr1	20486210	20495162	BIDIR_141
chr1	20508151	20508860	BIDIR_142
chr1	20613221	20616333	BIDIR_143
chr1	20638942	20646370	BIDIR_144
chr1	20661544	20663477	BIDIR_145
chr1	20695017	20698407	BIDIR_146
chr1	20704502	20708408	BIDIR_147
chr1	20732703	20739856	BIDIR_148
chr1	20783356	20788689	BIDIR_149
chr1	21261106	21263002	BIDIR_150
chr1	21287477	21292809	BIDIR_151
chr1	21299121	21300617	BIDIR_152
chr1	21319257	21320343	BIDIR_153
chr1	21323761	21325139	BIDIR_154
chr1	21620731	21624885	BIDIR_155
chr1	21650851	21652757	BIDIR_156
chr1	21783199	21783971	BIDIR_157
chr1	22023936	22027700	BIDIR_158
chr1	22142247	22143093	BIDIR_159
chr1	22451156	22454388	BIDIR_160
chr1	22749524	22752430	BIDIR_161
chr1	23194729	23198670	BIDIR_162
chr1	23344284	23345333	BIDIR_163
chr1	23367740	23369836	BIDIR_164
chr1	23576475	23578841	BIDIR_165
chr1	23583982	23586522	BIDIR_166
chr1	23590730	23594251	BIDIR_167
chr1	23742605	23745095	BIDIR_168
chr1	23766869	23772529	BIDIR_169
chr1	23776765	23779379	BIDIR_170
chr1	23825459	23825934	BIDIR_171
chr1	23958171	23967091	BIDIR_172
chr1	24119300	24120240	BIDIR_173
chr1	24293941	24296090	BIDIR_174
chr1	24413486	24418944	BIDIR_175
chr1	24499752	24505495	BIDIR_176
chr1	24535759	24542787	BIDIR_177
chr1	24636709	24644279	BIDIR_178
chr1	25232502	25241389	BIDIR_179
chr1	25337620	25338254	BIDIR_180
chr1	25338333	25340587	BIDIR_181
chr1	25859458	25862535	BIDIR_182
chr1	25892008	25892812	BIDIR_183
chr1	25996757	25998710	BIDIR_184
chr1	26106244	26114850	BIDIR_185
chr1	26306589	26307389	BIDIR_186
chr1	26427065	26435431	BIDIR_187
chr1	26457975	26467537	BIDIR_188
chr1	26471304	26474979	BIDIR_189
chr1	26496493	26502488	BIDIR_190
chr1	26619735	26623746	BIDIR_191
chr1	26692583	26697506	BIDIR_192
chr1	26786930	26789000	BIDIR_193
chr1	26862541	26865830	BIDIR_194
chr1	26890191	26890783	BIDIR_195
chr1	26900467	26901824	BIDIR_196
chr1	26948135	26950987	BIDIR_197
chr1	26990695	26994495	BIDIR_198
chr1	27098275	27100221	BIDIR_199
chr1	27364943	27368450	BIDIR_200
chr1	27393430	27398196	BIDIR_201
chr1	27488679	27491373	BIDIR_202
chr1	27557024	27557928	BIDIR_203
chr1	27573773	27576711	BIDIR_204
chr1	27884586	27888784	BIDIR_205
chr1	27959336	27959461	BIDIR_206
chr1	28236090	28240151	BIDIR_207
chr1	28247585	28250209	BIDIR_208
chr1	28325202	28330447	BIDIR_209
chr1	28369255	28372263	BIDIR_210
chr1	28505158	28506954	BIDIR_211
chr1	28574477	28582597	BIDIR_212
chr1	28643255	28645905	BIDIR_213
chr1	28668224	28672645	BIDIR_214
chr1	28735641	28740422	BIDIR_215
chr1	29114945	29123903	BIDIR_216
chr1	29271168	29274176	BIDIR_217
chr1	29324964	29334274	BIDIR_218
chr1	30713875	30723585	BIDIR_219
chr1	31153651	31158700	BIDIR_220
chr1	31296788	31297575	BIDIR_221
chr1	31644876	31645664	BIDIR_222
chr1	31714031	31715644	BIDIR_223
chr1	31786395	31789193	BIDIR_224
chr1	31938368	31941041	BIDIR_225
chr1	31942547	31946492	BIDIR_226
chr1	31954515	31956354	BIDIR_227
chr1	32012930	32014967	BIDIR_228
chr1	32072381	32075565	BIDIR_229
chr1	32178750	32181876	BIDIR_230
chr1	32221583	32226491	BIDIR_231
chr1	32226957	32236361	BIDIR_232
chr1	32238770	32247221	BIDIR_233
chr1	32321415	32325911	BIDIR_234
chr1	32332266	32335410	BIDIR_235
chr1	32357465	32366149	BIDIR_236
chr1	32394441	32396780	BIDIR_237
chr1	32610529	32613138	BIDIR_238
chr1	32650282	32651943	BIDIR_239
chr1	32679816	32686735	BIDIR_240
chr1	32815424	32820187	BIDIR_241
chr1	33121795	33130802	BIDIR_242
chr1	33253994	33256491	BIDIR_243
chr1	35264600	35270372	BIDIR_244
chr1	35425022	35433491	BIDIR_245
chr1	35557403	35559123	BIDIR_246
chr1	35590828	35599824	BIDIR_247
chr1	35641526	35643571	BIDIR_248
chr1	35717484	35719185	BIDIR_249
chr1	35807867	35811435	BIDIR_250
chr1	35927110	35933952	BIDIR_251
chr1	36093098	36097378	BIDIR_252
chr1	36147822	36151774	BIDIR_253
chr1	36156159	36158977	BIDIR_254
chr1	36223493	36226820	BIDIR_255
chr1	36319904	36324154	BIDIR_256
chr1	36373658	36374810	BIDIR_257
chr1	36385924	36387280	BIDIR_258
chr1	36462888	36466323	BIDIR_259
chr1	37468059	37475835	BIDIR_260
chr1	37479021	37482397	BIDIR_261
chr1	37483249	37487651	BIDIR_262
chr1	37689518	37693633	BIDIR_263
chr1	37859592	37861193	BIDIR_264
chr1	38858660	38862489	BIDIR_265
chr1	38885095	38885806	BIDIR_266
chr1	38923187	38927755	BIDIR_267
chr1	39026294	39028654	BIDIR_268
chr1	39103704	39109926	BIDIR_269
chr1	39178069	39180943	BIDIR_270
chr1	39407108	39411786	BIDIR_271
chr1	39757275	39764119	BIDIR_272
chr1	39883511	39884248	BIDIR_273
chr1	40040064	40042542	BIDIR_274
chr1	40068291	40077007	BIDIR_275
chr1	40097356	40097858	BIDIR_276
chr1	40253482	40259317	BIDIR_277
chr1	40300170	40300806	BIDIR_278
chr1	40495894	40496792	BIDIR_279
chr1	40529572	40532666	BIDIR_280
chr1	40691101	40693539	BIDIR_281
chr1	40977281	40981801	BIDIR_282
chr1	42334732	42340585	BIDIR_283
chr1	42455441	42459108	BIDIR_284
chr1	42499991	42502437	BIDIR_285
chr1	42657772	42660900	BIDIR_286
chr1	42678983	42683685	BIDIR_287
chr1	42767248	42768430	BIDIR_288
chr1	42816811	42818833	BIDIR_289
chr1	42834545	42839045	BIDIR_290
chr1	42922352	42928396	BIDIR_291
chr1	42938689	42944391	BIDIR_292
chr1	42958868	42968578	BIDIR_293
chr1	43172329	43173895	BIDIR_294
chr1	43206106	43210566	BIDIR_295
chr1	43368151	43369331	BIDIR_296
chr1	43377937	43383217	BIDIR_297
chr1	43446906	43453989	BIDIR_298
chr1	43703471	43710110	BIDIR_299
chr1	43974176	43981631	BIDIR_300
chr1	44028712	44037219	BIDIR_301
chr1	44651724	44654310	BIDIR_302
chr1	44674608	44675613	BIDIR_303
chr1	44720497	44724923	BIDIR_304
chr1	44729310	44732085	BIDIR_305
chr1	44738883	44741116	BIDIR_306
chr1	44774058	44777081	BIDIR_307
chr1	44778998	44788170	BIDIR_308
chr1	44799934	44801914	BIDIR_309
chr1	44804292	44813497	BIDIR_310
chr1	44817680	44822006	BIDIR_311
chr1	45014858	45017938	BIDIR_312
chr1	45114166	45115620	BIDIR_313
chr1	45303909	45304923	BIDIR_314
chr1	45326894	45330464	BIDIR_315
chr1	45500073	45500299	BIDIR_316
chr1	45521100	45526361	BIDIR_317
chr1	45550782	45552386	BIDIR_318
chr1	45618576	45621510	BIDIR_319
chr1	45686533	45688180	BIDIR_320
chr1	45749877	45752360	BIDIR_321
chr1	45802630	45805056	BIDIR_322
chr1	46131636	46135244	BIDIR_323
chr1	46182966	46188958	BIDIR_324
chr1	46195459	46201523	BIDIR_325
chr1	46247687	46248643	BIDIR_326
chr1	46259039	46263175	BIDIR_327
chr1	46303366	46304923	BIDIR_328
chr1	46339069	46343076	BIDIR_329
chr1	46604268	46607779	BIDIR_330
chr1	46671853	46675315	BIDIR_331
chr1	47179249	47181167	BIDIR_332
chr1	47314147	47315580	BIDIR_333
chr1	47332601	47336941	BIDIR_334
chr1	47436016	47440974	BIDIR_335
chr1	48472208	48472727	BIDIR_336
chr1	48877581	48879737	BIDIR_337
chr1	50959271	50960933	BIDIR_338
chr1	50968694	50973252	BIDIR_339
chr1	50975519	50979773	BIDIR_340
chr1	51621752	51624982	BIDIR_341
chr1	51728137	51731947	BIDIR_342
chr1	51878937	51879902	BIDIR_343
chr1	52006131	52008377	BIDIR_344
chr1	52050917	52056171	BIDIR_345
chr1	52056184	52057184	BIDIR_346
chr1	52344385	52350592	BIDIR_347
chr1	52364637	52369395	BIDIR_348
chr1	52401993	52408315	BIDIR_349
chr1	52552138	52557827	BIDIR_350
chr1	52697941	52699020	BIDIR_351
chr1	52772299	52774507	BIDIR_352
chr1	52892821	52897169	BIDIR_353
chr1	53144282	53146796	BIDIR_354
chr1	53196823	53198237	BIDIR_355
chr1	53210771	53217623	BIDIR_356
chr1	53219889	53222582	BIDIR_357
chr1	53238609	53246957	BIDIR_358
chr1	53324732	53328866	BIDIR_359
chr1	53946349	53947831	BIDIR_360
chr1	54052293	54053573	BIDIR_361
chr1	54053607	54054541	BIDIR_362
chr1	54199595	54200101	BIDIR_363
chr1	54222404	54228458	BIDIR_364
chr1	54236442	54238766	BIDIR_365
chr1	54488165	54489229	BIDIR_366
chr1	54887195	54888566	BIDIR_367
chr1	55064803	55066358	BIDIR_368
chr1	55215100	55215364	BIDIR_369
chr1	55215407	55216937	BIDIR_370
chr1	55428644	55431339	BIDIR_371
chr1	56644020	56646065	BIDIR_372
chr1	58784047	58787088	BIDIR_373
chr1	58813328	58821044	BIDIR_374
chr1	59295961	59298862	BIDIR_375
chr1	61057195	61058064	BIDIR_376
chr1	61132368	61135662	BIDIR_377
chr1	61244370	61253518	BIDIR_378
chr1	61449874	61452854	BIDIR_379
chr1	61724865	61725701	BIDIR_380
chr1	61742479	61745523	BIDIR_381
chr1	62078720	62078856	BIDIR_382
chr1	62436303	62438509	BIDIR_383
chr1	62448761	62457889	BIDIR_384
chr1	62597519	62598601	BIDIR_385
chr1	62601676	62610950	BIDIR_386
chr1	62687392	62688623	BIDIR_387
chr1	62784105	62785661	BIDIR_388
chr1	63322401	63324441	BIDIR_389
chr1	63367626	63369822	BIDIR_390
chr1	63523273	63524586	BIDIR_391
chr1	63589350	63596838	BIDIR_392
chr1	63704082	63706479	BIDIR_393
chr1	63772618	63774878	BIDIR_394
chr1	65065918	65068906	BIDIR_395
chr1	65226660	65230514	BIDIR_396
chr1	66175477	66179799	BIDIR_397
chr1	66181397	66186299	BIDIR_398
chr1	66261896	66265048	BIDIR_399
chr1	66269832	66275706	BIDIR_400
chr1	66290695	66293637	BIDIR_401
chr1	66924894	66928104	BIDIR_402
chr1	67052352	67054323	BIDIR_403
chr1	67341716	67347572	BIDIR_404
chr1	67430402	67431699	BIDIR_405
chr1	67747791	67750379	BIDIR_406
chr1	67831111	67835803	BIDIR_407
chr1	68161429	68167193	BIDIR_408
chr1	68496675	68499157	BIDIR_409
chr1	70139777	70148949	BIDIR_410
chr1	70205579	70207183	BIDIR_411
chr1	70254266	70257245	BIDIR_412
chr1	70354810	70356768	BIDIR_413
chr1	70411217	70412115	BIDIR_414
chr1	71081323	71082417	BIDIR_415
chr1	74730050	74735311	BIDIR_416
chr1	75376552	75379110	BIDIR_417
chr1	75724346	75726616	BIDIR_418
chr1	75738989	75747347	BIDIR_419
chr1	76700058	76700945	BIDIR_420
chr1	77129076	77129404	BIDIR_421
chr1	77218554	77219430	BIDIR_422
chr1	77682017	77686106	BIDIR_423
chr1	77810025	77815187	BIDIR_424
chr1	77977921	77983051	BIDIR_425
chr1	78002534	78008502	BIDIR_426
chr1	84077974	84080964	BIDIR_427
chr1	84494658	84502046	BIDIR_428
chr1	84506385	84508489	BIDIR_429
chr1	84572176	84574859	BIDIR_430
chr1	84690468	84692232	BIDIR_431
chr1	85201016	85204584	BIDIR_432
chr1	85276357	85277875	BIDIR_433
chr1	85629208	85630485	BIDIR_434
chr1	85708433	85709291	BIDIR_435
chr1	86396218	86396986	BIDIR_436
chr1	86704569	86707267	BIDIR_437
chr1	86914634	86915258	BIDIR_438
chr1	87327369	87329373	BIDIR_439
chr1	88683850	88687001	BIDIR_440
chr1	88847210	88848825	BIDIR_441
chr1	88890757	88894612	BIDIR_442
chr1	88992960	88995452	BIDIR_443
chr1	89522820	89527608	BIDIR_444
chr1	89632518	89632894	BIDIR_445
chr1	89815130	89824801	BIDIR_446
chr1	89942145	89950276	BIDIR_447
chr1	89995094	89997256	BIDIR_448
chr1	91020895	91022603	BIDIR_449
chr1	91500297	91504188	BIDIR_450
chr1	92080344	92082098	BIDIR_451
chr1	92241139	92250487	BIDIR_452
chr1	92298707	92299009	BIDIR_453
chr1	92299058	92300028	BIDIR_454
chr1	92921786	92923766	BIDIR_455
chr1	92949044	92951760	BIDIR_456
chr1	92959782	92963986	BIDIR_457
chr1	93079234	93080632	BIDIR_458
chr1	93142841	93149741	BIDIR_459
chr1	93161425	93164399	BIDIR_460
chr1	93179357	93182831	BIDIR_461
chr1	93262111	93268587	BIDIR_462
chr1	93345906	93346326	BIDIR_463
chr1	93555980	93561740	BIDIR_464
chr1	93615716	93618496	BIDIR_465
chr1	93659451	93665245	BIDIR_466
chr1	93679521	93682395	BIDIR_467
chr1	93690081	93693535	BIDIR_468
chr1	93697401	93704827	BIDIR_469
chr1	93779379	93780929	BIDIR_470
chr1	93845095	93848903	BIDIR_471
chr1	93877976	93879929	BIDIR_472
chr1	93904384	93910354	BIDIR_473
chr1	93962693	93965981	BIDIR_474
chr1	94066226	94072098	BIDIR_475
chr1	94418376	94419744	BIDIR_476
chr1	94820356	94822198	BIDIR_477
chr1	94927223	94928027	BIDIR_478
chr1	97544762	97546982	BIDIR_479
chr1	98044580	98046062	BIDIR_480
chr1	98661720	98664238	BIDIR_481
chr1	99849470	99851354	BIDIR_482
chr1	99969184	99972009	BIDIR_483
chr1	100034002	100040646	BIDIR_484
chr1	100083373	100083569	BIDIR_485
chr1	100132930	100134329	BIDIR_486
chr1	100266157	100267371	BIDIR_487
chr1	100351495	100354631	BIDIR_488
chr1	100894575	100898811	BIDIR_489
chr1	101025390	101025806	BIDIR_490
chr1	101025845	101027947	BIDIR_491
chr1	103525698	103528342	BIDIR_492
chr1	107680023	107684537	BIDIR_493
chr1	108198583	108202224	BIDIR_494
chr1	108229510	108234784	BIDIR_495
chr1	108459717	108466275	BIDIR_496
chr1	108560099	108561341	BIDIR_497
chr1	108660734	108662776	BIDIR_498
chr1	108692309	108693793	BIDIR_499
chr1	108746673	108749223	BIDIR_500
chr1	108992364	108992876	BIDIR_501
chr1	109076003	109077401	BIDIR_502
chr1	109090763	109094387	BIDIR_503
chr1	109180688	109183774	BIDIR_504
chr1	109213892	109215334	BIDIR_505
chr1	109273920	109278140	BIDIR_506
chr1	109283168	109285208	BIDIR_507
chr1	109426448	109436295	BIDIR_508
chr1	109545257	109550006	BIDIR_509
chr1	109618686	109623558	BIDIR_510
chr1	109823739	109824702	BIDIR_511
chr1	109909838	109914580	BIDIR_512
chr1	109958767	109961262	BIDIR_513
chr1	110056914	110062824	BIDIR_514
chr1	110336397	110342112	BIDIR_515
chr1	110358738	110362850	BIDIR_516
chr1	110391082	110395987	BIDIR_517
chr1	110406306	110408624	BIDIR_518
chr1	110962950	110965743	BIDIR_519
chr1	111139138	111143136	BIDIR_520
chr1	111449463	111449897	BIDIR_521
chr1	111619434	111620398	BIDIR_522
chr1	111721279	111721667	BIDIR_523
chr1	111737503	111740582	BIDIR_524
chr1	111755651	111756844	BIDIR_525
chr1	112394476	112399785	BIDIR_526
chr1	112461705	112461833	BIDIR_527
chr1	112618886	112622325	BIDIR_528
chr1	112698308	112703184	BIDIR_529
chr1	112707403	112709993	BIDIR_530
chr1	112923349	112925997	BIDIR_531
chr1	112954891	112956353	BIDIR_532
chr1	112956414	112959730	BIDIR_533
chr1	113387675	113391142	BIDIR_534
chr1	113759236	113761462	BIDIR_535
chr1	113904618	113906842	BIDIR_536
chr1	113929323	113931383	BIDIR_537
chr1	114581615	114583434	BIDIR_538
chr1	114758050	114758724	BIDIR_539
chr1	115641869	115644845	BIDIR_540
chr1	115699119	115700889	BIDIR_541
chr1	115975218	115977260	BIDIR_542
chr1	116418622	116419212	BIDIR_543
chr1	116641987	116643921	BIDIR_544
chr1	116667755	116668572	BIDIR_545
chr1	117059490	117061423	BIDIR_546
chr1	117109274	117111059	BIDIR_547
chr1	117121749	117122295	BIDIR_548
chr1	117363217	117369238	BIDIR_549
chr1	117776821	117778697	BIDIR_550
chr1	117928471	117931184	BIDIR_551
chr1	119055097	119058797	BIDIR_552
chr1	119140395	119142197	BIDIR_553
chr1	120068103	120070115	BIDIR_554
chr1	120340482	120342678	BIDIR_555
chr1	120354112	120356697	BIDIR_556
chr1	120410755	120417320	BIDIR_557
chr1	120430297	120434109	BIDIR_558
chr1	120467117	120472141	BIDIR_559
chr1	120555943	120560027	BIDIR_560
chr1	120571058	120571176	BIDIR_561
chr1	120841859	120847328	BIDIR_562
chr1	120850985	120852506	BIDIR_563
chr1	120912566	120917570	BIDIR_564
chr1	120951633	120955285	BIDIR_565
chr1	120985614	120985768	BIDIR_566
chr1	121115951	121118423	BIDIR_567
chr1	121182266	121189760	BIDIR_568
chr1	121519111	121521655	BIDIR_569
chr1	143799224	143800161	BIDIR_570
chr1	143901628	143905670	BIDIR_571
chr1	143969673	143977374	BIDIR_572
chr1	144411052	144419730	BIDIR_573
chr1	144459464	144465366	BIDIR_574
chr1	144484897	144485487	BIDIR_575
chr1	144522707	144524928	BIDIR_576
chr1	144544418	144548092	BIDIR_577
chr1	144551943	144552871	BIDIR_578
chr1	144559393	144561769	BIDIR_579
chr1	144566882	144570626	BIDIR_580
chr1	144644345	144650959	BIDIR_581
chr1	145092244	145099971	BIDIR_582
chr1	145156990	145157735	BIDIR_583
chr1	145168003	145169031	BIDIR_584
chr1	145212754	145218304	BIDIR_585
chr1	145279583	145288529	BIDIR_586
chr1	145425122	145425769	BIDIR_587
chr1	145459465	145467136	BIDIR_588
chr1	145607959	145610471	BIDIR_589
chr1	145823249	145825685	BIDIR_590
chr1	145845296	145852277	BIDIR_591
chr1	145859081	145860086	BIDIR_592
chr1	145891678	145893132	BIDIR_593
chr1	145926896	145927536	BIDIR_594
chr1	145932976	145933868	BIDIR_595
chr1	146049057	146053879	BIDIR_596
chr1	146058164	146059434	BIDIR_597
chr1	146227370	146231334	BIDIR_598
chr1	146297290	146305508	BIDIR_599
chr1	146471358	146474068	BIDIR_600
chr1	146937830	146941868	BIDIR_601
chr1	147172470	147175140	BIDIR_602
chr1	147203119	147207143	BIDIR_603
chr1	147224911	147228567	BIDIR_604
chr1	147241592	147246770	BIDIR_605
chr1	147622402	147630026	BIDIR_606
chr1	147928373	147930863	BIDIR_607
chr1	148032597	148040337	BIDIR_608
chr1	148150363	148152814	BIDIR_609
chr1	148262442	148269981	BIDIR_610
chr1	148277411	148283210	BIDIR_611
chr1	148302793	148304516	BIDIR_612
chr1	148388281	148390806	BIDIR_613
chr1	148398586	148402482	BIDIR_614
chr1	148456814	148462104	BIDIR_615
chr1	148521068	148530020	BIDIR_616
chr1	148678144	148682076	BIDIR_617
chr1	148748073	148756291	BIDIR_618
chr1	148951147	148955097	BIDIR_619
chr1	149103215	149104529	BIDIR_620
chr1	149123812	149124518	BIDIR_621
chr1	149175889	149178054	BIDIR_622
chr1	149200466	149201146	BIDIR_623
chr1	149558022	149559553	BIDIR_624
chr1	149607033	149611683	BIDIR_625
chr1	149646186	149649802	BIDIR_626
chr1	149707843	149708830	BIDIR_627
chr1	149810365	149813493	BIDIR_628
chr1	149882794	149890293	BIDIR_629
chr1	149902128	149904510	BIDIR_630
chr1	149927803	149929108	BIDIR_631
chr1	149935997	149939625	BIDIR_632
chr1	150010726	150011828	BIDIR_633
chr1	150210831	150214511	BIDIR_634
chr1	150230978	150238013	BIDIR_635
chr1	150280312	150283685	BIDIR_636
chr1	150293841	150295833	BIDIR_637
chr1	150320078	150323101	BIDIR_638
chr1	150363067	150369642	BIDIR_639
chr1	150558894	150563322	BIDIR_640
chr1	150579738	150580507	BIDIR_641
chr1	150629496	150638694	BIDIR_642
chr1	150720895	150730534	BIDIR_643
chr1	150876599	150877395	BIDIR_644
chr1	150926262	150928024	BIDIR_645
chr1	150950644	150955164	BIDIR_646
chr1	150964737	150965172	BIDIR_647
chr1	150992235	150999031	BIDIR_648
chr1	151003217	151008393	BIDIR_649
chr1	151008448	151010954	BIDIR_650
chr1	151056367	151059649	BIDIR_651
chr1	151068497	151073060	BIDIR_652
chr1	151165302	151165902	BIDIR_653
chr1	151167580	151172392	BIDIR_654
chr1	151189721	151198551	BIDIR_655
chr1	151280993	151281929	BIDIR_656
chr1	151327081	151328947	BIDIR_657
chr1	151347009	151348773	BIDIR_658
chr1	151398559	151404430	BIDIR_659
chr1	151457988	151460368	BIDIR_660
chr1	151511386	151512814	BIDIR_661
chr1	151909511	151910713	BIDIR_662
chr1	151968281	151971383	BIDIR_663
chr1	152032788	152037674	BIDIR_664
chr1	152043489	152048914	BIDIR_665
chr1	152188936	152190430	BIDIR_666
chr1	152298893	152308361	BIDIR_667
chr1	153565128	153569099	BIDIR_668
chr1	153611107	153613137	BIDIR_669
chr1	153628433	153636341	BIDIR_670
chr1	153658025	153665549	BIDIR_671
chr1	153671028	153671733	BIDIR_672
chr1	153726653	153729611	BIDIR_673
chr1	153795905	153796699	BIDIR_674
chr1	153922972	153927486	BIDIR_675
chr1	153944938	153948889	BIDIR_676
chr1	153970862	153978395	BIDIR_677
chr1	153987976	153997406	BIDIR_678
chr1	154010655	154013579	BIDIR_679
chr1	154027916	154031334	BIDIR_680
chr1	154181473	154183827	BIDIR_681
chr1	154219401	154224809	BIDIR_682
chr1	154325217	154329234	BIDIR_683
chr1	154403714	154409052	BIDIR_684
chr1	154418145	154424003	BIDIR_685
chr1	154547540	154548754	BIDIR_686
chr1	154553608	154556448	BIDIR_687
chr1	154558662	154565321	BIDIR_688
chr1	154626939	154629083	BIDIR_689
chr1	154935276	154937844	BIDIR_690
chr1	154961306	154963780	BIDIR_691
chr1	154974376	154983343	BIDIR_692
chr1	155016763	155019715	BIDIR_693
chr1	155051315	155054035	BIDIR_694
chr1	155124529	155128903	BIDIR_695
chr1	155172454	155175486	BIDIR_696
chr1	155184157	155187489	BIDIR_697
chr1	155192915	155195587	BIDIR_698
chr1	155227032	155235665	BIDIR_699
chr1	155243741	155245526	BIDIR_700
chr1	155285724	155292860	BIDIR_701
chr1	155331118	155335267	BIDIR_702
chr1	155433179	155435345	BIDIR_703
chr1	155686996	155689032	BIDIR_704
chr1	155689090	155689276	BIDIR_705
chr1	155757072	155758146	BIDIR_706
chr1	155934413	155943980	BIDIR_707
chr1	155977026	155985252	BIDIR_708
chr1	156053798	156056227	BIDIR_709
chr1	156103650	156111044	BIDIR_710
chr1	156113660	156116752	BIDIR_711
chr1	156190617	156194959	BIDIR_712
chr1	156211813	156215631	BIDIR_713
chr1	156238432	156248232	BIDIR_714
chr1	156289683	156296554	BIDIR_715
chr1	156336757	156341817	BIDIR_716
chr1	156456669	156458524	BIDIR_717
chr1	156500775	156506338	BIDIR_718
chr1	156591775	156596823	BIDIR_719
chr1	156601487	156605096	BIDIR_720
chr1	156659528	156662217	BIDIR_721
chr1	156728464	156728766	BIDIR_722
chr1	156734484	156740120	BIDIR_723
chr1	156762971	156768604	BIDIR_724
chr1	156804891	156807593	BIDIR_725
chr1	157044840	157047565	BIDIR_726
chr1	157128361	157128981	BIDIR_727
chr1	157138591	157140868	BIDIR_728
chr1	159921857	159925876	BIDIR_729
chr1	160030932	160032470	BIDIR_730
chr1	160034672	160042258	BIDIR_731
chr1	160261369	160266643	BIDIR_732
chr1	160317264	160319676	BIDIR_733
chr1	160342272	160344056	BIDIR_734
chr1	161021152	161023638	BIDIR_735
chr1	161044551	161046945	BIDIR_736
chr1	161098360	161102332	BIDIR_737
chr1	161132688	161135149	BIDIR_738
chr1	161150751	161156443	BIDIR_739
chr1	161168544	161173896	BIDIR_740
chr1	161177968	161178312	BIDIR_741
chr1	161201508	161205350	BIDIR_742
chr1	161313612	161317465	BIDIR_743
chr1	161361577	161367883	BIDIR_744
chr1	161388406	161390969	BIDIR_745
chr1	161398367	161404921	BIDIR_746
chr1	161421809	161422279	BIDIR_747
chr1	161455330	161458965	BIDIR_748
chr1	161462740	161466351	BIDIR_749
chr1	161470121	161471414	BIDIR_750
chr1	161524539	161526623	BIDIR_751
chr1	161530176	161531610	BIDIR_752
chr1	161611988	161613263	BIDIR_753
chr1	161724847	161730895	BIDIR_754
chr1	161749785	161752019	BIDIR_755
chr1	162497173	162499957	BIDIR_756
chr1	162561439	162562225	BIDIR_757
chr1	162790701	162792825	BIDIR_758
chr1	163321953	163323227	BIDIR_759
chr1	164558055	164560253	BIDIR_760
chr1	164747599	164750299	BIDIR_761
chr1	165627529	165634541	BIDIR_762
chr1	165698021	165698663	BIDIR_763
chr1	165698749	165699649	BIDIR_764
chr1	165768928	165771158	BIDIR_765
chr1	165827677	165832395	BIDIR_766
chr1	166837485	166842276	BIDIR_767
chr1	167217777	167225424	BIDIR_768
chr1	167426813	167434465	BIDIR_769
chr1	167815782	167824838	BIDIR_770
chr1	167924489	167929459	BIDIR_771
chr1	167935378	167939794	BIDIR_772
chr1	168055360	168059228	BIDIR_773
chr1	168177938	168180373	BIDIR_774
chr1	168224392	168226453	BIDIR_775
chr1	168243730	168247430	BIDIR_776
chr1	169059777	169061021	BIDIR_777
chr1	169104947	169108049	BIDIR_778
chr1	169108990	169114466	BIDIR_779
chr1	169128150	169137288	BIDIR_780
chr1	169367878	169370084	BIDIR_781
chr1	169484826	169486993	BIDIR_782
chr1	169794549	169796871	BIDIR_783
chr1	169893403	169895458	BIDIR_784
chr1	170530949	170534697	BIDIR_785
chr1	171269961	171273023	BIDIR_786
chr1	171484559	171488705	BIDIR_787
chr1	171742065	171747576	BIDIR_788
chr1	171780549	171782815	BIDIR_789
chr1	172320827	172326531	BIDIR_790
chr1	172351042	172354382	BIDIR_791
chr1	172358083	172364761	BIDIR_792
chr1	172398459	172402133	BIDIR_793
chr1	172448838	172455026	BIDIR_794
chr1	172532348	172536280	BIDIR_795
chr1	173476533	173480214	BIDIR_796
chr1	173799406	173799692	BIDIR_797
chr1	173824289	173824639	BIDIR_798
chr1	173824672	173827648	BIDIR_799
chr1	174022474	174023607	BIDIR_800
chr1	174239016	174242020	BIDIR_801
chr1	174842262	174845384	BIDIR_802
chr1	174995308	174999434	BIDIR_803
chr1	175023455	175023994	BIDIR_804
chr1	176205762	176213205	BIDIR_805
chr1	177208580	177212010	BIDIR_806
chr1	178038007	178039349	BIDIR_807
chr1	178092555	178095553	BIDIR_808
chr1	178541994	178546475	BIDIR_809
chr1	178725146	178728778	BIDIR_810
chr1	179024475	179030295	BIDIR_811
chr1	179078236	179082069	BIDIR_812
chr1	179095994	179098977	BIDIR_813
chr1	179229684	179230605	BIDIR_814
chr1	179365016	179368090	BIDIR_815
chr1	179882041	179885647	BIDIR_816
chr1	179953943	179957269	BIDIR_817
chr1	180154832	180155772	BIDIR_818
chr1	180229580	180234649	BIDIR_819
chr1	180268989	180274681	BIDIR_820
chr1	180278984	180282457	BIDIR_821
chr1	180502193	180504716	BIDIR_822
chr1	181087482	181089013	BIDIR_823
chr1	181095224	181101005	BIDIR_824
chr1	181134717	181136782	BIDIR_825
chr1	182391032	182392206	BIDIR_826
chr1	182395565	182400667	BIDIR_827
chr1	182789448	182791294	BIDIR_828
chr1	182839023	182841422	BIDIR_829
chr1	183020017	183024387	BIDIR_830
chr1	183135534	183141270	BIDIR_831
chr1	183469230	183473802	BIDIR_832
chr1	183636108	183636432	BIDIR_833
chr1	183699005	183701881	BIDIR_834
chr1	183927138	183932184	BIDIR_835
chr1	184051729	184053219	BIDIR_836
chr1	184387028	184388268	BIDIR_837
chr1	184754858	184755891	BIDIR_838
chr1	185114646	185117279	BIDIR_839
chr1	185155876	185158683	BIDIR_840
chr1	185315423	185323385	BIDIR_841
chr1	186374905	186377359	BIDIR_842
chr1	186492508	186494738	BIDIR_843
chr1	186618017	186619409	BIDIR_844
chr1	186680423	186687406	BIDIR_845
chr1	186715072	186717347	BIDIR_846
chr1	186847518	186852288	BIDIR_847
chr1	192807435	192809806	BIDIR_848
chr1	193057682	193061069	BIDIR_849
chr1	193083028	193086800	BIDIR_850
chr1	193087603	193097158	BIDIR_851
chr1	193103206	193106256	BIDIR_852
chr1	193121957	193123207	BIDIR_853
chr1	196584302	196585646	BIDIR_854
chr1	197200542	197203027	BIDIR_855
chr1	197774164	197775824	BIDIR_856
chr1	197900390	197904827	BIDIR_857
chr1	198156997	198162837	BIDIR_858
chr1	198929910	198930614	BIDIR_859
chr1	200036703	200040775	BIDIR_860
chr1	200041798	200046062	BIDIR_861
chr1	200301171	200302984	BIDIR_862
chr1	200363861	200364997	BIDIR_863
chr1	200370682	200374582	BIDIR_864
chr1	200410036	200411221	BIDIR_865
chr1	200669496	200672898	BIDIR_866
chr1	200738314	200740823	BIDIR_867
chr1	201113352	201115372	BIDIR_868
chr1	201396196	201397822	BIDIR_869
chr1	201468296	201469188	BIDIR_870
chr1	201479917	201482983	BIDIR_871
chr1	201506585	201507123	BIDIR_872
chr1	201507212	201508154	BIDIR_873
chr1	201712037	201715585	BIDIR_874
chr1	201749352	201756630	BIDIR_875
chr1	201780785	201781635	BIDIR_876
chr1	201791206	201793762	BIDIR_877
chr1	201888164	201890402	BIDIR_878
chr1	201893119	201899791	BIDIR_879
chr1	201951477	201956900	BIDIR_880
chr1	201978460	201978730	BIDIR_881
chr1	202010353	202011456	BIDIR_882
chr1	202016549	202023288	BIDIR_883
chr1	202033751	202035952	BIDIR_884
chr1	202046643	202048199	BIDIR_885
chr1	202055794	202064748	BIDIR_886
chr1	202105431	202108865	BIDIR_887
chr1	202112690	202114548	BIDIR_888
chr1	202128707	202138477	BIDIR_889
chr1	202379968	202382626	BIDIR_890
chr1	202599698	202607820	BIDIR_891
chr1	202809470	202812867	BIDIR_892
chr1	202871260	202879222	BIDIR_893
chr1	202887827	202889428	BIDIR_894
chr1	203006877	203008850	BIDIR_895
chr1	203326980	203328556	BIDIR_896
chr1	203795536	203798670	BIDIR_897
chr1	204331179	204332183	BIDIR_898
chr1	204377457	204379177	BIDIR_899
chr1	204385719	204387320	BIDIR_900
chr1	204438640	204442972	BIDIR_901
chr1	204490346	204495207	BIDIR_902
chr1	204504061	204507705	BIDIR_903
chr1	204515592	204517910	BIDIR_904
chr1	204684202	204685984	BIDIR_905
chr1	205074918	205081660	BIDIR_906
chr1	205121978	205123062	BIDIR_907
chr1	205315603	205319943	BIDIR_908
chr1	205350943	205351621	BIDIR_909
chr1	205629132	205632872	BIDIR_910
chr1	205748814	205750858	BIDIR_911
chr1	205813198	205818078	BIDIR_912
chr1	205831929	205836731	BIDIR_913
chr1	205933033	205935159	BIDIR_914
chr1	206199591	206206354	BIDIR_915
chr1	206634580	206636391	BIDIR_916
chr1	206722824	206726616	BIDIR_917
chr1	207049122	207053686	BIDIR_918
chr1	207320708	207323093	BIDIR_919
chr1	207737761	207739580	BIDIR_920
chr1	207752037	207754983	BIDIR_921
chr1	207795516	207802151	BIDIR_922
chr1	207848422	207848889	BIDIR_923
chr1	208202370	208204382	BIDIR_924
chr1	209778048	209786598	BIDIR_925
chr1	209827971	209829401	BIDIR_926
chr1	210328251	210331561	BIDIR_927
chr1	210371454	210378690	BIDIR_928
chr1	211253589	211261846	BIDIR_929
chr1	211381587	211385116	BIDIR_930
chr1	211416478	211419270	BIDIR_931
chr1	211514317	211515519	BIDIR_932
chr1	211576639	211581949	BIDIR_933
chr1	211675761	211677521	BIDIR_934
chr1	211731233	211736701	BIDIR_935
chr1	211828297	211834030	BIDIR_936
chr1	211927645	211929959	BIDIR_937
chr1	212035182	212037138	BIDIR_938
chr1	212050919	212052051	BIDIR_939
chr1	212285021	212289069	BIDIR_940
chr1	212309172	212311488	BIDIR_941
chr1	212361853	212363927	BIDIR_942
chr1	212432919	212434299	BIDIR_943
chr1	212557192	212559777	BIDIR_944
chr1	212566654	212569480	BIDIR_945
chr1	212790059	212791777	BIDIR_946
chr1	212791827	212793015	BIDIR_947
chr1	212857394	212859644	BIDIR_948
chr1	213015201	213016361	BIDIR_949
chr1	213051232	213052296	BIDIR_950
chr1	214551056	214553725	BIDIR_951
chr1	214603194	214604480	BIDIR_952
chr1	215566346	215570355	BIDIR_953
chr1	216600432	216601812	BIDIR_954
chr1	217631343	217632027	BIDIR_955
chr1	218284697	218286810	BIDIR_956
chr1	218337910	218345678	BIDIR_957
chr1	218379761	218382503	BIDIR_958
chr1	218459789	218462723	BIDIR_959
chr1	218479837	218483315	BIDIR_960
chr1	218497645	218502337	BIDIR_961
chr1	218584732	218589124	BIDIR_962
chr1	218673873	218677019	BIDIR_963
chr1	219173830	219174960	BIDIR_964
chr1	219554543	219556757	BIDIR_965
chr1	220045661	220047058	BIDIR_966
chr1	220117742	220117962	BIDIR_967
chr1	220118071	220118241	BIDIR_968
chr1	220143329	220153255	BIDIR_969
chr1	220252057	220255077	BIDIR_970
chr1	220271189	220273222	BIDIR_971
chr1	220879158	220880140	BIDIR_972
chr1	221742176	221743892	BIDIR_973
chr1	222464991	222466532	BIDIR_974
chr1	222545400	222548465	BIDIR_975
chr1	222589715	222591517	BIDIR_976
chr1	222618096	222618692	BIDIR_977
chr1	222643199	222646335	BIDIR_978
chr1	222710767	222712491	BIDIR_979
chr1	222712552	222715762	BIDIR_980
chr1	222814377	222816534	BIDIR_981
chr1	223699638	223701592	BIDIR_982
chr1	223711546	223717334	BIDIR_983
chr1	223845972	223847770	BIDIR_984
chr1	223991882	223992644	BIDIR_985
chr1	223992729	223995761	BIDIR_986
chr1	224018043	224022325	BIDIR_987
chr1	224030630	224037563	BIDIR_988
chr1	224114110	224116574	BIDIR_989
chr1	224181030	224186551	BIDIR_990
chr1	224224107	224231979	BIDIR_991
chr1	224329919	224331419	BIDIR_992
chr1	224340781	224341296	BIDIR_993
chr1	224434639	224437879	BIDIR_994
chr1	225386866	225394284	BIDIR_995
chr1	225428855	225430500	BIDIR_996
chr1	225653123	225656088	BIDIR_997
chr1	225777812	225779944	BIDIR_998
chr1	225813212	225815644	BIDIR_999
chr1	225881590	225887212	BIDIR_1000
chr1	225924340	225925573	BIDIR_1001
chr1	225999343	226000147	BIDIR_1002
chr1	226062715	226065943	BIDIR_1003
chr1	226082528	226085124	BIDIR_1004
chr1	226120950	226129327	BIDIR_1005
chr1	226186741	226187720	BIDIR_1006
chr1	226224163	226229957	BIDIR_1007
chr1	226307699	226310272	BIDIR_1008
chr1	226407521	226408893	BIDIR_1009
chr1	226701850	226705356	BIDIR_1010
chr1	226737357	226739951	BIDIR_1011
chr1	226938111	226940293	BIDIR_1012
chr1	226987544	226990275	BIDIR_1013
chr1	227318364	227320691	BIDIR_1014
chr1	227427823	227430648	BIDIR_1015
chr1	227563555	227565693	BIDIR_1016
chr1	228082659	228083023	BIDIR_1017
chr1	228096472	228101952	BIDIR_1018
chr1	228103325	228105764	BIDIR_1019
chr1	228109312	228116329	BIDIR_1020
chr1	228164972	228167895	BIDIR_1021
chr1	228201632	228204615	BIDIR_1022
chr1	228208043	228215861	BIDIR_1023
chr1	228406835	228407934	BIDIR_1024
chr1	228424363	228425325	BIDIR_1025
chr1	228457257	228462073	BIDIR_1026
chr1	228484255	228487953	BIDIR_1027
chr1	228647705	228650707	BIDIR_1028
chr1	229271061	229273823	BIDIR_1029
chr1	229317887	229321014	BIDIR_1030
chr1	229508077	229508341	BIDIR_1031
chr1	229508429	229509913	BIDIR_1032
chr1	229513603	229514571	BIDIR_1033
chr1	229626215	229627737	BIDIR_1034
chr1	230065713	230069583	BIDIR_1035
chr1	230867599	230869591	BIDIR_1036
chr1	230978861	230979345	BIDIR_1037
chr1	231219923	231223205	BIDIR_1038
chr1	231241211	231243875	BIDIR_1039
chr1	231337354	231341376	BIDIR_1040
chr1	231419716	231425044	BIDIR_1041
chr1	231528652	231530146	BIDIR_1042
chr1	231574880	231581250	BIDIR_1043
chr1	232630551	232631510	BIDIR_1044
chr1	232804891	232808241	BIDIR_1045
chr1	232946774	232952008	BIDIR_1046
chr1	232978793	232988075	BIDIR_1047
chr1	233110901	233115221	BIDIR_1048
chr1	233327723	233332671	BIDIR_1049
chr1	233359223	233361645	BIDIR_1050
chr1	233673060	233675136	BIDIR_1051
chr1	234108122	234111716	BIDIR_1052
chr1	234356032	234357840	BIDIR_1053
chr1	234368890	234376291	BIDIR_1054
chr1	234383292	234389190	BIDIR_1055
chr1	234478035	234481212	BIDIR_1056
chr1	234638796	234640622	BIDIR_1057
chr1	234722914	234726603	BIDIR_1058
chr1	234814794	234818850	BIDIR_1059
chr1	234952664	234957342	BIDIR_1060
chr1	234963999	234964900	BIDIR_1061
chr1	234974349	234981780	BIDIR_1062
chr1	234987052	234988353	BIDIR_1063
chr1	235066495	235069331	BIDIR_1064
chr1	235071939	235078356	BIDIR_1065
chr1	235079447	235084085	BIDIR_1066
chr1	235128837	235129825	BIDIR_1067
chr1	235160584	235162257	BIDIR_1068
chr1	235328179	235331913	BIDIR_1069
chr1	235367359	235369485	BIDIR_1070
chr1	235504452	235508494	BIDIR_1071
chr1	236208907	236215100	BIDIR_1072
chr1	236229062	236234038	BIDIR_1073
chr1	236281258	236281958	BIDIR_1074
chr1	236394724	236398956	BIDIR_1075
chr1	236502457	236503791	BIDIR_1076
chr1	236515122	236516324	BIDIR_1077
chr1	236521784	236524508	BIDIR_1078
chr1	239815614	239818374	BIDIR_1079
chr1	240312186	240315242	BIDIR_1080
chr1	240385909	240388537	BIDIR_1081
chr1	240490992	240494958	BIDIR_1082
chr1	240596317	240597699	BIDIR_1083
chr1	241519785	241520316	BIDIR_1084
chr1	241639639	241642080	BIDIR_1085
chr1	241847346	241849094	BIDIR_1086
chr1	242225030	242226802	BIDIR_1087
chr1	242232476	242241260	BIDIR_1088
chr1	242523533	242525208	BIDIR_1089
chr1	243253662	243256740	BIDIR_1090
chr1	243849595	243855497	BIDIR_1091
chr1	243943429	243947259	BIDIR_1092
chr1	244273102	244274636	BIDIR_1093
chr1	244450374	244453530	BIDIR_1094
chr1	244460011	244463282	BIDIR_1095
chr1	244845063	244852495	BIDIR_1096
chr1	244861949	244867096	BIDIR_1097
chr1	244968889	244976444	BIDIR_1098
chr1	246565077	246566261	BIDIR_1099
chr1	246566336	246568740	BIDIR_1100
chr1	246724115	246726784	BIDIR_1101
chr1	247104510	247105104	BIDIR_1102
chr1	247133493	247138367	BIDIR_1103
chr1	247167247	247173921	BIDIR_1104
chr1	247331113	247331867	BIDIR_1105
chr1	248825915	248828588	BIDIR_1106
chr1	248834805	248841255	BIDIR_1107
chr1	248849517	248850007	BIDIR_1108
chr1	248859085	248867412	BIDIR_1109
chr1	248871788	248874600	BIDIR_1110
chr1	248906234	248907664	BIDIR_1111
chr10	628563	633947	BIDIR_1112
chr10	682437	684227	BIDIR_1113
chr10	931705	933025	BIDIR_1114
chr10	984618	990373	BIDIR_1115
chr10	1056384	1058184	BIDIR_1116
chr10	3067547	3071305	BIDIR_1117
chr10	3090527	3093905	BIDIR_1118
chr10	3094569	3099659	BIDIR_1119
chr10	3106211	3110725	BIDIR_1120
chr10	3136805	3137726	BIDIR_1121
chr10	3781263	3787820	BIDIR_1122
chr10	3805552	3807045	BIDIR_1123
chr10	3886322	3888055	BIDIR_1124
chr10	4661219	4664305	BIDIR_1125
chr10	4669798	4672558	BIDIR_1126
chr10	4676736	4680354	BIDIR_1127
chr10	4826176	4828748	BIDIR_1128
chr10	4846997	4849121	BIDIR_1129
chr10	4938663	4944565	BIDIR_1130
chr10	4946499	4949094	BIDIR_1131
chr10	4954532	4963414	BIDIR_1132
chr10	4983282	4987775	BIDIR_1133
chr10	5018033	5022612	BIDIR_1134
chr10	5070106	5076716	BIDIR_1135
chr10	5078253	5083443	BIDIR_1136
chr10	5146720	5149657	BIDIR_1137
chr10	5196836	5198476	BIDIR_1138
chr10	5251649	5253437	BIDIR_1139
chr10	5283595	5285359	BIDIR_1140
chr10	5290304	5295511	BIDIR_1141
chr10	5359259	5362203	BIDIR_1142
chr10	5545387	5549705	BIDIR_1143
chr10	5605771	5611362	BIDIR_1144
chr10	5684837	5685551	BIDIR_1145
chr10	5692288	5694776	BIDIR_1146
chr10	5763740	5765222	BIDIR_1147
chr10	5812567	5817666	BIDIR_1148
chr10	5889571	5891325	BIDIR_1149
chr10	6152150	6152262	BIDIR_1150
chr10	6273842	6276513	BIDIR_1151
chr10	6278511	6282365	BIDIR_1152
chr10	6295644	6300117	BIDIR_1153
chr10	6396820	6402248	BIDIR_1154
chr10	6580146	6580646	BIDIR_1155
chr10	6722003	6722621	BIDIR_1156
chr10	6736776	6740497	BIDIR_1157
chr10	7746558	7752482	BIDIR_1158
chr10	7788103	7789511	BIDIR_1159
chr10	8366101	8367569	BIDIR_1160
chr10	11610903	11612954	BIDIR_1161
chr10	12043170	12044246	BIDIR_1162
chr10	12128077	12130996	BIDIR_1163
chr10	12195262	12196144	BIDIR_1164
chr10	12196187	12197837	BIDIR_1165
chr10	12653077	12653197	BIDIR_1166
chr10	13099661	13099989	BIDIR_1167
chr10	13221065	13222465	BIDIR_1168
chr10	13298810	13306845	BIDIR_1169
chr10	13347570	13353310	BIDIR_1170
chr10	13641052	13643705	BIDIR_1171
chr10	13765285	13766349	BIDIR_1172
chr10	14612035	14612599	BIDIR_1173
chr10	14617077	14617775	BIDIR_1174
chr10	14669752	14671732	BIDIR_1175
chr10	14741213	14743489	BIDIR_1176
chr10	14819029	14822253	BIDIR_1177
chr10	14838159	14839179	BIDIR_1178
chr10	14953038	14962485	BIDIR_1179
chr10	15096875	15097319	BIDIR_1180
chr10	15103110	15108428	BIDIR_1181
chr10	15111985	15117427	BIDIR_1182
chr10	15860105	15861533	BIDIR_1183
chr10	17200451	17202792	BIDIR_1184
chr10	17226411	17234914	BIDIR_1185
chr10	17615632	17618432	BIDIR_1186
chr10	17642074	17644506	BIDIR_1187
chr10	18650929	18653069	BIDIR_1188
chr10	18659238	18661128	BIDIR_1189
chr10	21173989	21178182	BIDIR_1190
chr10	21291455	21295444	BIDIR_1191
chr10	21315571	21316907	BIDIR_1192
chr10	21323368	21332493	BIDIR_1193
chr10	21335246	21335578	BIDIR_1194
chr10	21348268	21351410	BIDIR_1195
chr10	21362252	21365276	BIDIR_1196
chr10	21493008	21498127	BIDIR_1197
chr10	21743124	21752356	BIDIR_1198
chr10	22315262	22318912	BIDIR_1199
chr10	22340525	22342973	BIDIR_1200
chr10	24721261	24726602	BIDIR_1201
chr10	24901235	24902999	BIDIR_1202
chr10	24950810	24956994	BIDIR_1203
chr10	25016611	25019061	BIDIR_1204
chr10	26485836	26491366	BIDIR_1205
chr10	26696151	26699581	BIDIR_1206
chr10	26860313	26861464	BIDIR_1207
chr10	27154420	27159765	BIDIR_1208
chr10	27238811	27246877	BIDIR_1209
chr10	28532156	28536270	BIDIR_1210
chr10	28933354	28940663	BIDIR_1211
chr10	29317964	29319428	BIDIR_1212
chr10	29409533	29411137	BIDIR_1213
chr10	29497903	29498109	BIDIR_1214
chr10	29697479	29698519	BIDIR_1215
chr10	29734620	29737250	BIDIR_1216
chr10	30348608	30349338	BIDIR_1217
chr10	30422759	30424862	BIDIR_1218
chr10	30535049	30538964	BIDIR_1219
chr10	30583177	30585113	BIDIR_1220
chr10	30604980	30606707	BIDIR_1221
chr10	31316595	31324836	BIDIR_1222
chr10	31927970	31928876	BIDIR_1223
chr10	31936715	31938139	BIDIR_1224
chr10	32054907	32057102	BIDIR_1225
chr10	32342524	32350282	BIDIR_1226
chr10	32378769	32379856	BIDIR_1227
chr10	32446139	32449293	BIDIR_1228
chr10	32766462	32775767	BIDIR_1229
chr10	32800539	32805549	BIDIR_1230
chr10	32826110	32834516	BIDIR_1231
chr10	32845389	32850259	BIDIR_1232
chr10	32970534	32973266	BIDIR_1233
chr10	32980185	32986758	BIDIR_1234
chr10	33132988	33141140	BIDIR_1235
chr10	33196594	33197864	BIDIR_1236
chr10	33236056	33240434	BIDIR_1237
chr10	33255797	33259645	BIDIR_1238
chr10	33271973	33275081	BIDIR_1239
chr10	33290216	33292078	BIDIR_1240
chr10	33326599	33334905	BIDIR_1241
chr10	34400804	34406816	BIDIR_1242
chr10	34419449	34421181	BIDIR_1243
chr10	34424997	34428939	BIDIR_1244
chr10	34473002	34474916	BIDIR_1245
chr10	34490196	34494734	BIDIR_1246
chr10	34522433	34523291	BIDIR_1247
chr10	34523945	34528381	BIDIR_1248
chr10	34537824	34539144	BIDIR_1249
chr10	34814077	34818868	BIDIR_1250
chr10	35090614	35091051	BIDIR_1251
chr10	35126840	35128274	BIDIR_1252
chr10	35195089	35200003	BIDIR_1253
chr10	35641434	35647151	BIDIR_1254
chr10	36280361	36282655	BIDIR_1255
chr10	37094932	37096982	BIDIR_1256
chr10	37172833	37178927	BIDIR_1257
chr10	37184634	37190728	BIDIR_1258
chr10	37218902	37221882	BIDIR_1259
chr10	37224228	37227762	BIDIR_1260
chr10	37857279	37861358	BIDIR_1261
chr10	37974825	37977361	BIDIR_1262
chr10	38009694	38012681	BIDIR_1263
chr10	38094335	38096949	BIDIR_1264
chr10	38356379	38358751	BIDIR_1265
chr10	38379079	38386965	BIDIR_1266
chr10	38403148	38403276	BIDIR_1267
chr10	42552870	42553776	BIDIR_1268
chr10	42638047	42640073	BIDIR_1269
chr10	42779326	42784834	BIDIR_1270
chr10	43133650	43140102	BIDIR_1271
chr10	43192598	43195606	BIDIR_1272
chr10	43265297	43270902	BIDIR_1273
chr10	43335884	43338760	BIDIR_1274
chr10	43362625	43363100	BIDIR_1275
chr10	43391788	43400652	BIDIR_1276
chr10	43419711	43422547	BIDIR_1277
chr10	43430693	43438919	BIDIR_1278
chr10	43452311	43460465	BIDIR_1279
chr10	44959801	44960489	BIDIR_1280
chr10	44974090	44978852	BIDIR_1281
chr10	44990425	44998169	BIDIR_1282
chr10	45442233	45450005	BIDIR_1283
chr10	45672345	45678515	BIDIR_1284
chr10	45727042	45729054	BIDIR_1285
chr10	45827244	45828306	BIDIR_1286
chr10	45971720	45972428	BIDIR_1287
chr10	45972452	45974970	BIDIR_1288
chr10	45999872	46007610	BIDIR_1289
chr10	46282799	46284849	BIDIR_1290
chr10	46356215	46357426	BIDIR_1291
chr10	46375178	46382423	BIDIR_1292
chr10	46396242	46400299	BIDIR_1293
chr10	46565591	46569999	BIDIR_1294
chr10	46607213	46613729	BIDIR_1295
chr10	46633707	46636315	BIDIR_1296
chr10	47459114	47464176	BIDIR_1297
chr10	47478848	47485113	BIDIR_1298
chr10	47503191	47504669	BIDIR_1299
chr10	47552993	47561769	BIDIR_1300
chr10	47705353	47708221	BIDIR_1301
chr10	47773290	47774350	BIDIR_1302
chr10	47985171	47993229	BIDIR_1303
chr10	48442579	48447085	BIDIR_1304
chr10	49538796	49539538	BIDIR_1305
chr10	49941263	49942027	BIDIR_1306
chr10	49942032	49943622	BIDIR_1307
chr10	50067887	50069413	BIDIR_1308
chr10	50417341	50418777	BIDIR_1309
chr10	50623258	50628854	BIDIR_1310
chr10	50739687	50742827	BIDIR_1311
chr10	52222525	52226875	BIDIR_1312
chr10	52230370	52237986	BIDIR_1313
chr10	52240178	52247906	BIDIR_1314
chr10	52297195	52299505	BIDIR_1315
chr10	52308118	52309070	BIDIR_1316
chr10	52440825	52449219	BIDIR_1317
chr10	52471540	52474300	BIDIR_1318
chr10	56361273	56363512	BIDIR_1319
chr10	58267894	58271381	BIDIR_1320
chr10	58518307	58521445	BIDIR_1321
chr10	59906316	59909515	BIDIR_1322
chr10	60778330	60779908	BIDIR_1323
chr10	60964396	60965490	BIDIR_1324
chr10	60973890	60978668	BIDIR_1325
chr10	61001330	61002704	BIDIR_1326
chr10	61062077	61064046	BIDIR_1327
chr10	62802970	62808331	BIDIR_1328
chr10	62810300	62813690	BIDIR_1329
chr10	63154873	63159928	BIDIR_1330
chr10	63222356	63222826	BIDIR_1331
chr10	63261765	63269431	BIDIR_1332
chr10	63430574	63431830	BIDIR_1333
chr10	63465228	63467896	BIDIR_1334
chr10	63519850	63524456	BIDIR_1335
chr10	63629059	63632223	BIDIR_1336
chr10	67763732	67765383	BIDIR_1337
chr10	67811485	67820505	BIDIR_1338
chr10	67883976	67887191	BIDIR_1339
chr10	67918390	67922508	BIDIR_1340
chr10	68087710	68088794	BIDIR_1341
chr10	68330366	68336456	BIDIR_1342
chr10	68405832	68408547	BIDIR_1343
chr10	68471905	68472787	BIDIR_1344
chr10	68600024	68602842	BIDIR_1345
chr10	68719646	68723214	BIDIR_1346
chr10	68899772	68902432	BIDIR_1347
chr10	68952889	68958819	BIDIR_1348
chr10	69123054	69127344	BIDIR_1349
chr10	69178866	69181273	BIDIR_1350
chr10	69317115	69321883	BIDIR_1351
chr10	69437305	69440424	BIDIR_1352
chr10	69445978	69451874	BIDIR_1353
chr10	70051718	70054097	BIDIR_1354
chr10	70110437	70114095	BIDIR_1355
chr10	70129620	70133144	BIDIR_1356
chr10	70145500	70148307	BIDIR_1357
chr10	70170514	70173162	BIDIR_1358
chr10	70231865	70234053	BIDIR_1359
chr10	70476483	70480620	BIDIR_1360
chr10	70815947	70818833	BIDIR_1361
chr10	70822929	70826841	BIDIR_1362
chr10	70879860	70882490	BIDIR_1363
chr10	70888565	70889489	BIDIR_1364
chr10	71761201	71769465	BIDIR_1365
chr10	71851251	71852096	BIDIR_1366
chr10	71859667	71861340	BIDIR_1367
chr10	71885776	71890036	BIDIR_1368
chr10	71964117	71968778	BIDIR_1369
chr10	72166324	72174874	BIDIR_1370
chr10	72215628	72218211	BIDIR_1371
chr10	72243836	72249183	BIDIR_1372
chr10	72259370	72261885	BIDIR_1373
chr10	72271322	72279863	BIDIR_1374
chr10	72292847	72302030	BIDIR_1375
chr10	72315080	72322032	BIDIR_1376
chr10	72323918	72329047	BIDIR_1377
chr10	72353177	72360010	BIDIR_1378
chr10	72625745	72630444	BIDIR_1379
chr10	72637468	72639919	BIDIR_1380
chr10	72675675	72677471	BIDIR_1381
chr10	72686138	72688703	BIDIR_1382
chr10	72917617	72920199	BIDIR_1383
chr10	72947398	72948816	BIDIR_1384
chr10	73094296	73097602	BIDIR_1385
chr10	73125951	73126207	BIDIR_1386
chr10	73131828	73133883	BIDIR_1387
chr10	73168118	73171022	BIDIR_1388
chr10	73250178	73257336	BIDIR_1389
chr10	73358864	73359691	BIDIR_1390
chr10	73412784	73414666	BIDIR_1391
chr10	73495406	73496024	BIDIR_1392
chr10	73624945	73632785	BIDIR_1393
chr10	73675933	73677199	BIDIR_1394
chr10	73729236	73730514	BIDIR_1395
chr10	73730561	73732981	BIDIR_1396
chr10	73791627	73801399	BIDIR_1397
chr10	73801798	73801915	BIDIR_1398
chr10	73886882	73889383	BIDIR_1399
chr10	73906115	73909968	BIDIR_1400
chr10	73911100	73912076	BIDIR_1401
chr10	73997458	73999025	BIDIR_1402
chr10	74151184	74152598	BIDIR_1403
chr10	74175844	74179302	BIDIR_1404
chr10	74823091	74829586	BIDIR_1405
chr10	74897944	74900288	BIDIR_1406
chr10	75037249	75038317	BIDIR_1407
chr10	75110764	75114515	BIDIR_1408
chr10	75208126	75212455	BIDIR_1409
chr10	75400160	75401894	BIDIR_1410
chr10	75408982	75410700	BIDIR_1411
chr10	75425148	75433523	BIDIR_1412
chr10	76335746	76338658	BIDIR_1413
chr10	77163212	77165170	BIDIR_1414
chr10	77529389	77533551	BIDIR_1415
chr10	77564484	77565664	BIDIR_1416
chr10	77926811	77928733	BIDIR_1417
chr10	78029515	78030304	BIDIR_1418
chr10	78033759	78035227	BIDIR_1419
chr10	78963881	78966047	BIDIR_1420
chr10	78970747	78975095	BIDIR_1421
chr10	79070655	79073459	BIDIR_1422
chr10	79148897	79156359	BIDIR_1423
chr10	79824412	79829303	BIDIR_1424
chr10	79838442	79841357	BIDIR_1425
chr10	80078129	80081341	BIDIR_1426
chr10	80205418	80209543	BIDIR_1427
chr10	80247757	80249187	BIDIR_1428
chr10	80407857	80410689	BIDIR_1429
chr10	80454264	80455344	BIDIR_1430
chr10	80498304	80501234	BIDIR_1431
chr10	80504843	80508445	BIDIR_1432
chr10	80526238	80532954	BIDIR_1433
chr10	80535154	80537901	BIDIR_1434
chr10	84138395	84141720	BIDIR_1435
chr10	85640605	85643193	BIDIR_1436
chr10	86399745	86406625	BIDIR_1437
chr10	86932633	86938447	BIDIR_1438
chr10	86968481	86976775	BIDIR_1439
chr10	87093865	87098013	BIDIR_1440
chr10	87334049	87338651	BIDIR_1441
chr10	87340536	87345612	BIDIR_1442
chr10	87354698	87359906	BIDIR_1443
chr10	87503880	87504028	BIDIR_1444
chr10	87504465	87507383	BIDIR_1445
chr10	87817629	87818231	BIDIR_1446
chr10	87818312	87821342	BIDIR_1447
chr10	87845251	87848208	BIDIR_1448
chr10	87861289	87865738	BIDIR_1449
chr10	88384051	88387519	BIDIR_1450
chr10	88583023	88583325	BIDIR_1451
chr10	88879519	88886776	BIDIR_1452
chr10	88974441	88975355	BIDIR_1453
chr10	88989465	88993853	BIDIR_1454
chr10	89301509	89305249	BIDIR_1455
chr10	89327752	89327996	BIDIR_1456
chr10	89340968	89344619	BIDIR_1457
chr10	89413816	89417941	BIDIR_1458
chr10	89643466	89648322	BIDIR_1459
chr10	89699155	89702999	BIDIR_1460
chr10	90910024	90914174	BIDIR_1461
chr10	90929602	90931321	BIDIR_1462
chr10	91163011	91167433	BIDIR_1463
chr10	91409234	91413610	BIDIR_1464
chr10	91440784	91448824	BIDIR_1465
chr10	91486441	91488811	BIDIR_1466
chr10	91511759	91517083	BIDIR_1467
chr10	91584048	91591932	BIDIR_1468
chr10	91596431	91598141	BIDIR_1469
chr10	91633071	91633876	BIDIR_1470
chr10	91798425	91799907	BIDIR_1471
chr10	91806157	91810509	BIDIR_1472
chr10	91921997	91924423	BIDIR_1473
chr10	92114715	92115823	BIDIR_1474
chr10	92215750	92217012	BIDIR_1475
chr10	92289630	92291078	BIDIR_1476
chr10	92418660	92420552	BIDIR_1477
chr10	92572195	92574095	BIDIR_1478
chr10	92590739	92594559	BIDIR_1479
chr10	92642266	92648668	BIDIR_1480
chr10	92689954	92691830	BIDIR_1481
chr10	92696209	92701451	BIDIR_1482
chr10	93376500	93377694	BIDIR_1483
chr10	93434804	93439638	BIDIR_1484
chr10	93445417	93446543	BIDIR_1485
chr10	93458477	93467033	BIDIR_1486
chr10	93477030	93482436	BIDIR_1487
chr10	93566664	93568728	BIDIR_1488
chr10	93600964	93601744	BIDIR_1489
chr10	93993930	93995666	BIDIR_1490
chr10	94164515	94167827	BIDIR_1491
chr10	94501896	94504338	BIDIR_1492
chr10	95228830	95230422	BIDIR_1493
chr10	95907964	95909460	BIDIR_1494
chr10	96043582	96046384	BIDIR_1495
chr10	96059039	96062697	BIDIR_1496
chr10	96089481	96091555	BIDIR_1497
chr10	96129036	96132952	BIDIR_1498
chr10	96559942	96560674	BIDIR_1499
chr10	96585560	96591245	BIDIR_1500
chr10	96831568	96834903	BIDIR_1501
chr10	96995838	97000236	BIDIR_1502
chr10	97426057	97426190	BIDIR_1503
chr10	97433444	97435533	BIDIR_1504
chr10	97444853	97446130	BIDIR_1505
chr10	97457370	97458323	BIDIR_1506
chr10	97479393	97479959	BIDIR_1507
chr10	97497382	97499541	BIDIR_1508
chr10	97613237	97615867	BIDIR_1509
chr10	97673581	97681265	BIDIR_1510
chr10	97687241	97690530	BIDIR_1511
chr10	97707936	97717853	BIDIR_1512
chr10	97887975	97890529	BIDIR_1513
chr10	98446320	98448508	BIDIR_1514
chr10	99329098	99331278	BIDIR_1515
chr10	99393132	99396869	BIDIR_1516
chr10	99430872	99432185	BIDIR_1517
chr10	99620439	99624802	BIDIR_1518
chr10	99658423	99660660	BIDIR_1519
chr10	99732233	99737343	BIDIR_1520
chr10	99916922	99919330	BIDIR_1521
chr10	99958810	99963882	BIDIR_1522
chr10	100004198	100007238	BIDIR_1523
chr10	100019158	100021104	BIDIR_1524
chr10	100185207	100188297	BIDIR_1525
chr10	100229610	100233670	BIDIR_1526
chr10	100267638	100269043	BIDIR_1527
chr10	100286176	100287719	BIDIR_1528
chr10	100341344	100351090	BIDIR_1529
chr10	100370019	100377581	BIDIR_1530
chr10	100479396	100488092	BIDIR_1531
chr10	100528911	100530594	BIDIR_1532
chr10	100726420	100733945	BIDIR_1533
chr10	100912962	100915104	BIDIR_1534
chr10	100969104	100972528	BIDIR_1535
chr10	100987542	100988668	BIDIR_1536
chr10	100995855	101004774	BIDIR_1537
chr10	101006346	101009010	BIDIR_1538
chr10	101042170	101044409	BIDIR_1539
chr10	101068141	101071441	BIDIR_1540
chr10	101566590	101567495	BIDIR_1541
chr10	101588320	101590950	BIDIR_1542
chr10	101606328	101614998	BIDIR_1543
chr10	101817059	101819067	BIDIR_1544
chr10	102054941	102056689	BIDIR_1545
chr10	102119957	102120473	BIDIR_1546
chr10	102420242	102426030	BIDIR_1547
chr10	102448325	102452320	BIDIR_1548
chr10	102477045	102484117	BIDIR_1549
chr10	102713249	102715691	BIDIR_1550
chr10	102854209	102855765	BIDIR_1551
chr10	102914707	102918335	BIDIR_1552
chr10	103086383	103089649	BIDIR_1553
chr10	103192332	103198608	BIDIR_1554
chr10	103229841	103233332	BIDIR_1555
chr10	103238312	103245886	BIDIR_1556
chr10	103367975	103370805	BIDIR_1557
chr10	103387282	103392860	BIDIR_1558
chr10	103396625	103397953	BIDIR_1559
chr10	103581694	103588540	BIDIR_1560
chr10	103589798	103595294	BIDIR_1561
chr10	103756526	103760246	BIDIR_1562
chr10	103792177	103795419	BIDIR_1563
chr10	103889631	103891103	BIDIR_1564
chr10	103893441	103894821	BIDIR_1565
chr10	103907407	103909201	BIDIR_1566
chr10	103916190	103919712	BIDIR_1567
chr10	103964106	103968549	BIDIR_1568
chr10	104119741	104123369	BIDIR_1569
chr10	104267464	104270228	BIDIR_1570
chr10	104326279	104332297	BIDIR_1571
chr10	104335967	104339397	BIDIR_1572
chr10	105685844	105687230	BIDIR_1573
chr10	110006405	110010915	BIDIR_1574
chr10	110208837	110215237	BIDIR_1575
chr10	110304920	110305885	BIDIR_1576
chr10	110398170	110399743	BIDIR_1577
chr10	110409846	110411589	BIDIR_1578
chr10	110484373	110488364	BIDIR_1579
chr10	110497906	110498790	BIDIR_1580
chr10	110499491	110504611	BIDIR_1581
chr10	110567690	110569318	BIDIR_1582
chr10	110871794	110874762	BIDIR_1583
chr10	110919369	110920683	BIDIR_1584
chr10	110935949	110937255	BIDIR_1585
chr10	112183765	112185841	BIDIR_1586
chr10	112426423	112430337	BIDIR_1587
chr10	112446443	112449593	BIDIR_1588
chr10	112944786	112950246	BIDIR_1589
chr10	113058495	113062369	BIDIR_1590
chr10	113072034	113077570	BIDIR_1591
chr10	113853520	113857140	BIDIR_1592
chr10	114286050	114294590	BIDIR_1593
chr10	114526695	114527247	BIDIR_1594
chr10	114821779	114825301	BIDIR_1595
chr10	116849248	116851704	BIDIR_1596
chr10	117136448	117138270	BIDIR_1597
chr10	117363767	117368009	BIDIR_1598
chr10	117375440	117377944	BIDIR_1599
chr10	118045675	118048182	BIDIR_1600
chr10	118342324	118343485	BIDIR_1601
chr10	119029713	119037747	BIDIR_1602
chr10	119079913	119085651	BIDIR_1603
chr10	119137984	119139999	BIDIR_1604
chr10	119165306	119166312	BIDIR_1605
chr10	119178560	119187823	BIDIR_1606
chr10	119203563	119208346	BIDIR_1607
chr10	119594407	119599300	BIDIR_1608
chr10	119651369	119652789	BIDIR_1609
chr10	119726046	119727218	BIDIR_1610
chr10	119829150	119829597	BIDIR_1611
chr10	119872316	119875142	BIDIR_1612
chr10	119892729	119894139	BIDIR_1613
chr10	121925343	121928801	BIDIR_1614
chr10	121972523	121975217	BIDIR_1615
chr10	122062485	122065251	BIDIR_1616
chr10	122068189	122073325	BIDIR_1617
chr10	122101805	122106263	BIDIR_1618
chr10	122112185	122119779	BIDIR_1619
chr10	122307462	122313271	BIDIR_1620
chr10	122878641	122881894	BIDIR_1621
chr10	122979286	122983196	BIDIR_1622
chr10	123008912	123009966	BIDIR_1623
chr10	124151608	124154208	BIDIR_1624
chr10	124741504	124745006	BIDIR_1625
chr10	124791547	124793869	BIDIR_1626
chr10	124917063	124918813	BIDIR_1627
chr10	125156672	125165214	BIDIR_1628
chr10	125707423	125711931	BIDIR_1629
chr10	125718995	125719493	BIDIR_1630
chr10	125719514	125720560	BIDIR_1631
chr10	125819739	125819905	BIDIR_1632
chr10	125823268	125824053	BIDIR_1633
chr10	125851307	125860997	BIDIR_1634
chr10	125896534	125898088	BIDIR_1635
chr10	126022673	126026593	BIDIR_1636
chr10	126905408	126907982	BIDIR_1637
chr10	129467240	129467806	BIDIR_1638
chr10	130136374	130137900	BIDIR_1639
chr10	131963374	131967682	BIDIR_1640
chr10	131982013	131989476	BIDIR_1641
chr10	132062304	132068711	BIDIR_1642
chr10	132217863	132218853	BIDIR_1643
chr10	132304934	132311710	BIDIR_1644
chr10	132331056	132332754	BIDIR_1645
chr10	132389237	132398433	BIDIR_1646
chr10	132418573	132419734	BIDIR_1647
chr10	132431562	132436008	BIDIR_1648
chr10	132516200	132518630	BIDIR_1649
chr10	132537786	132537984	BIDIR_1650
chr10	132781019	132785341	BIDIR_1651
chr10	133256614	133263365	BIDIR_1652
chr10	133305913	133312337	BIDIR_1653
chr10	133373354	133374910	BIDIR_1654
chr10	133416713	133424617	BIDIR_1655
chr10	133567502	133569958	BIDIR_1656
chr10	133646422	133656030	BIDIR_1657
chr11	197612	202904	BIDIR_1658
chr11	211501	218557	BIDIR_1659
chr11	236049	236931	BIDIR_1660
chr11	236975	237921	BIDIR_1661
chr11	296900	299500	BIDIR_1662
chr11	308106	314039	BIDIR_1663
chr11	317753	327358	BIDIR_1664
chr11	392595	398707	BIDIR_1665
chr11	417810	425972	BIDIR_1666
chr11	446436	453335	BIDIR_1667
chr11	528906	535576	BIDIR_1668
chr11	557860	562107	BIDIR_1669
chr11	562855	568457	BIDIR_1670
chr11	571729	579153	BIDIR_1671
chr11	609158	615950	BIDIR_1672
chr11	625435	627181	BIDIR_1673
chr11	628305	637185	BIDIR_1674
chr11	638550	644219	BIDIR_1675
chr11	652822	662806	BIDIR_1676
chr11	706230	710512	BIDIR_1677
chr11	742937	751759	BIDIR_1678
chr11	765012	767651	BIDIR_1679
chr11	777577	778377	BIDIR_1680
chr11	784138	790090	BIDIR_1681
chr11	797510	800860	BIDIR_1682
chr11	805231	810730	BIDIR_1683
chr11	816628	818913	BIDIR_1684
chr11	825571	827665	BIDIR_1685
chr11	865317	870399	BIDIR_1686
chr11	910296	912190	BIDIR_1687
chr11	1060866	1061651	BIDIR_1688
chr11	1149789	1154681	BIDIR_1689
chr11	1258778	1265566	BIDIR_1690
chr11	1309707	1311173	BIDIR_1691
chr11	1383140	1384712	BIDIR_1692
chr11	1389933	1390807	BIDIR_1693
chr11	1458782	1466596	BIDIR_1694
chr11	1761637	1765517	BIDIR_1695
chr11	1771315	1774333	BIDIR_1696
chr11	2376856	2377992	BIDIR_1697
chr11	2396159	2401509	BIDIR_1698
chr11	2402724	2406306	BIDIR_1699
chr11	2926922	2930587	BIDIR_1700
chr11	2991621	2993604	BIDIR_1701
chr11	3057423	3060426	BIDIR_1702
chr11	3407226	3411070	BIDIR_1703
chr11	3797723	3798991	BIDIR_1704
chr11	3808019	3810911	BIDIR_1705
chr11	3822981	3829761	BIDIR_1706
chr11	3840959	3843058	BIDIR_1707
chr11	3853999	3857605	BIDIR_1708
chr11	4093109	4095324	BIDIR_1709
chr11	4587175	4588635	BIDIR_1710
chr11	4594038	4595988	BIDIR_1711
chr11	4605481	4609231	BIDIR_1712
chr11	5596110	5599656	BIDIR_1713
chr11	6199603	6200769	BIDIR_1714
chr11	6234636	6237410	BIDIR_1715
chr11	6319399	6323250	BIDIR_1716
chr11	6390473	6391447	BIDIR_1717
chr11	6393910	6396082	BIDIR_1718
chr11	6473168	6476192	BIDIR_1719
chr11	6481500	6482786	BIDIR_1720
chr11	6541524	6545684	BIDIR_1721
chr11	6572059	6580469	BIDIR_1722
chr11	6682820	6684568	BIDIR_1723
chr11	7513764	7515168	BIDIR_1724
chr11	7571857	7575845	BIDIR_1725
chr11	8682791	8685201	BIDIR_1726
chr11	8688018	8693351	BIDIR_1727
chr11	8868408	8873058	BIDIR_1728
chr11	8947686	8950532	BIDIR_1729
chr11	8963945	8967194	BIDIR_1730
chr11	8977511	8983639	BIDIR_1731
chr11	9263726	9266365	BIDIR_1732
chr11	9456590	9463130	BIDIR_1733
chr11	9571616	9573925	BIDIR_1734
chr11	9613060	9618407	BIDIR_1735
chr11	9664076	9665570	BIDIR_1736
chr11	9813077	9821969	BIDIR_1737
chr11	9891036	9898636	BIDIR_1738
chr11	9979453	9985465	BIDIR_1739
chr11	10325979	10328621	BIDIR_1740
chr11	10454712	10459370	BIDIR_1741
chr11	10509186	10511672	BIDIR_1742
chr11	10541235	10542195	BIDIR_1743
chr11	10807133	10810214	BIDIR_1744
chr11	10856619	10861160	BIDIR_1745
chr11	10885291	10886801	BIDIR_1746
chr11	10899397	10900805	BIDIR_1747
chr11	10930386	10933500	BIDIR_1748
chr11	11841165	11845550	BIDIR_1749
chr11	11958635	11967321	BIDIR_1750
chr11	12066072	12067659	BIDIR_1751
chr11	12085887	12092074	BIDIR_1752
chr11	12101727	12105930	BIDIR_1753
chr11	12286899	12291735	BIDIR_1754
chr11	12377403	12380416	BIDIR_1755
chr11	12669810	12674420	BIDIR_1756
chr11	12683309	12686177	BIDIR_1757
chr11	12691900	12698428	BIDIR_1758
chr11	12723336	12727554	BIDIR_1759
chr11	13007437	13009755	BIDIR_1760
chr11	13125901	13127569	BIDIR_1761
chr11	13139854	13141445	BIDIR_1762
chr11	13276806	13279600	BIDIR_1763
chr11	13463297	13465049	BIDIR_1764
chr11	13667711	13669631	BIDIR_1765
chr11	14519249	14520703	BIDIR_1766
chr11	14643282	14643634	BIDIR_1767
chr11	16738477	16739908	BIDIR_1768
chr11	17012196	17016351	BIDIR_1769
chr11	17077313	17081835	BIDIR_1770
chr11	17207986	17216809	BIDIR_1771
chr11	17276713	17279449	BIDIR_1772
chr11	17352477	17356915	BIDIR_1773
chr11	17385089	17385407	BIDIR_1774
chr11	17782774	17783336	BIDIR_1775
chr11	18013162	18013776	BIDIR_1776
chr11	18120954	18122532	BIDIR_1777
chr11	18269697	18270255	BIDIR_1778
chr11	18322268	18324260	BIDIR_1779
chr11	18383187	18385456	BIDIR_1780
chr11	18394388	18399498	BIDIR_1781
chr11	18526786	18529605	BIDIR_1782
chr11	18578511	18579969	BIDIR_1783
chr11	18634342	18636519	BIDIR_1784
chr11	19178343	19185715	BIDIR_1785
chr11	19240613	19245164	BIDIR_1786
chr11	19711746	19714866	BIDIR_1787
chr11	20112005	20114461	BIDIR_1788
chr11	20363684	20366778	BIDIR_1789
chr11	20386451	20391167	BIDIR_1790
chr11	22191361	22196002	BIDIR_1791
chr11	22624937	22627139	BIDIR_1792
chr11	22812929	22813181	BIDIR_1793
chr11	27363248	27363904	BIDIR_1794
chr11	27392861	27397037	BIDIR_1795
chr11	27401492	27403114	BIDIR_1796
chr11	27456185	27457237	BIDIR_1797
chr11	27506237	27506769	BIDIR_1798
chr11	27506851	27507847	BIDIR_1799
chr11	27514891	27515047	BIDIR_1800
chr11	27696889	27701847	BIDIR_1801
chr11	27716457	27719319	BIDIR_1802
chr11	28043560	28044860	BIDIR_1803
chr11	28056814	28057006	BIDIR_1804
chr11	28106996	28115101	BIDIR_1805
chr11	28330783	28336231	BIDIR_1806
chr11	28566108	28572674	BIDIR_1807
chr11	28835441	28837904	BIDIR_1808
chr11	29119783	29121124	BIDIR_1809
chr11	30983891	30985249	BIDIR_1810
chr11	30989002	30993374	BIDIR_1811
chr11	31509766	31510018	BIDIR_1812
chr11	32089030	32093923	BIDIR_1813
chr11	32433657	32437419	BIDIR_1814
chr11	32887807	32896928	BIDIR_1815
chr11	33035394	33043173	BIDIR_1816
chr11	33060579	33064831	BIDIR_1817
chr11	33078873	33084583	BIDIR_1818
chr11	33160571	33162978	BIDIR_1819
chr11	33256671	33261315	BIDIR_1820
chr11	33700740	33701759	BIDIR_1821
chr11	33735051	33738596	BIDIR_1822
chr11	33774698	33775570	BIDIR_1823
chr11	34047783	34056612	BIDIR_1824
chr11	34104690	34106464	BIDIR_1825
chr11	34148521	34150986	BIDIR_1826
chr11	34438933	34440705	BIDIR_1827
chr11	34598917	34602392	BIDIR_1828
chr11	34632030	34637500	BIDIR_1829
chr11	34638671	34648381	BIDIR_1830
chr11	34653540	34658136	BIDIR_1831
chr11	34915541	34919551	BIDIR_1832
chr11	35008438	35017097	BIDIR_1833
chr11	35138032	35143456	BIDIR_1834
chr11	35363957	35364815	BIDIR_1835
chr11	35614686	35622483	BIDIR_1836
chr11	35661763	35664450	BIDIR_1837
chr11	36059123	36067443	BIDIR_1838
chr11	36069185	36077901	BIDIR_1839
chr11	36591099	36598279	BIDIR_1840
chr11	43357727	43361304	BIDIR_1841
chr11	44062152	44068581	BIDIR_1842
chr11	44257692	44263186	BIDIR_1843
chr11	44977661	44984701	BIDIR_1844
chr11	45177939	45186037	BIDIR_1845
chr11	45804071	45808059	BIDIR_1846
chr11	45901928	45911002	BIDIR_1847
chr11	45927226	45930966	BIDIR_1848
chr11	46120985	46124132	BIDIR_1849
chr11	46242125	46244716	BIDIR_1850
chr11	46451806	46451968	BIDIR_1851
chr11	46506792	46507376	BIDIR_1852
chr11	46552916	46555166	BIDIR_1853
chr11	46616419	46617227	BIDIR_1854
chr11	46617275	46619593	BIDIR_1855
chr11	46674414	46679746	BIDIR_1856
chr11	46700619	46701248	BIDIR_1857
chr11	46717627	46720057	BIDIR_1858
chr11	46845356	46847774	BIDIR_1859
chr11	46916551	46917337	BIDIR_1860
chr11	46929157	46931097	BIDIR_1861
chr11	47177125	47177234	BIDIR_1862
chr11	47185004	47190486	BIDIR_1863
chr11	47214267	47217315	BIDIR_1864
chr11	47248299	47250963	BIDIR_1865
chr11	47268185	47272110	BIDIR_1866
chr11	47329654	47333156	BIDIR_1867
chr11	47407275	47410729	BIDIR_1868
chr11	47413978	47419717	BIDIR_1869
chr11	47426473	47427463	BIDIR_1870
chr11	47565429	47567743	BIDIR_1871
chr11	47569803	47577119	BIDIR_1872
chr11	47579073	47579873	BIDIR_1873
chr11	47641836	47643763	BIDIR_1874
chr11	47767341	47770073	BIDIR_1875
chr11	47847568	47850198	BIDIR_1876
chr11	47923729	47931897	BIDIR_1877
chr11	47979513	47987968	BIDIR_1878
chr11	56847267	56852029	BIDIR_1879
chr11	56905717	56911824	BIDIR_1880
chr11	56932084	56934151	BIDIR_1881
chr11	57324750	57327226	BIDIR_1882
chr11	57335892	57337196	BIDIR_1883
chr11	57359725	57362549	BIDIR_1884
chr11	57444236	57444966	BIDIR_1885
chr11	57567278	57568330	BIDIR_1886
chr11	57640228	57649944	BIDIR_1887
chr11	57666580	57671045	BIDIR_1888
chr11	57701182	57703708	BIDIR_1889
chr11	57712323	57713270	BIDIR_1890
chr11	57740169	57745053	BIDIR_1891
chr11	57777788	57782956	BIDIR_1892
chr11	58578105	58581944	BIDIR_1893
chr11	59106220	59108230	BIDIR_1894
chr11	59127258	59132142	BIDIR_1895
chr11	59141854	59148659	BIDIR_1896
chr11	59206703	59210315	BIDIR_1897
chr11	59537090	59538739	BIDIR_1898
chr11	59549878	59557917	BIDIR_1899
chr11	59615774	59617407	BIDIR_1900
chr11	59669037	59675074	BIDIR_1901
chr11	59706196	59707577	BIDIR_1902
chr11	59754318	59756175	BIDIR_1903
chr11	60841161	60843374	BIDIR_1904
chr11	60872909	60878473	BIDIR_1905
chr11	60914157	60916939	BIDIR_1906
chr11	60933586	60940580	BIDIR_1907
chr11	61125318	61130384	BIDIR_1908
chr11	61161426	61164022	BIDIR_1909
chr11	61333181	61336001	BIDIR_1910
chr11	61361647	61362283	BIDIR_1911
chr11	61362373	61363617	BIDIR_1912
chr11	61390923	61395895	BIDIR_1913
chr11	61398691	61404333	BIDIR_1914
chr11	61429819	61431134	BIDIR_1915
chr11	61787878	61790018	BIDIR_1916
chr11	61792037	61801566	BIDIR_1917
chr11	61812803	61817003	BIDIR_1918
chr11	61825338	61834208	BIDIR_1919
chr11	61872467	61874583	BIDIR_1920
chr11	62011289	62015519	BIDIR_1921
chr11	62508195	62509053	BIDIR_1922
chr11	62545156	62548119	BIDIR_1923
chr11	62597345	62602127	BIDIR_1924
chr11	62612519	62617502	BIDIR_1925
chr11	62665311	62670905	BIDIR_1926
chr11	62671672	62679446	BIDIR_1927
chr11	62707675	62710727	BIDIR_1928
chr11	62726967	62730656	BIDIR_1929
chr11	62747764	62754160	BIDIR_1930
chr11	62770538	62773397	BIDIR_1931
chr11	62803330	62805815	BIDIR_1932
chr11	62856108	62857264	BIDIR_1933
chr11	62878641	62888365	BIDIR_1934
chr11	63527683	63529164	BIDIR_1935
chr11	63530433	63532942	BIDIR_1936
chr11	63566908	63568190	BIDIR_1937
chr11	63613175	63614813	BIDIR_1938
chr11	63756415	63763367	BIDIR_1939
chr11	63813455	63815737	BIDIR_1940
chr11	63838201	63840177	BIDIR_1941
chr11	63862596	63864920	BIDIR_1942
chr11	63938034	63940093	BIDIR_1943
chr11	63980548	63985852	BIDIR_1944
chr11	64165579	64170160	BIDIR_1945
chr11	64267639	64271265	BIDIR_1946
chr11	64284338	64288272	BIDIR_1947
chr11	64303739	64308279	BIDIR_1948
chr11	64314681	64319682	BIDIR_1949
chr11	64777784	64787634	BIDIR_1950
chr11	64934512	64941946	BIDIR_1951
chr11	65011866	65016700	BIDIR_1952
chr11	65040633	65047695	BIDIR_1953
chr11	65084221	65084877	BIDIR_1954
chr11	65087633	65089109	BIDIR_1955
chr11	65113712	65120242	BIDIR_1956
chr11	65122182	65123794	BIDIR_1957
chr11	65125661	65129081	BIDIR_1958
chr11	65134519	65137484	BIDIR_1959
chr11	65173040	65173448	BIDIR_1960
chr11	65180554	65184666	BIDIR_1961
chr11	65260994	65263279	BIDIR_1962
chr11	65380539	65383701	BIDIR_1963
chr11	65427394	65435244	BIDIR_1964
chr11	65454497	65456911	BIDIR_1965
chr11	65497737	65501441	BIDIR_1966
chr11	65507432	65512153	BIDIR_1967
chr11	65535582	65541826	BIDIR_1968
chr11	65558228	65560966	BIDIR_1969
chr11	65569383	65570413	BIDIR_1970
chr11	65570458	65571514	BIDIR_1971
chr11	65590598	65595110	BIDIR_1972
chr11	65613411	65617131	BIDIR_1973
chr11	65650175	65657015	BIDIR_1974
chr11	65710688	65712251	BIDIR_1975
chr11	65714661	65720683	BIDIR_1976
chr11	65873453	65874550	BIDIR_1977
chr11	65879836	65887646	BIDIR_1978
chr11	65887659	65894818	BIDIR_1979
chr11	65898190	65900831	BIDIR_1980
chr11	65913048	65920417	BIDIR_1981
chr11	65959532	65963489	BIDIR_1982
chr11	66002078	66004500	BIDIR_1983
chr11	66052363	66053463	BIDIR_1984
chr11	66067655	66071697	BIDIR_1985
chr11	66112388	66117286	BIDIR_1986
chr11	66252006	66259873	BIDIR_1987
chr11	66347629	66349690	BIDIR_1988
chr11	66372476	66373351	BIDIR_1989
chr11	66480249	66482027	BIDIR_1990
chr11	66532605	66534591	BIDIR_1991
chr11	66546238	66546384	BIDIR_1992
chr11	66546394	66547682	BIDIR_1993
chr11	66558750	66567918	BIDIR_1994
chr11	66609912	66618713	BIDIR_1995
chr11	66677887	66682495	BIDIR_1996
chr11	66690920	66696186	BIDIR_1997
chr11	66744735	66747367	BIDIR_1998
chr11	66844285	66852553	BIDIR_1999
chr11	66857063	66863887	BIDIR_2000
[truncated: 10,092 more rows]
