# Supplementary material for: Combining signal and sequence to detect RNA polymerase initiation in ATAC-seq data
Source: PLoS One. 2020 Apr 30;15(4):e0232332. doi: 10.1371/journal.pone.0232332 (PMC7192442; doi:10.1371/journal.pone.0232332)
Supplement: S3 File — (ZIP) [file pone.0232332.s013.zip › bidir_annotations/fstitch_annotations/MCF7_merged_fstitch_short_bidirs.bed]

chr1	11144	17356	BIDIR_1
chr1	28014	30563	BIDIR_2
chr1	182387	187369	BIDIR_3
chr1	187958	191435	BIDIR_4
chr1	192920	200918	BIDIR_5
chr1	358701	360947	BIDIR_6
chr1	373390	379325	BIDIR_7
chr1	586101	594627	BIDIR_8
chr1	601641	607511	BIDIR_9
chr1	629084	634924	BIDIR_10
chr1	778788	780954	BIDIR_11
chr1	781344	784562	BIDIR_12
chr1	787900	794274	BIDIR_13
chr1	796418	800984	BIDIR_14
chr1	806378	812650	BIDIR_15
chr1	817370	820272	BIDIR_16
chr1	826286	827522	BIDIR_17
chr1	827590	829170	BIDIR_18
chr1	900736	908159	BIDIR_19
chr1	915839	916118	BIDIR_20
chr1	919692	927166	BIDIR_21
chr1	932370	935092	BIDIR_22
chr1	942358	946391	BIDIR_23
chr1	963265	972496	BIDIR_24
chr1	998661	1001912	BIDIR_25
chr1	1019089	1024071	BIDIR_26
chr1	1058469	1061181	BIDIR_27
chr1	1063197	1071091	BIDIR_28
chr1	1071948	1075222	BIDIR_29
chr1	1078848	1080395	BIDIR_30
chr1	1116089	1120000	BIDIR_31
chr1	1124468	1125809	BIDIR_32
chr1	1132220	1133287	BIDIR_33
chr1	1156545	1159714	BIDIR_34
chr1	1161797	1167103	BIDIR_35
chr1	1229699	1233944	BIDIR_36
chr1	1239000	1242208	BIDIR_37
chr1	1247116	1250130	BIDIR_38
chr1	1271578	1275072	BIDIR_39
chr1	1290363	1293695	BIDIR_40
chr1	1307930	1314775	BIDIR_41
chr1	1314959	1319737	BIDIR_42
chr1	1324801	1326217	BIDIR_43
chr1	1329662	1330558	BIDIR_44
chr1	1331279	1336443	BIDIR_45
chr1	1346330	1349969	BIDIR_46
chr1	1351298	1354078	BIDIR_47
chr1	1357676	1360036	BIDIR_48
chr1	1375207	1377763	BIDIR_49
chr1	1432175	1434573	BIDIR_50
chr1	1467115	1473450	BIDIR_51
chr1	1505257	1506165	BIDIR_52
chr1	1507969	1514127	BIDIR_53
chr1	1531976	1533958	BIDIR_54
chr1	1536201	1538349	BIDIR_55
chr1	1574389	1576458	BIDIR_56
chr1	1599375	1602282	BIDIR_57
chr1	1615414	1617892	BIDIR_58
chr1	1633202	1636106	BIDIR_59
chr1	1656774	1662737	BIDIR_60
chr1	1675498	1677230	BIDIR_61
chr1	1690539	1699548	BIDIR_62
chr1	1699938	1703678	BIDIR_63
chr1	1721197	1730779	BIDIR_64
chr1	1737782	1740028	BIDIR_65
chr1	1744227	1752162	BIDIR_66
chr1	1758088	1759762	BIDIR_67
chr1	1776951	1780730	BIDIR_68
chr1	1891117	1896305	BIDIR_69
chr1	1906011	1912688	BIDIR_70
chr1	1917085	1918095	BIDIR_71
chr1	2050410	2051542	BIDIR_72
chr1	2182520	2183530	BIDIR_73
chr1	2184575	2186819	BIDIR_74
chr1	2189363	2190093	BIDIR_75
chr1	2190793	2193585	BIDIR_76
chr1	2199155	2199823	BIDIR_77
chr1	2224235	2228690	BIDIR_78
chr1	2228996	2231694	BIDIR_79
chr1	2314154	2314337	BIDIR_80
chr1	2391554	2392882	BIDIR_81
chr1	2401673	2409199	BIDIR_82
chr1	2502368	2508696	BIDIR_83
chr1	2542980	2549566	BIDIR_84
chr1	2582362	2587334	BIDIR_85
chr1	2590861	2591359	BIDIR_86
chr1	3452943	3455712	BIDIR_87
chr1	3477660	3489116	BIDIR_88
chr1	3530930	3532434	BIDIR_89
chr1	3554455	3556309	BIDIR_90
chr1	3625014	3626164	BIDIR_91
chr1	3627605	3632649	BIDIR_92
chr1	3652515	3654071	BIDIR_93
chr1	3735771	3736199	BIDIR_94
chr1	3771493	3771797	BIDIR_95
chr1	3772760	3773798	BIDIR_96
chr1	3775464	3780791	BIDIR_97
chr1	3796498	3797238	BIDIR_98
chr1	3857266	3859780	BIDIR_99
chr1	3869442	3872020	BIDIR_100
chr1	3883809	3891294	BIDIR_101
chr1	3900272	3903917	BIDIR_102
chr1	5992425	5994173	BIDIR_103
chr1	6058439	6060631	BIDIR_104
chr1	6101328	6102244	BIDIR_105
chr1	6199413	6200304	BIDIR_106
chr1	6205202	6208010	BIDIR_107
chr1	6217570	6224814	BIDIR_108
chr1	6235458	6237363	BIDIR_109
chr1	6385318	6386686	BIDIR_110
chr1	6393302	6396234	BIDIR_111
chr1	6429770	6429896	BIDIR_112
chr1	6457808	6464897	BIDIR_113
chr1	6469512	6472569	BIDIR_114
chr1	6487486	6493602	BIDIR_115
chr1	6496599	6498533	BIDIR_116
chr1	6555306	6555444	BIDIR_117
chr1	6579490	6581403	BIDIR_118
chr1	6588993	6589567	BIDIR_119
chr1	6599309	6608710	BIDIR_120
chr1	6612451	6614690	BIDIR_121
chr1	6631173	6632861	BIDIR_122
chr1	6701816	6702555	BIDIR_123
chr1	6784608	6786685	BIDIR_124
chr1	7446397	7450913	BIDIR_125
chr1	7679790	7682396	BIDIR_126
chr1	7695494	7707940	BIDIR_127
chr1	7770770	7772235	BIDIR_128
chr1	7782567	7784682	BIDIR_129
chr1	7847379	7847843	BIDIR_130
chr1	7951571	7955363	BIDIR_131
chr1	7960207	7962945	BIDIR_132
chr1	8026309	8028942	BIDIR_133
chr1	8061167	8062108	BIDIR_134
chr1	8194068	8195277	BIDIR_135
chr1	8369405	8369529	BIDIR_136
chr1	8423339	8425484	BIDIR_137
chr1	8430686	8433100	BIDIR_138
chr1	8701992	8702868	BIDIR_139
chr1	8750485	8750671	BIDIR_140
chr1	8817640	8818539	BIDIR_141
chr1	8877602	8882384	BIDIR_142
chr1	9159748	9164862	BIDIR_143
chr1	9180760	9185219	BIDIR_144
chr1	9234222	9236249	BIDIR_145
chr1	9292006	9293933	BIDIR_146
chr1	9428996	9430349	BIDIR_147
chr1	9539464	9540848	BIDIR_148
chr1	9683034	9684698	BIDIR_149
chr1	9688759	9691415	BIDIR_150
chr1	9723838	9731733	BIDIR_151
chr1	9823898	9826252	BIDIR_152
chr1	9900251	9901343	BIDIR_153
chr1	9910269	9911315	BIDIR_154
chr1	9942529	9945458	BIDIR_155
chr1	9948745	9952505	BIDIR_156
chr1	9955541	9960787	BIDIR_157
chr1	10032957	10036171	BIDIR_158
chr1	10209406	10213833	BIDIR_159
chr1	10273932	10275596	BIDIR_160
chr1	10398266	10401203	BIDIR_161
chr1	10420392	10425038	BIDIR_162
chr1	10430432	10432540	BIDIR_163
chr1	10441315	10442973	BIDIR_164
chr1	10449659	10456514	BIDIR_165
chr1	10472529	10473512	BIDIR_166
chr1	10510249	10513174	BIDIR_167
chr1	10633870	10638116	BIDIR_168
chr1	10694292	10695562	BIDIR_169
chr1	10803387	10804956	BIDIR_170
chr1	10899640	10902533	BIDIR_171
chr1	11012621	11014901	BIDIR_172
chr1	11060018	11065566	BIDIR_173
chr1	11068075	11071440	BIDIR_174
chr1	11098923	11104538	BIDIR_175
chr1	11143897	11151282	BIDIR_176
chr1	11161716	11161856	BIDIR_177
chr1	11189354	11190196	BIDIR_178
chr1	11190511	11192423	BIDIR_179
chr1	11195146	11196816	BIDIR_180
chr1	11262551	11263688	BIDIR_181
chr1	11664413	11667815	BIDIR_182
chr1	11668262	11670334	BIDIR_183
chr1	11680797	11682015	BIDIR_184
chr1	11691709	11692883	BIDIR_185
chr1	11736084	11739068	BIDIR_186
chr1	11785620	11791230	BIDIR_187
chr1	11806095	11807395	BIDIR_188
chr1	11843635	11847783	BIDIR_189
chr1	11908499	11911826	BIDIR_190
chr1	11922164	11923390	BIDIR_191
chr1	11924111	11927050	BIDIR_192
chr1	11934716	11936162	BIDIR_193
chr1	11993334	11995056	BIDIR_194
chr1	12018036	12020593	BIDIR_195
chr1	12230569	12232791	BIDIR_196
chr1	12595808	12596740	BIDIR_197
chr1	12614286	12621424	BIDIR_198
chr1	13699514	13701911	BIDIR_199
chr1	13747994	13752234	BIDIR_200
chr1	13828999	13829788	BIDIR_201
chr1	14352147	14352891	BIDIR_202
chr1	14380132	14380846	BIDIR_203
chr1	14387853	14388193	BIDIR_204
chr1	14414206	14414364	BIDIR_205
chr1	14920269	14921946	BIDIR_206
chr1	15152531	15156323	BIDIR_207
chr1	15164183	15170160	BIDIR_208
chr1	15171400	15171624	BIDIR_209
chr1	15247224	15248898	BIDIR_210
chr1	15526812	15528152	BIDIR_211
chr1	15570896	15575672	BIDIR_212
chr1	15583993	15585304	BIDIR_213
chr1	15600991	15605828	BIDIR_214
chr1	15616537	15618665	BIDIR_215
chr1	15684319	15685665	BIDIR_216
chr1	15702714	15704378	BIDIR_217
chr1	15777568	15779234	BIDIR_218
chr1	15844501	15852061	BIDIR_219
chr1	15885645	15888513	BIDIR_220
chr1	15937079	15943833	BIDIR_221
chr1	15976028	15976677	BIDIR_222
chr1	16154319	16156773	BIDIR_223
chr1	16164389	16170577	BIDIR_224
chr1	16171900	16177452	BIDIR_225
chr1	16181110	16182765	BIDIR_226
chr1	16205227	16208285	BIDIR_227
chr1	16216983	16217939	BIDIR_228
chr1	16236041	16238479	BIDIR_229
chr1	16340967	16343951	BIDIR_230
chr1	16345255	16346351	BIDIR_231
chr1	16352480	16353932	BIDIR_232
chr1	16366628	16369969	BIDIR_233
chr1	16393635	16397725	BIDIR_234
chr1	16451270	16453664	BIDIR_235
chr1	16462206	16464648	BIDIR_236
chr1	16467197	16467673	BIDIR_237
chr1	16497966	16499768	BIDIR_238
chr1	16506257	16506411	BIDIR_239
chr1	16514285	16517443	BIDIR_240
chr1	16543614	16546219	BIDIR_241
chr1	16606607	16610287	BIDIR_242
chr1	16610811	16615287	BIDIR_243
chr1	16620468	16622280	BIDIR_244
chr1	16645573	16646273	BIDIR_245
chr1	16646434	16654406	BIDIR_246
chr1	16663360	16672306	BIDIR_247
chr1	16707749	16708155	BIDIR_248
chr1	16738116	16744168	BIDIR_249
chr1	16753233	16761219	BIDIR_250
chr1	16889666	16889993	BIDIR_251
chr1	16893383	16901001	BIDIR_252
chr1	16903390	16906601	BIDIR_253
chr1	16972398	16976608	BIDIR_254
chr1	17347381	17350635	BIDIR_255
chr1	17376811	17379619	BIDIR_256
chr1	17400872	17402526	BIDIR_257
chr1	17435783	17442117	BIDIR_258
chr1	17519857	17521887	BIDIR_259
chr1	17539697	17543407	BIDIR_260
chr1	17559013	17565799	BIDIR_261
chr1	18480929	18482047	BIDIR_262
chr1	18902799	18904414	BIDIR_263
chr1	18956676	18957743	BIDIR_264
chr1	19009438	19011805	BIDIR_265
chr1	19222191	19228225	BIDIR_266
chr1	19237176	19240668	BIDIR_267
chr1	19251524	19254630	BIDIR_268
chr1	19312146	19313583	BIDIR_269
chr1	19329321	19337057	BIDIR_270
chr1	19485539	19488943	BIDIR_271
chr1	19596832	19599740	BIDIR_272
chr1	19643677	19645931	BIDIR_273
chr1	19679651	19682281	BIDIR_274
chr1	19799544	19801626	BIDIR_275
chr1	19882095	19884206	BIDIR_276
chr1	20486210	20489218	BIDIR_277
chr1	20508151	20509820	BIDIR_278
chr1	20633457	20636033	BIDIR_279
chr1	20641481	20644259	BIDIR_280
chr1	20661544	20663293	BIDIR_281
chr1	20696227	20697673	BIDIR_282
chr1	20786374	20789698	BIDIR_283
chr1	21176501	21177810	BIDIR_284
chr1	21294869	21298053	BIDIR_285
chr1	21298711	21301027	BIDIR_286
chr1	21323995	21325429	BIDIR_287
chr1	21439579	21443172	BIDIR_288
chr1	21444745	21446639	BIDIR_289
chr1	21622151	21623649	BIDIR_290
chr1	21632384	21636270	BIDIR_291
chr1	21638215	21638435	BIDIR_292
chr1	21651362	21652894	BIDIR_293
chr1	21670267	21675799	BIDIR_294
chr1	21783199	21784183	BIDIR_295
chr1	21821957	21824719	BIDIR_296
chr1	21907992	21908394	BIDIR_297
chr1	21937310	21938051	BIDIR_298
chr1	22024918	22027472	BIDIR_299
chr1	22052419	22054750	BIDIR_300
chr1	22116373	22118251	BIDIR_301
chr1	22120664	22126090	BIDIR_302
chr1	22428805	22429089	BIDIR_303
chr1	22450706	22454918	BIDIR_304
chr1	22825844	22829314	BIDIR_305
chr1	23018687	23020839	BIDIR_306
chr1	23083689	23084022	BIDIR_307
chr1	23330355	23330493	BIDIR_308
chr1	23343724	23345813	BIDIR_309
chr1	23366984	23370426	BIDIR_310
chr1	23403825	23404103	BIDIR_311
chr1	23510124	23511048	BIDIR_312
chr1	23514723	23514853	BIDIR_313
chr1	23522138	23522662	BIDIR_314
chr1	23531233	23532427	BIDIR_315
chr1	23553203	23556150	BIDIR_316
chr1	23559501	23562026	BIDIR_317
chr1	23741940	23745595	BIDIR_318
chr1	23758563	23765555	BIDIR_319
chr1	23778297	23779825	BIDIR_320
chr1	23800754	23801876	BIDIR_321
chr1	23825459	23826236	BIDIR_322
chr1	23980463	23982069	BIDIR_323
chr1	24018564	24020426	BIDIR_324
chr1	24021722	24024248	BIDIR_325
chr1	24319356	24326822	BIDIR_326
chr1	24354614	24359382	BIDIR_327
chr1	24374109	24376959	BIDIR_328
chr1	24413409	24415626	BIDIR_329
chr1	24502343	24504781	BIDIR_330
chr1	24639356	24644327	BIDIR_331
chr1	24704856	24705852	BIDIR_332
chr1	24724339	24725611	BIDIR_333
chr1	24743763	24745446	BIDIR_334
chr1	25232502	25235207	BIDIR_335
chr1	25237872	25241192	BIDIR_336
chr1	25245318	25248284	BIDIR_337
chr1	25266288	25268900	BIDIR_338
chr1	25317829	25322517	BIDIR_339
chr1	25323995	25331134	BIDIR_340
chr1	25337592	25338254	BIDIR_341
chr1	25338333	25340951	BIDIR_342
chr1	25373770	25375154	BIDIR_343
chr1	25399168	25399284	BIDIR_344
chr1	25428743	25432211	BIDIR_345
chr1	25615842	25617467	BIDIR_346
chr1	25800192	25801380	BIDIR_347
chr1	25817799	25822107	BIDIR_348
chr1	25831777	25837853	BIDIR_349
chr1	25859458	25860611	BIDIR_350
chr1	25862406	25864246	BIDIR_351
chr1	25874288	25876616	BIDIR_352
chr1	25892428	25893018	BIDIR_353
chr1	25906695	25907235	BIDIR_354
chr1	25998063	25998561	BIDIR_355
chr1	26034948	26037528	BIDIR_356
chr1	26111164	26114616	BIDIR_357
chr1	26160887	26164499	BIDIR_358
chr1	26306111	26307597	BIDIR_359
chr1	26335698	26337482	BIDIR_360
chr1	26422477	26424641	BIDIR_361
chr1	26426120	26433811	BIDIR_362
chr1	26448193	26449965	BIDIR_363
chr1	26454521	26460324	BIDIR_364
chr1	26462410	26463102	BIDIR_365
chr1	26470749	26473739	BIDIR_366
chr1	26496453	26504426	BIDIR_367
chr1	26530231	26533829	BIDIR_368
chr1	26618594	26622654	BIDIR_369
chr1	26690563	26700424	BIDIR_370
chr1	26735113	26736785	BIDIR_371
chr1	26786495	26789930	BIDIR_372
chr1	26826687	26828135	BIDIR_373
chr1	26862458	26866459	BIDIR_374
chr1	26886623	26886807	BIDIR_375
chr1	26889679	26891295	BIDIR_376
chr1	26899899	26903003	BIDIR_377
chr1	26943671	26951185	BIDIR_378
chr1	26960468	26962101	BIDIR_379
chr1	27001964	27005777	BIDIR_380
chr1	27140649	27143205	BIDIR_381
chr1	27144663	27145023	BIDIR_382
chr1	27246859	27248523	BIDIR_383
chr1	27341601	27347497	BIDIR_384
chr1	27354042	27356324	BIDIR_385
chr1	27364515	27367968	BIDIR_386
chr1	27471785	27473477	BIDIR_387
chr1	27490167	27491592	BIDIR_388
chr1	27525181	27531095	BIDIR_389
chr1	27542210	27543478	BIDIR_390
chr1	27556483	27558910	BIDIR_391
chr1	27575727	27576507	BIDIR_392
chr1	27725960	27727168	BIDIR_393
chr1	27760946	27762600	BIDIR_394
chr1	27772441	27774248	BIDIR_395
chr1	27828926	27833089	BIDIR_396
chr1	27883441	27889929	BIDIR_397
chr1	27914797	27915591	BIDIR_398
chr1	27959152	27962853	BIDIR_399
chr1	27966093	27970156	BIDIR_400
chr1	28088463	28089006	BIDIR_401
chr1	28235092	28241790	BIDIR_402
chr1	28246326	28247827	BIDIR_403
chr1	28326652	28330849	BIDIR_404
chr1	28368890	28372761	BIDIR_405
chr1	28401297	28403023	BIDIR_406
chr1	28504315	28507922	BIDIR_407
chr1	28517162	28522021	BIDIR_408
chr1	28529036	28530690	BIDIR_409
chr1	28553016	28554160	BIDIR_410
chr1	28574697	28582377	BIDIR_411
chr1	28643067	28646027	BIDIR_412
chr1	28647402	28651003	BIDIR_413
chr1	28668783	28672701	BIDIR_414
chr1	28736620	28738576	BIDIR_415
chr1	28913686	28916562	BIDIR_416
chr1	29118857	29119991	BIDIR_417
chr1	29180898	29183179	BIDIR_418
chr1	29189535	29190822	BIDIR_419
chr1	29230934	29231606	BIDIR_420
chr1	29236068	29243853	BIDIR_421
chr1	29320260	29322566	BIDIR_422
chr1	30717827	30720961	BIDIR_423
chr1	30823379	30825937	BIDIR_424
chr1	31064553	31066358	BIDIR_425
chr1	31153391	31158659	BIDIR_426
chr1	31170502	31171344	BIDIR_427
chr1	31296788	31298271	BIDIR_428
chr1	31364444	31366060	BIDIR_429
chr1	31412743	31416341	BIDIR_430
chr1	31477073	31478223	BIDIR_431
chr1	31625978	31628658	BIDIR_432
chr1	31644876	31645970	BIDIR_433
chr1	31670086	31670306	BIDIR_434
chr1	31932664	31932962	BIDIR_435
chr1	31935054	31935614	BIDIR_436
chr1	31938368	31939349	BIDIR_437
chr1	32012242	32016939	BIDIR_438
chr1	32072030	32075874	BIDIR_439
chr1	32178628	32181720	BIDIR_440
chr1	32198214	32200385	BIDIR_441
chr1	32204752	32206598	BIDIR_442
chr1	32221583	32224759	BIDIR_443
chr1	32230201	32233117	BIDIR_444
chr1	32239282	32241652	BIDIR_445
chr1	32292082	32293468	BIDIR_446
chr1	32331744	32335932	BIDIR_447
chr1	32350682	32355645	BIDIR_448
chr1	32359812	32361260	BIDIR_449
chr1	32362538	32366080	BIDIR_450
chr1	32394441	32395264	BIDIR_451
chr1	32498991	32501175	BIDIR_452
chr1	32539051	32541598	BIDIR_453
chr1	32609799	32612973	BIDIR_454
chr1	32637548	32637708	BIDIR_455
chr1	32650272	32653743	BIDIR_456
chr1	32678586	32680246	BIDIR_457
chr1	32740872	32746609	BIDIR_458
chr1	32753587	32757747	BIDIR_459
chr1	32758663	32766199	BIDIR_460
chr1	32815562	32820625	BIDIR_461
chr1	32868415	32868655	BIDIR_462
chr1	32892563	32896729	BIDIR_463
chr1	32901389	32902839	BIDIR_464
chr1	32964809	32965556	BIDIR_465
chr1	33000387	33004562	BIDIR_466
chr1	33119568	33129264	BIDIR_467
chr1	33179907	33183751	BIDIR_468
chr1	33253545	33260997	BIDIR_469
chr1	33348575	33354227	BIDIR_470
chr1	34092211	34093231	BIDIR_471
chr1	34781213	34784504	BIDIR_472
chr1	34985347	34985787	BIDIR_473
chr1	34989696	34989868	BIDIR_474
chr1	35031945	35033041	BIDIR_475
chr1	35078421	35082092	BIDIR_476
chr1	35193145	35195381	BIDIR_477
chr1	35268310	35270544	BIDIR_478
chr1	35362703	35363037	BIDIR_479
chr1	35426382	35436720	BIDIR_480
chr1	35557119	35558689	BIDIR_481
chr1	35590203	35597957	BIDIR_482
chr1	35641526	35642489	BIDIR_483
chr1	35717290	35719426	BIDIR_484
chr1	35769104	35770383	BIDIR_485
chr1	35928118	35932944	BIDIR_486
chr1	36091728	36098748	BIDIR_487
chr1	36149211	36152142	BIDIR_488
chr1	36156053	36157277	BIDIR_489
chr1	36223348	36225540	BIDIR_490
chr1	36305448	36307797	BIDIR_491
chr1	36323430	36324154	BIDIR_492
chr1	36373243	36375185	BIDIR_493
chr1	36384372	36388137	BIDIR_494
chr1	36396946	36398856	BIDIR_495
chr1	36450485	36451695	BIDIR_496
chr1	36463158	36465732	BIDIR_497
chr1	37474443	37475885	BIDIR_498
chr1	37514766	37515866	BIDIR_499
chr1	37689218	37695159	BIDIR_500
chr1	37701920	37703824	BIDIR_501
chr1	37752678	37753104	BIDIR_502
chr1	37792802	37795993	BIDIR_503
chr1	37859592	37861499	BIDIR_504
chr1	37908339	37908595	BIDIR_505
chr1	37931789	37932151	BIDIR_506
chr1	37988834	37991547	BIDIR_507
chr1	38011501	38014993	BIDIR_508
chr1	38859772	38864632	BIDIR_509
chr1	38869832	38874952	BIDIR_510
chr1	38879890	38881626	BIDIR_511
chr1	38883302	38890538	BIDIR_512
chr1	38907639	38908183	BIDIR_513
chr1	38908957	38910605	BIDIR_514
chr1	38921950	38923380	BIDIR_515
chr1	39025582	39029102	BIDIR_516
chr1	39104750	39106716	BIDIR_517
chr1	39366941	39368609	BIDIR_518
chr1	39381354	39383026	BIDIR_519
chr1	39407878	39411092	BIDIR_520
chr1	39490667	39492521	BIDIR_521
chr1	39738844	39740330	BIDIR_522
chr1	39754422	39759940	BIDIR_523
chr1	39788865	39790413	BIDIR_524
chr1	39798638	39799970	BIDIR_525
chr1	39883511	39884756	BIDIR_526
chr1	40036422	40042556	BIDIR_527
chr1	40068851	40076447	BIDIR_528
chr1	40097158	40097985	BIDIR_529
chr1	40160818	40162854	BIDIR_530
chr1	40224579	40226243	BIDIR_531
chr1	40251262	40259297	BIDIR_532
chr1	40298574	40299077	BIDIR_533
chr1	40304490	40306118	BIDIR_534
chr1	40374077	40376687	BIDIR_535
chr1	40449453	40452705	BIDIR_536
chr1	40476801	40478733	BIDIR_537
chr1	40485324	40487438	BIDIR_538
chr1	40508718	40510290	BIDIR_539
chr1	40530921	40533076	BIDIR_540
chr1	40691095	40694087	BIDIR_541
chr1	40897827	40900824	BIDIR_542
chr1	40978964	40981577	BIDIR_543
chr1	41014859	41021755	BIDIR_544
chr1	41023106	41030659	BIDIR_545
chr1	41031264	41031742	BIDIR_546
chr1	41036978	41041749	BIDIR_547
chr1	41242306	41244400	BIDIR_548
chr1	41360055	41361433	BIDIR_549
chr1	41374337	41375669	BIDIR_550
chr1	41418786	41420231	BIDIR_551
chr1	41494882	41497396	BIDIR_552
chr1	41499622	41502544	BIDIR_553
chr1	41859917	41863923	BIDIR_554
chr1	41917217	41919057	BIDIR_555
chr1	41920106	41920526	BIDIR_556
chr1	42035934	42036816	BIDIR_557
chr1	42334680	42337066	BIDIR_558
chr1	42455997	42459318	BIDIR_559
chr1	42462692	42465010	BIDIR_560
chr1	42499885	42502327	BIDIR_561
chr1	42657440	42660924	BIDIR_562
chr1	42678094	42684955	BIDIR_563
chr1	42709152	42709987	BIDIR_564
chr1	42767084	42768416	BIDIR_565
chr1	42816829	42818623	BIDIR_566
chr1	42845747	42847890	BIDIR_567
chr1	42921499	42928618	BIDIR_568
chr1	42931947	42932583	BIDIR_569
chr1	42938129	42938869	BIDIR_570
chr1	42943145	42944295	BIDIR_571
chr1	42958868	42960436	BIDIR_572
chr1	43119168	43124218	BIDIR_573
chr1	43172329	43174159	BIDIR_574
chr1	43205445	43210029	BIDIR_575
chr1	43269982	43276145	BIDIR_576
chr1	43347806	43355890	BIDIR_577
chr1	43358980	43360048	BIDIR_578
chr1	43360305	43366099	BIDIR_579
chr1	43367508	43374023	BIDIR_580
chr1	43376381	43380595	BIDIR_581
chr1	43389898	43391324	BIDIR_582
chr1	43448353	43453989	BIDIR_583
chr1	43454128	43456754	BIDIR_584
chr1	43529797	43532850	BIDIR_585
chr1	43535069	43539177	BIDIR_586
chr1	43549028	43552707	BIDIR_587
chr1	43648377	43651360	BIDIR_588
chr1	43697469	43706931	BIDIR_589
chr1	43707341	43713300	BIDIR_590
chr1	43714234	43715238	BIDIR_591
chr1	43716125	43716679	BIDIR_592
chr1	43857986	43860816	BIDIR_593
chr1	43945810	43947907	BIDIR_594
chr1	43974149	43976311	BIDIR_595
chr1	43990987	43993009	BIDIR_596
chr1	44028716	44035273	BIDIR_597
chr1	44122221	44123977	BIDIR_598
chr1	44212203	44214884	BIDIR_599
chr1	44218116	44224949	BIDIR_600
chr1	44630419	44636924	BIDIR_601
chr1	44652393	44654099	BIDIR_602
chr1	44673938	44675861	BIDIR_603
chr1	44719280	44726140	BIDIR_604
chr1	44738166	44742348	BIDIR_605
chr1	44770866	44777669	BIDIR_606
chr1	44781237	44785931	BIDIR_607
chr1	44798782	44801596	BIDIR_608
chr1	44804533	44807285	BIDIR_609
chr1	44818222	44821464	BIDIR_610
chr1	44986722	44987455	BIDIR_611
chr1	45011324	45018897	BIDIR_612
chr1	45162208	45163248	BIDIR_613
chr1	45179051	45181248	BIDIR_614
chr1	45186757	45188181	BIDIR_615
chr1	45205457	45207478	BIDIR_616
chr1	45302995	45305851	BIDIR_617
chr1	45324685	45330464	BIDIR_618
chr1	45338968	45346621	BIDIR_619
chr1	45403288	45403904	BIDIR_620
chr1	45410426	45411994	BIDIR_621
chr1	45496681	45501659	BIDIR_622
chr1	45507594	45514474	BIDIR_623
chr1	45521068	45523097	BIDIR_624
chr1	45550782	45552652	BIDIR_625
chr1	45583987	45586575	BIDIR_626
chr1	45618327	45621759	BIDIR_627
chr1	45750265	45752181	BIDIR_628
chr1	45802544	45805072	BIDIR_629
chr1	45979428	45981192	BIDIR_630
chr1	46036124	46044012	BIDIR_631
chr1	46133370	46135066	BIDIR_632
chr1	46170346	46173138	BIDIR_633
chr1	46181169	46189057	BIDIR_634
chr1	46195037	46199773	BIDIR_635
chr1	46247687	46248621	BIDIR_636
chr1	46292716	46298966	BIDIR_637
chr1	46303146	46304755	BIDIR_638
chr1	46339180	46343508	BIDIR_639
chr1	46489835	46490779	BIDIR_640
chr1	46555554	46562020	BIDIR_641
chr1	46564648	46571629	BIDIR_642
chr1	46604268	46604778	BIDIR_643
chr1	46668427	46669424	BIDIR_644
chr1	46671853	46680584	BIDIR_645
chr1	46680981	46686784	BIDIR_646
chr1	46687297	46692925	BIDIR_647
chr1	46719114	46719605	BIDIR_648
chr1	46756968	46759164	BIDIR_649
chr1	46865236	46866024	BIDIR_650
chr1	47179249	47181429	BIDIR_651
chr1	47314147	47316164	BIDIR_652
chr1	47333789	47337217	BIDIR_653
chr1	47369906	47371586	BIDIR_654
chr1	47380819	47381949	BIDIR_655
chr1	47382384	47390246	BIDIR_656
chr1	47436150	47440874	BIDIR_657
chr1	48435699	48435853	BIDIR_658
chr1	48472208	48472926	BIDIR_659
chr1	49256959	49258848	BIDIR_660
chr1	49281592	49283576	BIDIR_661
chr1	49933867	49935826	BIDIR_662
chr1	50959659	50960997	BIDIR_663
chr1	50967423	50973094	BIDIR_664
chr1	51236272	51237744	BIDIR_665
chr1	51242322	51244010	BIDIR_666
chr1	51250697	51253441	BIDIR_667
chr1	51289967	51291683	BIDIR_668
chr1	51293919	51295301	BIDIR_669
chr1	51324409	51325678	BIDIR_670
chr1	51329653	51332909	BIDIR_671
chr1	51345116	51352590	BIDIR_672
chr1	51363283	51363733	BIDIR_673
chr1	51516936	51523004	BIDIR_674
chr1	51557228	51560372	BIDIR_675
chr1	51576693	51580009	BIDIR_676
chr1	51582505	51583731	BIDIR_677
chr1	51728803	51731869	BIDIR_678
chr1	51795111	51798945	BIDIR_679
chr1	51849657	51849781	BIDIR_680
chr1	51878937	51880047	BIDIR_681
chr1	52032067	52034067	BIDIR_682
chr1	52050917	52056171	BIDIR_683
chr1	52056184	52057860	BIDIR_684
chr1	52141576	52144930	BIDIR_685
chr1	52176370	52179250	BIDIR_686
chr1	52346409	52346963	BIDIR_687
chr1	52351717	52352293	BIDIR_688
chr1	52364887	52366889	BIDIR_689
chr1	52368300	52369765	BIDIR_690
chr1	52403353	52406831	BIDIR_691
chr1	52419771	52426779	BIDIR_692
chr1	52693549	52695321	BIDIR_693
chr1	52697451	52699155	BIDIR_694
chr1	52746693	52748353	BIDIR_695
chr1	52772299	52774431	BIDIR_696
chr1	52892967	52897023	BIDIR_697
chr1	52901502	52906482	BIDIR_698
chr1	53196409	53198159	BIDIR_699
chr1	53206389	53209357	BIDIR_700
chr1	53211609	53216589	BIDIR_701
chr1	53219889	53222754	BIDIR_702
chr1	53324768	53329444	BIDIR_703
chr1	53902754	53905180	BIDIR_704
chr1	53910621	53911551	BIDIR_705
chr1	53946349	53947969	BIDIR_706
chr1	53954236	53957732	BIDIR_707
chr1	54053201	54053573	BIDIR_708
chr1	54053607	54054843	BIDIR_709
chr1	54199327	54200101	BIDIR_710
chr1	54200166	54201578	BIDIR_711
chr1	54224161	54226817	BIDIR_712
chr1	54406394	54407887	BIDIR_713
chr1	54487993	54489915	BIDIR_714
chr1	54541740	54543147	BIDIR_715
chr1	54733751	54735421	BIDIR_716
chr1	54839144	54845384	BIDIR_717
chr1	54886327	54889007	BIDIR_718
chr1	55063566	55066140	BIDIR_719
chr1	55214916	55215364	BIDIR_720
chr1	55215407	55217807	BIDIR_721
chr1	56578331	56579115	BIDIR_722
chr1	58546302	58547073	BIDIR_723
chr1	58575600	58578441	BIDIR_724
chr1	58784047	58787558	BIDIR_725
chr1	58813516	58820974	BIDIR_726
chr1	58903136	58904918	BIDIR_727
chr1	59296812	59298334	BIDIR_728
chr1	59426854	59429169	BIDIR_729
chr1	59813863	59815696	BIDIR_730
chr1	61076198	61080376	BIDIR_731
chr1	61185627	61187301	BIDIR_732
chr1	61724933	61725768	BIDIR_733
chr1	61740671	61745243	BIDIR_734
chr1	62078720	62078856	BIDIR_735
chr1	62433206	62439985	BIDIR_736
chr1	62461253	62463363	BIDIR_737
chr1	62568536	62568636	BIDIR_738
chr1	62687886	62688886	BIDIR_739
chr1	62784105	62785661	BIDIR_740
chr1	63317257	63317952	BIDIR_741
chr1	63322566	63323422	BIDIR_742
chr1	63367626	63369842	BIDIR_743
chr1	63434012	63444387	BIDIR_744
chr1	63523273	63524792	BIDIR_745
chr1	63613699	63615373	BIDIR_746
chr1	63842780	63844444	BIDIR_747
chr1	64744972	64746384	BIDIR_748
chr1	64824181	64826497	BIDIR_749
chr1	64966158	64967260	BIDIR_750
chr1	65000836	65004454	BIDIR_751
chr1	65066212	65069082	BIDIR_752
chr1	65147548	65151442	BIDIR_753
chr1	65419335	65421345	BIDIR_754
chr1	66870679	66870787	BIDIR_755
chr1	66924894	66927344	BIDIR_756
chr1	66987501	66995454	BIDIR_757
chr1	67052168	67054778	BIDIR_758
chr1	67430402	67431946	BIDIR_759
chr1	67685407	67689953	BIDIR_760
chr1	67830479	67835571	BIDIR_761
chr1	68090491	68092253	BIDIR_762
chr1	68160841	68163927	BIDIR_763
chr1	68496675	68499223	BIDIR_764
chr1	70141801	70146925	BIDIR_765
chr1	70205579	70207569	BIDIR_766
chr1	70220455	70223509	BIDIR_767
chr1	70253051	70257077	BIDIR_768
chr1	70354810	70356344	BIDIR_769
chr1	70411217	70412603	BIDIR_770
chr1	71081323	71082491	BIDIR_771
chr1	72274268	72274950	BIDIR_772
chr1	74198211	74199741	BIDIR_773
chr1	74732896	74735367	BIDIR_774
chr1	75375483	75376423	BIDIR_775
chr1	75476073	75476572	BIDIR_776
chr1	75724346	75726578	BIDIR_777
chr1	75741665	75742337	BIDIR_778
chr1	75743731	75745013	BIDIR_779
chr1	75786193	75787723	BIDIR_780
chr1	76699921	76700865	BIDIR_781
chr1	77128583	77129704	BIDIR_782
chr1	77682959	77684578	BIDIR_783
chr1	77809851	77814971	BIDIR_784
chr1	77877948	77885774	BIDIR_785
chr1	77977589	77981603	BIDIR_786
chr1	78003679	78006999	BIDIR_787
chr1	83135881	83138379	BIDIR_788
chr1	83146004	83148166	BIDIR_789
chr1	83150092	83154990	BIDIR_790
chr1	83163536	83165844	BIDIR_791
chr1	83166381	83168207	BIDIR_792
chr1	84298579	84301541	BIDIR_793
chr1	84478829	84481349	BIDIR_794
chr1	84506385	84508371	BIDIR_795
chr1	84540491	84544717	BIDIR_796
chr1	84573592	84574874	BIDIR_797
chr1	84690468	84692148	BIDIR_798
chr1	84997113	84997666	BIDIR_799
chr1	85201016	85205929	BIDIR_800
chr1	85229055	85230973	BIDIR_801
chr1	85275972	85278531	BIDIR_802
chr1	85461576	85469692	BIDIR_803
chr1	85494088	85497996	BIDIR_804
chr1	85574956	85578200	BIDIR_805
chr1	85582104	85584386	BIDIR_806
chr1	85641707	85642792	BIDIR_807
chr1	85708433	85709382	BIDIR_808
chr1	86395888	86396935	BIDIR_809
chr1	86684829	86684997	BIDIR_810
chr1	86703685	86704493	BIDIR_811
chr1	86704569	86707725	BIDIR_812
chr1	86900055	86900547	BIDIR_813
chr1	86914634	86915624	BIDIR_814
chr1	87327266	87330023	BIDIR_815
chr1	87334704	87336936	BIDIR_816
chr1	88683386	88686959	BIDIR_817
chr1	88992960	88994439	BIDIR_818
chr1	89523211	89527508	BIDIR_819
chr1	89820207	89823891	BIDIR_820
chr1	89843618	89845920	BIDIR_821
chr1	91021321	91022811	BIDIR_822
chr1	91286491	91287013	BIDIR_823
chr1	91288434	91288632	BIDIR_824
chr1	91500185	91503584	BIDIR_825
chr1	92029984	92031732	BIDIR_826
chr1	92080344	92081688	BIDIR_827
chr1	92241869	92249757	BIDIR_828
chr1	92283462	92284016	BIDIR_829
chr1	92298447	92299009	BIDIR_830
chr1	92299058	92300562	BIDIR_831
chr1	92441497	92442801	BIDIR_832
chr1	92784647	92785770	BIDIR_833
chr1	92839026	92840692	BIDIR_834
chr1	92961522	92963504	BIDIR_835
chr1	93079234	93080662	BIDIR_836
chr1	93146123	93153359	BIDIR_837
chr1	93179355	93182927	BIDIR_838
chr1	93278830	93279081	BIDIR_839
chr1	93345906	93347394	BIDIR_840
chr1	93447085	93450861	BIDIR_841
chr1	93509725	93511837	BIDIR_842
chr1	93516198	93518116	BIDIR_843
chr1	93555235	93561899	BIDIR_844
chr1	93562558	93567292	BIDIR_845
chr1	93568044	93570128	BIDIR_846
chr1	93592023	93599339	BIDIR_847
chr1	93679406	93682558	BIDIR_848
chr1	93777370	93781202	BIDIR_849
chr1	93845573	93848452	BIDIR_850
chr1	93879206	93880109	BIDIR_851
chr1	93908346	93910289	BIDIR_852
chr1	94099469	94102623	BIDIR_853
chr1	94118288	94119177	BIDIR_854
chr1	94236330	94239072	BIDIR_855
chr1	94417605	94420014	BIDIR_856
chr1	94541857	94542627	BIDIR_857
chr1	94579147	94580621	BIDIR_858
chr1	94961029	94962693	BIDIR_859
chr1	95000240	95000798	BIDIR_860
chr1	95071833	95073708	BIDIR_861
chr1	95233394	95236222	BIDIR_862
chr1	95297891	95298189	BIDIR_863
chr1	96058421	96065706	BIDIR_864
chr1	96074337	96078932	BIDIR_865
chr1	96294681	96294841	BIDIR_866
chr1	96721604	96724870	BIDIR_867
chr1	97287646	97289500	BIDIR_868
chr1	97544582	97547112	BIDIR_869
chr1	98660633	98664002	BIDIR_870
chr1	99035589	99037677	BIDIR_871
chr1	99849165	99851518	BIDIR_872
chr1	99968962	99972151	BIDIR_873
chr1	100033675	100040386	BIDIR_874
chr1	100083837	100084149	BIDIR_875
chr1	100085274	100089268	BIDIR_876
chr1	100090323	100092289	BIDIR_877
chr1	100132830	100134525	BIDIR_878
chr1	100147188	100153548	BIDIR_879
chr1	100266157	100267769	BIDIR_880
chr1	100269361	100271027	BIDIR_881
chr1	100350778	100355344	BIDIR_882
chr1	100637808	100638132	BIDIR_883
chr1	100894651	100897557	BIDIR_884
chr1	101025138	101025806	BIDIR_885
chr1	101025845	101028031	BIDIR_886
chr1	102933756	102933908	BIDIR_887
chr1	103525698	103527766	BIDIR_888
chr1	107054558	107060411	BIDIR_889
chr1	107582598	107588642	BIDIR_890
chr1	107589905	107595845	BIDIR_891
chr1	107613747	107620715	BIDIR_892
chr1	107621875	107628967	BIDIR_893
chr1	107636399	107639647	BIDIR_894
chr1	107653065	107654955	BIDIR_895
chr1	107663615	107664453	BIDIR_896
chr1	107680904	107684294	BIDIR_897
chr1	107687007	107690317	BIDIR_898
chr1	107705276	107705414	BIDIR_899
chr1	107870245	107870387	BIDIR_900
chr1	107962838	107968846	BIDIR_901
chr1	108159891	108160727	BIDIR_902
chr1	108167115	108167743	BIDIR_903
chr1	108198091	108205254	BIDIR_904
chr1	108233423	108237793	BIDIR_905
chr1	108242416	108243274	BIDIR_906
chr1	108244081	108244723	BIDIR_907
chr1	108270936	108274912	BIDIR_908
chr1	108297207	108305502	BIDIR_909
chr1	108308226	108310640	BIDIR_910
chr1	108353035	108354602	BIDIR_911
chr1	108376438	108377970	BIDIR_912
chr1	108378110	108388415	BIDIR_913
chr1	108388876	108393888	BIDIR_914
chr1	108395363	108398165	BIDIR_915
chr1	108401525	108402297	BIDIR_916
chr1	108419601	108423441	BIDIR_917
chr1	108449639	108450281	BIDIR_918
chr1	108450921	108453303	BIDIR_919
chr1	108456836	108462228	BIDIR_920
chr1	108560099	108565041	BIDIR_921
chr1	108638735	108645145	BIDIR_922
chr1	108660326	108667099	BIDIR_923
chr1	108687071	108695125	BIDIR_924
chr1	108746197	108749248	BIDIR_925
chr1	108814754	108817222	BIDIR_926
chr1	108830021	108831353	BIDIR_927
chr1	108876061	108878352	BIDIR_928
chr1	108891662	108893360	BIDIR_929
chr1	108911675	108918498	BIDIR_930
chr1	108939104	108942262	BIDIR_931
chr1	108942303	108944305	BIDIR_932
chr1	108962943	108964355	BIDIR_933
chr1	108991767	108992873	BIDIR_934
chr1	109076003	109077911	BIDIR_935
chr1	109087883	109092695	BIDIR_936
chr1	109150990	109154274	BIDIR_937
chr1	109212291	109217674	BIDIR_938
chr1	109229153	109232805	BIDIR_939
chr1	109232849	109238145	BIDIR_940
chr1	109249538	109250818	BIDIR_941
chr1	109252127	109256483	BIDIR_942
chr1	109273670	109281428	BIDIR_943
chr1	109283168	109285349	BIDIR_944
chr1	109397918	109399354	BIDIR_945
chr1	109483553	109486062	BIDIR_946
chr1	109493492	109496143	BIDIR_947
chr1	109500310	109508044	BIDIR_948
chr1	109542910	109550134	BIDIR_949
chr1	109618964	109623950	BIDIR_950
chr1	109656075	109657771	BIDIR_951
chr1	109724160	109730381	BIDIR_952
chr1	109736984	109743755	BIDIR_953
chr1	109750035	109756789	BIDIR_954
chr1	109910848	109912802	BIDIR_955
chr1	110003679	110006213	BIDIR_956
chr1	110034052	110038104	BIDIR_957
chr1	110109581	110109857	BIDIR_958
chr1	110336573	110342598	BIDIR_959
chr1	110393681	110402911	BIDIR_960
chr1	110403548	110409504	BIDIR_961
chr1	110963130	110965306	BIDIR_962
chr1	111139382	111143362	BIDIR_963
chr1	111181631	111188577	BIDIR_964
chr1	111200534	111205436	BIDIR_965
chr1	111346559	111347999	BIDIR_966
chr1	111449308	111450799	BIDIR_967
chr1	111505896	111509708	BIDIR_968
chr1	111614190	111617994	BIDIR_969
chr1	111619191	111621547	BIDIR_970
chr1	111718917	111727185	BIDIR_971
chr1	111736615	111740736	BIDIR_972
chr1	111754469	111756940	BIDIR_973
chr1	112394387	112397523	BIDIR_974
chr1	112461705	112461833	BIDIR_975
chr1	112464052	112467284	BIDIR_976
chr1	112516643	112519301	BIDIR_977
chr1	112520224	112532712	BIDIR_978
chr1	112617932	112622195	BIDIR_979
chr1	112640807	112642645	BIDIR_980
chr1	112674120	112677679	BIDIR_981
chr1	112693662	112695320	BIDIR_982
chr1	112707075	112708605	BIDIR_983
chr1	112715328	112715945	BIDIR_984
chr1	112827112	112827344	BIDIR_985
chr1	112956414	112958542	BIDIR_986
chr1	112963946	112964190	BIDIR_987
chr1	113032252	113032366	BIDIR_988
chr1	113063917	113064181	BIDIR_989
chr1	113073197	113075383	BIDIR_990
chr1	113387491	113391500	BIDIR_991
chr1	113638242	113641563	BIDIR_992
chr1	113757580	113762646	BIDIR_993
chr1	113784065	113790813	BIDIR_994
chr1	113807774	113815134	BIDIR_995
chr1	113815433	113816987	BIDIR_996
chr1	113832657	113835672	BIDIR_997
chr1	113841013	113843263	BIDIR_998
chr1	113846917	113852927	BIDIR_999
chr1	113875614	113878016	BIDIR_1000
chr1	113883787	113889837	BIDIR_1001
chr1	113904618	113909096	BIDIR_1002
chr1	113927895	113932989	BIDIR_1003
chr1	114490175	114493435	BIDIR_1004
chr1	114505397	114506169	BIDIR_1005
chr1	114507729	114508073	BIDIR_1006
chr1	114510809	114518576	BIDIR_1007
chr1	114579763	114585935	BIDIR_1008
chr1	114670049	114671040	BIDIR_1009
chr1	114716037	114717459	BIDIR_1010
chr1	114757150	114759440	BIDIR_1011
chr1	114780039	114782975	BIDIR_1012
chr1	114914513	114918879	BIDIR_1013
chr1	115147907	115148220	BIDIR_1014
chr1	115641114	115645395	BIDIR_1015
chr1	115699295	115700713	BIDIR_1016
chr1	115711145	115715359	BIDIR_1017
chr1	115975056	115979006	BIDIR_1018
chr1	116267989	116268844	BIDIR_1019
chr1	116371973	116376385	BIDIR_1020
chr1	116388535	116394465	BIDIR_1021
chr1	116417598	116419708	BIDIR_1022
chr1	116453752	116454882	BIDIR_1023
chr1	116507630	116512630	BIDIR_1024
chr1	116569825	116571990	BIDIR_1025
chr1	116666075	116668441	BIDIR_1026
chr1	116909915	116913187	BIDIR_1027
chr1	117025043	117031167	BIDIR_1028
chr1	117036112	117036990	BIDIR_1029
chr1	117059490	117062365	BIDIR_1030
chr1	117104257	117111059	BIDIR_1031
chr1	117118733	117123585	BIDIR_1032
chr1	117268135	117269896	BIDIR_1033
chr1	117367448	117368624	BIDIR_1034
chr1	117590587	117592041	BIDIR_1035
chr1	117604826	117607177	BIDIR_1036
chr1	117776631	117778868	BIDIR_1037
chr1	117929243	117931218	BIDIR_1038
chr1	117951409	117957137	BIDIR_1039
chr1	117957241	117958483	BIDIR_1040
chr1	117968984	117970860	BIDIR_1041
chr1	118100859	118101595	BIDIR_1042
chr1	119140028	119143357	BIDIR_1043
chr1	119648266	119649338	BIDIR_1044
chr1	119712057	119714785	BIDIR_1045
chr1	120058280	120060308	BIDIR_1046
chr1	120061348	120062485	BIDIR_1047
chr1	120067359	120075313	BIDIR_1048
chr1	120256779	120257964	BIDIR_1049
chr1	120323881	120326146	BIDIR_1050
chr1	120340420	120343212	BIDIR_1051
chr1	120413106	120418302	BIDIR_1052
chr1	120430297	120434109	BIDIR_1053
chr1	120466030	120473228	BIDIR_1054
chr1	120555108	120564838	BIDIR_1055
chr1	120566769	120571223	BIDIR_1056
chr1	120581742	120581990	BIDIR_1057
chr1	120615060	120616954	BIDIR_1058
chr1	120617392	120618950	BIDIR_1059
chr1	120621124	120627012	BIDIR_1060
chr1	120628487	120635069	BIDIR_1061
chr1	120637431	120638643	BIDIR_1062
chr1	120639983	120641635	BIDIR_1063
chr1	120643711	120644439	BIDIR_1064
chr1	120700661	120701154	BIDIR_1065
chr1	120721764	120727766	BIDIR_1066
chr1	120731099	120736820	BIDIR_1067
chr1	120841571	120848867	BIDIR_1068
chr1	120850985	120852714	BIDIR_1069
chr1	120911731	120918857	BIDIR_1070
chr1	120941599	120944330	BIDIR_1071
chr1	120951260	120955944	BIDIR_1072
chr1	120968511	120970687	BIDIR_1073
chr1	120970837	120974515	BIDIR_1074
chr1	120983763	120987619	BIDIR_1075
chr1	121006838	121013276	BIDIR_1076
chr1	121031455	121032277	BIDIR_1077
chr1	121033049	121034409	BIDIR_1078
chr1	121034773	121040825	BIDIR_1079
chr1	121091715	121099324	BIDIR_1080
chr1	121113844	121118558	BIDIR_1081
chr1	121118626	121119570	BIDIR_1082
chr1	121128526	121128838	BIDIR_1083
chr1	121129528	121131935	BIDIR_1084
chr1	121180706	121190608	BIDIR_1085
chr1	121390566	121397234	BIDIR_1086
chr1	121401685	121402192	BIDIR_1087
chr1	143424684	143425165	BIDIR_1088
chr1	143452955	143460312	BIDIR_1089
chr1	143563173	143563959	BIDIR_1090
chr1	143729570	143731918	BIDIR_1091
chr1	143783717	143788646	BIDIR_1092
chr1	143797244	143800929	BIDIR_1093
chr1	143803982	143811255	BIDIR_1094
chr1	143879351	143882803	BIDIR_1095
chr1	143901216	143905876	BIDIR_1096
chr1	143905977	143906704	BIDIR_1097
chr1	143915835	143919567	BIDIR_1098
chr1	143966811	143973519	BIDIR_1099
chr1	144250297	144250777	BIDIR_1100
chr1	144459464	144464056	BIDIR_1101
chr1	144544304	144548769	BIDIR_1102
chr1	144551679	144553590	BIDIR_1103
chr1	144560835	144561907	BIDIR_1104
chr1	144566280	144573468	BIDIR_1105
chr1	144644669	144650107	BIDIR_1106
chr1	144715598	144717490	BIDIR_1107
chr1	144794078	144797574	BIDIR_1108
chr1	144804534	144807068	BIDIR_1109
chr1	144809209	144816372	BIDIR_1110
chr1	144842534	144844484	BIDIR_1111
chr1	144884329	144890163	BIDIR_1112
chr1	145094295	145101803	BIDIR_1113
chr1	145149898	145157378	BIDIR_1114
chr1	145160688	145163964	BIDIR_1115
chr1	145171108	145171592	BIDIR_1116
chr1	145176343	145177709	BIDIR_1117
chr1	145199130	145200365	BIDIR_1118
chr1	145212630	145220961	BIDIR_1119
chr1	145424734	145426455	BIDIR_1120
chr1	145461524	145468167	BIDIR_1121
chr1	145502559	145506432	BIDIR_1122
chr1	145566515	145574129	BIDIR_1123
chr1	145607959	145610807	BIDIR_1124
chr1	145670650	145670852	BIDIR_1125
chr1	145706018	145707853	BIDIR_1126
chr1	145710519	145712184	BIDIR_1127
chr1	145720442	145726348	BIDIR_1128
chr1	145766762	145767808	BIDIR_1129
chr1	145817312	145819226	BIDIR_1130
chr1	145823087	145826413	BIDIR_1131
chr1	145844295	145852277	BIDIR_1132
chr1	145859081	145861122	BIDIR_1133
chr1	145889318	145893474	BIDIR_1134
chr1	145917694	145918924	BIDIR_1135
chr1	145921242	145921870	BIDIR_1136
chr1	145939726	145944428	BIDIR_1137
chr1	145958017	145958512	BIDIR_1138
chr1	145964681	145966141	BIDIR_1139
chr1	145978351	145982723	BIDIR_1140
chr1	145996579	145998431	BIDIR_1141
chr1	146037568	146040579	BIDIR_1142
chr1	146052244	146053951	BIDIR_1143
chr1	146058072	146065397	BIDIR_1144
chr1	146065566	146066136	BIDIR_1145
chr1	146217859	146219511	BIDIR_1146
chr1	146220334	146222304	BIDIR_1147
chr1	146226740	146233994	BIDIR_1148
chr1	146297538	146305508	BIDIR_1149
chr1	146363664	146371685	BIDIR_1150
chr1	146376806	146381849	BIDIR_1151
chr1	146384540	146390069	BIDIR_1152
chr1	146443398	146444410	BIDIR_1153
chr1	146470684	146474149	BIDIR_1154
chr1	146487541	146489257	BIDIR_1155
chr1	146937229	146942042	BIDIR_1156
chr1	146995686	147004699	BIDIR_1157
chr1	147030124	147031036	BIDIR_1158
chr1	147083025	147086250	BIDIR_1159
chr1	147170912	147175102	BIDIR_1160
chr1	147193960	147197070	BIDIR_1161
chr1	147204133	147207257	BIDIR_1162
chr1	147209081	147210033	BIDIR_1163
chr1	147224590	147227752	BIDIR_1164
chr1	147241795	147246016	BIDIR_1165
chr1	147326735	147327779	BIDIR_1166
chr1	147402239	147403221	BIDIR_1167
chr1	147423202	147424034	BIDIR_1168
chr1	147598677	147602559	BIDIR_1169
chr1	147608330	147610138	BIDIR_1170
chr1	147622634	147627960	BIDIR_1171
chr1	147668552	147672969	BIDIR_1172
chr1	147716395	147718247	BIDIR_1173
chr1	147927118	147931199	BIDIR_1174
chr1	147988902	147991530	BIDIR_1175
chr1	147992007	147995177	BIDIR_1176
chr1	148036898	148041303	BIDIR_1177
chr1	148093831	148095723	BIDIR_1178
chr1	148097041	148103592	BIDIR_1179
chr1	148150031	148153424	BIDIR_1180
chr1	148238370	148238542	BIDIR_1181
chr1	148261932	148265302	BIDIR_1182
chr1	148334404	148336838	BIDIR_1183
chr1	148388281	148391937	BIDIR_1184
chr1	148401620	148406484	BIDIR_1185
chr1	148415376	148422546	BIDIR_1186
chr1	148426596	148428858	BIDIR_1187
chr1	148429588	148435502	BIDIR_1188
chr1	148435931	148436797	BIDIR_1189
chr1	148443089	148444324	BIDIR_1190
chr1	148456690	148464924	BIDIR_1191
chr1	148668367	148670393	BIDIR_1192
chr1	148671089	148673059	BIDIR_1193
chr1	148677514	148684255	BIDIR_1194
chr1	148748321	148756291	BIDIR_1195
chr1	148808511	148810551	BIDIR_1196
chr1	148865738	148868066	BIDIR_1197
chr1	148881528	148883272	BIDIR_1198
chr1	148891303	148894121	BIDIR_1199
chr1	148894694	148897420	BIDIR_1200
chr1	148928256	148930100	BIDIR_1201
chr1	148939713	148945757	BIDIR_1202
chr1	148948952	148957062	BIDIR_1203
chr1	148992313	148994177	BIDIR_1204
chr1	149048225	149055845	BIDIR_1205
chr1	149102659	149104669	BIDIR_1206
chr1	149129342	149129683	BIDIR_1207
chr1	149174948	149178347	BIDIR_1208
chr1	149191562	149194089	BIDIR_1209
chr1	149260423	149261834	BIDIR_1210
chr1	149321104	149321725	BIDIR_1211
chr1	149386919	149394451	BIDIR_1212
chr1	149398085	149403833	BIDIR_1213
chr1	149556689	149564300	BIDIR_1214
chr1	149604607	149612225	BIDIR_1215
chr1	149622833	149625137	BIDIR_1216
chr1	149635669	149640203	BIDIR_1217
chr1	149645453	149650073	BIDIR_1218
chr1	149657331	149659771	BIDIR_1219
chr1	149662786	149666108	BIDIR_1220
chr1	149705853	149709595	BIDIR_1221
chr1	149712538	149719853	BIDIR_1222
chr1	149739911	149740712	BIDIR_1223
chr1	149789457	149796679	BIDIR_1224
chr1	149809111	149814984	BIDIR_1225
chr1	149883088	149890488	BIDIR_1226
chr1	149898890	149906615	BIDIR_1227
chr1	149926400	149930900	BIDIR_1228
chr1	149934999	149940623	BIDIR_1229
chr1	149946662	149946768	BIDIR_1230
chr1	150010726	150011584	BIDIR_1231
chr1	150067381	150069587	BIDIR_1232
chr1	150149186	150152061	BIDIR_1233
chr1	150162316	150165506	BIDIR_1234
chr1	150212079	150214527	BIDIR_1235
chr1	150233290	150237754	BIDIR_1236
chr1	150273410	150275630	BIDIR_1237
chr1	150276961	150284887	BIDIR_1238
chr1	150292878	150296047	BIDIR_1239
chr1	150319766	150324123	BIDIR_1240
chr1	150362187	150368802	BIDIR_1241
chr1	150486605	150488892	BIDIR_1242
chr1	150515015	150517182	BIDIR_1243
chr1	150558849	150563961	BIDIR_1244
chr1	150568132	150568834	BIDIR_1245
chr1	150577706	150583190	BIDIR_1246
chr1	150590975	150595357	BIDIR_1247
chr1	150628964	150629622	BIDIR_1248
chr1	150629632	150630618	BIDIR_1249
chr1	150637437	150643757	BIDIR_1250
chr1	150650589	150650917	BIDIR_1251
chr1	150653113	150653213	BIDIR_1252
chr1	150697154	150698482	BIDIR_1253
chr1	150876599	150877722	BIDIR_1254
chr1	150905141	150906819	BIDIR_1255
chr1	150925147	150928316	BIDIR_1256
chr1	150946913	150949363	BIDIR_1257
chr1	150950280	150956200	BIDIR_1258
chr1	150964737	150965172	BIDIR_1259
chr1	150975003	150977922	BIDIR_1260
chr1	150980442	150983777	BIDIR_1261
chr1	150992022	150999244	BIDIR_1262
chr1	151008448	151011276	BIDIR_1263
chr1	151034521	151039873	BIDIR_1264
chr1	151057443	151059649	BIDIR_1265
chr1	151068497	151073114	BIDIR_1266
chr1	151129334	151131074	BIDIR_1267
chr1	151146631	151147544	BIDIR_1268
chr1	151156648	151161252	BIDIR_1269
chr1	151189937	151191663	BIDIR_1270
chr1	151193068	151201203	BIDIR_1271
chr1	151253451	151256381	BIDIR_1272
chr1	151258453	151260117	BIDIR_1273
chr1	151280487	151286339	BIDIR_1274
chr1	151287883	151295709	BIDIR_1275
chr1	151298346	151299632	BIDIR_1276
chr1	151326749	151329107	BIDIR_1277
chr1	151347009	151348773	BIDIR_1278
chr1	151397971	151405786	BIDIR_1279
chr1	151456050	151462038	BIDIR_1280
chr1	151473023	151474576	BIDIR_1281
chr1	151510812	151518268	BIDIR_1282
chr1	151539248	151541988	BIDIR_1283
chr1	151647770	151649626	BIDIR_1284
chr1	151652399	151654063	BIDIR_1285
chr1	151762502	151766292	BIDIR_1286
chr1	151770219	151772441	BIDIR_1287
chr1	151790748	151793518	BIDIR_1288
chr1	151797684	151802844	BIDIR_1289
chr1	151830126	151831802	BIDIR_1290
chr1	151838737	151843005	BIDIR_1291
chr1	151849482	151852320	BIDIR_1292
chr1	151909263	151913384	BIDIR_1293
chr1	151986603	151994075	BIDIR_1294
chr1	152032124	152037618	BIDIR_1295
chr1	152043627	152049539	BIDIR_1296
chr1	152107761	152115454	BIDIR_1297
chr1	153515312	153516685	BIDIR_1298
chr1	153535991	153536757	BIDIR_1299
chr1	153544644	153545995	BIDIR_1300
chr1	153565844	153567437	BIDIR_1301
chr1	153601386	153611637	BIDIR_1302
chr1	153613137	153613997	BIDIR_1303
chr1	153616325	153617340	BIDIR_1304
chr1	153626241	153627863	BIDIR_1305
chr1	153628433	153636391	BIDIR_1306
chr1	153657917	153665657	BIDIR_1307
chr1	153671028	153672557	BIDIR_1308
chr1	153728049	153730601	BIDIR_1309
chr1	153773110	153778564	BIDIR_1310
chr1	153782036	153784167	BIDIR_1311
chr1	153794679	153797925	BIDIR_1312
chr1	153902284	153908804	BIDIR_1313
chr1	153922760	153926428	BIDIR_1314
chr1	153945208	153949807	BIDIR_1315
chr1	153970862	153978568	BIDIR_1316
chr1	153980528	153982680	BIDIR_1317
chr1	153986339	153987930	BIDIR_1318
chr1	153990411	153993556	BIDIR_1319
chr1	154009169	154009939	BIDIR_1320
chr1	154013328	154015304	BIDIR_1321
chr1	154181045	154183951	BIDIR_1322
chr1	154219489	154222877	BIDIR_1323
chr1	154272055	154274126	BIDIR_1324
chr1	154325990	154330747	BIDIR_1325
chr1	154333979	154337979	BIDIR_1326
chr1	154404028	154408224	BIDIR_1327
chr1	154546528	154549766	BIDIR_1328
chr1	154553608	154556448	BIDIR_1329
chr1	154606433	154609429	BIDIR_1330
chr1	154626451	154629565	BIDIR_1331
chr1	154934430	154938817	BIDIR_1332
chr1	154956099	154956783	BIDIR_1333
chr1	154959981	154964613	BIDIR_1334
chr1	154973362	154978353	BIDIR_1335
chr1	154978738	154986481	BIDIR_1336
chr1	155002908	155009072	BIDIR_1337
chr1	155017039	155019009	BIDIR_1338
chr1	155049074	155056558	BIDIR_1339
chr1	155059163	155066025	BIDIR_1340
chr1	155129837	155131807	BIDIR_1341
chr1	155134675	155142342	BIDIR_1342
chr1	155172476	155173619	BIDIR_1343
chr1	155173786	155174500	BIDIR_1344
chr1	155176078	155179794	BIDIR_1345
chr1	155183485	155186457	BIDIR_1346
chr1	155192915	155195587	BIDIR_1347
chr1	155224671	155225231	BIDIR_1348
chr1	155226112	155228875	BIDIR_1349
chr1	155230087	155236090	BIDIR_1350
chr1	155237243	155237605	BIDIR_1351
chr1	155244627	155246717	BIDIR_1352
chr1	155261462	155262779	BIDIR_1353
chr1	155272698	155274376	BIDIR_1354
chr1	155285851	155292733	BIDIR_1355
chr1	155308747	155312647	BIDIR_1356
chr1	155314278	155316536	BIDIR_1357
chr1	155316896	155324436	BIDIR_1358
chr1	155330037	155335036	BIDIR_1359
chr1	155336793	155337437	BIDIR_1360
chr1	155433179	155435345	BIDIR_1361
chr1	155561253	155568635	BIDIR_1362
chr1	155609151	155615313	BIDIR_1363
chr1	155649526	155652492	BIDIR_1364
chr1	155686800	155689032	BIDIR_1365
chr1	155689090	155690576	BIDIR_1366
chr1	155757078	155758122	BIDIR_1367
chr1	155856499	155858166	BIDIR_1368
chr1	155901969	155902177	BIDIR_1369
chr1	155909674	155910522	BIDIR_1370
chr1	155934413	155936227	BIDIR_1371
chr1	155941688	155943980	BIDIR_1372
chr1	155976906	155981830	BIDIR_1373
chr1	156053798	156057737	BIDIR_1374
chr1	156058573	156062719	BIDIR_1375
chr1	156069503	156073652	BIDIR_1376
chr1	156077712	156078064	BIDIR_1377
chr1	156082545	156084515	BIDIR_1378
chr1	156105175	156109531	BIDIR_1379
chr1	156113806	156119983	BIDIR_1380
chr1	156122470	156129632	BIDIR_1381
chr1	156129638	156132464	BIDIR_1382
chr1	156153211	156155043	BIDIR_1383
chr1	156193931	156195429	BIDIR_1384
chr1	156211505	156215149	BIDIR_1385
chr1	156238460	156241856	BIDIR_1386
chr1	156243086	156243578	BIDIR_1387
chr1	156280745	156285195	BIDIR_1388
chr1	156285859	156286425	BIDIR_1389
chr1	156287962	156294791	BIDIR_1390
chr1	156337313	156341897	BIDIR_1391
chr1	156367992	156369628	BIDIR_1392
chr1	156456167	156458532	BIDIR_1393
chr1	156471869	156472239	BIDIR_1394
chr1	156500775	156502984	BIDIR_1395
chr1	156504606	156506232	BIDIR_1396
chr1	156590837	156596823	BIDIR_1397
chr1	156601487	156604255	BIDIR_1398
chr1	156702580	156703052	BIDIR_1399
chr1	156705816	156709404	BIDIR_1400
chr1	156728160	156730660	BIDIR_1401
chr1	156735018	156739586	BIDIR_1402
chr1	156748588	156752448	BIDIR_1403
chr1	156765498	156769990	BIDIR_1404
chr1	156805445	156807039	BIDIR_1405
chr1	156929199	156936989	BIDIR_1406
chr1	157045742	157047506	BIDIR_1407
chr1	157128361	157128981	BIDIR_1408
chr1	157138267	157140560	BIDIR_1409
chr1	159780961	159782669	BIDIR_1410
chr1	159924029	159926498	BIDIR_1411
chr1	160031990	160032644	BIDIR_1412
chr1	160039822	160042924	BIDIR_1413
chr1	160201871	160208869	BIDIR_1414
chr1	160211847	160219591	BIDIR_1415
chr1	160261331	160263826	BIDIR_1416
chr1	160316816	160319676	BIDIR_1417
chr1	160343250	160344774	BIDIR_1418
chr1	160695401	160697103	BIDIR_1419
chr1	160849825	160849953	BIDIR_1420
chr1	160947511	160947753	BIDIR_1421
chr1	161021152	161022525	BIDIR_1422
chr1	161037690	161039888	BIDIR_1423
chr1	161043587	161050303	BIDIR_1424
chr1	161052226	161053506	BIDIR_1425
chr1	161089558	161090019	BIDIR_1426
chr1	161098360	161102332	BIDIR_1427
chr1	161117581	161118037	BIDIR_1428
chr1	161118439	161123767	BIDIR_1429
chr1	161132688	161135149	BIDIR_1430
chr1	161153284	161156709	BIDIR_1431
chr1	161158420	161161051	BIDIR_1432
chr1	161169341	161173099	BIDIR_1433
chr1	161177196	161178417	BIDIR_1434
chr1	161201097	161206213	BIDIR_1435
chr1	161226977	161233701	BIDIR_1436
chr1	161314375	161316899	BIDIR_1437
chr1	161361577	161367883	BIDIR_1438
chr1	161388765	161390905	BIDIR_1439
chr1	161397225	161400462	BIDIR_1440
chr1	161420239	161421173	BIDIR_1441
chr1	161426678	161428192	BIDIR_1442
chr1	161440179	161444083	BIDIR_1443
chr1	161446896	161451465	BIDIR_1444
chr1	161454276	161458870	BIDIR_1445
chr1	161461687	161466256	BIDIR_1446
chr1	161469067	161471490	BIDIR_1447
chr1	161522271	161526515	BIDIR_1448
chr1	161529513	161534586	BIDIR_1449
chr1	161541411	161542109	BIDIR_1450
chr1	161565136	161566761	BIDIR_1451
chr1	161606058	161607336	BIDIR_1452
chr1	161611228	161614532	BIDIR_1453
chr1	161724697	161731055	BIDIR_1454
chr1	161747554	161752381	BIDIR_1455
chr1	162069690	162071130	BIDIR_1456
chr1	162158985	162161239	BIDIR_1457
chr1	162165476	162167356	BIDIR_1458
chr1	162167789	162170407	BIDIR_1459
chr1	162369550	162376854	BIDIR_1460
chr1	162393993	162396541	BIDIR_1461
chr1	162560270	162562941	BIDIR_1462
chr1	162790701	162792089	BIDIR_1463
chr1	163321791	163324029	BIDIR_1464
chr1	164126365	164127313	BIDIR_1465
chr1	164558002	164560075	BIDIR_1466
chr1	164768368	164769862	BIDIR_1467
chr1	164770397	164774641	BIDIR_1468
chr1	165629610	165632713	BIDIR_1469
chr1	165657686	165661467	BIDIR_1470
chr1	165673892	165674706	BIDIR_1471
chr1	165697205	165698663	BIDIR_1472
chr1	165698749	165700089	BIDIR_1473
chr1	165768802	165768922	BIDIR_1474
chr1	165768928	165771204	BIDIR_1475
chr1	165827613	165832173	BIDIR_1476
chr1	166835714	166841382	BIDIR_1477
chr1	166875348	166876823	BIDIR_1478
chr1	167216858	167223812	BIDIR_1479
chr1	167426674	167434604	BIDIR_1480
chr1	167552936	167553762	BIDIR_1481
chr1	167713201	167716016	BIDIR_1482
chr1	167721173	167724319	BIDIR_1483
chr1	167935380	167939528	BIDIR_1484
chr1	168055341	168058827	BIDIR_1485
chr1	168178336	168181077	BIDIR_1486
chr1	168224172	168227463	BIDIR_1487
chr1	168243730	168247430	BIDIR_1488
chr1	168906389	168908517	BIDIR_1489
chr1	169104284	169108029	BIDIR_1490
chr1	169140449	169141551	BIDIR_1491
chr1	169279387	169279687	BIDIR_1492
chr1	169367878	169370226	BIDIR_1493
chr1	169406756	169407230	BIDIR_1494
chr1	169484578	169488765	BIDIR_1495
chr1	169780022	169782828	BIDIR_1496
chr1	169794049	169798337	BIDIR_1497
chr1	169836053	169837775	BIDIR_1498
chr1	169849112	169850148	BIDIR_1499
chr1	169851125	169857033	BIDIR_1500
chr1	169893485	169895578	BIDIR_1501
chr1	170530955	170533835	BIDIR_1502
chr1	171188033	171189695	BIDIR_1503
chr1	171269501	171275085	BIDIR_1504
chr1	171326570	171329020	BIDIR_1505
chr1	171333589	171335727	BIDIR_1506
chr1	171372789	171374609	BIDIR_1507
chr1	171484923	171488559	BIDIR_1508
chr1	171695709	171696454	BIDIR_1509
chr1	171742065	171747355	BIDIR_1510
chr1	171780407	171782777	BIDIR_1511
chr1	172055781	172058229	BIDIR_1512
chr1	172138136	172138372	BIDIR_1513
chr1	172425954	172436661	BIDIR_1514
chr1	172529409	172536250	BIDIR_1515
chr1	173476915	173480658	BIDIR_1516
chr1	173714369	173717686	BIDIR_1517
chr1	173780033	173782263	BIDIR_1518
chr1	173783152	173785656	BIDIR_1519
chr1	173787003	173793939	BIDIR_1520
chr1	173823257	173824639	BIDIR_1521
chr1	173824672	173827872	BIDIR_1522
chr1	173839233	173841285	BIDIR_1523
chr1	173842095	173848063	BIDIR_1524
chr1	173858546	173866169	BIDIR_1525
chr1	173867630	173870833	BIDIR_1526
chr1	173902715	173904321	BIDIR_1527
chr1	173906213	173906369	BIDIR_1528
chr1	173954993	173955181	BIDIR_1529
chr1	174022449	174023185	BIDIR_1530
chr1	174159413	174161977	BIDIR_1531
chr1	174238035	174242224	BIDIR_1532
chr1	174383455	174385589	BIDIR_1533
chr1	174615843	174617577	BIDIR_1534
chr1	174848459	174851659	BIDIR_1535
chr1	174950427	174953443	BIDIR_1536
chr1	174995308	174999434	BIDIR_1537
chr1	175012027	175012957	BIDIR_1538
chr1	175022723	175025470	BIDIR_1539
chr1	175112592	175114298	BIDIR_1540
chr1	175191419	175193698	BIDIR_1541
chr1	176007700	176008134	BIDIR_1542
chr1	176206448	176214736	BIDIR_1543
chr1	178093603	178096297	BIDIR_1544
chr1	178541744	178545565	BIDIR_1545
chr1	178723588	178729164	BIDIR_1546
chr1	178848843	178850225	BIDIR_1547
chr1	178854216	178854610	BIDIR_1548
chr1	178861345	178867405	BIDIR_1549
chr1	179025133	179029381	BIDIR_1550
chr1	179078749	179083359	BIDIR_1551
chr1	179088446	179092086	BIDIR_1552
chr1	179093783	179099766	BIDIR_1553
chr1	179134173	179134695	BIDIR_1554
chr1	179196897	179198193	BIDIR_1555
chr1	179229684	179230272	BIDIR_1556
chr1	179293713	179295287	BIDIR_1557
chr1	179364035	179367728	BIDIR_1558
chr1	179591612	179593926	BIDIR_1559
chr1	179877803	179885629	BIDIR_1560
chr1	179953668	179957595	BIDIR_1561
chr1	180150645	180156182	BIDIR_1562
chr1	180168590	180171062	BIDIR_1563
chr1	180228460	180234707	BIDIR_1564
chr1	180501497	180507525	BIDIR_1565
chr1	180952208	180954884	BIDIR_1566
chr1	181021219	181023970	BIDIR_1567
chr1	181033709	181035651	BIDIR_1568
chr1	181087248	181093109	BIDIR_1569
chr1	181093933	181101527	BIDIR_1570
chr1	181104606	181106104	BIDIR_1571
chr1	181134606	181136905	BIDIR_1572
chr1	182023818	182031163	BIDIR_1573
chr1	182390770	182394389	BIDIR_1574
chr1	182395565	182400667	BIDIR_1575
chr1	182588742	182589693	BIDIR_1576
chr1	182604389	182605348	BIDIR_1577
chr1	182615140	182616948	BIDIR_1578
chr1	182788753	182791436	BIDIR_1579
chr1	182839029	182842028	BIDIR_1580
chr1	183021525	183026299	BIDIR_1581
chr1	183139445	183140337	BIDIR_1582
chr1	183185640	183188023	BIDIR_1583
chr1	183321630	183321736	BIDIR_1584
chr1	183468644	183475042	BIDIR_1585
chr1	183634821	183635673	BIDIR_1586
chr1	183636108	183637106	BIDIR_1587
chr1	183658027	183660541	BIDIR_1588
chr1	184050334	184054195	BIDIR_1589
chr1	184383683	184388382	BIDIR_1590
chr1	184587260	184588922	BIDIR_1591
chr1	184754224	184755903	BIDIR_1592
chr1	185044937	185048091	BIDIR_1593
chr1	185114945	185115526	BIDIR_1594
chr1	185156324	185159259	BIDIR_1595
chr1	185256815	185260397	BIDIR_1596
chr1	185288684	185294878	BIDIR_1597
chr1	185315421	185320250	BIDIR_1598
chr1	185383840	185384862	BIDIR_1599
chr1	185733495	185735794	BIDIR_1600
chr1	186080620	186085780	BIDIR_1601
chr1	186151263	186156189	BIDIR_1602
chr1	186160672	186162450	BIDIR_1603
chr1	186162733	186164559	BIDIR_1604
chr1	186230865	186233252	BIDIR_1605
chr1	186304104	186310812	BIDIR_1606
chr1	186375253	186377811	BIDIR_1607
chr1	190300817	190300959	BIDIR_1608
chr1	190478462	190480254	BIDIR_1609
chr1	192809038	192809808	BIDIR_1610
chr1	193057210	193062179	BIDIR_1611
chr1	193083443	193085847	BIDIR_1612
chr1	193091776	193098121	BIDIR_1613
chr1	193103036	193106538	BIDIR_1614
chr1	193120520	193123341	BIDIR_1615
chr1	193178081	193182685	BIDIR_1616
chr1	193184955	193186613	BIDIR_1617
chr1	197145774	197147213	BIDIR_1618
chr1	197200542	197202759	BIDIR_1619
chr1	197774262	197776397	BIDIR_1620
chr1	197900635	197904847	BIDIR_1621
chr1	198156997	198159835	BIDIR_1622
chr1	198935653	198937565	BIDIR_1623
chr1	200410036	200411203	BIDIR_1624
chr1	200620751	200621140	BIDIR_1625
chr1	200668794	200671938	BIDIR_1626
chr1	200738409	200740965	BIDIR_1627
chr1	200889806	200896937	BIDIR_1628
chr1	201114296	201114694	BIDIR_1629
chr1	201153750	201155254	BIDIR_1630
chr1	201170250	201171582	BIDIR_1631
chr1	201274760	201276091	BIDIR_1632
chr1	201283451	201285001	BIDIR_1633
chr1	201307170	201313423	BIDIR_1634
chr1	201396729	201397769	BIDIR_1635
chr1	201399324	201400807	BIDIR_1636
chr1	201404167	201405385	BIDIR_1637
chr1	201459001	201462869	BIDIR_1638
chr1	201466930	201470100	BIDIR_1639
chr1	201479508	201482613	BIDIR_1640
chr1	201506399	201507123	BIDIR_1641
chr1	201507212	201508864	BIDIR_1642
chr1	201511460	201515052	BIDIR_1643
chr1	201518215	201519869	BIDIR_1644
chr1	201649273	201653437	BIDIR_1645
chr1	201711927	201718259	BIDIR_1646
chr1	201722277	201730511	BIDIR_1647
chr1	201733294	201734766	BIDIR_1648
chr1	201738463	201745917	BIDIR_1649
chr1	201819452	201821160	BIDIR_1650
chr1	201822002	201828164	BIDIR_1651
chr1	201828679	201831516	BIDIR_1652
chr1	201953465	201956932	BIDIR_1653
chr1	201981020	201986089	BIDIR_1654
chr1	202010353	202011648	BIDIR_1655
chr1	202017284	202019740	BIDIR_1656
chr1	202021717	202023770	BIDIR_1657
chr1	202033582	202035669	BIDIR_1658
chr1	202045883	202048053	BIDIR_1659
chr1	202055728	202059007	BIDIR_1660
chr1	202084542	202087812	BIDIR_1661
chr1	202105173	202109325	BIDIR_1662
chr1	202130668	202136516	BIDIR_1663
chr1	202140559	202147413	BIDIR_1664
chr1	202341266	202343999	BIDIR_1665
chr1	202471802	202473897	BIDIR_1666
chr1	202588708	202591116	BIDIR_1667
chr1	202592270	202595040	BIDIR_1668
chr1	202596112	202601482	BIDIR_1669
chr1	202602589	202604111	BIDIR_1670
chr1	202805010	202809032	BIDIR_1671
chr1	202809470	202812879	BIDIR_1672
chr1	202861753	202863317	BIDIR_1673
chr1	202865374	202867146	BIDIR_1674
chr1	202868646	202870488	BIDIR_1675
chr1	202887547	202891569	BIDIR_1676
chr1	202912695	202912837	BIDIR_1677
chr1	202925373	202928599	BIDIR_1678
chr1	202958394	202958926	BIDIR_1679
chr1	203006203	203009372	BIDIR_1680
chr1	203022922	203024930	BIDIR_1681
chr1	203025687	203027794	BIDIR_1682
chr1	203082934	203083322	BIDIR_1683
chr1	203305325	203306802	BIDIR_1684
chr1	203316287	203317733	BIDIR_1685
chr1	203326210	203328785	BIDIR_1686
chr1	203486871	203490427	BIDIR_1687
chr1	203626786	203627828	BIDIR_1688
chr1	203795243	203797816	BIDIR_1689
chr1	203861598	203864092	BIDIR_1690
chr1	204072717	204078358	BIDIR_1691
chr1	204103681	204106723	BIDIR_1692
chr1	204128976	204131061	BIDIR_1693
chr1	204314734	204314928	BIDIR_1694
chr1	204374807	204381195	BIDIR_1695
chr1	204411817	204418805	BIDIR_1696
chr1	204443184	204443737	BIDIR_1697
chr1	204479224	204480558	BIDIR_1698
chr1	204490346	204495948	BIDIR_1699
chr1	204506513	204508688	BIDIR_1700
chr1	204515212	204518586	BIDIR_1701
chr1	204684836	204686120	BIDIR_1702
chr1	205074547	205082031	BIDIR_1703
chr1	205121978	205123072	BIDIR_1704
chr1	205210682	205212292	BIDIR_1705
chr1	205227945	205229061	BIDIR_1706
chr1	205297339	205302053	BIDIR_1707
chr1	205350924	205351624	BIDIR_1708
chr1	205391889	205391989	BIDIR_1709
chr1	205405933	205406851	BIDIR_1710
chr1	205504668	205505890	BIDIR_1711
chr1	205543079	205544702	BIDIR_1712
chr1	205554797	205560395	BIDIR_1713
chr1	205592804	205594888	BIDIR_1714
chr1	205629416	205633911	BIDIR_1715
chr1	205679737	205680835	BIDIR_1716
chr1	205748348	205751610	BIDIR_1717
chr1	205813198	205814572	BIDIR_1718
chr1	205826450	205829598	BIDIR_1719
chr1	205842534	205843280	BIDIR_1720
chr1	206064851	206066711	BIDIR_1721
chr1	206198031	206207202	BIDIR_1722
chr1	206469754	206471951	BIDIR_1723
chr1	206585996	206592898	BIDIR_1724
chr1	206612551	206612944	BIDIR_1725
chr1	206634411	206636925	BIDIR_1726
chr1	206684904	206688980	BIDIR_1727
chr1	206903422	206904856	BIDIR_1728
chr1	206907642	206911702	BIDIR_1729
chr1	207052980	207054642	BIDIR_1730
chr1	207320389	207322797	BIDIR_1731
chr1	207752037	207755275	BIDIR_1732
chr1	207792779	207803355	BIDIR_1733
chr1	207818378	207818576	BIDIR_1734
chr1	207819787	207823677	BIDIR_1735
chr1	209777554	209785916	BIDIR_1736
chr1	209806175	209806635	BIDIR_1737
chr1	209827592	209830173	BIDIR_1738
chr1	210232123	210236378	BIDIR_1739
chr1	210328251	210332185	BIDIR_1740
chr1	210371748	210378392	BIDIR_1741
chr1	211256468	211263830	BIDIR_1742
chr1	211326614	211330294	BIDIR_1743
chr1	211380677	211385406	BIDIR_1744
chr1	211416257	211419199	BIDIR_1745
chr1	211579161	211580648	BIDIR_1746
chr1	211675761	211677383	BIDIR_1747
chr1	211829636	211832948	BIDIR_1748
chr1	212034934	212037178	BIDIR_1749
chr1	212050919	212053956	BIDIR_1750
chr1	212285021	212289295	BIDIR_1751
chr1	212309171	212311043	BIDIR_1752
chr1	212362982	212368957	BIDIR_1753
chr1	212390827	212391027	BIDIR_1754
chr1	212432919	212434335	BIDIR_1755
chr1	212555129	212557003	BIDIR_1756
chr1	212557855	212559749	BIDIR_1757
chr1	212791827	212793575	BIDIR_1758
chr1	212858274	212859626	BIDIR_1759
chr1	212950540	212951732	BIDIR_1760
chr1	212986489	212994383	BIDIR_1761
chr1	213014803	213016750	BIDIR_1762
chr1	213051232	213053088	BIDIR_1763
chr1	214281158	214283306	BIDIR_1764
chr1	214339251	214342874	BIDIR_1765
chr1	214550764	214553756	BIDIR_1766
chr1	215488711	215491325	BIDIR_1767
chr1	215566740	215571053	BIDIR_1768
chr1	216568828	216569002	BIDIR_1769
chr1	216600524	216602013	BIDIR_1770
chr1	217523922	217524422	BIDIR_1771
chr1	217631090	217632491	BIDIR_1772
chr1	217696149	217698247	BIDIR_1773
chr1	218284398	218286750	BIDIR_1774
chr1	218342028	218346939	BIDIR_1775
chr1	218376322	218379288	BIDIR_1776
chr1	218379548	218383116	BIDIR_1777
chr1	218459443	218461751	BIDIR_1778
chr1	218479056	218485702	BIDIR_1779
chr1	218486821	218492957	BIDIR_1780
chr1	220046505	220047783	BIDIR_1781
chr1	220094131	220096605	BIDIR_1782
chr1	220117742	220117962	BIDIR_1783
chr1	220118071	220118241	BIDIR_1784
chr1	220245181	220245363	BIDIR_1785
chr1	220252091	220255101	BIDIR_1786
chr1	220272453	220273143	BIDIR_1787
chr1	220747774	220750971	BIDIR_1788
chr1	220786287	220788338	BIDIR_1789
chr1	221742176	221744608	BIDIR_1790
chr1	222589773	222591593	BIDIR_1791
chr1	222642521	222647415	BIDIR_1792
chr1	222656930	222659772	BIDIR_1793
chr1	222663461	222671984	BIDIR_1794
chr1	222710921	222712491	BIDIR_1795
chr1	222712552	222715724	BIDIR_1796
chr1	222815038	222816920	BIDIR_1797
chr1	223119469	223119973	BIDIR_1798
chr1	223132864	223134888	BIDIR_1799
chr1	223363492	223365387	BIDIR_1800
chr1	223393414	223395678	BIDIR_1801
chr1	223707297	223709817	BIDIR_1802
chr1	223765725	223769997	BIDIR_1803
chr1	223770344	223777117	BIDIR_1804
chr1	223845972	223848292	BIDIR_1805
chr1	223992729	223997095	BIDIR_1806
chr1	224113610	224115534	BIDIR_1807
chr1	224182762	224184659	BIDIR_1808
chr1	224224080	224231300	BIDIR_1809
chr1	224330189	224331538	BIDIR_1810
chr1	224378089	224385996	BIDIR_1811
chr1	224434639	224435847	BIDIR_1812
chr1	224929178	224931615	BIDIR_1813
chr1	225393421	225402891	BIDIR_1814
chr1	225427653	225429734	BIDIR_1815
chr1	225653123	225656237	BIDIR_1816
chr1	225777812	225779160	BIDIR_1817
chr1	225789512	225791420	BIDIR_1818
chr1	225810073	225811411	BIDIR_1819
chr1	225843480	225850449	BIDIR_1820
chr1	225874632	225876028	BIDIR_1821
chr1	225881272	225888938	BIDIR_1822
chr1	225924340	225926286	BIDIR_1823
chr1	225939539	225940187	BIDIR_1824
chr1	225999343	226000521	BIDIR_1825
chr1	226060020	226063369	BIDIR_1826
chr1	226082645	226085220	BIDIR_1827
chr1	226109330	226112819	BIDIR_1828
chr1	226117253	226124515	BIDIR_1829
chr1	226126831	226129407	BIDIR_1830
chr1	226148002	226148678	BIDIR_1831
chr1	226149595	226157581	BIDIR_1832
chr1	226186741	226191642	BIDIR_1833
chr1	226223663	226230457	BIDIR_1834
chr1	226307609	226310684	BIDIR_1835
chr1	226408093	226408974	BIDIR_1836
chr1	226701019	226705031	BIDIR_1837
chr1	226737137	226739175	BIDIR_1838
chr1	226870571	226872037	BIDIR_1839
chr1	226937483	226941451	BIDIR_1840
chr1	226989737	226989977	BIDIR_1841
chr1	227318350	227320184	BIDIR_1842
chr1	227563137	227565931	BIDIR_1843
chr1	227598340	227600196	BIDIR_1844
chr1	227728167	227736045	BIDIR_1845
chr1	227787506	227787767	BIDIR_1846
chr1	227947932	227949021	BIDIR_1847
chr1	228082659	228084123	BIDIR_1848
chr1	228095488	228102936	BIDIR_1849
chr1	228103973	228104074	BIDIR_1850
chr1	228109312	228112520	BIDIR_1851
chr1	228140083	228141455	BIDIR_1852
chr1	228165512	228167895	BIDIR_1853
chr1	228173181	228176651	BIDIR_1854
chr1	228208043	228210585	BIDIR_1855
chr1	228377294	228380454	BIDIR_1856
chr1	228406835	228407934	BIDIR_1857
chr1	228409774	228416882	BIDIR_1858
chr1	228424363	228425499	BIDIR_1859
chr1	228457187	228462073	BIDIR_1860
chr1	228464349	228464664	BIDIR_1861
chr1	228483890	228488933	BIDIR_1862
chr1	228644909	228648099	BIDIR_1863
chr1	229271061	229272769	BIDIR_1864
chr1	229320545	229321483	BIDIR_1865
chr1	229330673	229333452	BIDIR_1866
chr1	229342245	229343798	BIDIR_1867
chr1	229508037	229508341	BIDIR_1868
chr1	229508429	229509957	BIDIR_1869
chr1	229513343	229514831	BIDIR_1870
chr1	229558043	229559875	BIDIR_1871
chr1	229625976	229626122	BIDIR_1872
chr1	229626215	229627433	BIDIR_1873
chr1	230066043	230069309	BIDIR_1874
chr1	230084252	230086828	BIDIR_1875
chr1	230642480	230644654	BIDIR_1876
chr1	230750851	230758735	BIDIR_1877
chr1	230833789	230836213	BIDIR_1878
chr1	230867875	230870252	BIDIR_1879
chr1	230978861	230980251	BIDIR_1880
chr1	231219345	231223783	BIDIR_1881
chr1	231241023	231241175	BIDIR_1882
chr1	231241211	231243449	BIDIR_1883
chr1	231337634	231339922	BIDIR_1884
chr1	231357665	231365155	BIDIR_1885
chr1	231367445	231369651	BIDIR_1886
chr1	231420106	231425044	BIDIR_1887
chr1	231528652	231529408	BIDIR_1888
chr1	232629024	232631438	BIDIR_1889
chr1	232804891	232808709	BIDIR_1890
chr1	232949337	232952012	BIDIR_1891
chr1	232979343	232987043	BIDIR_1892
chr1	233328245	233330911	BIDIR_1893
chr1	233612796	233617703	BIDIR_1894
chr1	234356021	234358473	BIDIR_1895
chr1	234370873	234376015	BIDIR_1896
chr1	234386395	234389272	BIDIR_1897
chr1	234477391	234480121	BIDIR_1898
chr1	234597886	234601368	BIDIR_1899
chr1	234607221	234614699	BIDIR_1900
chr1	234724041	234727355	BIDIR_1901
chr1	234875382	234877386	BIDIR_1902
chr1	234958197	234960295	BIDIR_1903
chr1	234962803	234964985	BIDIR_1904
chr1	235056382	235061937	BIDIR_1905
chr1	235065889	235069629	BIDIR_1906
chr1	235072221	235076198	BIDIR_1907
chr1	235116351	235116459	BIDIR_1908
chr1	235128837	235130059	BIDIR_1909
chr1	235160762	235166721	BIDIR_1910
chr1	235328437	235330803	BIDIR_1911
chr1	235367359	235369597	BIDIR_1912
chr1	235441376	235443792	BIDIR_1913
chr1	235504452	235511120	BIDIR_1914
chr1	235866249	235867905	BIDIR_1915
chr1	236141365	236143278	BIDIR_1916
chr1	236267772	236267940	BIDIR_1917
chr1	236521934	236528740	BIDIR_1918
chr1	236535560	236540018	BIDIR_1919
chr1	236540411	236547211	BIDIR_1920
chr1	236552054	236553904	BIDIR_1921
chr1	236604516	236605087	BIDIR_1922
chr1	236794704	236797912	BIDIR_1923
chr1	240144310	240146152	BIDIR_1924
chr1	241589920	241597026	BIDIR_1925
chr1	241640369	241641408	BIDIR_1926
chr1	241749033	241752743	BIDIR_1927
chr1	241847282	241849666	BIDIR_1928
chr1	243253430	243257166	BIDIR_1929
chr1	243652647	243652839	BIDIR_1930
chr1	244048938	244049120	BIDIR_1931
chr1	244369229	244371535	BIDIR_1932
chr1	244383591	244386079	BIDIR_1933
chr1	244386778	244392548	BIDIR_1934
chr1	244450710	244453219	BIDIR_1935
chr1	244461272	244463812	BIDIR_1936
chr1	244629505	244631169	BIDIR_1937
chr1	244653047	244654471	BIDIR_1938
chr1	244833731	244835305	BIDIR_1939
chr1	244845063	244850040	BIDIR_1940
chr1	244862127	244866544	BIDIR_1941
chr1	244968789	244974688	BIDIR_1942
chr1	246507279	246507761	BIDIR_1943
chr1	246565671	246566261	BIDIR_1944
chr1	246566336	246568762	BIDIR_1945
chr1	246708953	246711631	BIDIR_1946
chr1	246722016	246729064	BIDIR_1947
chr1	246908123	246909271	BIDIR_1948
chr1	246931948	246932403	BIDIR_1949
chr1	247103852	247104507	BIDIR_1950
chr1	247104510	247105926	BIDIR_1951
chr1	247111681	247112603	BIDIR_1952
chr1	247122837	247129955	BIDIR_1953
chr1	247157881	247158057	BIDIR_1954
chr1	247167257	247174309	BIDIR_1955
chr1	247330793	247331867	BIDIR_1956
chr1	248825915	248828073	BIDIR_1957
chr1	248836176	248840911	BIDIR_1958
chr1	248848672	248850362	BIDIR_1959
chr1	248856617	248864903	BIDIR_1960
chr1	248873365	248875757	BIDIR_1961
chr1	248904889	248908430	BIDIR_1962
chr10	35522	36257	BIDIR_1963
chr10	73062	74642	BIDIR_1964
chr10	87674	89420	BIDIR_1965
chr10	328686	330488	BIDIR_1966
chr10	338966	339650	BIDIR_1967
chr10	435666	438427	BIDIR_1968
chr10	454078	456528	BIDIR_1969
chr10	546700	547722	BIDIR_1970
chr10	628563	633947	BIDIR_1971
chr10	649947	651229	BIDIR_1972
chr10	657054	661298	BIDIR_1973
chr10	661921	664261	BIDIR_1974
chr10	687936	690614	BIDIR_1975
chr10	931467	933025	BIDIR_1976
chr10	983273	989863	BIDIR_1977
chr10	1045203	1052869	BIDIR_1978
chr10	1055204	1058704	BIDIR_1979
chr10	1290152	1290534	BIDIR_1980
chr10	1301179	1303089	BIDIR_1981
chr10	3067662	3071948	BIDIR_1982
chr10	3095240	3098076	BIDIR_1983
chr10	3126892	3129282	BIDIR_1984
chr10	3136805	3137726	BIDIR_1985
chr10	3141600	3143062	BIDIR_1986
chr10	3145630	3151628	BIDIR_1987
chr10	3172841	3174442	BIDIR_1988
chr10	3248600	3250562	BIDIR_1989
chr10	3288335	3291790	BIDIR_1990
chr10	3465260	3473228	BIDIR_1991
chr10	3481506	3484825	BIDIR_1992
chr10	3780531	3787996	BIDIR_1993
chr10	4662270	4664370	BIDIR_1994
chr10	4825833	4828796	BIDIR_1995
chr10	4869151	4874181	BIDIR_1996
chr10	4891462	4893448	BIDIR_1997
chr10	4902510	4903873	BIDIR_1998
chr10	4912035	4914073	BIDIR_1999
chr10	5412259	5413896	BIDIR_2000
[truncated: 18,167 more rows]
