# Supplementary material for: Combining signal and sequence to detect RNA polymerase initiation in ATAC-seq data
Source: PLoS One. 2020 Apr 30;15(4):e0232332. doi: 10.1371/journal.pone.0232332 (PMC7192442; doi:10.1371/journal.pone.0232332)
Supplement: S3 File — (ZIP) [file pone.0232332.s013.zip › bidir_annotations/fstitch_annotations/HeLa_merged_fstitch_short_bidirs.bed]

chr1	11873	16945	BIDIR_1
chr1	29370	35693	BIDIR_2
chr1	137264	137690	BIDIR_3
chr1	170635	172537	BIDIR_4
chr1	182387	187369	BIDIR_5
chr1	199897	201211	BIDIR_6
chr1	203659	206597	BIDIR_7
chr1	492656	492946	BIDIR_8
chr1	529230	531343	BIDIR_9
chr1	629080	634924	BIDIR_10
chr1	778791	780521	BIDIR_11
chr1	797689	799398	BIDIR_12
chr1	804674	811441	BIDIR_13
chr1	826324	827522	BIDIR_14
chr1	827590	829852	BIDIR_15
chr1	960583	960827	BIDIR_16
chr1	1020740	1023794	BIDIR_17
chr1	1229713	1233386	BIDIR_18
chr1	1241390	1243514	BIDIR_19
chr1	1273854	1274643	BIDIR_20
chr1	1291388	1292670	BIDIR_21
chr1	1307930	1314775	BIDIR_22
chr1	1347248	1348698	BIDIR_23
chr1	1375207	1377215	BIDIR_24
chr1	1398197	1405619	BIDIR_25
chr1	1407293	1413530	BIDIR_26
chr1	1471109	1473160	BIDIR_27
chr1	1510522	1513629	BIDIR_28
chr1	1574457	1575710	BIDIR_29
chr1	1615414	1617826	BIDIR_30
chr1	1634016	1635292	BIDIR_31
chr1	1636521	1637573	BIDIR_32
chr1	1659004	1661761	BIDIR_33
chr1	1692269	1693969	BIDIR_34
chr1	1699938	1700776	BIDIR_35
chr1	1701175	1702441	BIDIR_36
chr1	1724185	1725489	BIDIR_37
chr1	1726684	1727668	BIDIR_38
chr1	1745645	1747386	BIDIR_39
chr1	1891117	1896272	BIDIR_40
chr1	2206070	2208586	BIDIR_41
chr1	2226543	2228554	BIDIR_42
chr1	2391554	2393022	BIDIR_43
chr1	2401965	2408752	BIDIR_44
chr1	2582318	2586750	BIDIR_45
chr1	3531458	3531686	BIDIR_46
chr1	3629281	3630973	BIDIR_47
chr1	3796498	3797147	BIDIR_48
chr1	3857266	3858900	BIDIR_49
chr1	3888756	3889720	BIDIR_50
chr1	3900272	3903329	BIDIR_51
chr1	6101680	6101892	BIDIR_52
chr1	6199595	6200164	BIDIR_53
chr1	6205200	6208270	BIDIR_54
chr1	6235964	6237337	BIDIR_55
chr1	6393272	6393766	BIDIR_56
chr1	6487622	6493594	BIDIR_57
chr1	6586844	6591716	BIDIR_58
chr1	6600640	6602004	BIDIR_59
chr1	6613730	6614678	BIDIR_60
chr1	6701816	6703093	BIDIR_61
chr1	6784980	6786321	BIDIR_62
chr1	7117494	7119658	BIDIR_63
chr1	7298872	7302760	BIDIR_64
chr1	7333315	7338539	BIDIR_65
chr1	7380219	7383129	BIDIR_66
chr1	7548681	7553765	BIDIR_67
chr1	7771037	7773321	BIDIR_68
chr1	7953835	7956336	BIDIR_69
chr1	7960616	7962919	BIDIR_70
chr1	8211472	8214308	BIDIR_71
chr1	8369403	8369529	BIDIR_72
chr1	8700428	8702892	BIDIR_73
chr1	8817640	8818409	BIDIR_74
chr1	8877542	8882156	BIDIR_75
chr1	8889691	8891669	BIDIR_76
chr1	9180804	9184071	BIDIR_77
chr1	9234773	9237621	BIDIR_78
chr1	9539464	9540668	BIDIR_79
chr1	9690856	9693036	BIDIR_80
chr1	9942421	9944916	BIDIR_81
chr1	9948189	9952953	BIDIR_82
chr1	9953771	9960787	BIDIR_83
chr1	10209829	10211279	BIDIR_84
chr1	10398603	10400705	BIDIR_85
chr1	10430567	10433025	BIDIR_86
chr1	10471651	10473182	BIDIR_87
chr1	10634873	10638337	BIDIR_88
chr1	10900013	10902049	BIDIR_89
chr1	11012621	11013909	BIDIR_90
chr1	11060018	11065757	BIDIR_91
chr1	11099557	11101672	BIDIR_92
chr1	11262551	11263070	BIDIR_93
chr1	11660454	11666200	BIDIR_94
chr1	11806095	11807381	BIDIR_95
chr1	11843635	11847783	BIDIR_96
chr1	11908749	11910141	BIDIR_97
chr1	11924141	11926787	BIDIR_98
chr1	11934716	11936138	BIDIR_99
chr1	11979731	11981548	BIDIR_100
chr1	12018487	12020597	BIDIR_101
chr1	15161406	15166984	BIDIR_102
chr1	15169674	15171624	BIDIR_103
chr1	15409887	15411301	BIDIR_104
chr1	15461587	15469291	BIDIR_105
chr1	15524790	15527902	BIDIR_106
chr1	15584045	15588575	BIDIR_107
chr1	15616918	15620167	BIDIR_108
chr1	15799235	15801005	BIDIR_109
chr1	15846575	15849140	BIDIR_110
chr1	15849308	15851966	BIDIR_111
chr1	16153605	16156412	BIDIR_112
chr1	16205664	16207828	BIDIR_113
chr1	16237183	16238115	BIDIR_114
chr1	16351718	16353007	BIDIR_115
chr1	16465036	16469834	BIDIR_116
chr1	16511193	16516092	BIDIR_117
chr1	16611985	16614121	BIDIR_118
chr1	16663864	16668487	BIDIR_119
chr1	16705703	16709981	BIDIR_120
chr1	16738976	16743599	BIDIR_121
chr1	16889198	16889666	BIDIR_122
chr1	16893909	16899107	BIDIR_123
chr1	16903766	16906043	BIDIR_124
chr1	16913738	16919585	BIDIR_125
chr1	16948515	16951273	BIDIR_126
chr1	16973994	16975012	BIDIR_127
chr1	17436317	17442151	BIDIR_128
chr1	18902799	18903457	BIDIR_129
chr1	19237906	19243502	BIDIR_130
chr1	19251524	19252900	BIDIR_131
chr1	19264649	19267313	BIDIR_132
chr1	19312146	19313529	BIDIR_133
chr1	19333044	19336830	BIDIR_134
chr1	19596392	19598226	BIDIR_135
chr1	19799916	19801387	BIDIR_136
chr1	20507525	20508823	BIDIR_137
chr1	20613148	20616086	BIDIR_138
chr1	20639543	20645769	BIDIR_139
chr1	20648260	20654762	BIDIR_140
chr1	20661544	20662551	BIDIR_141
chr1	20786688	20788721	BIDIR_142
chr1	21176693	21177469	BIDIR_143
chr1	21345504	21346085	BIDIR_144
chr1	21783199	21784091	BIDIR_145
chr1	21908013	21908371	BIDIR_146
chr1	21930658	21932148	BIDIR_147
chr1	21935753	21936489	BIDIR_148
chr1	22025364	22028025	BIDIR_149
chr1	23018073	23020827	BIDIR_150
chr1	23342686	23346496	BIDIR_151
chr1	23367132	23370408	BIDIR_152
chr1	23478351	23480167	BIDIR_153
chr1	23528791	23532193	BIDIR_154
chr1	23574573	23578539	BIDIR_155
chr1	23585462	23587250	BIDIR_156
chr1	23742643	23745773	BIDIR_157
chr1	23769818	23771044	BIDIR_158
chr1	23778297	23779837	BIDIR_159
chr1	23980463	23982106	BIDIR_160
chr1	24502403	24504689	BIDIR_161
chr1	24639562	24644539	BIDIR_162
chr1	25243953	25248221	BIDIR_163
chr1	25319944	25321606	BIDIR_164
chr1	25338333	25340743	BIDIR_165
chr1	25369554	25372600	BIDIR_166
chr1	25373452	25375466	BIDIR_167
chr1	25379732	25380266	BIDIR_168
chr1	25385031	25389377	BIDIR_169
chr1	25429533	25431217	BIDIR_170
chr1	25831017	25832807	BIDIR_171
chr1	25859458	25859869	BIDIR_172
chr1	25892148	25892980	BIDIR_173
chr1	26111164	26113226	BIDIR_174
chr1	26276054	26283599	BIDIR_175
chr1	26306187	26307487	BIDIR_176
chr1	26336525	26337085	BIDIR_177
chr1	26427992	26431464	BIDIR_178
chr1	26432281	26435021	BIDIR_179
chr1	26471304	26475017	BIDIR_180
chr1	26496417	26502714	BIDIR_181
chr1	26619559	26622539	BIDIR_182
chr1	26690647	26693973	BIDIR_183
chr1	26694131	26699992	BIDIR_184
chr1	26786621	26789432	BIDIR_185
chr1	26826434	26828531	BIDIR_186
chr1	26862105	26866058	BIDIR_187
chr1	26890220	26890754	BIDIR_188
chr1	26900467	26903594	BIDIR_189
chr1	26921348	26923874	BIDIR_190
chr1	26947108	26952014	BIDIR_191
chr1	27338844	27340284	BIDIR_192
chr1	27364673	27369109	BIDIR_193
chr1	27395375	27396251	BIDIR_194
chr1	27490167	27491820	BIDIR_195
chr1	27660201	27660453	BIDIR_196
chr1	27725960	27726898	BIDIR_197
chr1	27830029	27832173	BIDIR_198
chr1	27959461	27961973	BIDIR_199
chr1	27966483	27969709	BIDIR_200
chr1	28088637	28089007	BIDIR_201
chr1	28259517	28260391	BIDIR_202
chr1	28368821	28371821	BIDIR_203
chr1	28437650	28439942	BIDIR_204
chr1	28503197	28507476	BIDIR_205
chr1	28552582	28554364	BIDIR_206
chr1	28643067	28646327	BIDIR_207
chr1	28647265	28650745	BIDIR_208
chr1	28668340	28670219	BIDIR_209
chr1	28914093	28916209	BIDIR_210
chr1	29117647	29121201	BIDIR_211
chr1	29121633	29123903	BIDIR_212
chr1	29180706	29182453	BIDIR_213
chr1	31065179	31066161	BIDIR_214
chr1	31153620	31158795	BIDIR_215
chr1	31296981	31298283	BIDIR_216
chr1	31644468	31645429	BIDIR_217
chr1	31952656	31956546	BIDIR_218
chr1	32012713	32014941	BIDIR_219
chr1	32178725	32181148	BIDIR_220
chr1	32221583	32224753	BIDIR_221
chr1	32238696	32244064	BIDIR_222
chr1	32291269	32293428	BIDIR_223
chr1	32330032	32337220	BIDIR_224
chr1	32350261	32355862	BIDIR_225
chr1	32356969	32361269	BIDIR_226
chr1	32362538	32366257	BIDIR_227
chr1	32394441	32395146	BIDIR_228
chr1	32499058	32500930	BIDIR_229
chr1	32538600	32542098	BIDIR_230
chr1	32611286	32613603	BIDIR_231
chr1	32650282	32653349	BIDIR_232
chr1	32678714	32684268	BIDIR_233
chr1	32684587	32687835	BIDIR_234
chr1	32702770	32704272	BIDIR_235
chr1	32759842	32761854	BIDIR_236
chr1	32771457	32778483	BIDIR_237
chr1	32815424	32821495	BIDIR_238
chr1	33098965	33101241	BIDIR_239
chr1	33123116	33123868	BIDIR_240
chr1	33254717	33259915	BIDIR_241
chr1	33321098	33323622	BIDIR_242
chr1	33350351	33352489	BIDIR_243
chr1	33472644	33473272	BIDIR_244
chr1	34780963	34783749	BIDIR_245
chr1	34859749	34860237	BIDIR_246
chr1	35078110	35082932	BIDIR_247
chr1	35193145	35193827	BIDIR_248
chr1	35268708	35270896	BIDIR_249
chr1	35557403	35559181	BIDIR_250
chr1	35641526	35642474	BIDIR_251
chr1	35717638	35720212	BIDIR_252
chr1	35769122	35770969	BIDIR_253
chr1	35927958	35933104	BIDIR_254
chr1	36092824	36097652	BIDIR_255
chr1	36147858	36151888	BIDIR_256
chr1	36156053	36157205	BIDIR_257
chr1	36223253	36226518	BIDIR_258
chr1	36319904	36324154	BIDIR_259
chr1	36385924	36387755	BIDIR_260
chr1	36396860	36398285	BIDIR_261
chr1	36464384	36466491	BIDIR_262
chr1	37446781	37449599	BIDIR_263
chr1	37454675	37455971	BIDIR_264
chr1	37470460	37472664	BIDIR_265
chr1	37474443	37475835	BIDIR_266
chr1	37479470	37481702	BIDIR_267
chr1	37483293	37486302	BIDIR_268
chr1	37514766	37515700	BIDIR_269
chr1	37544302	37545458	BIDIR_270
chr1	37690342	37693633	BIDIR_271
chr1	37794101	37795581	BIDIR_272
chr1	37859592	37861371	BIDIR_273
chr1	37988974	37996598	BIDIR_274
chr1	38009249	38015183	BIDIR_275
chr1	38859284	38864804	BIDIR_276
chr1	38879270	38881626	BIDIR_277
chr1	38885094	38887692	BIDIR_278
chr1	38991243	38992083	BIDIR_279
chr1	39026294	39028880	BIDIR_280
chr1	39408326	39411928	BIDIR_281
chr1	40037904	40042542	BIDIR_282
chr1	40160508	40163530	BIDIR_283
chr1	40253396	40259371	BIDIR_284
chr1	40450063	40451683	BIDIR_285
chr1	40529910	40533024	BIDIR_286
chr1	40691697	40694091	BIDIR_287
chr1	40862363	40864949	BIDIR_288
chr1	40944184	40945939	BIDIR_289
chr1	41040641	41041735	BIDIR_290
chr1	41042244	41045536	BIDIR_291
chr1	41374485	41375669	BIDIR_292
chr1	41383590	41388096	BIDIR_293
chr1	42334750	42338863	BIDIR_294
chr1	42455923	42459374	BIDIR_295
chr1	42500046	42501866	BIDIR_296
chr1	42657647	42660542	BIDIR_297
chr1	42677979	42683591	BIDIR_298
chr1	42767248	42768430	BIDIR_299
chr1	42815957	42818631	BIDIR_300
chr1	42846074	42847870	BIDIR_301
chr1	42922427	42926767	BIDIR_302
chr1	42957890	42960342	BIDIR_303
chr1	42960389	42966659	BIDIR_304
chr1	43021452	43022366	BIDIR_305
chr1	43063911	43067941	BIDIR_306
chr1	43069291	43074432	BIDIR_307
chr1	43172329	43173865	BIDIR_308
chr1	43205559	43211607	BIDIR_309
chr1	43375727	43380937	BIDIR_310
chr1	43389898	43391820	BIDIR_311
chr1	43446906	43453989	BIDIR_312
chr1	43454247	43457242	BIDIR_313
chr1	43648510	43651256	BIDIR_314
chr1	43704459	43706577	BIDIR_315
chr1	43707341	43710840	BIDIR_316
chr1	43936724	43937756	BIDIR_317
chr1	43942169	43947913	BIDIR_318
chr1	44029300	44035737	BIDIR_319
chr1	44048092	44051109	BIDIR_320
chr1	44100639	44102254	BIDIR_321
chr1	44209253	44213470	BIDIR_322
chr1	44652090	44654402	BIDIR_323
chr1	44674418	44674608	BIDIR_324
chr1	44719368	44726372	BIDIR_325
chr1	44729019	44733726	BIDIR_326
chr1	44737177	44742150	BIDIR_327
chr1	44780974	44786194	BIDIR_328
chr1	44804533	44808481	BIDIR_329
chr1	44986722	44987010	BIDIR_330
chr1	45011324	45018483	BIDIR_331
chr1	45300394	45307255	BIDIR_332
chr1	45324481	45331453	BIDIR_333
chr1	45339594	45343323	BIDIR_334
chr1	45500073	45502057	BIDIR_335
chr1	45508124	45513944	BIDIR_336
chr1	45521108	45523639	BIDIR_337
chr1	45550782	45552818	BIDIR_338
chr1	45582550	45586549	BIDIR_339
chr1	45617949	45622137	BIDIR_340
chr1	45686107	45690554	BIDIR_341
chr1	45749645	45752509	BIDIR_342
chr1	45802660	45804348	BIDIR_343
chr1	46173809	46176322	BIDIR_344
chr1	46182754	46189170	BIDIR_345
chr1	46195351	46200587	BIDIR_346
chr1	46247687	46250481	BIDIR_347
chr1	46303366	46305209	BIDIR_348
chr1	46339588	46343072	BIDIR_349
chr1	46517112	46518131	BIDIR_350
chr1	46556146	46560478	BIDIR_351
chr1	46615563	46617293	BIDIR_352
chr1	46672090	46675078	BIDIR_353
chr1	47107434	47110160	BIDIR_354
chr1	47179249	47181429	BIDIR_355
chr1	47314147	47315663	BIDIR_356
chr1	47333789	47337353	BIDIR_357
chr1	47436016	47440974	BIDIR_358
chr1	50958793	50961522	BIDIR_359
chr1	50975085	50979793	BIDIR_360
chr1	51251025	51253301	BIDIR_361
chr1	51331214	51331788	BIDIR_362
chr1	51518338	51519789	BIDIR_363
chr1	51567355	51568481	BIDIR_364
chr1	51728713	51732083	BIDIR_365
chr1	51877091	51880769	BIDIR_366
chr1	52032296	52033996	BIDIR_367
chr1	52050917	52056171	BIDIR_368
chr1	52056184	52058866	BIDIR_369
chr1	52346686	52348593	BIDIR_370
chr1	52363635	52370880	BIDIR_371
chr1	52404471	52406953	BIDIR_372
chr1	52552100	52556609	BIDIR_373
chr1	52697531	52698956	BIDIR_374
chr1	52772314	52774470	BIDIR_375
chr1	52842259	52846497	BIDIR_376
chr1	52992143	52996735	BIDIR_377
chr1	53014022	53018340	BIDIR_378
chr1	53195979	53199705	BIDIR_379
chr1	53211179	53217019	BIDIR_380
chr1	53220027	53221533	BIDIR_381
chr1	53325771	53326895	BIDIR_382
chr1	53328232	53329190	BIDIR_383
chr1	53541078	53543140	BIDIR_384
chr1	53838034	53838296	BIDIR_385
chr1	53896668	53900914	BIDIR_386
chr1	53944828	53946308	BIDIR_387
chr1	53946349	53947967	BIDIR_388
chr1	53974933	53976498	BIDIR_389
chr1	54053607	54055913	BIDIR_390
chr1	54200166	54201496	BIDIR_391
chr1	54221861	54229001	BIDIR_392
chr1	54236442	54241684	BIDIR_393
chr1	54272571	54274807	BIDIR_394
chr1	54406394	54408878	BIDIR_395
chr1	54487626	54489407	BIDIR_396
chr1	54541162	54548227	BIDIR_397
chr1	54563270	54565586	BIDIR_398
chr1	54886529	54889853	BIDIR_399
chr1	55038414	55040897	BIDIR_400
chr1	55064894	55066358	BIDIR_401
chr1	55214652	55215364	BIDIR_402
chr1	55215407	55216953	BIDIR_403
chr1	56579563	56579970	BIDIR_404
chr1	56643574	56648621	BIDIR_405
chr1	58545018	58546726	BIDIR_406
chr1	58782917	58787546	BIDIR_407
chr1	58814165	58820267	BIDIR_408
chr1	58902926	58905516	BIDIR_409
chr1	59013251	59014411	BIDIR_410
chr1	59295218	59298938	BIDIR_411
chr1	59814948	59815752	BIDIR_412
chr1	61056577	61058808	BIDIR_413
chr1	61076133	61077226	BIDIR_414
chr1	61724939	61725969	BIDIR_415
chr1	61740780	61747411	BIDIR_416
chr1	62304891	62310295	BIDIR_417
chr1	62450391	62454725	BIDIR_418
chr1	62784105	62786255	BIDIR_419
chr1	63317049	63317848	BIDIR_420
chr1	63367626	63368986	BIDIR_421
chr1	63523273	63524540	BIDIR_422
chr1	63946831	63949305	BIDIR_423
chr1	64744439	64746596	BIDIR_424
chr1	64966294	64967124	BIDIR_425
chr1	65001119	65003807	BIDIR_426
chr1	65065810	65068411	BIDIR_427
chr1	65227262	65231160	BIDIR_428
chr1	65419279	65424107	BIDIR_429
chr1	66265817	66268613	BIDIR_430
chr1	66270136	66275692	BIDIR_431
chr1	66285204	66288270	BIDIR_432
chr1	66290905	66293597	BIDIR_433
chr1	66294304	66297458	BIDIR_434
chr1	66354028	66356968	BIDIR_435
chr1	66924894	66927472	BIDIR_436
chr1	66929399	66932213	BIDIR_437
chr1	67052168	67054691	BIDIR_438
chr1	67430402	67433001	BIDIR_439
chr1	67684696	67689738	BIDIR_440
chr1	67748951	67750939	BIDIR_441
chr1	67830247	67836207	BIDIR_442
chr1	68097060	68100096	BIDIR_443
chr1	68102112	68108702	BIDIR_444
chr1	68495086	68499195	BIDIR_445
chr1	69765611	69767851	BIDIR_446
chr1	70205579	70207867	BIDIR_447
chr1	70220543	70223781	BIDIR_448
chr1	70253394	70257022	BIDIR_449
chr1	70353102	70354722	BIDIR_450
chr1	70354810	70356664	BIDIR_451
chr1	70410092	70414923	BIDIR_452
chr1	71079661	71082847	BIDIR_453
chr1	72282539	72287011	BIDIR_454
chr1	74198211	74199749	BIDIR_455
chr1	74732720	74736219	BIDIR_456
chr1	75115428	75118603	BIDIR_457
chr1	75376707	75382191	BIDIR_458
chr1	75724346	75727234	BIDIR_459
chr1	75738989	75745013	BIDIR_460
chr1	75784390	75787689	BIDIR_461
chr1	77128913	77129399	BIDIR_462
chr1	77217868	77219430	BIDIR_463
chr1	77680939	77685029	BIDIR_464
chr1	77759879	77760397	BIDIR_465
chr1	77779623	77781195	BIDIR_466
chr1	77810106	77815292	BIDIR_467
chr1	77886799	77889539	BIDIR_468
chr1	77977407	77983045	BIDIR_469
chr1	78002789	78007925	BIDIR_470
chr1	84298537	84301525	BIDIR_471
chr1	84478795	84482463	BIDIR_472
chr1	84506385	84509165	BIDIR_473
chr1	84571994	84574935	BIDIR_474
chr1	84688916	84692390	BIDIR_475
chr1	85199474	85204872	BIDIR_476
chr1	85275608	85278505	BIDIR_477
chr1	85463613	85465799	BIDIR_478
chr1	85575848	85577714	BIDIR_479
chr1	85578200	85583896	BIDIR_480
chr1	85708137	85709344	BIDIR_481
chr1	86394214	86396857	BIDIR_482
chr1	86704569	86707793	BIDIR_483
chr1	86912513	86914577	BIDIR_484
chr1	86914634	86915242	BIDIR_485
chr1	87352303	87357672	BIDIR_486
chr1	87361407	87363413	BIDIR_487
chr1	88612689	88613521	BIDIR_488
chr1	88682288	88687437	BIDIR_489
chr1	88847318	88851699	BIDIR_490
chr1	88891091	88894257	BIDIR_491
chr1	88991798	88994307	BIDIR_492
chr1	89816649	89824157	BIDIR_493
chr1	89842997	89846463	BIDIR_494
chr1	89995094	89998088	BIDIR_495
chr1	91020193	91023247	BIDIR_496
chr1	91329703	91329861	BIDIR_497
chr1	91499414	91504196	BIDIR_498
chr1	91735982	91738414	BIDIR_499
chr1	92298021	92299009	BIDIR_500
chr1	92299058	92301020	BIDIR_501
chr1	92784327	92786165	BIDIR_502
chr1	92831985	92835177	BIDIR_503
chr1	92961522	92962038	BIDIR_504
chr1	93079234	93081426	BIDIR_505
chr1	93142774	93149741	BIDIR_506
chr1	93179391	93182639	BIDIR_507
chr1	93345906	93347378	BIDIR_508
chr1	93447586	93452351	BIDIR_509
chr1	93516203	93518109	BIDIR_510
chr1	93677096	93683636	BIDIR_511
chr1	93778142	93781098	BIDIR_512
chr1	93803840	93805554	BIDIR_513
chr1	93844679	93849199	BIDIR_514
chr1	93878982	93880882	BIDIR_515
chr1	94019797	94021777	BIDIR_516
chr1	94236242	94237930	BIDIR_517
chr1	94417187	94421458	BIDIR_518
chr1	94527427	94528097	BIDIR_519
chr1	94540953	94543446	BIDIR_520
chr1	94734448	94736206	BIDIR_521
chr1	94780011	94786565	BIDIR_522
chr1	95116650	95119920	BIDIR_523
chr1	95203382	95204804	BIDIR_524
chr1	96721604	96725204	BIDIR_525
chr1	97174029	97176293	BIDIR_526
chr1	97544943	97546945	BIDIR_527
chr1	97921059	97921605	BIDIR_528
chr1	99646112	99648058	BIDIR_529
chr1	99671481	99675539	BIDIR_530
chr1	99847265	99851704	BIDIR_531
chr1	99969435	99972751	BIDIR_532
chr1	100033374	100041366	BIDIR_533
chr1	100083373	100083569	BIDIR_534
chr1	100132374	100135117	BIDIR_535
chr1	100265508	100268983	BIDIR_536
chr1	100351205	100354757	BIDIR_537
chr1	100895179	100899173	BIDIR_538
chr1	101025845	101028913	BIDIR_539
chr1	103525511	103528528	BIDIR_540
chr1	107056673	107059727	BIDIR_541
chr1	107681418	107684248	BIDIR_542
chr1	108198213	108202909	BIDIR_543
chr1	108270909	108275416	BIDIR_544
chr1	108418963	108423468	BIDIR_545
chr1	108548260	108554787	BIDIR_546
chr1	108560099	108564691	BIDIR_547
chr1	108637289	108643770	BIDIR_548
chr1	108660706	108661526	BIDIR_549
chr1	108689629	108695845	BIDIR_550
chr1	108746327	108749001	BIDIR_551
chr1	108876681	108879978	BIDIR_552
chr1	108963327	108964745	BIDIR_553
chr1	108991863	108992785	BIDIR_554
chr1	109030139	109030305	BIDIR_555
chr1	109076003	109077101	BIDIR_556
chr1	109099656	109105954	BIDIR_557
chr1	109213892	109217668	BIDIR_558
chr1	109274068	109280418	BIDIR_559
chr1	109283168	109284916	BIDIR_560
chr1	109464997	109468887	BIDIR_561
chr1	109501500	109502437	BIDIR_562
chr1	109546160	109550502	BIDIR_563
chr1	109619089	109623474	BIDIR_564
chr1	109636191	109637531	BIDIR_565
chr1	109820726	109824927	BIDIR_566
chr1	109876580	109878028	BIDIR_567
chr1	110033740	110038472	BIDIR_568
chr1	110336213	110341952	BIDIR_569
chr1	110393559	110395516	BIDIR_570
chr1	110407144	110408552	BIDIR_571
chr1	111138918	111143672	BIDIR_572
chr1	111448164	111452229	BIDIR_573
chr1	111619432	111620398	BIDIR_574
chr1	111718200	111722847	BIDIR_575
chr1	111737374	111740630	BIDIR_576
chr1	111754869	111758008	BIDIR_577
chr1	112394476	112397523	BIDIR_578
chr1	112461705	112461833	BIDIR_579
chr1	112617562	112621719	BIDIR_580
chr1	112674160	112678457	BIDIR_581
chr1	112707403	112708313	BIDIR_582
chr1	112923349	112925997	BIDIR_583
chr1	112954453	112956353	BIDIR_584
chr1	112956414	112960214	BIDIR_585
chr1	113073415	113075579	BIDIR_586
chr1	113389751	113391704	BIDIR_587
chr1	113758216	113759786	BIDIR_588
chr1	113812476	113815046	BIDIR_589
chr1	113904618	113908452	BIDIR_590
chr1	113929323	113931405	BIDIR_591
chr1	114510395	114515152	BIDIR_592
chr1	114581615	114583486	BIDIR_593
chr1	114670049	114670870	BIDIR_594
chr1	114757312	114758943	BIDIR_595
chr1	114780159	114780935	BIDIR_596
chr1	115642465	115644955	BIDIR_597
chr1	115974936	115977990	BIDIR_598
chr1	116109789	116111677	BIDIR_599
chr1	116571093	116571781	BIDIR_600
chr1	116909915	116913337	BIDIR_601
chr1	117059490	117062761	BIDIR_602
chr1	117110859	117111059	BIDIR_603
chr1	117121749	117122303	BIDIR_604
chr1	117604734	117605770	BIDIR_605
chr1	117654450	117656093	BIDIR_606
chr1	117776631	117778483	BIDIR_607
chr1	117929738	117931218	BIDIR_608
chr1	118100665	118103103	BIDIR_609
chr1	119140080	119142547	BIDIR_610
chr1	119648266	119650392	BIDIR_611
chr1	119710867	119717181	BIDIR_612
chr1	119747867	119748123	BIDIR_613
chr1	120067875	120072759	BIDIR_614
chr1	120175340	120176820	BIDIR_615
chr1	120178138	120181632	BIDIR_616
chr1	120340181	120342762	BIDIR_617
chr1	120354324	120356479	BIDIR_618
chr1	120410031	120417630	BIDIR_619
chr1	120430297	120434109	BIDIR_620
chr1	120467434	120471824	BIDIR_621
chr1	120571058	120571176	BIDIR_622
chr1	120577256	120578982	BIDIR_623
chr1	120720814	120727250	BIDIR_624
chr1	120843369	120846396	BIDIR_625
chr1	120850985	120851912	BIDIR_626
chr1	120912566	120914114	BIDIR_627
chr1	120989460	120994418	BIDIR_628
chr1	121004596	121006076	BIDIR_629
chr1	121015123	121017833	BIDIR_630
chr1	121097230	121097488	BIDIR_631
chr1	121116628	121118452	BIDIR_632
chr1	121157056	121158022	BIDIR_633
chr1	121182276	121189754	BIDIR_634
chr1	143729570	143730795	BIDIR_635
chr1	143799477	143803622	BIDIR_636
chr1	143884651	143884909	BIDIR_637
chr1	143904147	143905515	BIDIR_638
chr1	143944685	143945651	BIDIR_639
chr1	144410686	144415076	BIDIR_640
chr1	144416650	144420124	BIDIR_641
chr1	144522528	144525381	BIDIR_642
chr1	144545547	144547963	BIDIR_643
chr1	144551943	144552802	BIDIR_644
chr1	144557705	144562990	BIDIR_645
chr1	144566725	144570321	BIDIR_646
chr1	144643991	144651631	BIDIR_647
chr1	144793923	144796721	BIDIR_648
chr1	144840656	144846358	BIDIR_649
chr1	145122221	145123973	BIDIR_650
chr1	145160844	145161741	BIDIR_651
chr1	145212152	145218304	BIDIR_652
chr1	145279217	145283619	BIDIR_653
chr1	145285820	145291654	BIDIR_654
chr1	145424795	145425838	BIDIR_655
chr1	145463070	145466856	BIDIR_656
chr1	145607959	145610813	BIDIR_657
chr1	145823403	145826679	BIDIR_658
chr1	145844652	145852277	BIDIR_659
chr1	145891544	145892640	BIDIR_660
chr1	145934194	145936316	BIDIR_661
chr1	145955743	145960161	BIDIR_662
chr1	145963185	145966181	BIDIR_663
chr1	145978848	145980550	BIDIR_664
chr1	145996579	145997707	BIDIR_665
chr1	146034965	146039729	BIDIR_666
chr1	146052244	146053997	BIDIR_667
chr1	146058742	146058856	BIDIR_668
chr1	146227256	146232120	BIDIR_669
chr1	146367463	146370895	BIDIR_670
chr1	146374604	146380316	BIDIR_671
chr1	146386146	146388436	BIDIR_672
chr1	146409277	146411916	BIDIR_673
chr1	146470344	146474073	BIDIR_674
chr1	146938544	146939670	BIDIR_675
chr1	147172470	147174452	BIDIR_676
chr1	147203271	147207763	BIDIR_677
chr1	147242322	147245814	BIDIR_678
chr1	147540063	147542604	BIDIR_679
chr1	147598646	147602342	BIDIR_680
chr1	147928373	147931205	BIDIR_681
chr1	148038916	148040031	BIDIR_682
chr1	148143526	148149574	BIDIR_683
chr1	148150275	148152910	BIDIR_684
chr1	148262784	148265210	BIDIR_685
chr1	148302283	148304145	BIDIR_686
chr1	148388281	148389817	BIDIR_687
chr1	148456214	148462823	BIDIR_688
chr1	148520702	148524647	BIDIR_689
chr1	148527328	148530020	BIDIR_690
chr1	148530523	148533133	BIDIR_691
chr1	148678030	148682861	BIDIR_692
chr1	148791755	148793067	BIDIR_693
chr1	148868590	148876362	BIDIR_694
chr1	148931779	148934753	BIDIR_695
chr1	149102726	149104543	BIDIR_696
chr1	149161452	149164230	BIDIR_697
chr1	149176033	149178587	BIDIR_698
chr1	149193970	149201146	BIDIR_699
chr1	149389803	149393935	BIDIR_700
chr1	149558133	149562219	BIDIR_701
chr1	149607011	149612769	BIDIR_702
chr1	149792592	149792966	BIDIR_703
chr1	149810983	149814350	BIDIR_704
chr1	149882512	149890502	BIDIR_705
chr1	149902146	149904492	BIDIR_706
chr1	149927781	149930137	BIDIR_707
chr1	149935296	149940326	BIDIR_708
chr1	150010726	150011937	BIDIR_709
chr1	150233312	150237695	BIDIR_710
chr1	150293841	150295399	BIDIR_711
chr1	150319893	150323065	BIDIR_712
chr1	150362297	150368822	BIDIR_713
chr1	150486950	150488720	BIDIR_714
chr1	150560329	150561543	BIDIR_715
chr1	150577900	150581234	BIDIR_716
chr1	150875307	150877064	BIDIR_717
chr1	150926262	150928650	BIDIR_718
chr1	150964737	150965172	BIDIR_719
chr1	150976901	150977850	BIDIR_720
chr1	150992987	150998279	BIDIR_721
chr1	151004497	151008393	BIDIR_722
chr1	151008448	151011668	BIDIR_723
chr1	151059173	151059649	BIDIR_724
chr1	151059674	151061182	BIDIR_725
chr1	151068497	151073134	BIDIR_726
chr1	151124491	151126695	BIDIR_727
chr1	151164970	151165902	BIDIR_728
chr1	151167538	151172434	BIDIR_729
chr1	151189147	151196519	BIDIR_730
chr1	151197624	151199963	BIDIR_731
chr1	151254445	151256933	BIDIR_732
chr1	151281077	151284079	BIDIR_733
chr1	151327715	151328791	BIDIR_734
chr1	151346857	151348773	BIDIR_735
chr1	151399572	151405161	BIDIR_736
chr1	151457144	151460872	BIDIR_737
chr1	151762968	151766478	BIDIR_738
chr1	151771095	151772039	BIDIR_739
chr1	151838265	151840557	BIDIR_740
chr1	151905297	151911151	BIDIR_741
chr1	151991351	151994349	BIDIR_742
chr1	152032176	152037315	BIDIR_743
chr1	152046517	152048915	BIDIR_744
chr1	153535565	153537637	BIDIR_745
chr1	153544650	153549258	BIDIR_746
chr1	153560426	153561790	BIDIR_747
chr1	153565366	153569023	BIDIR_748
chr1	153616325	153617450	BIDIR_749
chr1	153626443	153627639	BIDIR_750
chr1	153689615	153689793	BIDIR_751
chr1	153697226	153704117	BIDIR_752
chr1	153708034	153711244	BIDIR_753
chr1	153728049	153730937	BIDIR_754
chr1	153782269	153783860	BIDIR_755
chr1	153794780	153797824	BIDIR_756
chr1	153922368	153924206	BIDIR_757
chr1	153945314	153948981	BIDIR_758
chr1	153970862	153978372	BIDIR_759
chr1	153985737	153987164	BIDIR_760
chr1	154180892	154183992	BIDIR_761
chr1	154219529	154224393	BIDIR_762
chr1	154404016	154406564	BIDIR_763
chr1	154546941	154549353	BIDIR_764
chr1	154553608	154556448	BIDIR_765
chr1	154605535	154609457	BIDIR_766
chr1	154626645	154630021	BIDIR_767
chr1	154935615	154937999	BIDIR_768
chr1	154982451	154983343	BIDIR_769
chr1	155038686	155042384	BIDIR_770
chr1	155051315	155052701	BIDIR_771
chr1	155085015	155088199	BIDIR_772
chr1	155125078	155127875	BIDIR_773
chr1	155134899	155142342	BIDIR_774
chr1	155173786	155174422	BIDIR_775
chr1	155184185	155185757	BIDIR_776
chr1	155192915	155195587	BIDIR_777
chr1	155224258	155225228	BIDIR_778
chr1	155239506	155241752	BIDIR_779
chr1	155244627	155246195	BIDIR_780
chr1	155261622	155262825	BIDIR_781
chr1	155272706	155274358	BIDIR_782
chr1	155286508	155292076	BIDIR_783
chr1	155307413	155312705	BIDIR_784
chr1	155331118	155335087	BIDIR_785
chr1	155433179	155435345	BIDIR_786
chr1	155561631	155565757	BIDIR_787
chr1	155646496	155652195	BIDIR_788
chr1	155687166	155689032	BIDIR_789
chr1	155689090	155691974	BIDIR_790
chr1	155756925	155758093	BIDIR_791
chr1	155856625	155858333	BIDIR_792
chr1	155934413	155941150	BIDIR_793
chr1	155941688	155943980	BIDIR_794
chr1	155977014	155984493	BIDIR_795
chr1	156053798	156057225	BIDIR_796
chr1	156122486	156129644	BIDIR_797
chr1	156130073	156132031	BIDIR_798
chr1	156193931	156195381	BIDIR_799
chr1	156211461	156216041	BIDIR_800
chr1	156239663	156247001	BIDIR_801
chr1	156282912	156286238	BIDIR_802
chr1	156337313	156342321	BIDIR_803
chr1	156456638	156458520	BIDIR_804
chr1	156500775	156506940	BIDIR_805
chr1	156510650	156512544	BIDIR_806
chr1	156584697	156590755	BIDIR_807
chr1	156591775	156596823	BIDIR_808
chr1	156601487	156602977	BIDIR_809
chr1	156659528	156661898	BIDIR_810
chr1	156728152	156728766	BIDIR_811
chr1	156762358	156768422	BIDIR_812
chr1	156804137	156808347	BIDIR_813
chr1	156812941	156814761	BIDIR_814
chr1	156929450	156936738	BIDIR_815
chr1	157045742	157046601	BIDIR_816
chr1	157128361	157128981	BIDIR_817
chr1	157138243	157140992	BIDIR_818
chr1	159009695	159012941	BIDIR_819
chr1	160031078	160034630	BIDIR_820
chr1	160090298	160090828	BIDIR_821
chr1	160212008	160219430	BIDIR_822
chr1	160260917	160263840	BIDIR_823
chr1	160317264	160319676	BIDIR_824
chr1	160343250	160344832	BIDIR_825
chr1	160694851	160695929	BIDIR_826
chr1	161020852	161021940	BIDIR_827
chr1	161044503	161046945	BIDIR_828
chr1	161098360	161102332	BIDIR_829
chr1	161132688	161135149	BIDIR_830
chr1	161158323	161161725	BIDIR_831
chr1	161177968	161178356	BIDIR_832
chr1	161314375	161315927	BIDIR_833
chr1	161361577	161367883	BIDIR_834
chr1	161398295	161404210	BIDIR_835
chr1	161421773	161422364	BIDIR_836
chr1	161427914	161428544	BIDIR_837
chr1	161523757	161524374	BIDIR_838
chr1	161524539	161525545	BIDIR_839
chr1	161530092	161531973	BIDIR_840
chr1	161539613	161540653	BIDIR_841
chr1	161611853	161613129	BIDIR_842
chr1	161724985	161730011	BIDIR_843
chr1	161749785	161752389	BIDIR_844
chr1	161764896	161768703	BIDIR_845
chr1	162371718	162374686	BIDIR_846
chr1	162497470	162500110	BIDIR_847
chr1	162559930	162565161	BIDIR_848
chr1	162789995	162792055	BIDIR_849
chr1	163320561	163323799	BIDIR_850
chr1	164558356	164562069	BIDIR_851
chr1	164706423	164711477	BIDIR_852
chr1	164735164	164737734	BIDIR_853
chr1	164747420	164751088	BIDIR_854
chr1	164754643	164758707	BIDIR_855
chr1	165629871	165634069	BIDIR_856
chr1	165697453	165698663	BIDIR_857
chr1	165698749	165700045	BIDIR_858
chr1	165768928	165770496	BIDIR_859
chr1	165827931	165831591	BIDIR_860
chr1	166837472	166842586	BIDIR_861
chr1	166875402	166876860	BIDIR_862
chr1	167219105	167222162	BIDIR_863
chr1	167427447	167433831	BIDIR_864
chr1	167713997	167717753	BIDIR_865
chr1	167721981	167724471	BIDIR_866
chr1	167818739	167821583	BIDIR_867
chr1	167933840	167940080	BIDIR_868
chr1	168055644	168058494	BIDIR_869
chr1	168088701	168089899	BIDIR_870
chr1	168178047	168181145	BIDIR_871
chr1	168224104	168227495	BIDIR_872
chr1	168243730	168247430	BIDIR_873
chr1	169057773	169061355	BIDIR_874
chr1	169104830	169107641	BIDIR_875
chr1	169108526	169112812	BIDIR_876
chr1	169367878	169370146	BIDIR_877
chr1	169484072	169488270	BIDIR_878
chr1	169794191	169798443	BIDIR_879
chr1	169893959	169895872	BIDIR_880
chr1	170074738	170075147	BIDIR_881
chr1	170531345	170534315	BIDIR_882
chr1	171269720	171273266	BIDIR_883
chr1	171484351	171488469	BIDIR_884
chr1	171742065	171746198	BIDIR_885
chr1	171780565	171782709	BIDIR_886
chr1	172181187	172183873	BIDIR_887
chr1	172320994	172326370	BIDIR_888
chr1	172358053	172362731	BIDIR_889
chr1	172532348	172536220	BIDIR_890
chr1	173477155	173480756	BIDIR_891
chr1	173714980	173717522	BIDIR_892
chr1	173823591	173824639	BIDIR_893
chr1	173824672	173827830	BIDIR_894
chr1	173858546	173864635	BIDIR_895
chr1	173866368	173870687	BIDIR_896
chr1	174021875	174023177	BIDIR_897
chr1	174159413	174161033	BIDIR_898
chr1	174943214	174944574	BIDIR_899
chr1	174952528	174953400	BIDIR_900
chr1	174982756	174986226	BIDIR_901
chr1	175012027	175012957	BIDIR_902
chr1	175022253	175024980	BIDIR_903
chr1	175191873	175193270	BIDIR_904
chr1	175479204	175480818	BIDIR_905
chr1	176205866	176210082	BIDIR_906
chr1	176493022	176497640	BIDIR_907
chr1	176514438	176517816	BIDIR_908
chr1	178093619	178096043	BIDIR_909
chr1	178542141	178544049	BIDIR_910
chr1	178723620	178726746	BIDIR_911
chr1	179016678	179019269	BIDIR_912
chr1	179024160	179029461	BIDIR_913
chr1	179078808	179082069	BIDIR_914
chr1	179095994	179098532	BIDIR_915
chr1	179229684	179230321	BIDIR_916
chr1	179364947	179368384	BIDIR_917
chr1	179877803	179885605	BIDIR_918
chr1	179953074	179957259	BIDIR_919
chr1	180153699	180155730	BIDIR_920
chr1	180230263	180234259	BIDIR_921
chr1	180266873	180274681	BIDIR_922
chr1	180278984	180279253	BIDIR_923
chr1	180501615	180506360	BIDIR_924
chr1	180632021	180634551	BIDIR_925
chr1	181021875	181022299	BIDIR_926
chr1	181088242	181093623	BIDIR_927
chr1	182119965	182122037	BIDIR_928
chr1	182397438	182398794	BIDIR_929
chr1	182788659	182791500	BIDIR_930
chr1	182839037	182841612	BIDIR_931
chr1	183021751	183026599	BIDIR_932
chr1	183135534	183141270	BIDIR_933
chr1	183468634	183475336	BIDIR_934
chr1	183636108	183637166	BIDIR_935
chr1	184050557	184053285	BIDIR_936
chr1	184754858	184756542	BIDIR_937
chr1	185114941	185117561	BIDIR_938
chr1	185156380	185159215	BIDIR_939
chr1	185257612	185259590	BIDIR_940
chr1	185316013	185321445	BIDIR_941
chr1	186374385	186377833	BIDIR_942
chr1	186460590	186461114	BIDIR_943
chr1	186680219	186685082	BIDIR_944
chr1	186829199	186831249	BIDIR_945
chr1	186833910	186836640	BIDIR_946
chr1	190578057	190580018	BIDIR_947
chr1	192806171	192811230	BIDIR_948
chr1	193057084	193062159	BIDIR_949
chr1	193091776	193098917	BIDIR_950
chr1	193102274	193106357	BIDIR_951
chr1	193120497	193123197	BIDIR_952
chr1	196914991	196919568	BIDIR_953
chr1	197145610	197147665	BIDIR_954
chr1	197200542	197204187	BIDIR_955
chr1	197437845	197439885	BIDIR_956
chr1	197463311	197466911	BIDIR_957
chr1	197735836	197735954	BIDIR_958
chr1	197773612	197776130	BIDIR_959
chr1	197899707	197904831	BIDIR_960
chr1	198155280	198162307	BIDIR_961
chr1	200619623	200620950	BIDIR_962
chr1	200668920	200672088	BIDIR_963
chr1	200738366	200740845	BIDIR_964
chr1	201018746	201020552	BIDIR_965
chr1	201152559	201154773	BIDIR_966
chr1	201171018	201171807	BIDIR_967
chr1	201259903	201260727	BIDIR_968
chr1	201457565	201462307	BIDIR_969
chr1	201500469	201507123	BIDIR_970
chr1	201507212	201508748	BIDIR_971
chr1	201646454	201653971	BIDIR_972
chr1	201696329	201698223	BIDIR_973
chr1	201819235	201825581	BIDIR_974
chr1	201826341	201827607	BIDIR_975
chr1	201829156	201831614	BIDIR_976
chr1	201916351	201917515	BIDIR_977
chr1	201940681	201942975	BIDIR_978
chr1	201952553	201956880	BIDIR_979
chr1	201978460	201985799	BIDIR_980
chr1	202105440	202107651	BIDIR_981
chr1	202341966	202343385	BIDIR_982
chr1	202471800	202473628	BIDIR_983
chr1	202597227	202603591	BIDIR_984
chr1	202613437	202616539	BIDIR_985
chr1	202805832	202807132	BIDIR_986
chr1	202871267	202879215	BIDIR_987
chr1	202887917	202890406	BIDIR_988
chr1	202912559	202912837	BIDIR_989
chr1	202924889	202928599	BIDIR_990
chr1	202958572	202959808	BIDIR_991
chr1	203007265	203010808	BIDIR_992
chr1	203305518	203306706	BIDIR_993
chr1	203326511	203328848	BIDIR_994
chr1	203626161	203631446	BIDIR_995
chr1	204073317	204077677	BIDIR_996
chr1	204434130	204436994	BIDIR_997
chr1	204438192	204439430	BIDIR_998
chr1	204448594	204449134	BIDIR_999
chr1	204449678	204452086	BIDIR_1000
chr1	204490346	204497372	BIDIR_1001
chr1	204505564	204509134	BIDIR_1002
chr1	204513961	204518632	BIDIR_1003
chr1	204684440	204688549	BIDIR_1004
chr1	205076069	205080509	BIDIR_1005
chr1	205121978	205123034	BIDIR_1006
chr1	205210830	205211885	BIDIR_1007
chr1	205504668	205506530	BIDIR_1008
chr1	205629442	205632872	BIDIR_1009
chr1	205748776	205751573	BIDIR_1010
chr1	205811924	205818464	BIDIR_1011
chr1	206175659	206176532	BIDIR_1012
chr1	206199601	206206348	BIDIR_1013
chr1	206512853	206518661	BIDIR_1014
chr1	206634381	206636905	BIDIR_1015
chr1	206907886	206908008	BIDIR_1016
chr1	207019304	207021330	BIDIR_1017
chr1	207049076	207055536	BIDIR_1018
chr1	207083825	207088859	BIDIR_1019
chr1	207152667	207158559	BIDIR_1020
chr1	207239998	207245025	BIDIR_1021
chr1	207303912	207306983	BIDIR_1022
chr1	207752037	207755233	BIDIR_1023
chr1	207818378	207824370	BIDIR_1024
chr1	207962975	207963928	BIDIR_1025
chr1	209266190	209268121	BIDIR_1026
chr1	209652425	209653504	BIDIR_1027
chr1	209670175	209671243	BIDIR_1028
chr1	209827971	209830295	BIDIR_1029
chr1	210051888	210054460	BIDIR_1030
chr1	210328691	210331405	BIDIR_1031
chr1	211326614	211328952	BIDIR_1032
chr1	211381677	211385524	BIDIR_1033
chr1	211514029	211516969	BIDIR_1034
chr1	211576645	211583976	BIDIR_1035
chr1	211632391	211634860	BIDIR_1036
chr1	211674808	211677137	BIDIR_1037
chr1	211734971	211736221	BIDIR_1038
chr1	211829636	211834058	BIDIR_1039
chr1	212034852	212037418	BIDIR_1040
chr1	212050919	212053544	BIDIR_1041
chr1	212284137	212289647	BIDIR_1042
chr1	212309173	212311227	BIDIR_1043
chr1	212345865	212349611	BIDIR_1044
chr1	212432468	212434327	BIDIR_1045
chr1	212555513	212556619	BIDIR_1046
chr1	212791281	212791777	BIDIR_1047
chr1	212791827	212793409	BIDIR_1048
chr1	212857746	212859598	BIDIR_1049
chr1	213015201	213015986	BIDIR_1050
chr1	213051232	213053350	BIDIR_1051
chr1	214550582	214554117	BIDIR_1052
chr1	214602192	214604472	BIDIR_1053
chr1	215566317	215571209	BIDIR_1054
chr1	217631343	217632461	BIDIR_1055
chr1	218284259	218286740	BIDIR_1056
chr1	218342712	218345678	BIDIR_1057
chr1	218585127	218588865	BIDIR_1058
chr1	220046505	220046872	BIDIR_1059
chr1	220117742	220117962	BIDIR_1060
chr1	220118071	220118241	BIDIR_1061
chr1	220252044	220255088	BIDIR_1062
chr1	220271963	220273460	BIDIR_1063
chr1	220747888	220750345	BIDIR_1064
chr1	220785649	220791500	BIDIR_1065
chr1	221335406	221336296	BIDIR_1066
chr1	221742176	221744139	BIDIR_1067
chr1	222464932	222467179	BIDIR_1068
chr1	222589919	222591455	BIDIR_1069
chr1	222643342	222646738	BIDIR_1070
chr1	222711163	222712491	BIDIR_1071
chr1	222712552	222715746	BIDIR_1072
chr1	222814018	222820188	BIDIR_1073
chr1	223030947	223035821	BIDIR_1074
chr1	223712600	223714830	BIDIR_1075
chr1	223845972	223848158	BIDIR_1076
chr1	223992729	223994077	BIDIR_1077
chr1	224033874	224036515	BIDIR_1078
chr1	224114110	224117038	BIDIR_1079
chr1	224181300	224184857	BIDIR_1080
chr1	224207169	224210325	BIDIR_1081
chr1	224251485	224252985	BIDIR_1082
chr1	224330189	224332015	BIDIR_1083
chr1	224378950	224386393	BIDIR_1084
chr1	224434639	224438073	BIDIR_1085
chr1	225427657	225429543	BIDIR_1086
chr1	225465137	225465794	BIDIR_1087
chr1	225700107	225700496	BIDIR_1088
chr1	225777812	225779822	BIDIR_1089
chr1	225810073	225812291	BIDIR_1090
chr1	225842957	225848115	BIDIR_1091
chr1	225881740	225887323	BIDIR_1092
chr1	225999343	226000526	BIDIR_1093
chr1	226062715	226067711	BIDIR_1094
chr1	226083574	226085768	BIDIR_1095
chr1	226121726	226125632	BIDIR_1096
chr1	226185783	226189101	BIDIR_1097
chr1	226223663	226230457	BIDIR_1098
chr1	226307669	226311147	BIDIR_1099
chr1	226407029	226408602	BIDIR_1100
chr1	226700117	226705077	BIDIR_1101
chr1	226737317	226739175	BIDIR_1102
chr1	226870571	226872835	BIDIR_1103
chr1	226938555	226941421	BIDIR_1104
chr1	226987544	226991160	BIDIR_1105
chr1	227316610	227320760	BIDIR_1106
chr1	227563430	227565679	BIDIR_1107
chr1	228076550	228084049	BIDIR_1108
chr1	228109312	228112493	BIDIR_1109
chr1	228140083	228142447	BIDIR_1110
chr1	228159091	228160561	BIDIR_1111
chr1	228165512	228167891	BIDIR_1112
chr1	228209475	228210505	BIDIR_1113
chr1	228212676	228213664	BIDIR_1114
chr1	228405501	228407934	BIDIR_1115
chr1	228424363	228425325	BIDIR_1116
chr1	228457261	228462073	BIDIR_1117
chr1	228485716	228488457	BIDIR_1118
chr1	228647027	228652079	BIDIR_1119
chr1	229257922	229259110	BIDIR_1120
chr1	229271061	229272715	BIDIR_1121
chr1	229315635	229321014	BIDIR_1122
chr1	229508113	229508341	BIDIR_1123
chr1	229508429	229510463	BIDIR_1124
chr1	229513984	229514190	BIDIR_1125
chr1	229558707	229559804	BIDIR_1126
chr1	229626215	229627429	BIDIR_1127
chr1	230065271	230070059	BIDIR_1128
chr1	230104362	230109941	BIDIR_1129
chr1	230868129	230869385	BIDIR_1130
chr1	230978861	230979833	BIDIR_1131
chr1	231219518	231223610	BIDIR_1132
chr1	231240049	231241175	BIDIR_1133
chr1	231241211	231242773	BIDIR_1134
chr1	231337334	231339392	BIDIR_1135
chr1	231417651	231424667	BIDIR_1136
chr1	231528652	231530114	BIDIR_1137
chr1	232949328	232952004	BIDIR_1138
chr1	232979952	232986916	BIDIR_1139
chr1	233111695	233114657	BIDIR_1140
chr1	233328294	233332012	BIDIR_1141
chr1	233612890	233615335	BIDIR_1142
chr1	234356751	234358070	BIDIR_1143
chr1	234370934	234375975	BIDIR_1144
chr1	234385641	234389321	BIDIR_1145
chr1	234477835	234480853	BIDIR_1146
chr1	234495215	234495880	BIDIR_1147
chr1	234508714	234510539	BIDIR_1148
chr1	234522453	234524390	BIDIR_1149
chr1	234598753	234601733	BIDIR_1150
chr1	234722792	234728133	BIDIR_1151
chr1	234956378	234958840	BIDIR_1152
chr1	234962259	234963805	BIDIR_1153
chr1	234969170	234972512	BIDIR_1154
chr1	234986662	234988739	BIDIR_1155
chr1	234996874	234999072	BIDIR_1156
chr1	235128837	235130027	BIDIR_1157
chr1	235160314	235162260	BIDIR_1158
chr1	235325861	235333639	BIDIR_1159
chr1	235367359	235369565	BIDIR_1160
chr1	235737956	235738732	BIDIR_1161
chr1	235865840	235868354	BIDIR_1162
chr1	236604516	236606264	BIDIR_1163
chr1	236795280	236798076	BIDIR_1164
chr1	240920516	240920756	BIDIR_1165
chr1	241519785	241520721	BIDIR_1166
chr1	241640369	241642740	BIDIR_1167
chr1	241836928	241839628	BIDIR_1168
chr1	241846688	241849686	BIDIR_1169
chr1	243253616	243256788	BIDIR_1170
chr1	244386933	244392393	BIDIR_1171
chr1	244449530	244453601	BIDIR_1172
chr1	244653047	244654475	BIDIR_1173
chr1	244831442	244835305	BIDIR_1174
chr1	244845063	244847785	BIDIR_1175
chr1	244861935	244866339	BIDIR_1176
chr1	244968377	244974676	BIDIR_1177
chr1	246363728	246364208	BIDIR_1178
chr1	246507279	246507554	BIDIR_1179
chr1	246566336	246567864	BIDIR_1180
chr1	246724075	246729428	BIDIR_1181
chr1	246750497	246752733	BIDIR_1182
chr1	246930648	246932662	BIDIR_1183
chr1	247124314	247128472	BIDIR_1184
chr1	247167991	247171965	BIDIR_1185
chr1	247330725	247331867	BIDIR_1186
chr1	248825915	248828854	BIDIR_1187
chr1	248834270	248841223	BIDIR_1188
chr1	248849517	248850007	BIDIR_1189
chr1	248859085	248863489	BIDIR_1190
chr1	248871922	248874604	BIDIR_1191
chr1	248904785	248908430	BIDIR_1192
chr10	931705	933025	BIDIR_1193
chr10	988433	989799	BIDIR_1194
chr10	1037337	1040965	BIDIR_1195
chr10	1056384	1058196	BIDIR_1196
chr10	1729152	1736126	BIDIR_1197
chr10	1737525	1739979	BIDIR_1198
chr10	1953577	1955157	BIDIR_1199
chr10	1957753	1961855	BIDIR_1200
chr10	1967669	1969863	BIDIR_1201
chr10	2315074	2316199	BIDIR_1202
chr10	3090747	3093285	BIDIR_1203
chr10	3141600	3145090	BIDIR_1204
chr10	3147310	3149948	BIDIR_1205
chr10	3465603	3469647	BIDIR_1206
chr10	3785281	3787641	BIDIR_1207
chr10	5465291	5467158	BIDIR_1208
chr10	5683350	5688671	BIDIR_1209
chr10	5812443	5817460	BIDIR_1210
chr10	5889571	5891857	BIDIR_1211
chr10	6152150	6152262	BIDIR_1212
chr10	6737522	6740830	BIDIR_1213
chr10	7259813	7261727	BIDIR_1214
chr10	7298177	7303409	BIDIR_1215
chr10	7311074	7312580	BIDIR_1216
chr10	7318303	7319757	BIDIR_1217
chr10	7788103	7790811	BIDIR_1218
chr10	7818103	7819892	BIDIR_1219
chr10	11610289	11612024	BIDIR_1220
chr10	12043170	12044255	BIDIR_1221
chr10	12128803	12130932	BIDIR_1222
chr10	12194056	12196144	BIDIR_1223
chr10	12196187	12198043	BIDIR_1224
chr10	12349546	12350886	BIDIR_1225
chr10	12725153	12725353	BIDIR_1226
chr10	13299168	13300609	BIDIR_1227
chr10	13347212	13353460	BIDIR_1228
chr10	14184986	14186096	BIDIR_1229
chr10	14603507	14605517	BIDIR_1230
chr10	14838159	14839521	BIDIR_1231
chr10	14900373	14908237	BIDIR_1232
chr10	14952998	14954651	BIDIR_1233
chr10	14959039	14962767	BIDIR_1234
chr10	15097179	15100533	BIDIR_1235
chr10	15102466	15109072	BIDIR_1236
chr10	15112282	15117796	BIDIR_1237
chr10	16519066	16520744	BIDIR_1238
chr10	16817454	16818152	BIDIR_1239
chr10	17197005	17202763	BIDIR_1240
chr10	17617374	17617760	BIDIR_1241
chr10	17643918	17646508	BIDIR_1242
chr10	18157266	18163324	BIDIR_1243
chr10	18400107	18403551	BIDIR_1244
chr10	18543557	18547391	BIDIR_1245
chr10	18651144	18652192	BIDIR_1246
chr10	18659238	18661770	BIDIR_1247
chr10	21029189	21029525	BIDIR_1248
chr10	21495503	21496373	BIDIR_1249
chr10	21515667	21517717	BIDIR_1250
chr10	21525682	21528433	BIDIR_1251
chr10	21533348	21538036	BIDIR_1252
chr10	22003540	22003730	BIDIR_1253
chr10	22228925	22231139	BIDIR_1254
chr10	22315291	22318746	BIDIR_1255
chr10	22320281	22324515	BIDIR_1256
chr10	22340085	22343201	BIDIR_1257
chr10	23095739	23100497	BIDIR_1258
chr10	23236117	23236273	BIDIR_1259
chr10	23438330	23440108	BIDIR_1260
chr10	24465219	24469025	BIDIR_1261
chr10	24721353	24725649	BIDIR_1262
chr10	24901995	24902527	BIDIR_1263
chr10	26486392	26490350	BIDIR_1264
chr10	26694672	26699447	BIDIR_1265
chr10	27099664	27102596	BIDIR_1266
chr10	27154420	27158453	BIDIR_1267
chr10	27238807	27244700	BIDIR_1268
chr10	27319713	27322079	BIDIR_1269
chr10	27504173	27505651	BIDIR_1270
chr10	27745655	27747739	BIDIR_1271
chr10	27997488	27998956	BIDIR_1272
chr10	28200957	28203843	BIDIR_1273
chr10	28216362	28219734	BIDIR_1274
chr10	28302380	28303064	BIDIR_1275
chr10	28502224	28503460	BIDIR_1276
chr10	28532354	28535828	BIDIR_1277
chr10	29409533	29411953	BIDIR_1278
chr10	29461988	29465400	BIDIR_1279
chr10	29697545	29698487	BIDIR_1280
chr10	30347852	30349819	BIDIR_1281
chr10	30422320	30424613	BIDIR_1282
chr10	30536223	30538446	BIDIR_1283
chr10	30552961	30555240	BIDIR_1284
chr10	31031277	31032722	BIDIR_1285
chr10	31316385	31322560	BIDIR_1286
chr10	31928876	31931984	BIDIR_1287
chr10	32054947	32057656	BIDIR_1288
chr10	32342988	32350296	BIDIR_1289
chr10	32446139	32449633	BIDIR_1290
chr10	32510819	32514227	BIDIR_1291
chr10	32953632	32954850	BIDIR_1292
chr10	32979159	32984478	BIDIR_1293
chr10	33003783	33007686	BIDIR_1294
chr10	33272751	33274355	BIDIR_1295
chr10	33333873	33335658	BIDIR_1296
chr10	34815767	34816027	BIDIR_1297
chr10	35090614	35091202	BIDIR_1298
chr10	35126840	35131222	BIDIR_1299
chr10	35194868	35199266	BIDIR_1300
chr10	37857269	37859335	BIDIR_1301
chr10	38010649	38013151	BIDIR_1302
chr10	38094335	38095725	BIDIR_1303
chr10	42637657	42639566	BIDIR_1304
chr10	42781607	42785426	BIDIR_1305
chr10	43138444	43139980	BIDIR_1306
chr10	43395553	43398621	BIDIR_1307
chr10	43419696	43422313	BIDIR_1308
chr10	43452667	43459995	BIDIR_1309
chr10	43574618	43574902	BIDIR_1310
chr10	45594090	45595259	BIDIR_1311
chr10	45727042	45729662	BIDIR_1312
chr10	45865953	45866321	BIDIR_1313
chr10	45972452	45974032	BIDIR_1314
chr10	46021705	46023737	BIDIR_1315
chr10	46030714	46031146	BIDIR_1316
chr10	46375478	46382395	BIDIR_1317
chr10	46396232	46400071	BIDIR_1318
chr10	46465958	46471315	BIDIR_1319
chr10	46521190	46526442	BIDIR_1320
chr10	46594257	46599086	BIDIR_1321
chr10	46633823	46636445	BIDIR_1322
chr10	46786576	46789542	BIDIR_1323
chr10	47459335	47463368	BIDIR_1324
chr10	47478388	47484306	BIDIR_1325
chr10	47552425	47557610	BIDIR_1326
chr10	47705223	47708963	BIDIR_1327
chr10	47743862	47749766	BIDIR_1328
chr10	47913466	47917233	BIDIR_1329
chr10	47935286	47935682	BIDIR_1330
chr10	47986699	47992570	BIDIR_1331
chr10	49538302	49541325	BIDIR_1332
chr10	49568023	49570210	BIDIR_1333
chr10	49942032	49944320	BIDIR_1334
chr10	50067887	50070495	BIDIR_1335
chr10	50416188	50419066	BIDIR_1336
chr10	50623956	50628490	BIDIR_1337
chr10	52940020	52941993	BIDIR_1338
chr10	58267894	58271769	BIDIR_1339
chr10	58384314	58388124	BIDIR_1340
chr10	59906556	59909323	BIDIR_1341
chr10	60939526	60946726	BIDIR_1342
chr10	61748794	61751150	BIDIR_1343
chr10	61836050	61837730	BIDIR_1344
chr10	61993743	61996997	BIDIR_1345
chr10	62810922	62813068	BIDIR_1346
chr10	63133246	63136002	BIDIR_1347
chr10	63157862	63160052	BIDIR_1348
chr10	63430574	63431830	BIDIR_1349
chr10	63465228	63467896	BIDIR_1350
chr10	63519868	63524416	BIDIR_1351
chr10	63629435	63631018	BIDIR_1352
chr10	67849316	67852400	BIDIR_1353
chr10	67883418	67885997	BIDIR_1354
chr10	68073869	68078240	BIDIR_1355
chr10	68083196	68084411	BIDIR_1356
chr10	68086264	68090054	BIDIR_1357
chr10	68090871	68095996	BIDIR_1358
chr10	68135440	68139442	BIDIR_1359
chr10	68230317	68231963	BIDIR_1360
chr10	68327114	68329872	BIDIR_1361
chr10	68330046	68335814	BIDIR_1362
chr10	68339747	68346645	BIDIR_1363
chr10	68405638	68407637	BIDIR_1364
chr10	68469743	68472121	BIDIR_1365
chr10	68527523	68529357	BIDIR_1366
chr10	68827330	68829006	BIDIR_1367
chr10	68899464	68902738	BIDIR_1368
chr10	68953043	68960091	BIDIR_1369
chr10	69087617	69089911	BIDIR_1370
chr10	69123361	69127342	BIDIR_1371
chr10	69180233	69181251	BIDIR_1372
chr10	69221824	69225658	BIDIR_1373
chr10	70132752	70133261	BIDIR_1374
chr10	70145138	70147485	BIDIR_1375
chr10	70170514	70172475	BIDIR_1376
chr10	70233429	70233915	BIDIR_1377
chr10	70404144	70408070	BIDIR_1378
chr10	70881378	70883182	BIDIR_1379
chr10	70887685	70888817	BIDIR_1380
chr10	71812083	71819811	BIDIR_1381
chr10	71860252	71861134	BIDIR_1382
chr10	71886930	71891759	BIDIR_1383
chr10	71964459	71968731	BIDIR_1384
chr10	72190321	72190427	BIDIR_1385
chr10	72214846	72218273	BIDIR_1386
chr10	72243627	72246502	BIDIR_1387
chr10	72258819	72264797	BIDIR_1388
chr10	72271162	72278183	BIDIR_1389
chr10	72315486	72322085	BIDIR_1390
chr10	72352779	72357140	BIDIR_1391
chr10	72917614	72920406	BIDIR_1392
chr10	73094054	73097413	BIDIR_1393
chr10	73168118	73169682	BIDIR_1394
chr10	73412720	73414592	BIDIR_1395
chr10	73493962	73501112	BIDIR_1396
chr10	73624823	73632255	BIDIR_1397
chr10	73729408	73730514	BIDIR_1398
chr10	73730561	73732981	BIDIR_1399
chr10	73785073	73787975	BIDIR_1400
chr10	73836162	73837498	BIDIR_1401
chr10	73885967	73889432	BIDIR_1402
chr10	73906709	73908062	BIDIR_1403
chr10	74151184	74153340	BIDIR_1404
chr10	74176146	74179644	BIDIR_1405
chr10	74825254	74829878	BIDIR_1406
chr10	75110507	75114429	BIDIR_1407
chr10	75400664	75407399	BIDIR_1408
chr10	77926811	77928743	BIDIR_1409
chr10	78028735	78030255	BIDIR_1410
chr10	78033759	78035113	BIDIR_1411
chr10	78970951	78975043	BIDIR_1412
chr10	79698431	79704941	BIDIR_1413
chr10	79793601	79795695	BIDIR_1414
chr10	79824644	79829303	BIDIR_1415
chr10	79838360	79841357	BIDIR_1416
chr10	80078629	80080235	BIDIR_1417
chr10	80201830	80207709	BIDIR_1418
chr10	80247757	80249387	BIDIR_1419
chr10	84139508	84140690	BIDIR_1420
chr10	86399300	86400640	BIDIR_1421
chr10	86535154	86535871	BIDIR_1422
chr10	86711018	86714856	BIDIR_1423
chr10	86943625	86945195	BIDIR_1424
chr10	86968481	86975649	BIDIR_1425
chr10	87093307	87098567	BIDIR_1426
chr10	87213085	87213955	BIDIR_1427
chr10	87315524	87318102	BIDIR_1428
chr10	87320746	87323940	BIDIR_1429
chr10	87340768	87345810	BIDIR_1430
chr10	87354671	87359933	BIDIR_1431
chr10	87503880	87504028	BIDIR_1432
chr10	87504465	87506835	BIDIR_1433
chr10	87755777	87756291	BIDIR_1434
chr10	87817269	87818231	BIDIR_1435
chr10	87818312	87819796	BIDIR_1436
chr10	87844678	87846564	BIDIR_1437
chr10	87859927	87864852	BIDIR_1438
chr10	88878576	88886498	BIDIR_1439
chr10	88950211	88955963	BIDIR_1440
chr10	88988389	88994751	BIDIR_1441
chr10	89252039	89252319	BIDIR_1442
chr10	89301448	89304659	BIDIR_1443
chr10	89643938	89647026	BIDIR_1444
chr10	89700313	89703739	BIDIR_1445
chr10	90910956	90913242	BIDIR_1446
chr10	90929982	90931564	BIDIR_1447
chr10	91163011	91166893	BIDIR_1448
chr10	91409234	91414456	BIDIR_1449
chr10	91585050	91591968	BIDIR_1450
chr10	91595346	91599448	BIDIR_1451
chr10	91605657	91610627	BIDIR_1452
chr10	91612772	91614464	BIDIR_1453
chr10	91616834	91618104	BIDIR_1454
chr10	91633071	91634591	BIDIR_1455
chr10	91798425	91801617	BIDIR_1456
chr10	91806174	91810492	BIDIR_1457
chr10	91922444	91925865	BIDIR_1458
chr10	92040717	92046691	BIDIR_1459
chr10	92114550	92116052	BIDIR_1460
chr10	92215704	92217058	BIDIR_1461
chr10	92240527	92241075	BIDIR_1462
chr10	92289526	92291078	BIDIR_1463
chr10	92291166	92292870	BIDIR_1464
chr10	92418660	92420056	BIDIR_1465
chr10	92572185	92574095	BIDIR_1466
chr10	92590567	92595491	BIDIR_1467
chr10	93465757	93466715	BIDIR_1468
chr10	93495190	93497871	BIDIR_1469
chr10	93700983	93703805	BIDIR_1470
chr10	93893700	93895473	BIDIR_1471
chr10	94362939	94363323	BIDIR_1472
chr10	94544863	94547278	BIDIR_1473
chr10	95656711	95657413	BIDIR_1474
chr10	95906624	95910030	BIDIR_1475
chr10	96043582	96044918	BIDIR_1476
chr10	96054935	96060095	BIDIR_1477
chr10	96090235	96091472	BIDIR_1478
chr10	96128979	96133230	BIDIR_1479
chr10	96189811	96191543	BIDIR_1480
chr10	96559916	96560674	BIDIR_1481
chr10	96586162	96591712	BIDIR_1482
chr10	96831412	96833777	BIDIR_1483
chr10	96994838	97001236	BIDIR_1484
chr10	97289647	97292673	BIDIR_1485
chr10	97331371	97335908	BIDIR_1486
chr10	97433444	97437194	BIDIR_1487
chr10	97446130	97450328	BIDIR_1488
chr10	97457370	97458323	BIDIR_1489
chr10	97479600	97479754	BIDIR_1490
chr10	97496866	97499601	BIDIR_1491
chr10	97673606	97681240	BIDIR_1492
chr10	97684515	97691110	BIDIR_1493
chr10	97737120	97739914	BIDIR_1494
chr10	97764490	97769010	BIDIR_1495
chr10	98026422	98028376	BIDIR_1496
chr10	98134623	98137473	BIDIR_1497
chr10	99391197	99397463	BIDIR_1498
chr10	99620439	99624030	BIDIR_1499
chr10	99659508	99660654	BIDIR_1500
chr10	99730692	99734675	BIDIR_1501
chr10	99929914	99935354	BIDIR_1502
chr10	99956278	99963696	BIDIR_1503
chr10	99976631	99977911	BIDIR_1504
chr10	100006865	100010984	BIDIR_1505
chr10	100185027	100188297	BIDIR_1506
chr10	100229610	100230468	BIDIR_1507
chr10	100267638	100267968	BIDIR_1508
chr10	100286170	100287662	BIDIR_1509
chr10	100311296	100312296	BIDIR_1510
chr10	100370440	100376957	BIDIR_1511
chr10	100529339	100530648	BIDIR_1512
chr10	100535558	100537292	BIDIR_1513
chr10	100909791	100915390	BIDIR_1514
chr10	100987149	100987515	BIDIR_1515
chr10	100987542	100988616	BIDIR_1516
chr10	100997422	101003584	BIDIR_1517
chr10	101006012	101009344	BIDIR_1518
chr10	101031233	101036181	BIDIR_1519
chr10	101042863	101044367	BIDIR_1520
chr10	101068141	101072790	BIDIR_1521
chr10	101588320	101591468	BIDIR_1522
chr10	101609662	101610663	BIDIR_1523
chr10	101830671	101831427	BIDIR_1524
chr10	102055923	102057176	BIDIR_1525
chr10	102065366	102066658	BIDIR_1526
chr10	102119297	102123456	BIDIR_1527
chr10	102132423	102136581	BIDIR_1528
chr10	102419995	102426489	BIDIR_1529
chr10	102430374	102432740	BIDIR_1530
chr10	102448129	102452834	BIDIR_1531
chr10	102467712	102470228	BIDIR_1532
chr10	102502418	102503961	BIDIR_1533
chr10	102639679	102647546	BIDIR_1534
chr10	102713311	102715183	BIDIR_1535
chr10	102854209	102856423	BIDIR_1536
chr10	102880801	102883489	BIDIR_1537
chr10	103192442	103195078	BIDIR_1538
chr10	103350138	103351438	BIDIR_1539
chr10	103396475	103399447	BIDIR_1540
chr10	103637554	103638710	BIDIR_1541
chr10	103648660	103650422	BIDIR_1542
chr10	103673575	103679669	BIDIR_1543
chr10	103692601	103694217	BIDIR_1544
chr10	103916184	103919281	BIDIR_1545
chr10	103964561	103969823	BIDIR_1546
chr10	104119624	104123185	BIDIR_1547
chr10	104128588	104131186	BIDIR_1548
chr10	104254673	104261437	BIDIR_1549
chr10	104267464	104270110	BIDIR_1550
chr10	104298987	104306817	BIDIR_1551
chr10	104323363	104330127	BIDIR_1552
chr10	104338465	104340997	BIDIR_1553
chr10	105686475	105686813	BIDIR_1554
chr10	106576729	106578427	BIDIR_1555
chr10	110007981	110008381	BIDIR_1556
chr10	110209116	110214472	BIDIR_1557
chr10	110224769	110228567	BIDIR_1558
chr10	110303682	110306440	BIDIR_1559
chr10	110491543	110499190	BIDIR_1560
chr10	110564096	110570138	BIDIR_1561
chr10	110801933	110804999	BIDIR_1562
chr10	110864731	110867615	BIDIR_1563
chr10	110871794	110877930	BIDIR_1564
chr10	110914110	110919366	BIDIR_1565
chr10	110919369	110920797	BIDIR_1566
chr10	110935949	110939133	BIDIR_1567
chr10	112183765	112185099	BIDIR_1568
chr10	112360400	112363168	BIDIR_1569
chr10	112425045	112430370	BIDIR_1570
chr10	112446797	112449573	BIDIR_1571
chr10	112950246	112956000	BIDIR_1572
chr10	113072766	113076694	BIDIR_1573
chr10	113679556	113683022	BIDIR_1574
chr10	113854394	113857722	BIDIR_1575
chr10	114043865	114045141	BIDIR_1576
chr10	114819697	114825835	BIDIR_1577
chr10	117020470	117022618	BIDIR_1578
chr10	117375440	117376254	BIDIR_1579
chr10	118046663	118048078	BIDIR_1580
chr10	118753810	118755485	BIDIR_1581
chr10	119030108	119037352	BIDIR_1582
chr10	119079987	119084960	BIDIR_1583
chr10	119164568	119166301	BIDIR_1584
chr10	119177774	119179235	BIDIR_1585
chr10	119204707	119208754	BIDIR_1586
chr10	119595121	119600299	BIDIR_1587
chr10	119650482	119652759	BIDIR_1588
chr10	119726046	119727214	BIDIR_1589
chr10	119828120	119830686	BIDIR_1590
chr10	119870620	119874150	BIDIR_1591
chr10	119889772	119892729	BIDIR_1592
chr10	120851179	120852769	BIDIR_1593
chr10	121925901	121930225	BIDIR_1594
chr10	121948969	121954961	BIDIR_1595
chr10	122112061	122116427	BIDIR_1596
chr10	122307605	122310019	BIDIR_1597
chr10	122372914	122377571	BIDIR_1598
chr10	122878497	122881182	BIDIR_1599
chr10	122980400	122982510	BIDIR_1600
chr10	123008912	123009838	BIDIR_1601
chr10	123154243	123156853	BIDIR_1602
chr10	124461822	124463888	BIDIR_1603
chr10	124790561	124792175	BIDIR_1604
chr10	124801575	124803282	BIDIR_1605
chr10	124916850	124918137	BIDIR_1606
chr10	125156030	125162250	BIDIR_1607
chr10	125661509	125663109	BIDIR_1608
chr10	125719514	125721118	BIDIR_1609
chr10	125819739	125819905	BIDIR_1610
chr10	125823268	125824625	BIDIR_1611
chr10	125896534	125898356	BIDIR_1612
chr10	126905408	126907420	BIDIR_1613
chr10	127149499	127151789	BIDIR_1614
chr10	130136374	130137888	BIDIR_1615
chr10	131963953	131967682	BIDIR_1616
chr10	131975604	131979678	BIDIR_1617
chr10	132304965	132311625	BIDIR_1618
chr10	132329535	132330245	BIDIR_1619
chr10	132331880	132333172	BIDIR_1620
chr10	132446708	132449904	BIDIR_1621
chr10	133008643	133011768	BIDIR_1622
chr10	133259287	133264951	BIDIR_1623
chr10	133373354	133374754	BIDIR_1624
chr10	133393519	133395508	BIDIR_1625
chr10	133416713	133424617	BIDIR_1626
chr10	133567266	133569958	BIDIR_1627
chr11	164124	167944	BIDIR_1628
chr11	197037	203479	BIDIR_1629
chr11	236053	236931	BIDIR_1630
chr11	236975	238515	BIDIR_1631
chr11	296874	299526	BIDIR_1632
chr11	308801	314039	BIDIR_1633
chr11	317946	323415	BIDIR_1634
chr11	354799	358439	BIDIR_1635
chr11	392801	398089	BIDIR_1636
chr11	448267	453697	BIDIR_1637
chr11	460373	462705	BIDIR_1638
chr11	491684	494511	BIDIR_1639
chr11	534410	535919	BIDIR_1640
chr11	559261	562211	BIDIR_1641
chr11	562841	568457	BIDIR_1642
chr11	575885	578971	BIDIR_1643
chr11	609158	615950	BIDIR_1644
chr11	625435	627181	BIDIR_1645
chr11	631082	636844	BIDIR_1646
chr11	695590	699008	BIDIR_1647
chr11	777305	777487	BIDIR_1648
chr11	777577	779031	BIDIR_1649
chr11	784138	790474	BIDIR_1650
chr11	797510	800860	BIDIR_1651
chr11	805231	810996	BIDIR_1652
chr11	825571	826099	BIDIR_1653
chr11	910011	911901	BIDIR_1654
chr11	926465	928499	BIDIR_1655
chr11	1309707	1311157	BIDIR_1656
chr11	1583926	1584756	BIDIR_1657
chr11	1763927	1764400	BIDIR_1658
chr11	2398451	2401093	BIDIR_1659
chr11	2402674	2406356	BIDIR_1660
chr11	2883025	2887344	BIDIR_1661
chr11	2900865	2904508	BIDIR_1662
chr11	2924133	2930876	BIDIR_1663
chr11	2989269	2993465	BIDIR_1664
chr11	3056335	3060892	BIDIR_1665
chr11	3124765	3126901	BIDIR_1666
chr11	3400771	3405343	BIDIR_1667
chr11	3407671	3410625	BIDIR_1668
chr11	3797723	3799067	BIDIR_1669
chr11	3822382	3830360	BIDIR_1670
chr11	3840959	3842118	BIDIR_1671
chr11	3854060	3858111	BIDIR_1672
chr11	4091704	4098722	BIDIR_1673
chr11	4608089	4608665	BIDIR_1674
chr11	5351507	5353385	BIDIR_1675
chr11	5389376	5391492	BIDIR_1676
chr11	5402396	5405146	BIDIR_1677
chr11	5422110	5424302	BIDIR_1678
chr11	5453407	5455547	BIDIR_1679
chr11	5488684	5490812	BIDIR_1680
chr11	5624231	5627225	BIDIR_1681
chr11	6199385	6200987	BIDIR_1682
chr11	6234636	6235375	BIDIR_1683
chr11	6389674	6391127	BIDIR_1684
chr11	6481500	6482980	BIDIR_1685
chr11	6572024	6577907	BIDIR_1686
chr11	6683340	6684265	BIDIR_1687
chr11	7009895	7011001	BIDIR_1688
chr11	8068502	8071080	BIDIR_1689
chr11	8233815	8234941	BIDIR_1690
chr11	8682791	8684727	BIDIR_1691
chr11	8688801	8693351	BIDIR_1692
chr11	8866740	8874354	BIDIR_1693
chr11	8910951	8914202	BIDIR_1694
chr11	8963355	8966902	BIDIR_1695
chr11	9263816	9265711	BIDIR_1696
chr11	9314593	9315879	BIDIR_1697
chr11	9363168	9365143	BIDIR_1698
chr11	9383792	9386051	BIDIR_1699
chr11	9459572	9463554	BIDIR_1700
chr11	9571505	9574825	BIDIR_1701
chr11	9612940	9615350	BIDIR_1702
chr11	9663625	9667184	BIDIR_1703
chr11	9768191	9773039	BIDIR_1704
chr11	9806937	9808855	BIDIR_1705
chr11	9839141	9841611	BIDIR_1706
chr11	9862733	9867813	BIDIR_1707
chr11	9884496	9887050	BIDIR_1708
chr11	9928682	9929840	BIDIR_1709
chr11	10307159	10309422	BIDIR_1710
chr11	10541235	10542235	BIDIR_1711
chr11	10748991	10754135	BIDIR_1712
chr11	10806727	10811822	BIDIR_1713
chr11	10856651	10861408	BIDIR_1714
chr11	10899411	10901060	BIDIR_1715
chr11	10930622	10932452	BIDIR_1716
chr11	11841607	11845371	BIDIR_1717
chr11	11960809	11965147	BIDIR_1718
chr11	11975566	11977754	BIDIR_1719
chr11	12110575	12111739	BIDIR_1720
chr11	12286899	12291719	BIDIR_1721
chr11	12318246	12321342	BIDIR_1722
chr11	12376410	12380624	BIDIR_1723
chr11	12683229	12688119	BIDIR_1724
chr11	12691805	12698521	BIDIR_1725
chr11	12968498	12969393	BIDIR_1726
chr11	12989548	12990027	BIDIR_1727
chr11	13009315	13014921	BIDIR_1728
chr11	13276762	13280962	BIDIR_1729
chr11	13337574	13340736	BIDIR_1730
chr11	13463297	13464768	BIDIR_1731
chr11	14381138	14381723	BIDIR_1732
chr11	14499895	14501039	BIDIR_1733
chr11	14518598	14522326	BIDIR_1734
chr11	14577900	14579276	BIDIR_1735
chr11	14582724	14584228	BIDIR_1736
chr11	14590219	14593647	BIDIR_1737
chr11	14643722	14646610	BIDIR_1738
chr11	14872660	14878009	BIDIR_1739
chr11	14890183	14894622	BIDIR_1740
chr11	16738477	16739876	BIDIR_1741
chr11	16842176	16842354	BIDIR_1742
chr11	17077667	17081255	BIDIR_1743
chr11	17085177	17087189	BIDIR_1744
chr11	17207986	17209572	BIDIR_1745
chr11	17276713	17278023	BIDIR_1746
chr11	18322268	18324070	BIDIR_1747
chr11	18383088	18384766	BIDIR_1748
chr11	18392167	18396154	BIDIR_1749
chr11	18526224	18532025	BIDIR_1750
chr11	18603938	18610656	BIDIR_1751
chr11	18634342	18635219	BIDIR_1752
chr11	19710478	19715488	BIDIR_1753
chr11	19759923	19760083	BIDIR_1754
chr11	20363684	20366760	BIDIR_1755
chr11	20367039	20371625	BIDIR_1756
chr11	20385233	20389037	BIDIR_1757
chr11	22625029	22626590	BIDIR_1758
chr11	24847461	24851509	BIDIR_1759
chr11	24851552	24858868	BIDIR_1760
chr11	24867366	24869282	BIDIR_1761
chr11	27363248	27363607	BIDIR_1762
chr11	27395082	27396674	BIDIR_1763
chr11	27471730	27476182	BIDIR_1764
chr11	27482191	27482675	BIDIR_1765
chr11	27506067	27506769	BIDIR_1766
chr11	27506851	27508991	BIDIR_1767
chr11	27514891	27515047	BIDIR_1768
chr11	27716419	27720147	BIDIR_1769
chr11	28056814	28057006	BIDIR_1770
chr11	28107094	28114933	BIDIR_1771
chr11	30016088	30017030	BIDIR_1772
chr11	30323103	30324447	BIDIR_1773
chr11	31509622	31511094	BIDIR_1774
chr11	31810146	31812314	BIDIR_1775
chr11	32087561	32094557	BIDIR_1776
chr11	32583498	32585174	BIDIR_1777
chr11	32829329	32832760	BIDIR_1778
chr11	33015642	33018619	BIDIR_1779
chr11	33036861	33041869	BIDIR_1780
chr11	33043365	33046689	BIDIR_1781
chr11	33082647	33087969	BIDIR_1782
chr11	33161491	33162190	BIDIR_1783
chr11	33256671	33262355	BIDIR_1784
chr11	33720312	33723928	BIDIR_1785
chr11	33736479	33737638	BIDIR_1786
chr11	33759199	33762569	BIDIR_1787
chr11	33768686	33770778	BIDIR_1788
chr11	33772278	33774928	BIDIR_1789
chr11	34105073	34107042	BIDIR_1790
chr11	34146908	34150986	BIDIR_1791
chr11	34436848	34441321	BIDIR_1792
chr11	34499929	34503061	BIDIR_1793
chr11	34916129	34919721	BIDIR_1794
chr11	35030301	35032616	BIDIR_1795
chr11	35138895	35141932	BIDIR_1796
chr11	35661559	35664554	BIDIR_1797
chr11	35942972	35946352	BIDIR_1798
chr11	36066496	36069022	BIDIR_1799
chr11	36288580	36290604	BIDIR_1800
chr11	39161638	39162558	BIDIR_1801
chr11	43357784	43361916	BIDIR_1802
chr11	43880830	43882102	BIDIR_1803
chr11	43912373	43914821	BIDIR_1804
chr11	44300463	44302153	BIDIR_1805
chr11	44564182	44565662	BIDIR_1806
chr11	44607487	44610007	BIDIR_1807
chr11	44929685	44935161	BIDIR_1808
chr11	44977630	44978424	BIDIR_1809
chr11	45178839	45185287	BIDIR_1810
chr11	45804202	45808190	BIDIR_1811
chr11	45847953	45849801	BIDIR_1812
chr11	45917913	45918488	BIDIR_1813
chr11	45926624	45931568	BIDIR_1814
chr11	46294326	46296966	BIDIR_1815
chr11	46451806	46451968	BIDIR_1816
chr11	46593601	46594340	BIDIR_1817
chr11	46616743	46617227	BIDIR_1818
chr11	46617275	46620129	BIDIR_1819
chr11	46674902	46679258	BIDIR_1820
chr11	46700619	46701294	BIDIR_1821
chr11	46736207	46740729	BIDIR_1822
chr11	46845116	46847790	BIDIR_1823
chr11	46862690	46864614	BIDIR_1824
chr11	47175631	47177413	BIDIR_1825
chr11	47184814	47191470	BIDIR_1826
chr11	47213902	47217793	BIDIR_1827
chr11	47248299	47250945	BIDIR_1828
chr11	47257212	47260112	BIDIR_1829
chr11	47268280	47272288	BIDIR_1830
chr11	47330305	47332505	BIDIR_1831
chr11	47407275	47411175	BIDIR_1832
chr11	47413607	47419395	BIDIR_1833
chr11	47426473	47428092	BIDIR_1834
chr11	47551818	47553582	BIDIR_1835
chr11	47565429	47568203	BIDIR_1836
chr11	47570661	47576261	BIDIR_1837
chr11	47579073	47580523	BIDIR_1838
chr11	47641474	47643790	BIDIR_1839
chr11	47765391	47769844	BIDIR_1840
chr11	47847226	47850562	BIDIR_1841
chr11	47857646	47865349	BIDIR_1842
chr11	47916659	47919752	BIDIR_1843
chr11	47923889	47924701	BIDIR_1844
chr11	57086642	57087466	BIDIR_1845
chr11	57322491	57323001	BIDIR_1846
chr11	57324952	57326223	BIDIR_1847
chr11	57335018	57336800	BIDIR_1848
chr11	57357741	57363993	BIDIR_1849
chr11	57423042	57429048	BIDIR_1850
chr11	57493118	57494154	BIDIR_1851
chr11	57530754	57531424	BIDIR_1852
chr11	57657200	57658959	BIDIR_1853
chr11	57666703	57669937	BIDIR_1854
chr11	57698374	57703990	BIDIR_1855
chr11	57712323	57713538	BIDIR_1856
chr11	57740236	57744208	BIDIR_1857
chr11	57903296	57906391	BIDIR_1858
chr11	58573009	58574581	BIDIR_1859
chr11	58577579	58582162	BIDIR_1860
chr11	59106610	59108272	BIDIR_1861
chr11	59127987	59132683	BIDIR_1862
chr11	59142745	59144949	BIDIR_1863
chr11	59173531	59176627	BIDIR_1864
chr11	59206270	59210748	BIDIR_1865
chr11	59549606	59551971	BIDIR_1866
chr11	59615774	59618686	BIDIR_1867
chr11	59668267	59673162	BIDIR_1868
chr11	60842112	60844808	BIDIR_1869
chr11	60906585	60907665	BIDIR_1870
chr11	60913292	60915745	BIDIR_1871
chr11	60933754	60940412	BIDIR_1872
chr11	61127493	61128209	BIDIR_1873
chr11	61161108	61162888	BIDIR_1874
chr11	61276699	61279277	BIDIR_1875
chr11	61333181	61334993	BIDIR_1876
chr11	61361423	61362283	BIDIR_1877
chr11	61362373	61364575	BIDIR_1878
chr11	61392090	61394951	BIDIR_1879
chr11	61428965	61431524	BIDIR_1880
chr11	61539666	61544672	BIDIR_1881
chr11	61550794	61552880	BIDIR_1882
chr11	61688561	61690955	BIDIR_1883
chr11	61816202	61820406	BIDIR_1884
chr11	61834421	61836905	BIDIR_1885
chr11	61871337	61871603	BIDIR_1886
chr11	62010904	62016608	BIDIR_1887
chr11	62041512	62048969	BIDIR_1888
chr11	62124010	62127236	BIDIR_1889
chr11	62508242	62509058	BIDIR_1890
chr11	62543080	62547183	BIDIR_1891
chr11	62573891	62575051	BIDIR_1892
chr11	62591523	62592855	BIDIR_1893
chr11	62601865	62602505	BIDIR_1894
chr11	62611415	62612253	BIDIR_1895
chr11	62612740	62617502	BIDIR_1896
chr11	62622011	62622869	BIDIR_1897
chr11	62652780	62653586	BIDIR_1898
chr11	62665311	62670905	BIDIR_1899
chr11	62707675	62710727	BIDIR_1900
chr11	62725507	62731076	BIDIR_1901
chr11	62753700	62754643	BIDIR_1902
chr11	62770542	62773449	BIDIR_1903
chr11	62832233	62835849	BIDIR_1904
chr11	62836313	62843035	BIDIR_1905
chr11	62855885	62857264	BIDIR_1906
chr11	63671542	63672845	BIDIR_1907
chr11	63681449	63682741	BIDIR_1908
chr11	63757058	63762724	BIDIR_1909
chr11	63813455	63814807	BIDIR_1910
chr11	63910761	63911697	BIDIR_1911
chr11	63939001	63939977	BIDIR_1912
chr11	64166113	64169794	BIDIR_1913
chr11	64223060	64224722	BIDIR_1914
chr11	64224744	64226254	BIDIR_1915
chr11	64267472	64271432	BIDIR_1916
chr11	64284575	64288329	BIDIR_1917
chr11	64303089	64306565	BIDIR_1918
chr11	64314898	64319328	BIDIR_1919
chr11	64810653	64810947	BIDIR_1920
chr11	64877951	64879713	BIDIR_1921
chr11	64917209	64918130	BIDIR_1922
chr11	65084040	65085573	BIDIR_1923
chr11	65087633	65089109	BIDIR_1924
chr11	65095692	65098815	BIDIR_1925
chr11	65114017	65120094	BIDIR_1926
chr11	65134519	65137216	BIDIR_1927
chr11	65180312	65183536	BIDIR_1928
chr11	65260793	65263233	BIDIR_1929
chr11	65291183	65294151	BIDIR_1930
chr11	65311075	65317807	BIDIR_1931
chr11	65333661	65335925	BIDIR_1932
chr11	65380296	65383534	BIDIR_1933
chr11	65403895	65408235	BIDIR_1934
chr11	65429157	65433461	BIDIR_1935
chr11	65454267	65456659	BIDIR_1936
chr11	65495809	65501719	BIDIR_1937
chr11	65507432	65509506	BIDIR_1938
chr11	65535926	65541190	BIDIR_1939
chr11	65569113	65570413	BIDIR_1940
chr11	65570458	65571986	BIDIR_1941
chr11	65589712	65596614	BIDIR_1942
chr11	65614073	65617141	BIDIR_1943
chr11	65650825	65656365	BIDIR_1944
chr11	65710622	65712251	BIDIR_1945
chr11	65714406	65721551	BIDIR_1946
chr11	65780976	65785268	BIDIR_1947
chr11	65898254	65902462	BIDIR_1948
chr11	65911572	65912332	BIDIR_1949
chr11	65918328	65920295	BIDIR_1950
chr11	66002078	66004586	BIDIR_1951
chr11	66069956	66071721	BIDIR_1952
chr11	66119370	66121634	BIDIR_1953
chr11	66268062	66269802	BIDIR_1954
chr11	66335317	66336189	BIDIR_1955
chr11	66343666	66346123	BIDIR_1956
chr11	66347629	66347990	BIDIR_1957
chr11	66362175	66362865	BIDIR_1958
chr11	66366558	66373737	BIDIR_1959
chr11	66426469	66426945	BIDIR_1960
chr11	66480249	66481675	BIDIR_1961
chr11	66546394	66547306	BIDIR_1962
chr11	66614851	66619515	BIDIR_1963
chr11	66721399	66727788	BIDIR_1964
chr11	66742276	66746251	BIDIR_1965
chr11	66826143	66833069	BIDIR_1966
chr11	66845234	66851604	BIDIR_1967
chr11	66857063	66863887	BIDIR_1968
chr11	66931278	66936204	BIDIR_1969
chr11	66949576	66951276	BIDIR_1970
chr11	66955701	66960554	BIDIR_1971
chr11	66969686	66972348	BIDIR_1972
chr11	67021570	67027946	BIDIR_1973
chr11	67053986	67058332	BIDIR_1974
chr11	67076967	67079500	BIDIR_1975
chr11	67287791	67290572	BIDIR_1976
chr11	67314066	67319204	BIDIR_1977
chr11	67348844	67352188	BIDIR_1978
chr11	67353350	67353596	BIDIR_1979
chr11	67357103	67362127	BIDIR_1980
chr11	67371221	67374177	BIDIR_1981
chr11	67378939	67381691	BIDIR_1982
chr11	67391687	67393311	BIDIR_1983
chr11	67428088	67429921	BIDIR_1984
chr11	67443821	67446332	BIDIR_1985
chr11	67483025	67485357	BIDIR_1986
chr11	67489828	67492388	BIDIR_1987
chr11	67506646	67508869	BIDIR_1988
chr11	67611382	67615664	BIDIR_1989
chr11	67628937	67629937	BIDIR_1990
chr11	67802794	67806652	BIDIR_1991
chr11	68049136	68056580	BIDIR_1992
chr11	68271973	68273209	BIDIR_1993
chr11	68313471	68319211	BIDIR_1994
chr11	68459941	68461687	BIDIR_1995
chr11	68838957	68840523	BIDIR_1996
chr11	68903850	68905382	BIDIR_1997
chr11	69122330	69123482	BIDIR_1998
chr11	69296487	69298087	BIDIR_1999
chr11	69434679	69438158	BIDIR_2000
[truncated: 9,046 more rows]
