# Supplementary material for: Combining signal and sequence to detect RNA polymerase initiation in ATAC-seq data
Source: PLoS One. 2020 Apr 30;15(4):e0232332. doi: 10.1371/journal.pone.0232332 (PMC7192442; doi:10.1371/journal.pone.0232332)
Supplement: S3 File — (ZIP) [file pone.0232332.s013.zip › bidir_annotations/fstitch_annotations/H1_merged_fstitch_short_bidirs.bed]

chr1	10319	17096	BIDIR_1
chr1	28808	36081	BIDIR_2
chr1	87425	91942	BIDIR_3
chr1	182387	188321	BIDIR_4
chr1	198784	203654	BIDIR_5
chr1	203659	207445	BIDIR_6
chr1	257880	263292	BIDIR_7
chr1	348397	349836	BIDIR_8
chr1	376763	377743	BIDIR_9
chr1	385480	387023	BIDIR_10
chr1	453324	457927	BIDIR_11
chr1	458959	461700	BIDIR_12
chr1	462936	466427	BIDIR_13
chr1	586217	589551	BIDIR_14
chr1	604982	605934	BIDIR_15
chr1	614782	616553	BIDIR_16
chr1	629009	634925	BIDIR_17
chr1	689872	698262	BIDIR_18
chr1	768312	771060	BIDIR_19
chr1	772842	778688	BIDIR_20
chr1	779073	780649	BIDIR_21
chr1	817370	822298	BIDIR_22
chr1	826290	827522	BIDIR_23
chr1	827590	830230	BIDIR_24
chr1	844205	849364	BIDIR_25
chr1	858659	862245	BIDIR_26
chr1	869034	876802	BIDIR_27
chr1	894979	897214	BIDIR_28
chr1	902737	908222	BIDIR_29
chr1	913942	919692	BIDIR_30
chr1	925730	929052	BIDIR_31
chr1	940912	948236	BIDIR_32
chr1	959256	962591	BIDIR_33
chr1	965023	969135	BIDIR_34
chr1	973763	976631	BIDIR_35
chr1	991012	995317	BIDIR_36
chr1	999741	1000097	BIDIR_37
chr1	1000547	1002684	BIDIR_38
chr1	1013071	1020119	BIDIR_39
chr1	1058609	1061095	BIDIR_40
chr1	1065518	1074306	BIDIR_41
chr1	1074734	1080554	BIDIR_42
chr1	1100645	1103077	BIDIR_43
chr1	1107227	1107777	BIDIR_44
chr1	1114407	1119063	BIDIR_45
chr1	1131672	1138648	BIDIR_46
chr1	1173492	1176237	BIDIR_47
chr1	1186988	1190816	BIDIR_48
chr1	1194196	1205487	BIDIR_49
chr1	1229741	1234144	BIDIR_50
chr1	1240105	1243502	BIDIR_51
chr1	1246722	1252512	BIDIR_52
chr1	1266359	1266759	BIDIR_53
chr1	1272878	1280435	BIDIR_54
chr1	1289944	1294169	BIDIR_55
chr1	1304577	1305359	BIDIR_56
chr1	1307930	1314775	BIDIR_57
chr1	1324801	1325463	BIDIR_58
chr1	1329748	1331250	BIDIR_59
chr1	1347196	1352688	BIDIR_60
chr1	1363541	1370202	BIDIR_61
chr1	1374059	1380079	BIDIR_62
chr1	1458509	1461649	BIDIR_63
chr1	1466990	1473334	BIDIR_64
chr1	1497598	1498098	BIDIR_65
chr1	1505139	1520125	BIDIR_66
chr1	1531331	1538223	BIDIR_67
chr1	1540107	1547346	BIDIR_68
chr1	1574419	1581061	BIDIR_69
chr1	1585469	1593112	BIDIR_70
chr1	1598333	1602234	BIDIR_71
chr1	1606906	1607514	BIDIR_72
chr1	1609465	1617032	BIDIR_73
chr1	1630610	1638197	BIDIR_74
chr1	1658096	1661477	BIDIR_75
chr1	1676208	1677852	BIDIR_76
chr1	1691199	1697358	BIDIR_77
chr1	1699938	1703678	BIDIR_78
chr1	1722901	1724837	BIDIR_79
chr1	1733689	1734859	BIDIR_80
chr1	1745791	1751231	BIDIR_81
chr1	1778197	1785284	BIDIR_82
chr1	1830037	1831173	BIDIR_83
chr1	1846351	1846485	BIDIR_84
chr1	1858526	1859526	BIDIR_85
chr1	1887799	1891117	BIDIR_86
chr1	1891189	1892028	BIDIR_87
chr1	1905209	1909919	BIDIR_88
chr1	1914092	1921876	BIDIR_89
chr1	1930321	1932693	BIDIR_90
chr1	1934120	1934550	BIDIR_91
chr1	1942845	1944595	BIDIR_92
chr1	1958047	1961245	BIDIR_93
chr1	1990223	1996073	BIDIR_94
chr1	2003786	2005940	BIDIR_95
chr1	2012426	2020374	BIDIR_96
chr1	2048330	2054228	BIDIR_97
chr1	2057643	2061267	BIDIR_98
chr1	2132541	2135645	BIDIR_99
chr1	2139489	2145303	BIDIR_100
chr1	2147805	2153887	BIDIR_101
chr1	2174514	2177764	BIDIR_102
chr1	2179711	2183875	BIDIR_103
chr1	2228318	2231636	BIDIR_104
chr1	2247031	2253989	BIDIR_105
chr1	2263119	2268054	BIDIR_106
chr1	2276118	2283996	BIDIR_107
chr1	2285591	2288055	BIDIR_108
chr1	2309401	2318263	BIDIR_109
chr1	2366670	2371906	BIDIR_110
chr1	2391840	2393136	BIDIR_111
chr1	2401231	2409419	BIDIR_112
chr1	2412571	2419942	BIDIR_113
chr1	2484511	2486719	BIDIR_114
chr1	2491398	2496282	BIDIR_115
chr1	2525144	2530263	BIDIR_116
chr1	2543425	2548725	BIDIR_117
chr1	2580891	2592848	BIDIR_118
chr1	2619006	2622814	BIDIR_119
chr1	2632784	2634367	BIDIR_120
chr1	2639037	2644085	BIDIR_121
chr1	3069694	3074626	BIDIR_122
chr1	3103949	3109535	BIDIR_123
chr1	3176057	3179073	BIDIR_124
chr1	3221009	3224599	BIDIR_125
chr1	3240861	3242975	BIDIR_126
chr1	3313111	3317585	BIDIR_127
chr1	3318997	3322677	BIDIR_128
chr1	3349729	3357219	BIDIR_129
chr1	3371290	3373352	BIDIR_130
chr1	3391511	3398683	BIDIR_131
chr1	3422120	3424092	BIDIR_132
chr1	3454664	3456058	BIDIR_133
chr1	3471619	3473711	BIDIR_134
chr1	3475006	3478086	BIDIR_135
chr1	3481132	3489625	BIDIR_136
chr1	3531139	3532043	BIDIR_137
chr1	3596970	3598970	BIDIR_138
chr1	3607570	3612261	BIDIR_139
chr1	3627164	3633090	BIDIR_140
chr1	3650103	3655711	BIDIR_141
chr1	3658546	3660694	BIDIR_142
chr1	3673492	3678032	BIDIR_143
chr1	3683634	3685438	BIDIR_144
chr1	3687517	3691185	BIDIR_145
chr1	3693954	3697524	BIDIR_146
chr1	3707156	3710740	BIDIR_147
chr1	3734646	3737320	BIDIR_148
chr1	3745521	3752961	BIDIR_149
chr1	3772760	3780176	BIDIR_150
chr1	3790496	3799675	BIDIR_151
chr1	3848047	3848469	BIDIR_152
chr1	3855365	3857211	BIDIR_153
chr1	3857266	3861038	BIDIR_154
chr1	3884146	3891666	BIDIR_155
chr1	3899162	3905331	BIDIR_156
chr1	3942114	3943788	BIDIR_157
chr1	4033130	4040590	BIDIR_158
chr1	4069674	4074619	BIDIR_159
chr1	4181052	4187433	BIDIR_160
chr1	4421734	4424658	BIDIR_161
chr1	4447609	4448370	BIDIR_162
chr1	4651830	4659736	BIDIR_163
chr1	4711144	4713578	BIDIR_164
chr1	4860133	4866399	BIDIR_165
chr1	4875482	4875682	BIDIR_166
chr1	5045635	5053101	BIDIR_167
chr1	5112941	5120444	BIDIR_168
chr1	5423032	5425622	BIDIR_169
chr1	5572268	5574144	BIDIR_170
chr1	5666776	5666943	BIDIR_171
chr1	5717386	5719235	BIDIR_172
chr1	5745368	5752982	BIDIR_173
chr1	5763438	5771339	BIDIR_174
chr1	5828383	5837731	BIDIR_175
chr1	5890189	5898079	BIDIR_176
chr1	5980517	5981159	BIDIR_177
chr1	5991461	5996219	BIDIR_178
chr1	6034004	6038398	BIDIR_179
chr1	6063378	6065278	BIDIR_180
chr1	6101424	6102083	BIDIR_181
chr1	6122856	6123084	BIDIR_182
chr1	6131840	6135322	BIDIR_183
chr1	6140441	6141909	BIDIR_184
chr1	6147595	6150563	BIDIR_185
chr1	6194820	6195312	BIDIR_186
chr1	6196985	6209300	BIDIR_187
chr1	6217309	6225289	BIDIR_188
chr1	6236239	6244178	BIDIR_189
chr1	6246469	6248235	BIDIR_190
chr1	6261098	6264196	BIDIR_191
chr1	6270818	6275666	BIDIR_192
chr1	6304511	6305837	BIDIR_193
chr1	6347589	6347753	BIDIR_194
chr1	6352773	6352989	BIDIR_195
chr1	6360262	6364135	BIDIR_196
chr1	6386172	6386274	BIDIR_197
chr1	6393766	6399074	BIDIR_198
chr1	6414183	6414784	BIDIR_199
chr1	6419919	6420534	BIDIR_200
chr1	6457930	6464376	BIDIR_201
chr1	6470595	6471668	BIDIR_202
chr1	6475960	6478788	BIDIR_203
chr1	6489800	6493970	BIDIR_204
chr1	6539409	6542703	BIDIR_205
chr1	6548757	6558646	BIDIR_206
chr1	6572475	6575475	BIDIR_207
chr1	6578929	6580581	BIDIR_208
chr1	6585661	6594669	BIDIR_209
chr1	6600595	6606346	BIDIR_210
chr1	6613730	6614022	BIDIR_211
chr1	6624030	6624864	BIDIR_212
chr1	6673732	6677364	BIDIR_213
chr1	6692971	6695111	BIDIR_214
chr1	6695608	6702638	BIDIR_215
chr1	6709988	6717645	BIDIR_216
chr1	6724744	6737868	BIDIR_217
chr1	6766748	6772960	BIDIR_218
chr1	6783324	6788961	BIDIR_219
chr1	6829137	6834423	BIDIR_220
chr1	6838783	6843155	BIDIR_221
chr1	6860985	6862717	BIDIR_222
chr1	6920509	6922515	BIDIR_223
chr1	6937241	6939595	BIDIR_224
chr1	6956512	6958756	BIDIR_225
chr1	6960838	6968446	BIDIR_226
chr1	7030898	7034115	BIDIR_227
chr1	7069612	7072920	BIDIR_228
chr1	7117120	7120250	BIDIR_229
chr1	7131207	7135045	BIDIR_230
chr1	7149030	7151892	BIDIR_231
chr1	7153573	7155537	BIDIR_232
chr1	7166336	7170380	BIDIR_233
chr1	7294083	7296365	BIDIR_234
chr1	7297570	7303640	BIDIR_235
chr1	7310750	7312544	BIDIR_236
chr1	7324606	7329152	BIDIR_237
chr1	7379433	7387202	BIDIR_238
chr1	7388874	7389754	BIDIR_239
chr1	7391207	7396334	BIDIR_240
chr1	7412858	7419497	BIDIR_241
chr1	7456068	7458754	BIDIR_242
chr1	7523593	7525745	BIDIR_243
chr1	7536709	7539899	BIDIR_244
chr1	7549940	7554522	BIDIR_245
chr1	7602954	7610643	BIDIR_246
chr1	7638006	7640546	BIDIR_247
chr1	7667596	7675080	BIDIR_248
chr1	7679651	7687523	BIDIR_249
chr1	7701542	7707042	BIDIR_250
chr1	7743993	7751335	BIDIR_251
chr1	7752330	7755134	BIDIR_252
chr1	7765872	7773540	BIDIR_253
chr1	7781432	7785672	BIDIR_254
chr1	7843655	7851567	BIDIR_255
chr1	7855365	7856613	BIDIR_256
chr1	7883903	7886067	BIDIR_257
chr1	7908068	7913466	BIDIR_258
chr1	7940445	7944341	BIDIR_259
chr1	7953736	7956469	BIDIR_260
chr1	7961653	7962909	BIDIR_261
chr1	7982606	7988404	BIDIR_262
chr1	8008160	8015292	BIDIR_263
chr1	8026309	8033249	BIDIR_264
chr1	8068357	8070677	BIDIR_265
chr1	8076186	8079942	BIDIR_266
chr1	8117857	8124378	BIDIR_267
chr1	8128350	8132692	BIDIR_268
chr1	8150082	8156686	BIDIR_269
chr1	8164259	8171012	BIDIR_270
chr1	8191456	8196530	BIDIR_271
chr1	8209491	8220019	BIDIR_272
chr1	8258954	8262636	BIDIR_273
chr1	8265478	8274460	BIDIR_274
chr1	8278653	8282678	BIDIR_275
chr1	8288286	8291438	BIDIR_276
chr1	8302275	8305623	BIDIR_277
chr1	8314508	8322851	BIDIR_278
chr1	8334483	8337477	BIDIR_279
chr1	8340285	8349838	BIDIR_280
chr1	8402036	8403882	BIDIR_281
chr1	8420384	8428464	BIDIR_282
chr1	8439061	8440767	BIDIR_283
chr1	8446564	8446852	BIDIR_284
chr1	8459365	8463823	BIDIR_285
chr1	8480116	8482234	BIDIR_286
chr1	8693341	8695699	BIDIR_287
chr1	8698912	8704398	BIDIR_288
chr1	8712933	8713035	BIDIR_289
chr1	8749924	8750894	BIDIR_290
chr1	8786171	8786435	BIDIR_291
chr1	8793841	8794283	BIDIR_292
chr1	8815496	8824937	BIDIR_293
chr1	8837736	8845793	BIDIR_294
chr1	8875558	8881266	BIDIR_295
chr1	8893606	8900317	BIDIR_296
chr1	8907759	8914193	BIDIR_297
chr1	8934663	8937265	BIDIR_298
chr1	8942001	8945867	BIDIR_299
chr1	8970210	8973210	BIDIR_300
chr1	8989835	8995382	BIDIR_301
chr1	8999912	9002441	BIDIR_302
chr1	9023698	9024052	BIDIR_303
chr1	9043578	9044770	BIDIR_304
chr1	9127120	9133516	BIDIR_305
chr1	9180688	9187299	BIDIR_306
chr1	9196841	9203032	BIDIR_307
chr1	9230394	9238239	BIDIR_308
chr1	9241202	9244860	BIDIR_309
chr1	9249655	9254659	BIDIR_310
chr1	9277548	9281395	BIDIR_311
chr1	9290410	9295965	BIDIR_312
chr1	9366715	9368391	BIDIR_313
chr1	9410197	9416074	BIDIR_314
chr1	9428312	9433463	BIDIR_315
chr1	9479014	9480729	BIDIR_316
chr1	9492515	9498699	BIDIR_317
chr1	9515392	9515576	BIDIR_318
chr1	9522332	9523226	BIDIR_319
chr1	9552472	9558034	BIDIR_320
chr1	9562654	9564930	BIDIR_321
chr1	9587682	9592506	BIDIR_322
chr1	9599127	9601165	BIDIR_323
chr1	9648510	9655238	BIDIR_324
chr1	9685492	9687574	BIDIR_325
chr1	9693458	9700282	BIDIR_326
chr1	9711327	9719128	BIDIR_327
chr1	9727560	9730480	BIDIR_328
chr1	9738330	9745613	BIDIR_329
chr1	9751428	9753920	BIDIR_330
chr1	9759866	9761492	BIDIR_331
chr1	9794152	9797573	BIDIR_332
chr1	9810057	9810469	BIDIR_333
chr1	9814557	9815823	BIDIR_334
chr1	9821536	9829096	BIDIR_335
chr1	9832040	9836064	BIDIR_336
chr1	9850250	9851078	BIDIR_337
chr1	9854533	9860037	BIDIR_338
chr1	9897096	9897992	BIDIR_339
chr1	9910269	9915129	BIDIR_340
chr1	9926357	9931747	BIDIR_341
chr1	9937727	9953344	BIDIR_342
chr1	9953579	9965963	BIDIR_343
chr1	9966493	9968291	BIDIR_344
chr1	9972868	9975322	BIDIR_345
chr1	9978923	9981209	BIDIR_346
chr1	10008449	10018833	BIDIR_347
chr1	10029569	10039681	BIDIR_348
chr1	10040615	10048215	BIDIR_349
chr1	10052116	10058270	BIDIR_350
chr1	10062817	10066864	BIDIR_351
chr1	10091537	10095287	BIDIR_352
chr1	10118621	10125565	BIDIR_353
chr1	10131309	10138443	BIDIR_354
chr1	10143172	10147402	BIDIR_355
chr1	10157573	10159553	BIDIR_356
chr1	10177313	10185163	BIDIR_357
chr1	10189606	10195159	BIDIR_358
chr1	10197523	10198833	BIDIR_359
chr1	10207842	10211651	BIDIR_360
chr1	10230427	10232173	BIDIR_361
chr1	10239740	10242094	BIDIR_362
chr1	10252123	10255139	BIDIR_363
chr1	10317787	10323363	BIDIR_364
chr1	10360685	10363067	BIDIR_365
chr1	10366341	10369549	BIDIR_366
chr1	10399063	10402911	BIDIR_367
chr1	10414010	10421210	BIDIR_368
chr1	10423301	10432434	BIDIR_369
chr1	10439465	10444711	BIDIR_370
chr1	10452153	10457993	BIDIR_371
chr1	10463034	10464526	BIDIR_372
chr1	10469509	10477477	BIDIR_373
chr1	10505827	10508567	BIDIR_374
chr1	10525062	10528918	BIDIR_375
chr1	10529479	10534437	BIDIR_376
chr1	10600367	10602259	BIDIR_377
chr1	10608380	10614770	BIDIR_378
chr1	10633634	10639576	BIDIR_379
chr1	10691265	10697242	BIDIR_380
chr1	10702210	10705666	BIDIR_381
chr1	10708132	10709898	BIDIR_382
chr1	10728414	10729256	BIDIR_383
chr1	10793507	10794031	BIDIR_384
chr1	10796066	10796920	BIDIR_385
chr1	10812099	10816139	BIDIR_386
chr1	10832302	10840107	BIDIR_387
chr1	10866245	10867835	BIDIR_388
chr1	10887232	10887938	BIDIR_389
chr1	10901752	10902513	BIDIR_390
chr1	10958206	10962442	BIDIR_391
chr1	10968642	10970638	BIDIR_392
chr1	10982037	10983550	BIDIR_393
chr1	11002314	11003992	BIDIR_394
chr1	11007312	11015045	BIDIR_395
chr1	11022159	11028825	BIDIR_396
chr1	11060018	11066618	BIDIR_397
chr1	11079198	11084568	BIDIR_398
chr1	11098829	11106364	BIDIR_399
chr1	11162934	11168242	BIDIR_400
chr1	11247214	11250206	BIDIR_401
chr1	11262551	11264014	BIDIR_402
chr1	11268871	11274195	BIDIR_403
chr1	11278457	11282105	BIDIR_404
chr1	11286139	11291611	BIDIR_405
chr1	11298144	11300998	BIDIR_406
chr1	11331043	11332005	BIDIR_407
chr1	11339502	11342401	BIDIR_408
chr1	11356603	11363454	BIDIR_409
chr1	11379064	11382794	BIDIR_410
chr1	11387786	11390961	BIDIR_411
chr1	11413784	11414431	BIDIR_412
chr1	11430029	11431916	BIDIR_413
chr1	11478680	11484444	BIDIR_414
chr1	11511294	11515194	BIDIR_415
chr1	11520978	11522648	BIDIR_416
chr1	11526958	11529528	BIDIR_417
chr1	11592201	11595071	BIDIR_418
chr1	11610717	11613843	BIDIR_419
chr1	11646497	11654429	BIDIR_420
chr1	11663327	11664199	BIDIR_421
chr1	11674352	11674479	BIDIR_422
chr1	11677346	11691621	BIDIR_423
chr1	11691709	11697257	BIDIR_424
chr1	11707407	11709901	BIDIR_425
chr1	11718392	11722662	BIDIR_426
chr1	11729538	11740332	BIDIR_427
chr1	11770686	11780198	BIDIR_428
chr1	11801251	11807427	BIDIR_429
chr1	11830911	11834315	BIDIR_430
chr1	11843635	11847783	BIDIR_431
chr1	11853481	11858945	BIDIR_432
chr1	11883212	11884604	BIDIR_433
chr1	11907407	11910596	BIDIR_434
chr1	11922267	11923387	BIDIR_435
chr1	11926427	11926722	BIDIR_436
chr1	11934203	11935980	BIDIR_437
chr1	11959105	11961953	BIDIR_438
chr1	11979509	11983246	BIDIR_439
chr1	12009133	12011687	BIDIR_440
chr1	12012912	12021781	BIDIR_441
chr1	12034877	12042730	BIDIR_442
chr1	12062177	12066434	BIDIR_443
chr1	12077459	12084385	BIDIR_444
chr1	12091827	12097993	BIDIR_445
chr1	12107280	12109076	BIDIR_446
chr1	12122970	12126878	BIDIR_447
chr1	12153927	12157686	BIDIR_448
chr1	12170826	12173016	BIDIR_449
chr1	12198703	12202299	BIDIR_450
chr1	12206791	12213337	BIDIR_451
chr1	12227625	12231963	BIDIR_452
chr1	12274290	12277154	BIDIR_453
chr1	12351432	12356176	BIDIR_454
chr1	12391882	12398904	BIDIR_455
chr1	12529390	12530374	BIDIR_456
chr1	12540090	12547288	BIDIR_457
chr1	12556244	12558086	BIDIR_458
chr1	12575426	12576440	BIDIR_459
chr1	12593011	12596614	BIDIR_460
chr1	12611178	12618210	BIDIR_461
chr1	12618719	12619592	BIDIR_462
chr1	12628439	12631720	BIDIR_463
chr1	12641764	12648662	BIDIR_464
chr1	12657476	12662064	BIDIR_465
chr1	12711194	12714918	BIDIR_466
chr1	12716109	12722621	BIDIR_467
chr1	12730794	12733521	BIDIR_468
chr1	12742177	12746199	BIDIR_469
chr1	12755200	12756986	BIDIR_470
chr1	12781743	12783834	BIDIR_471
chr1	12814142	12818335	BIDIR_472
chr1	12902345	12905332	BIDIR_473
chr1	13018122	13019884	BIDIR_474
chr1	13076739	13079337	BIDIR_475
chr1	13207794	13213248	BIDIR_476
chr1	13248911	13250502	BIDIR_477
chr1	13303538	13306166	BIDIR_478
chr1	13328343	13330966	BIDIR_479
chr1	13353609	13357578	BIDIR_480
chr1	13378520	13378742	BIDIR_481
chr1	13382462	13386337	BIDIR_482
chr1	13395356	13395668	BIDIR_483
chr1	13417051	13421147	BIDIR_484
chr1	13421328	13427751	BIDIR_485
chr1	13439437	13441806	BIDIR_486
chr1	13484293	13486037	BIDIR_487
chr1	13496322	13501956	BIDIR_488
chr1	13512193	13514003	BIDIR_489
chr1	13560975	13568632	BIDIR_490
chr1	13572153	13573681	BIDIR_491
chr1	13581313	13588826	BIDIR_492
chr1	13605700	13607520	BIDIR_493
chr1	13617522	13618392	BIDIR_494
chr1	13622898	13624801	BIDIR_495
chr1	13632350	13634001	BIDIR_496
chr1	13657541	13664261	BIDIR_497
chr1	13694791	13702741	BIDIR_498
chr1	13747896	13753324	BIDIR_499
chr1	13768005	13770587	BIDIR_500
chr1	13818373	13820341	BIDIR_501
chr1	13996236	13996910	BIDIR_502
chr1	14136259	14138701	BIDIR_503
chr1	14180453	14184605	BIDIR_504
chr1	14287752	14292024	BIDIR_505
chr1	14355408	14361243	BIDIR_506
chr1	14366885	14367417	BIDIR_507
chr1	14380896	14388315	BIDIR_508
chr1	14400013	14406098	BIDIR_509
chr1	14413498	14416244	BIDIR_510
chr1	14596083	14600988	BIDIR_511
chr1	14627279	14628959	BIDIR_512
chr1	14643963	14646881	BIDIR_513
chr1	14691633	14695489	BIDIR_514
chr1	14726131	14728745	BIDIR_515
chr1	14732119	14736991	BIDIR_516
chr1	14741368	14745029	BIDIR_517
chr1	14858470	14865806	BIDIR_518
chr1	14902291	14909951	BIDIR_519
chr1	14923721	14926892	BIDIR_520
chr1	14933151	14937117	BIDIR_521
chr1	14939213	14944473	BIDIR_522
chr1	14982639	14986827	BIDIR_523
chr1	15091021	15094921	BIDIR_524
chr1	15111108	15112520	BIDIR_525
chr1	15115094	15122286	BIDIR_526
chr1	15133156	15137680	BIDIR_527
chr1	15152242	15152464	BIDIR_528
chr1	15152531	15158511	BIDIR_529
chr1	15162430	15164132	BIDIR_530
chr1	15169793	15175405	BIDIR_531
chr1	15187105	15191105	BIDIR_532
chr1	15196795	15200907	BIDIR_533
chr1	15203792	15211770	BIDIR_534
chr1	15228762	15230753	BIDIR_535
chr1	15235095	15242111	BIDIR_536
chr1	15244760	15250530	BIDIR_537
chr1	15263584	15265314	BIDIR_538
chr1	15272392	15278118	BIDIR_539
chr1	15278549	15282359	BIDIR_540
chr1	15292409	15294891	BIDIR_541
chr1	15303125	15310539	BIDIR_542
chr1	15327789	15333409	BIDIR_543
chr1	15335588	15340892	BIDIR_544
chr1	15378681	15382135	BIDIR_545
chr1	15405781	15412283	BIDIR_546
chr1	15430900	15436669	BIDIR_547
chr1	15438442	15445726	BIDIR_548
chr1	15446641	15451843	BIDIR_549
chr1	15456731	15457191	BIDIR_550
chr1	15470985	15472933	BIDIR_551
chr1	15491454	15497664	BIDIR_552
chr1	15505696	15509855	BIDIR_553
chr1	15518091	15521509	BIDIR_554
chr1	15523228	15529216	BIDIR_555
chr1	15538285	15543567	BIDIR_556
chr1	15552992	15555622	BIDIR_557
chr1	15585051	15585702	BIDIR_558
chr1	15600529	15606475	BIDIR_559
chr1	15615686	15623461	BIDIR_560
chr1	15634722	15639388	BIDIR_561
chr1	15648770	15651886	BIDIR_562
chr1	15652158	15654050	BIDIR_563
chr1	15681711	15684319	BIDIR_564
chr1	15689866	15695898	BIDIR_565
chr1	15712069	15715491	BIDIR_566
chr1	15737234	15742866	BIDIR_567
chr1	15747197	15748767	BIDIR_568
chr1	15749890	15751174	BIDIR_569
chr1	15756637	15761741	BIDIR_570
chr1	15766809	15768749	BIDIR_571
chr1	15777625	15781477	BIDIR_572
chr1	15787357	15794657	BIDIR_573
chr1	15799241	15805810	BIDIR_574
chr1	15825778	15828580	BIDIR_575
chr1	15831485	15837791	BIDIR_576
chr1	15841065	15854966	BIDIR_577
chr1	15885860	15887964	BIDIR_578
chr1	15906473	15908433	BIDIR_579
chr1	15924482	15930736	BIDIR_580
chr1	15936843	15944069	BIDIR_581
chr1	15962710	15964108	BIDIR_582
chr1	15973450	15980672	BIDIR_583
chr1	16025649	16033113	BIDIR_584
chr1	16036430	16043735	BIDIR_585
chr1	16046949	16061187	BIDIR_586
chr1	16073293	16074999	BIDIR_587
chr1	16100613	16104762	BIDIR_588
chr1	16114795	16117760	BIDIR_589
chr1	16143980	16147290	BIDIR_590
chr1	16149319	16156069	BIDIR_591
chr1	16161115	16169847	BIDIR_592
chr1	16172025	16175198	BIDIR_593
chr1	16178835	16183215	BIDIR_594
chr1	16206526	16207424	BIDIR_595
chr1	16212652	16212998	BIDIR_596
chr1	16226147	16228686	BIDIR_597
chr1	16235809	16242045	BIDIR_598
chr1	16256798	16263696	BIDIR_599
chr1	16274445	16277987	BIDIR_600
chr1	16282103	16282381	BIDIR_601
chr1	16326688	16331224	BIDIR_602
chr1	16351728	16352930	BIDIR_603
chr1	16365715	16371463	BIDIR_604
chr1	16382556	16385216	BIDIR_605
chr1	16422916	16425466	BIDIR_606
chr1	16433344	16441977	BIDIR_607
chr1	16458199	16461979	BIDIR_608
chr1	16464509	16470361	BIDIR_609
chr1	16490705	16492701	BIDIR_610
chr1	16498502	16502162	BIDIR_611
chr1	16507024	16515597	BIDIR_612
chr1	16520202	16523901	BIDIR_613
chr1	16528378	16528651	BIDIR_614
chr1	16531992	16535652	BIDIR_615
chr1	16544144	16549190	BIDIR_616
chr1	16553512	16555876	BIDIR_617
chr1	16557208	16564902	BIDIR_618
chr1	16577273	16580108	BIDIR_619
chr1	16584873	16586407	BIDIR_620
chr1	16591977	16592273	BIDIR_621
chr1	16611477	16619156	BIDIR_622
chr1	16624191	16630625	BIDIR_623
chr1	16630906	16638898	BIDIR_624
chr1	16666620	16672151	BIDIR_625
chr1	16677222	16681642	BIDIR_626
chr1	16699083	16701651	BIDIR_627
chr1	16724139	16729524	BIDIR_628
chr1	16734107	16740843	BIDIR_629
chr1	16764480	16772289	BIDIR_630
chr1	16794567	16798504	BIDIR_631
chr1	16857861	16863045	BIDIR_632
chr1	16872225	16878477	BIDIR_633
chr1	16888380	16896307	BIDIR_634
chr1	16903853	16905373	BIDIR_635
chr1	16921930	16924410	BIDIR_636
chr1	16938854	16948535	BIDIR_637
chr1	16953463	16957463	BIDIR_638
chr1	16972960	16974503	BIDIR_639
chr1	16981586	16987441	BIDIR_640
chr1	16990914	16991252	BIDIR_641
chr1	16998640	16999788	BIDIR_642
chr1	17005888	17007020	BIDIR_643
chr1	17011928	17014888	BIDIR_644
chr1	17025369	17027804	BIDIR_645
chr1	17054170	17055931	BIDIR_646
chr1	17073508	17078250	BIDIR_647
chr1	17106733	17107119	BIDIR_648
chr1	17118987	17121891	BIDIR_649
chr1	17124618	17133391	BIDIR_650
chr1	17189788	17190020	BIDIR_651
chr1	17230848	17234774	BIDIR_652
chr1	17235063	17240563	BIDIR_653
chr1	17349687	17354077	BIDIR_654
chr1	17357324	17361430	BIDIR_655
chr1	17393094	17395910	BIDIR_656
chr1	17397779	17405619	BIDIR_657
chr1	17415672	17419458	BIDIR_658
chr1	17436375	17447025	BIDIR_659
chr1	17467125	17472775	BIDIR_660
chr1	17491262	17492687	BIDIR_661
chr1	17495057	17497284	BIDIR_662
chr1	17504502	17510854	BIDIR_663
chr1	17534184	17543561	BIDIR_664
chr1	17546639	17549881	BIDIR_665
chr1	17586603	17590865	BIDIR_666
chr1	17598199	17600009	BIDIR_667
chr1	17790323	17793863	BIDIR_668
chr1	18090809	18091989	BIDIR_669
chr1	18092159	18093724	BIDIR_670
chr1	18136067	18138909	BIDIR_671
chr1	18165584	18167704	BIDIR_672
chr1	18173908	18181052	BIDIR_673
chr1	18198689	18202135	BIDIR_674
chr1	18208869	18212687	BIDIR_675
chr1	18231659	18239615	BIDIR_676
chr1	18261582	18269116	BIDIR_677
chr1	18386522	18394670	BIDIR_678
chr1	18417337	18420788	BIDIR_679
chr1	18479404	18484457	BIDIR_680
chr1	18511724	18513607	BIDIR_681
chr1	18556196	18560584	BIDIR_682
chr1	18571885	18576324	BIDIR_683
chr1	18681237	18684099	BIDIR_684
chr1	18693358	18695903	BIDIR_685
chr1	18716665	18719763	BIDIR_686
chr1	18724977	18727011	BIDIR_687
chr1	18782580	18785224	BIDIR_688
chr1	18896477	18898057	BIDIR_689
chr1	18901467	18905879	BIDIR_690
chr1	18912062	18914776	BIDIR_691
chr1	18922428	18922818	BIDIR_692
chr1	18940747	18942364	BIDIR_693
chr1	18947680	18950696	BIDIR_694
chr1	18954996	18958689	BIDIR_695
chr1	19005221	19012128	BIDIR_696
chr1	19063416	19067187	BIDIR_697
chr1	19206530	19210385	BIDIR_698
chr1	19240280	19244402	BIDIR_699
chr1	19250442	19253638	BIDIR_700
chr1	19260128	19268553	BIDIR_701
chr1	19283498	19290956	BIDIR_702
chr1	19309040	19316429	BIDIR_703
chr1	19331318	19338603	BIDIR_704
chr1	19479031	19485539	BIDIR_705
chr1	19485783	19486082	BIDIR_706
chr1	19497210	19502381	BIDIR_707
chr1	19521956	19522890	BIDIR_708
chr1	19545483	19547283	BIDIR_709
chr1	19592010	19600068	BIDIR_710
chr1	19611012	19614808	BIDIR_711
chr1	19650106	19655335	BIDIR_712
chr1	19658456	19669372	BIDIR_713
chr1	19677277	19684655	BIDIR_714
chr1	19703829	19705143	BIDIR_715
chr1	19713517	19718215	BIDIR_716
chr1	19721065	19721271	BIDIR_717
chr1	19732779	19733281	BIDIR_718
chr1	19785523	19786829	BIDIR_719
chr1	19787048	19787618	BIDIR_720
chr1	19798888	19802677	BIDIR_721
chr1	19814737	19815283	BIDIR_722
chr1	19815682	19817643	BIDIR_723
chr1	19878388	19883666	BIDIR_724
chr1	19916399	19923617	BIDIR_725
chr1	19948190	19949947	BIDIR_726
chr1	19981971	19982615	BIDIR_727
chr1	19982811	19984928	BIDIR_728
chr1	19989384	19993357	BIDIR_729
chr1	19996932	19999780	BIDIR_730
chr1	20001384	20003648	BIDIR_731
chr1	20041617	20043595	BIDIR_732
chr1	20088360	20092124	BIDIR_733
chr1	20145358	20147890	BIDIR_734
chr1	20150995	20154575	BIDIR_735
chr1	20183638	20188509	BIDIR_736
chr1	20195119	20200126	BIDIR_737
chr1	20290453	20294728	BIDIR_738
chr1	20357795	20361805	BIDIR_739
chr1	20364739	20367497	BIDIR_740
chr1	20472605	20477236	BIDIR_741
chr1	20486210	20491512	BIDIR_742
chr1	20506483	20513732	BIDIR_743
chr1	20549534	20557084	BIDIR_744
chr1	20589096	20591868	BIDIR_745
chr1	20620912	20627366	BIDIR_746
chr1	20632677	20637293	BIDIR_747
chr1	20641468	20643844	BIDIR_748
chr1	20660146	20667880	BIDIR_749
chr1	20690869	20691153	BIDIR_750
chr1	20701222	20701434	BIDIR_751
chr1	20705901	20706155	BIDIR_752
chr1	20716543	20718681	BIDIR_753
chr1	20722749	20723081	BIDIR_754
chr1	20732165	20734903	BIDIR_755
chr1	20752275	20752405	BIDIR_756
chr1	20763284	20766584	BIDIR_757
chr1	20786688	20792407	BIDIR_758
chr1	20800314	20800893	BIDIR_759
chr1	20880477	20883579	BIDIR_760
chr1	21027208	21027596	BIDIR_761
chr1	21061567	21062817	BIDIR_762
chr1	21143033	21150975	BIDIR_763
chr1	21156185	21162415	BIDIR_764
chr1	21174585	21176897	BIDIR_765
chr1	21176910	21177705	BIDIR_766
chr1	21183341	21190499	BIDIR_767
chr1	21195003	21195861	BIDIR_768
chr1	21196299	21196966	BIDIR_769
chr1	21216762	21217736	BIDIR_770
chr1	21288657	21292933	BIDIR_771
chr1	21321375	21324893	BIDIR_772
chr1	21344458	21353406	BIDIR_773
chr1	21357389	21358159	BIDIR_774
chr1	21381165	21386014	BIDIR_775
chr1	21413934	21414141	BIDIR_776
chr1	21418335	21423290	BIDIR_777
chr1	21428068	21430936	BIDIR_778
chr1	21436582	21444286	BIDIR_779
chr1	21466560	21473562	BIDIR_780
chr1	21484179	21489209	BIDIR_781
chr1	21508983	21512967	BIDIR_782
chr1	21536801	21544621	BIDIR_783
chr1	21553562	21559718	BIDIR_784
chr1	21573523	21577495	BIDIR_785
chr1	21589503	21596220	BIDIR_786
chr1	21620291	21623043	BIDIR_787
chr1	21627626	21629996	BIDIR_788
chr1	21650021	21653786	BIDIR_789
chr1	21667777	21670748	BIDIR_790
chr1	21688008	21688614	BIDIR_791
chr1	21722516	21722676	BIDIR_792
chr1	21753477	21754027	BIDIR_793
chr1	21760705	21764549	BIDIR_794
chr1	21781045	21788338	BIDIR_795
chr1	21904589	21911927	BIDIR_796
chr1	21913205	21914053	BIDIR_797
chr1	21915794	21916502	BIDIR_798
chr1	21924878	21925044	BIDIR_799
chr1	21932712	21938476	BIDIR_800
chr1	21944167	21944711	BIDIR_801
chr1	21954169	21956493	BIDIR_802
chr1	21962969	21963911	BIDIR_803
chr1	21971933	21975970	BIDIR_804
chr1	21977021	21978935	BIDIR_805
chr1	21997393	21998919	BIDIR_806
chr1	22001656	22003124	BIDIR_807
chr1	22024216	22027296	BIDIR_808
chr1	22031224	22038932	BIDIR_809
chr1	22039683	22044199	BIDIR_810
chr1	22052708	22059002	BIDIR_811
chr1	22070269	22072175	BIDIR_812
chr1	22089449	22097235	BIDIR_813
chr1	22101950	22102799	BIDIR_814
chr1	22111522	22117312	BIDIR_815
chr1	22174437	22177523	BIDIR_816
chr1	22209112	22210147	BIDIR_817
chr1	22255749	22255974	BIDIR_818
chr1	22262612	22266238	BIDIR_819
chr1	22317235	22322371	BIDIR_820
chr1	22350220	22354648	BIDIR_821
chr1	22364272	22365896	BIDIR_822
chr1	22374864	22376886	BIDIR_823
chr1	22430489	22434367	BIDIR_824
chr1	22450018	22455164	BIDIR_825
chr1	22468576	22471108	BIDIR_826
chr1	22572177	22574419	BIDIR_827
chr1	22590489	22598439	BIDIR_828
chr1	22600235	22602049	BIDIR_829
chr1	22628940	22632988	BIDIR_830
chr1	22638709	22640655	BIDIR_831
chr1	22659295	22663977	BIDIR_832
chr1	22710087	22713355	BIDIR_833
chr1	22780688	22782858	BIDIR_834
chr1	22838840	22840622	BIDIR_835
chr1	22863090	22863226	BIDIR_836
chr1	22945411	22946679	BIDIR_837
chr1	22987850	22990059	BIDIR_838
chr1	23015852	23023511	BIDIR_839
chr1	23083689	23084022	BIDIR_840
chr1	23115061	23116281	BIDIR_841
chr1	23144643	23146597	BIDIR_842
chr1	23166392	23170314	BIDIR_843
chr1	23185149	23191313	BIDIR_844
chr1	23216018	23219202	BIDIR_845
chr1	23235652	23242587	BIDIR_846
chr1	23261403	23267448	BIDIR_847
chr1	23297624	23298105	BIDIR_848
chr1	23330296	23337604	BIDIR_849
chr1	23342314	23349646	BIDIR_850
chr1	23363615	23364251	BIDIR_851
chr1	23367262	23371624	BIDIR_852
chr1	23373593	23376015	BIDIR_853
chr1	23394549	23395521	BIDIR_854
chr1	23402927	23404919	BIDIR_855
chr1	23422812	23425027	BIDIR_856
chr1	23433781	23440055	BIDIR_857
chr1	23456952	23459700	BIDIR_858
chr1	23481809	23486534	BIDIR_859
chr1	23504685	23508189	BIDIR_860
chr1	23520533	23520681	BIDIR_861
chr1	23522523	23524035	BIDIR_862
chr1	23529933	23535410	BIDIR_863
chr1	23541911	23545951	BIDIR_864
chr1	23556349	23559501	BIDIR_865
chr1	23566921	23570348	BIDIR_866
chr1	23594446	23600994	BIDIR_867
chr1	23605305	23605597	BIDIR_868
chr1	23605810	23612355	BIDIR_869
chr1	23619772	23620689	BIDIR_870
chr1	23627333	23631783	BIDIR_871
chr1	23634463	23641793	BIDIR_872
chr1	23647876	23649060	BIDIR_873
chr1	23663507	23664537	BIDIR_874
chr1	23666701	23669389	BIDIR_875
chr1	23687521	23695182	BIDIR_876
chr1	23706425	23709759	BIDIR_877
chr1	23722182	23725253	BIDIR_878
chr1	23729893	23732279	BIDIR_879
chr1	23739359	23748997	BIDIR_880
chr1	23758152	23765966	BIDIR_881
chr1	23778195	23779851	BIDIR_882
chr1	23822067	23829706	BIDIR_883
chr1	23835670	23839216	BIDIR_884
chr1	23843201	23844717	BIDIR_885
chr1	23847492	23853818	BIDIR_886
chr1	23867473	23869629	BIDIR_887
chr1	23875890	23882162	BIDIR_888
chr1	23884595	23885055	BIDIR_889
chr1	23898973	23901549	BIDIR_890
chr1	23901774	23902916	BIDIR_891
chr1	23914121	23921220	BIDIR_892
chr1	23935465	23940825	BIDIR_893
chr1	23959827	23967091	BIDIR_894
chr1	23972808	23974194	BIDIR_895
chr1	23979241	23982710	BIDIR_896
chr1	23991090	23992235	BIDIR_897
chr1	24003417	24006627	BIDIR_898
chr1	24011233	24014056	BIDIR_899
chr1	24027523	24033568	BIDIR_900
chr1	24033739	24036887	BIDIR_901
chr1	24067323	24072225	BIDIR_902
chr1	24112609	24117503	BIDIR_903
chr1	24147289	24154171	BIDIR_904
chr1	24182341	24193633	BIDIR_905
chr1	24269174	24270920	BIDIR_906
chr1	24273531	24274672	BIDIR_907
chr1	24284611	24288018	BIDIR_908
chr1	24294143	24296278	BIDIR_909
chr1	24306544	24313054	BIDIR_910
chr1	24321401	24324561	BIDIR_911
chr1	24340369	24344005	BIDIR_912
chr1	24354091	24359905	BIDIR_913
chr1	24371338	24371610	BIDIR_914
chr1	24391979	24393810	BIDIR_915
chr1	24411547	24418978	BIDIR_916
chr1	24461338	24470985	BIDIR_917
chr1	24477972	24485094	BIDIR_918
chr1	24495169	24497170	BIDIR_919
chr1	24500516	24508091	BIDIR_920
chr1	24518666	24522293	BIDIR_921
chr1	24536214	24542332	BIDIR_922
chr1	24549866	24556024	BIDIR_923
chr1	24556086	24556846	BIDIR_924
chr1	24559204	24561318	BIDIR_925
chr1	24597448	24604672	BIDIR_926
chr1	24636425	24645909	BIDIR_927
chr1	24674209	24682124	BIDIR_928
chr1	24686238	24688926	BIDIR_929
chr1	24704434	24707497	BIDIR_930
chr1	24723626	24727471	BIDIR_931
chr1	24730710	24731507	BIDIR_932
chr1	24739133	24745446	BIDIR_933
chr1	24781667	24783759	BIDIR_934
chr1	24796360	24803632	BIDIR_935
chr1	24846899	24848302	BIDIR_936
chr1	24907671	24911075	BIDIR_937
chr1	24914930	24916322	BIDIR_938
chr1	24928956	24930724	BIDIR_939
chr1	24970207	24973865	BIDIR_940
chr1	25142373	25143791	BIDIR_941
chr1	25209967	25211411	BIDIR_942
chr1	25246368	25248242	BIDIR_943
chr1	25253755	25254267	BIDIR_944
chr1	25263725	25270255	BIDIR_945
chr1	25281307	25289241	BIDIR_946
chr1	25293452	25297124	BIDIR_947
chr1	25325961	25327625	BIDIR_948
chr1	25332012	25338254	BIDIR_949
chr1	25338333	25341009	BIDIR_950
chr1	25345527	25350997	BIDIR_951
chr1	25391268	25399204	BIDIR_952
chr1	25416102	25420914	BIDIR_953
chr1	25430857	25431947	BIDIR_954
chr1	25441284	25448782	BIDIR_955
chr1	25502297	25507998	BIDIR_956
chr1	25513793	25521352	BIDIR_957
chr1	25543050	25547589	BIDIR_958
chr1	25586136	25589406	BIDIR_959
chr1	25591834	25593467	BIDIR_960
chr1	25600801	25604876	BIDIR_961
chr1	25617467	25620265	BIDIR_962
chr1	25660235	25662555	BIDIR_963
chr1	25695584	25699536	BIDIR_964
chr1	25706945	25709187	BIDIR_965
chr1	25734293	25737759	BIDIR_966
chr1	25746273	25752953	BIDIR_967
chr1	25783194	25793530	BIDIR_968
chr1	25795097	25795591	BIDIR_969
chr1	25800192	25804258	BIDIR_970
chr1	25815805	25823606	BIDIR_971
chr1	25831038	25832786	BIDIR_972
chr1	25856054	25861863	BIDIR_973
chr1	25871253	25878722	BIDIR_974
chr1	25888395	25892879	BIDIR_975
chr1	25904263	25911842	BIDIR_976
chr1	25919816	25927684	BIDIR_977
chr1	25937413	25938448	BIDIR_978
chr1	25942832	25943512	BIDIR_979
chr1	25950992	25957088	BIDIR_980
chr1	25995931	25999693	BIDIR_981
chr1	26007809	26011980	BIDIR_982
chr1	26012638	26015470	BIDIR_983
chr1	26021774	26023736	BIDIR_984
chr1	26024439	26027477	BIDIR_985
chr1	26034078	26040424	BIDIR_986
chr1	26078564	26079237	BIDIR_987
chr1	26090387	26095953	BIDIR_988
chr1	26104847	26117082	BIDIR_989
chr1	26117784	26119552	BIDIR_990
chr1	26134751	26142860	BIDIR_991
chr1	26176776	26178480	BIDIR_992
chr1	26189415	26195465	BIDIR_993
chr1	26199550	26206751	BIDIR_994
chr1	26225319	26226397	BIDIR_995
chr1	26232869	26237395	BIDIR_996
chr1	26269031	26271209	BIDIR_997
chr1	26275526	26286077	BIDIR_998
chr1	26294772	26299668	BIDIR_999
chr1	26302968	26310704	BIDIR_1000
chr1	26315611	26316609	BIDIR_1001
chr1	26317957	26323089	BIDIR_1002
chr1	26334773	26341347	BIDIR_1003
chr1	26341981	26342959	BIDIR_1004
chr1	26348431	26351291	BIDIR_1005
chr1	26354130	26366686	BIDIR_1006
chr1	26381780	26384191	BIDIR_1007
chr1	26385186	26386989	BIDIR_1008
chr1	26395537	26399583	BIDIR_1009
chr1	26406932	26416616	BIDIR_1010
chr1	26418022	26421210	BIDIR_1011
chr1	26426667	26433387	BIDIR_1012
chr1	26447091	26448777	BIDIR_1013
chr1	26471304	26474251	BIDIR_1014
chr1	26490553	26491990	BIDIR_1015
chr1	26500179	26503708	BIDIR_1016
chr1	26511864	26515553	BIDIR_1017
chr1	26528199	26535702	BIDIR_1018
chr1	26550419	26556451	BIDIR_1019
chr1	26565796	26570894	BIDIR_1020
chr1	26593799	26593924	BIDIR_1021
chr1	26606890	26612763	BIDIR_1022
chr1	26617489	26623938	BIDIR_1023
chr1	26631126	26636498	BIDIR_1024
chr1	26642221	26642866	BIDIR_1025
chr1	26658947	26665921	BIDIR_1026
chr1	26672619	26673766	BIDIR_1027
chr1	26691053	26697714	BIDIR_1028
chr1	26707152	26709414	BIDIR_1029
chr1	26722370	26729833	BIDIR_1030
chr1	26737205	26741893	BIDIR_1031
chr1	26777181	26780533	BIDIR_1032
chr1	26783924	26791664	BIDIR_1033
chr1	26796014	26798128	BIDIR_1034
chr1	26802331	26808800	BIDIR_1035
chr1	26812336	26816074	BIDIR_1036
chr1	26822748	26830273	BIDIR_1037
chr1	26836767	26840061	BIDIR_1038
chr1	26861167	26868766	BIDIR_1039
chr1	26885263	26891249	BIDIR_1040
chr1	26900113	26905129	BIDIR_1041
chr1	26911121	26913975	BIDIR_1042
chr1	26918500	26925330	BIDIR_1043
chr1	26943730	26951938	BIDIR_1044
chr1	26958128	26968122	BIDIR_1045
chr1	26974916	26976985	BIDIR_1046
chr1	26992311	26994817	BIDIR_1047
chr1	26998233	27005019	BIDIR_1048
chr1	27012850	27017331	BIDIR_1049
chr1	27024966	27033604	BIDIR_1050
chr1	27044807	27050431	BIDIR_1051
chr1	27052324	27054341	BIDIR_1052
chr1	27056960	27062934	BIDIR_1053
chr1	27077172	27077585	BIDIR_1054
chr1	27098864	27101094	BIDIR_1055
chr1	27138813	27145642	BIDIR_1056
chr1	27154003	27158880	BIDIR_1057
chr1	27165188	27167331	BIDIR_1058
chr1	27174367	27178380	BIDIR_1059
chr1	27185674	27190907	BIDIR_1060
chr1	27202361	27205885	BIDIR_1061
chr1	27206933	27209378	BIDIR_1062
chr1	27212790	27219380	BIDIR_1063
chr1	27230221	27232249	BIDIR_1064
chr1	27232339	27238115	BIDIR_1065
chr1	27239634	27241348	BIDIR_1066
chr1	27268953	27276551	BIDIR_1067
chr1	27285297	27290500	BIDIR_1068
chr1	27306188	27315082	BIDIR_1069
chr1	27316861	27322828	BIDIR_1070
chr1	27336400	27342021	BIDIR_1071
chr1	27352021	27358345	BIDIR_1072
chr1	27365449	27372769	BIDIR_1073
chr1	27392621	27399005	BIDIR_1074
chr1	27404232	27406548	BIDIR_1075
chr1	27426593	27431247	BIDIR_1076
chr1	27436213	27436405	BIDIR_1077
chr1	27474852	27478176	BIDIR_1078
chr1	27479205	27480279	BIDIR_1079
chr1	27488893	27491872	BIDIR_1080
chr1	27510492	27511341	BIDIR_1081
chr1	27512483	27512857	BIDIR_1082
chr1	27526530	27531831	BIDIR_1083
chr1	27556153	27558853	BIDIR_1084
chr1	27570358	27571862	BIDIR_1085
chr1	27589806	27596014	BIDIR_1086
chr1	27603494	27609033	BIDIR_1087
chr1	27614597	27615515	BIDIR_1088
chr1	27621876	27623318	BIDIR_1089
chr1	27633039	27638168	BIDIR_1090
chr1	27649772	27651731	BIDIR_1091
chr1	27672192	27674183	BIDIR_1092
chr1	27689607	27690999	BIDIR_1093
chr1	27719626	27729178	BIDIR_1094
chr1	27737025	27740055	BIDIR_1095
chr1	27770451	27774634	BIDIR_1096
chr1	27779476	27784448	BIDIR_1097
chr1	27817059	27822043	BIDIR_1098
chr1	27825717	27834195	BIDIR_1099
chr1	27837993	27840355	BIDIR_1100
chr1	27843479	27848522	BIDIR_1101
chr1	27853245	27861672	BIDIR_1102
chr1	27886685	27894024	BIDIR_1103
chr1	27911875	27916353	BIDIR_1104
chr1	27934954	27941214	BIDIR_1105
chr1	27945967	27951291	BIDIR_1106
chr1	27955343	27962961	BIDIR_1107
chr1	27966676	27974010	BIDIR_1108
chr1	27984469	27985919	BIDIR_1109
chr1	27994084	27995380	BIDIR_1110
chr1	28000964	28002038	BIDIR_1111
chr1	28018687	28019867	BIDIR_1112
chr1	28086583	28092713	BIDIR_1113
chr1	28100163	28107181	BIDIR_1114
chr1	28117144	28123136	BIDIR_1115
chr1	28144610	28148990	BIDIR_1116
chr1	28176049	28177547	BIDIR_1117
chr1	28189320	28190186	BIDIR_1118
chr1	28193508	28196988	BIDIR_1119
chr1	28201519	28207179	BIDIR_1120
chr1	28211380	28212378	BIDIR_1121
chr1	28233029	28242164	BIDIR_1122
chr1	28248119	28249354	BIDIR_1123
chr1	28249787	28250175	BIDIR_1124
chr1	28258942	28263301	BIDIR_1125
chr1	28279616	28288480	BIDIR_1126
chr1	28296104	28301025	BIDIR_1127
chr1	28324096	28332815	BIDIR_1128
chr1	28336431	28337918	BIDIR_1129
chr1	28346289	28352086	BIDIR_1130
chr1	28358972	28360993	BIDIR_1131
chr1	28365311	28375901	BIDIR_1132
chr1	28379015	28384925	BIDIR_1133
chr1	28414856	28417070	BIDIR_1134
chr1	28418228	28420892	BIDIR_1135
chr1	28424408	28430492	BIDIR_1136
chr1	28434530	28436318	BIDIR_1137
chr1	28437787	28439639	BIDIR_1138
chr1	28477782	28481578	BIDIR_1139
chr1	28500364	28507376	BIDIR_1140
chr1	28516160	28524647	BIDIR_1141
chr1	28533043	28537151	BIDIR_1142
chr1	28540202	28546021	BIDIR_1143
chr1	28549358	28555992	BIDIR_1144
chr1	28592264	28599884	BIDIR_1145
chr1	28613063	28620347	BIDIR_1146
chr1	28664320	28671597	BIDIR_1147
chr1	28678134	28681640	BIDIR_1148
chr1	28689208	28691624	BIDIR_1149
chr1	28715866	28728660	BIDIR_1150
chr1	28733203	28740884	BIDIR_1151
chr1	28747351	28749473	BIDIR_1152
chr1	28749973	28751893	BIDIR_1153
chr1	28774714	28784528	BIDIR_1154
chr1	28791187	28792895	BIDIR_1155
chr1	28812169	28813965	BIDIR_1156
chr1	28820556	28828614	BIDIR_1157
chr1	28844841	28851119	BIDIR_1158
chr1	28867712	28874614	BIDIR_1159
chr1	28877032	28877579	BIDIR_1160
chr1	28881099	28887976	BIDIR_1161
chr1	28911111	28918985	BIDIR_1162
chr1	28929604	28935382	BIDIR_1163
chr1	28935886	28943028	BIDIR_1164
chr1	28965996	28970244	BIDIR_1165
chr1	28982424	28984464	BIDIR_1166
chr1	28993771	28998545	BIDIR_1167
chr1	28999887	29003941	BIDIR_1168
chr1	29035115	29040734	BIDIR_1169
chr1	29065890	29069774	BIDIR_1170
chr1	29078697	29082185	BIDIR_1171
chr1	29103813	29108561	BIDIR_1172
chr1	29134735	29142723	BIDIR_1173
chr1	29150550	29155782	BIDIR_1174
chr1	29165104	29165410	BIDIR_1175
chr1	29171882	29176170	BIDIR_1176
chr1	29180062	29188041	BIDIR_1177
chr1	29229770	29236521	BIDIR_1178
chr1	29238145	29244625	BIDIR_1179
chr1	29248823	29252589	BIDIR_1180
chr1	29263226	29266290	BIDIR_1181
chr1	29271353	29274970	BIDIR_1182
chr1	29282370	29286287	BIDIR_1183
chr1	29292961	29295357	BIDIR_1184
chr1	29301927	29304879	BIDIR_1185
chr1	29323999	29329175	BIDIR_1186
chr1	29341981	29347245	BIDIR_1187
chr1	29347292	29349660	BIDIR_1188
chr1	29356788	29360276	BIDIR_1189
chr1	29477721	29478934	BIDIR_1190
chr1	29498647	29504895	BIDIR_1191
chr1	29901687	29902330	BIDIR_1192
chr1	29922598	29928287	BIDIR_1193
chr1	29961737	29964253	BIDIR_1194
chr1	29969993	29975648	BIDIR_1195
chr1	29982203	29986360	BIDIR_1196
chr1	29990497	29996405	BIDIR_1197
chr1	30002799	30015468	BIDIR_1198
chr1	30079561	30086804	BIDIR_1199
chr1	30203774	30209023	BIDIR_1200
chr1	30493467	30494085	BIDIR_1201
chr1	30495280	30496004	BIDIR_1202
chr1	30681154	30686843	BIDIR_1203
chr1	30715687	30723585	BIDIR_1204
chr1	30780711	30786477	BIDIR_1205
chr1	30799682	30802525	BIDIR_1206
chr1	30823172	30825917	BIDIR_1207
chr1	30840700	30843926	BIDIR_1208
chr1	30843990	30848256	BIDIR_1209
chr1	30860390	30862923	BIDIR_1210
chr1	30869137	30874149	BIDIR_1211
chr1	30887011	30889151	BIDIR_1212
chr1	30907268	30912237	BIDIR_1213
chr1	30916198	30918769	BIDIR_1214
chr1	30937048	30938854	BIDIR_1215
chr1	30943793	30947975	BIDIR_1216
chr1	30984955	30986101	BIDIR_1217
chr1	31043755	31048189	BIDIR_1218
chr1	31061967	31068624	BIDIR_1219
chr1	31076810	31079755	BIDIR_1220
chr1	31085735	31092015	BIDIR_1221
chr1	31105746	31116679	BIDIR_1222
chr1	31124231	31125431	BIDIR_1223
chr1	31135715	31144044	BIDIR_1224
chr1	31151419	31161207	BIDIR_1225
chr1	31170986	31177443	BIDIR_1226
chr1	31196134	31196660	BIDIR_1227
chr1	31221672	31222094	BIDIR_1228
chr1	31236245	31240813	BIDIR_1229
chr1	31251322	31252637	BIDIR_1230
chr1	31253404	31254394	BIDIR_1231
chr1	31276207	31277923	BIDIR_1232
chr1	31293674	31301671	BIDIR_1233
chr1	31307634	31309488	BIDIR_1234
chr1	31363746	31366160	BIDIR_1235
chr1	31373288	31380349	BIDIR_1236
chr1	31386974	31389392	BIDIR_1237
chr1	31389453	31396334	BIDIR_1238
chr1	31408919	31409776	BIDIR_1239
chr1	31410598	31413726	BIDIR_1240
chr1	31437894	31445330	BIDIR_1241
chr1	31449534	31456651	BIDIR_1242
chr1	31484236	31486854	BIDIR_1243
chr1	31503702	31507366	BIDIR_1244
chr1	31518434	31526002	BIDIR_1245
chr1	31548350	31550854	BIDIR_1246
chr1	31560975	31567660	BIDIR_1247
chr1	31569033	31576484	BIDIR_1248
chr1	31582877	31590703	BIDIR_1249
chr1	31607133	31617699	BIDIR_1250
chr1	31626659	31633691	BIDIR_1251
chr1	31640308	31648133	BIDIR_1252
chr1	31650736	31652263	BIDIR_1253
chr1	31666014	31675075	BIDIR_1254
chr1	31702701	31705921	BIDIR_1255
chr1	31714552	31721757	BIDIR_1256
chr1	31739490	31739900	BIDIR_1257
chr1	31752295	31753035	BIDIR_1258
chr1	31756638	31764340	BIDIR_1259
chr1	31778020	31789937	BIDIR_1260
chr1	31815457	31816276	BIDIR_1261
chr1	31821985	31828934	BIDIR_1262
chr1	31887865	31891430	BIDIR_1263
chr1	31899297	31907156	BIDIR_1264
chr1	31934572	31948300	BIDIR_1265
chr1	31951534	31958804	BIDIR_1266
chr1	31973804	31977186	BIDIR_1267
chr1	31985487	31988384	BIDIR_1268
chr1	32007190	32015297	BIDIR_1269
chr1	32017590	32021500	BIDIR_1270
chr1	32025046	32029468	BIDIR_1271
chr1	32064523	32075230	BIDIR_1272
chr1	32078351	32082975	BIDIR_1273
chr1	32087673	32089427	BIDIR_1274
chr1	32092221	32097221	BIDIR_1275
chr1	32102866	32113546	BIDIR_1276
chr1	32122181	32128961	BIDIR_1277
chr1	32131385	32135913	BIDIR_1278
chr1	32147009	32149131	BIDIR_1279
chr1	32179044	32182862	BIDIR_1280
chr1	32199733	32200297	BIDIR_1281
chr1	32216559	32225139	BIDIR_1282
chr1	32241710	32247221	BIDIR_1283
chr1	32259413	32266287	BIDIR_1284
chr1	32271853	32281834	BIDIR_1285
chr1	32288592	32295304	BIDIR_1286
chr1	32316341	32321983	BIDIR_1287
chr1	32331443	32336233	BIDIR_1288
chr1	32357936	32367890	BIDIR_1289
chr1	32374249	32376549	BIDIR_1290
chr1	32393059	32394441	BIDIR_1291
chr1	32394643	32396248	BIDIR_1292
chr1	32409692	32419339	BIDIR_1293
chr1	32420749	32421784	BIDIR_1294
chr1	32430591	32439885	BIDIR_1295
chr1	32443561	32449901	BIDIR_1296
chr1	32460646	32466067	BIDIR_1297
chr1	32473222	32475910	BIDIR_1298
chr1	32487985	32489975	BIDIR_1299
chr1	32493247	32504175	BIDIR_1300
chr1	32507506	32511860	BIDIR_1301
chr1	32514179	32520959	BIDIR_1302
chr1	32524318	32525898	BIDIR_1303
chr1	32536319	32543580	BIDIR_1304
chr1	32550562	32552910	BIDIR_1305
chr1	32606848	32613121	BIDIR_1306
chr1	32648766	32655753	BIDIR_1307
chr1	32663596	32670602	BIDIR_1308
chr1	32684307	32688115	BIDIR_1309
chr1	32702770	32704614	BIDIR_1310
chr1	32711805	32717812	BIDIR_1311
chr1	32724729	32725591	BIDIR_1312
chr1	32736703	32749989	BIDIR_1313
chr1	32753614	32757302	BIDIR_1314
chr1	32760096	32763340	BIDIR_1315
chr1	32771075	32778865	BIDIR_1316
chr1	32803602	32804666	BIDIR_1317
chr1	32815604	32821767	BIDIR_1318
chr1	32837434	32844050	BIDIR_1319
chr1	32891650	32898474	BIDIR_1320
chr1	32901389	32903522	BIDIR_1321
chr1	32924809	32926780	BIDIR_1322
chr1	32933864	32934267	BIDIR_1323
chr1	32962977	32967711	BIDIR_1324
chr1	32971979	32975513	BIDIR_1325
chr1	32976433	32984474	BIDIR_1326
chr1	33025514	33028518	BIDIR_1327
chr1	33032963	33037341	BIDIR_1328
chr1	33045166	33046393	BIDIR_1329
chr1	33063745	33068645	BIDIR_1330
chr1	33074782	33082242	BIDIR_1331
chr1	33123492	33131035	BIDIR_1332
chr1	33137343	33144126	BIDIR_1333
chr1	33172107	33172881	BIDIR_1334
chr1	33179961	33187150	BIDIR_1335
chr1	33254713	33260675	BIDIR_1336
chr1	33263408	33265316	BIDIR_1337
chr1	33303039	33310491	BIDIR_1338
chr1	33338804	33338976	BIDIR_1339
chr1	33339672	33343186	BIDIR_1340
chr1	33344290	33353461	BIDIR_1341
chr1	33356982	33362146	BIDIR_1342
chr1	33362703	33364531	BIDIR_1343
chr1	33431409	33431579	BIDIR_1344
chr1	33447153	33450050	BIDIR_1345
chr1	33470709	33473690	BIDIR_1346
chr1	33503478	33510320	BIDIR_1347
chr1	33512529	33516771	BIDIR_1348
chr1	33670154	33676810	BIDIR_1349
chr1	33827763	33834539	BIDIR_1350
chr1	33890867	33890969	BIDIR_1351
chr1	34090298	34095982	BIDIR_1352
chr1	34160670	34169528	BIDIR_1353
chr1	34176221	34180383	BIDIR_1354
chr1	34250261	34253162	BIDIR_1355
chr1	34631999	34636656	BIDIR_1356
chr1	34683641	34685060	BIDIR_1357
chr1	34755046	34757258	BIDIR_1358
chr1	34763232	34763708	BIDIR_1359
chr1	34781673	34785461	BIDIR_1360
chr1	34792998	34798496	BIDIR_1361
chr1	34814946	34817521	BIDIR_1362
chr1	34838609	34849747	BIDIR_1363
chr1	34855909	34860292	BIDIR_1364
chr1	34862433	34870065	BIDIR_1365
chr1	34887552	34890464	BIDIR_1366
chr1	34914030	34919438	BIDIR_1367
chr1	34928024	34932646	BIDIR_1368
chr1	34965155	34971540	BIDIR_1369
chr1	34981323	34987309	BIDIR_1370
chr1	35071532	35073332	BIDIR_1371
chr1	35077417	35085313	BIDIR_1372
chr1	35091672	35093558	BIDIR_1373
chr1	35131809	35138427	BIDIR_1374
chr1	35146287	35147796	BIDIR_1375
chr1	35159760	35166179	BIDIR_1376
chr1	35167176	35171677	BIDIR_1377
chr1	35191235	35199076	BIDIR_1378
chr1	35207974	35212361	BIDIR_1379
chr1	35220649	35223757	BIDIR_1380
chr1	35232948	35236300	BIDIR_1381
chr1	35237104	35238082	BIDIR_1382
chr1	35246296	35251664	BIDIR_1383
chr1	35261900	35273654	BIDIR_1384
chr1	35336619	35343433	BIDIR_1385
chr1	35373588	35381366	BIDIR_1386
chr1	35389920	35397862	BIDIR_1387
chr1	35492928	35494318	BIDIR_1388
chr1	35515174	35521864	BIDIR_1389
chr1	35552789	35558629	BIDIR_1390
chr1	35566779	35573313	BIDIR_1391
chr1	35578484	35583080	BIDIR_1392
chr1	35595326	35598541	BIDIR_1393
chr1	35640434	35647096	BIDIR_1394
chr1	35663878	35667317	BIDIR_1395
chr1	35707300	35708006	BIDIR_1396
chr1	35714704	35727460	BIDIR_1397
chr1	35755372	35755778	BIDIR_1398
chr1	35801768	35802745	BIDIR_1399
chr1	35806236	35812039	BIDIR_1400
chr1	35838292	35843820	BIDIR_1401
chr1	35866064	35869807	BIDIR_1402
chr1	35881394	35888680	BIDIR_1403
chr1	35910937	35915403	BIDIR_1404
chr1	35927408	35934408	BIDIR_1405
chr1	35951143	35954969	BIDIR_1406
chr1	35977422	35979396	BIDIR_1407
chr1	36010552	36015752	BIDIR_1408
chr1	36018189	36020775	BIDIR_1409
chr1	36038407	36045171	BIDIR_1410
chr1	36065975	36068687	BIDIR_1411
chr1	36073195	36077871	BIDIR_1412
chr1	36084093	36086343	BIDIR_1413
chr1	36092604	36097872	BIDIR_1414
chr1	36113672	36114508	BIDIR_1415
chr1	36125026	36129849	BIDIR_1416
chr1	36132392	36133144	BIDIR_1417
chr1	36146476	36151182	BIDIR_1418
chr1	36154959	36160141	BIDIR_1419
chr1	36160490	36163950	BIDIR_1420
chr1	36175623	36181107	BIDIR_1421
chr1	36186412	36190258	BIDIR_1422
chr1	36203573	36206955	BIDIR_1423
chr1	36207307	36213113	BIDIR_1424
chr1	36219099	36227110	BIDIR_1425
chr1	36262877	36270833	BIDIR_1426
chr1	36271300	36279018	BIDIR_1427
chr1	36297519	36302875	BIDIR_1428
chr1	36305356	36308975	BIDIR_1429
chr1	36319089	36324154	BIDIR_1430
chr1	36332329	36338843	BIDIR_1431
chr1	36360377	36374489	BIDIR_1432
chr1	36384462	36393178	BIDIR_1433
chr1	36394096	36402572	BIDIR_1434
chr1	36411775	36422143	BIDIR_1435
chr1	36427433	36433907	BIDIR_1436
chr1	36449673	36453808	BIDIR_1437
chr1	36462886	36467710	BIDIR_1438
chr1	36489442	36490137	BIDIR_1439
chr1	36562944	36566678	BIDIR_1440
chr1	36584293	36587387	BIDIR_1441
chr1	36703767	36704841	BIDIR_1442
chr1	36766565	36773012	BIDIR_1443
chr1	36793264	36793905	BIDIR_1444
chr1	36803487	36805877	BIDIR_1445
chr1	36821533	36825627	BIDIR_1446
chr1	36847048	36847926	BIDIR_1447
chr1	36923111	36923577	BIDIR_1448
chr1	37022023	37024165	BIDIR_1449
chr1	37034515	37040829	BIDIR_1450
chr1	37079873	37081749	BIDIR_1451
chr1	37208999	37216195	BIDIR_1452
chr1	37230617	37237805	BIDIR_1453
chr1	37255046	37256245	BIDIR_1454
chr1	37311329	37318887	BIDIR_1455
chr1	37380146	37380925	BIDIR_1456
chr1	37391715	37397077	BIDIR_1457
chr1	37426940	37428458	BIDIR_1458
chr1	37447577	37453059	BIDIR_1459
chr1	37467583	37474739	BIDIR_1460
chr1	37480533	37491843	BIDIR_1461
chr1	37514484	37520552	BIDIR_1462
chr1	37529129	37535588	BIDIR_1463
chr1	37538528	37539706	BIDIR_1464
chr1	37544386	37548655	BIDIR_1465
chr1	37550220	37551048	BIDIR_1466
chr1	37554293	37556939	BIDIR_1467
chr1	37563840	37569782	BIDIR_1468
chr1	37583152	37586236	BIDIR_1469
chr1	37618992	37619178	BIDIR_1470
chr1	37659657	37664724	BIDIR_1471
chr1	37687594	37695097	BIDIR_1472
chr1	37707406	37713763	BIDIR_1473
chr1	37733820	37736512	BIDIR_1474
chr1	37747077	37749565	BIDIR_1475
chr1	37764000	37767503	BIDIR_1476
chr1	37786364	37794101	BIDIR_1477
chr1	37819918	37825486	BIDIR_1478
chr1	37858902	37862490	BIDIR_1479
chr1	37905621	37911363	BIDIR_1480
chr1	37918989	37922307	BIDIR_1481
chr1	37946127	37951512	BIDIR_1482
chr1	37957365	37961531	BIDIR_1483
chr1	37973418	37974388	BIDIR_1484
chr1	37989058	37996769	BIDIR_1485
chr1	38010215	38013909	BIDIR_1486
chr1	38024071	38025569	BIDIR_1487
chr1	38033434	38040730	BIDIR_1488
chr1	38040863	38046793	BIDIR_1489
chr1	38063894	38065149	BIDIR_1490
chr1	38097216	38098391	BIDIR_1491
chr1	38129121	38134648	BIDIR_1492
chr1	38135712	38144275	BIDIR_1493
chr1	38177805	38183060	BIDIR_1494
chr1	38243697	38251869	BIDIR_1495
chr1	38254579	38262694	BIDIR_1496
chr1	38265405	38274151	BIDIR_1497
chr1	38283698	38298326	BIDIR_1498
chr1	38314786	38315697	BIDIR_1499
chr1	38370056	38374591	BIDIR_1500
chr1	38406723	38407011	BIDIR_1501
chr1	38424594	38432895	BIDIR_1502
chr1	38467065	38468956	BIDIR_1503
chr1	38474267	38480654	BIDIR_1504
chr1	38488762	38490555	BIDIR_1505
chr1	38554880	38560830	BIDIR_1506
chr1	38577232	38578975	BIDIR_1507
chr1	38627314	38633471	BIDIR_1508
chr1	38709535	38710943	BIDIR_1509
chr1	38722995	38730452	BIDIR_1510
chr1	38803334	38807004	BIDIR_1511
chr1	38817407	38818928	BIDIR_1512
chr1	38847882	38850142	BIDIR_1513
chr1	38858660	38862489	BIDIR_1514
chr1	38873400	38879052	BIDIR_1515
chr1	38881626	38885806	BIDIR_1516
chr1	38940572	38942127	BIDIR_1517
chr1	38948130	38954176	BIDIR_1518
chr1	38976783	38979163	BIDIR_1519
chr1	38986202	38995419	BIDIR_1520
chr1	39013942	39017571	BIDIR_1521
chr1	39025140	39028858	BIDIR_1522
chr1	39051063	39052720	BIDIR_1523
chr1	39059206	39062871	BIDIR_1524
chr1	39077539	39084166	BIDIR_1525
chr1	39092363	39095311	BIDIR_1526
chr1	39112138	39117302	BIDIR_1527
chr1	39120453	39128109	BIDIR_1528
chr1	39131182	39138750	BIDIR_1529
chr1	39140973	39145985	BIDIR_1530
chr1	39149304	39153476	BIDIR_1531
chr1	39159123	39165885	BIDIR_1532
chr1	39169829	39171925	BIDIR_1533
chr1	39179907	39182565	BIDIR_1534
chr1	39194070	39196912	BIDIR_1535
chr1	39198316	39204690	BIDIR_1536
chr1	39220249	39223525	BIDIR_1537
chr1	39237771	39240617	BIDIR_1538
chr1	39246921	39248925	BIDIR_1539
chr1	39257411	39263701	BIDIR_1540
chr1	39265094	39271786	BIDIR_1541
chr1	39273676	39278254	BIDIR_1542
chr1	39289845	39293223	BIDIR_1543
chr1	39301342	39309330	BIDIR_1544
chr1	39344828	39350316	BIDIR_1545
chr1	39407260	39415207	BIDIR_1546
chr1	39418768	39424960	BIDIR_1547
chr1	39473812	39480702	BIDIR_1548
chr1	39491102	39493559	BIDIR_1549
chr1	39541121	39543937	BIDIR_1550
chr1	39574526	39576790	BIDIR_1551
chr1	39605261	39613213	BIDIR_1552
chr1	39632778	39633368	BIDIR_1553
chr1	39638919	39642246	BIDIR_1554
chr1	39646149	39647001	BIDIR_1555
chr1	39684596	39686940	BIDIR_1556
chr1	39691485	39696055	BIDIR_1557
chr1	39701014	39702405	BIDIR_1558
chr1	39738515	39741700	BIDIR_1559
chr1	39751809	39753589	BIDIR_1560
chr1	39761071	39766757	BIDIR_1561
chr1	39788865	39795338	BIDIR_1562
chr1	39797361	39802352	BIDIR_1563
chr1	39826798	39827678	BIDIR_1564
chr1	39878769	39888507	BIDIR_1565
chr1	39897077	39899587	BIDIR_1566
chr1	39910783	39914949	BIDIR_1567
chr1	39921709	39922803	BIDIR_1568
chr1	39954034	39958961	BIDIR_1569
chr1	39961535	39966563	BIDIR_1570
chr1	39972696	39972939	BIDIR_1571
chr1	39973519	39980425	BIDIR_1572
chr1	39999910	40002878	BIDIR_1573
chr1	40037700	40044514	BIDIR_1574
chr1	40063278	40067422	BIDIR_1575
chr1	40068711	40076587	BIDIR_1576
chr1	40096526	40099491	BIDIR_1577
chr1	40159421	40163912	BIDIR_1578
chr1	40166910	40171640	BIDIR_1579
chr1	40175449	40177289	BIDIR_1580
chr1	40228253	40234539	BIDIR_1581
chr1	40245715	40246252	BIDIR_1582
chr1	40251579	40259275	BIDIR_1583
chr1	40277210	40281112	BIDIR_1584
chr1	40295660	40302475	BIDIR_1585
chr1	40312510	40317798	BIDIR_1586
chr1	40373062	40376626	BIDIR_1587
chr1	40449285	40455087	BIDIR_1588
chr1	40470453	40481487	BIDIR_1589
chr1	40495506	40502316	BIDIR_1590
chr1	40508718	40511460	BIDIR_1591
chr1	40517425	40518314	BIDIR_1592
chr1	40525048	40534974	BIDIR_1593
chr1	40537023	40542275	BIDIR_1594
chr1	40554370	40561531	BIDIR_1595
chr1	40571334	40574882	BIDIR_1596
chr1	40596822	40602372	BIDIR_1597
chr1	40608573	40614565	BIDIR_1598
chr1	40634604	40634736	BIDIR_1599
chr1	40642741	40643547	BIDIR_1600
chr1	40651948	40656638	BIDIR_1601
chr1	40663970	40671013	BIDIR_1602
chr1	40689631	40695239	BIDIR_1603
chr1	40708463	40714439	BIDIR_1604
chr1	40726990	40730256	BIDIR_1605
chr1	40781502	40783786	BIDIR_1606
chr1	40801463	40808362	BIDIR_1607
chr1	40816804	40821558	BIDIR_1608
chr1	40847736	40849935	BIDIR_1609
chr1	40859825	40865656	BIDIR_1610
chr1	40879057	40884517	BIDIR_1611
chr1	40898711	40900799	BIDIR_1612
chr1	40974125	40985267	BIDIR_1613
chr1	41023926	41030470	BIDIR_1614
chr1	41079579	41084763	BIDIR_1615
chr1	41117312	41117720	BIDIR_1616
chr1	41129322	41136562	BIDIR_1617
chr1	41173995	41180251	BIDIR_1618
chr1	41202857	41211636	BIDIR_1619
chr1	41241502	41242306	BIDIR_1620
chr1	41255194	41256357	BIDIR_1621
chr1	41333124	41333235	BIDIR_1622
chr1	41358166	41362225	BIDIR_1623
chr1	41374337	41375669	BIDIR_1624
chr1	41379205	41384457	BIDIR_1625
chr1	41393042	41396236	BIDIR_1626
chr1	41480335	41484683	BIDIR_1627
chr1	41485595	41491452	BIDIR_1628
chr1	41493919	41498821	BIDIR_1629
chr1	41504941	41509659	BIDIR_1630
chr1	41513325	41518099	BIDIR_1631
chr1	41521943	41522249	BIDIR_1632
chr1	41530743	41532025	BIDIR_1633
chr1	41821236	41826724	BIDIR_1634
chr1	41873610	41874934	BIDIR_1635
chr1	41876834	41880131	BIDIR_1636
chr1	41889947	41890237	BIDIR_1637
chr1	41916519	41918291	BIDIR_1638
chr1	41918359	41918471	BIDIR_1639
chr1	41942452	41948878	BIDIR_1640
chr1	42035570	42037106	BIDIR_1641
chr1	42053818	42063723	BIDIR_1642
chr1	42229657	42236485	BIDIR_1643
chr1	42252907	42254171	BIDIR_1644
chr1	42312628	42313748	BIDIR_1645
chr1	42334862	42341286	BIDIR_1646
chr1	42380426	42382753	BIDIR_1647
chr1	42388264	42390874	BIDIR_1648
chr1	42437052	42437392	BIDIR_1649
chr1	42454831	42460270	BIDIR_1650
chr1	42461615	42465995	BIDIR_1651
chr1	42499885	42506756	BIDIR_1652
chr1	42511261	42514505	BIDIR_1653
chr1	42533404	42535876	BIDIR_1654
chr1	42542296	42544320	BIDIR_1655
chr1	42545672	42547462	BIDIR_1656
chr1	42569373	42571871	BIDIR_1657
chr1	42630432	42636994	BIDIR_1658
chr1	42640609	42643791	BIDIR_1659
chr1	42655104	42664556	BIDIR_1660
chr1	42676758	42683755	BIDIR_1661
chr1	42731676	42733092	BIDIR_1662
chr1	42735455	42735877	BIDIR_1663
chr1	42738608	42747662	BIDIR_1664
chr1	42765444	42773358	BIDIR_1665
chr1	42798565	42804713	BIDIR_1666
chr1	42810825	42821177	BIDIR_1667
chr1	42844991	42850172	BIDIR_1668
chr1	42854748	42864063	BIDIR_1669
chr1	42886597	42890987	BIDIR_1670
chr1	42921821	42928927	BIDIR_1671
chr1	42951634	42959048	BIDIR_1672
chr1	42984739	42992718	BIDIR_1673
chr1	43004545	43012281	BIDIR_1674
chr1	43065994	43073915	BIDIR_1675
chr1	43085596	43092698	BIDIR_1676
chr1	43095246	43100469	BIDIR_1677
chr1	43103717	43112440	BIDIR_1678
chr1	43119381	43122359	BIDIR_1679
chr1	43147476	43155377	BIDIR_1680
chr1	43157949	43164015	BIDIR_1681
chr1	43172210	43174961	BIDIR_1682
chr1	43193493	43200665	BIDIR_1683
chr1	43205262	43210078	BIDIR_1684
chr1	43231616	43233694	BIDIR_1685
chr1	43248426	43257922	BIDIR_1686
chr1	43268434	43273516	BIDIR_1687
chr1	43277149	43277880	BIDIR_1688
chr1	43300981	43304101	BIDIR_1689
chr1	43323373	43336347	BIDIR_1690
chr1	43389364	43389800	BIDIR_1691
chr1	43389898	43396738	BIDIR_1692
chr1	43398830	43405866	BIDIR_1693
chr1	43410565	43417821	BIDIR_1694
chr1	43446906	43453989	BIDIR_1695
chr1	43454247	43461132	BIDIR_1696
chr1	43528413	43536225	BIDIR_1697
chr1	43545622	43548176	BIDIR_1698
chr1	43548703	43554955	BIDIR_1699
chr1	43593732	43596264	BIDIR_1700
chr1	43625981	43632344	BIDIR_1701
chr1	43648889	43654010	BIDIR_1702
chr1	43660011	43664099	BIDIR_1703
chr1	43707341	43710198	BIDIR_1704
chr1	43731102	43733168	BIDIR_1705
chr1	43746518	43749898	BIDIR_1706
chr1	43761906	43763812	BIDIR_1707
chr1	43766043	43768031	BIDIR_1708
chr1	43834184	43837920	BIDIR_1709
chr1	43839872	43846318	BIDIR_1710
chr1	43850293	43854215	BIDIR_1711
chr1	43857723	43861177	BIDIR_1712
chr1	43884873	43892535	BIDIR_1713
chr1	43929228	43933102	BIDIR_1714
chr1	43973886	43981961	BIDIR_1715
chr1	44017492	44018565	BIDIR_1716
chr1	44027882	44037435	BIDIR_1717
chr1	44102545	44103572	BIDIR_1718
chr1	44121340	44125544	BIDIR_1719
chr1	44179707	44184897	BIDIR_1720
chr1	44190274	44198070	BIDIR_1721
chr1	44218518	44223620	BIDIR_1722
chr1	44354779	44357724	BIDIR_1723
chr1	44405159	44411814	BIDIR_1724
chr1	44416487	44422027	BIDIR_1725
chr1	44422181	44429615	BIDIR_1726
chr1	44430824	44433746	BIDIR_1727
chr1	44443911	44447125	BIDIR_1728
chr1	44467234	44469442	BIDIR_1729
chr1	44500934	44504036	BIDIR_1730
chr1	44523156	44528154	BIDIR_1731
chr1	44535637	44540500	BIDIR_1732
chr1	44541483	44547423	BIDIR_1733
chr1	44591166	44595374	BIDIR_1734
chr1	44616673	44620922	BIDIR_1735
chr1	44621716	44625742	BIDIR_1736
chr1	44628735	44637028	BIDIR_1737
chr1	44647785	44657115	BIDIR_1738
chr1	44670520	44676645	BIDIR_1739
chr1	44681860	44684564	BIDIR_1740
chr1	44718841	44726579	BIDIR_1741
chr1	44739836	44746182	BIDIR_1742
chr1	44758109	44761623	BIDIR_1743
chr1	44768757	44771257	BIDIR_1744
chr1	44775539	44776755	BIDIR_1745
chr1	44804533	44808899	BIDIR_1746
chr1	44818407	44821279	BIDIR_1747
chr1	44830275	44833631	BIDIR_1748
chr1	44835867	44841087	BIDIR_1749
chr1	44843253	44844381	BIDIR_1750
chr1	44876443	44876659	BIDIR_1751
chr1	44906961	44907707	BIDIR_1752
chr1	44920158	44921460	BIDIR_1753
chr1	44938283	44939037	BIDIR_1754
chr1	44948448	44960587	BIDIR_1755
chr1	44970556	44973802	BIDIR_1756
chr1	44985422	44992632	BIDIR_1757
chr1	44996460	45005721	BIDIR_1758
chr1	45011324	45018897	BIDIR_1759
chr1	45031729	45035713	BIDIR_1760
chr1	45036740	45037210	BIDIR_1761
chr1	45046377	45049791	BIDIR_1762
chr1	45072718	45073914	BIDIR_1763
chr1	45075008	45079338	BIDIR_1764
chr1	45097167	45101673	BIDIR_1765
chr1	45106124	45109692	BIDIR_1766
chr1	45113623	45115765	BIDIR_1767
chr1	45133861	45134005	BIDIR_1768
chr1	45164987	45165483	BIDIR_1769
chr1	45175318	45181592	BIDIR_1770
chr1	45204905	45211905	BIDIR_1771
chr1	45272226	45278753	BIDIR_1772
chr1	45283510	45289244	BIDIR_1773
chr1	45303909	45311152	BIDIR_1774
chr1	45319754	45322582	BIDIR_1775
chr1	45326894	45331382	BIDIR_1776
chr1	45339974	45347777	BIDIR_1777
chr1	45367816	45369290	BIDIR_1778
chr1	45371363	45372480	BIDIR_1779
chr1	45389264	45392720	BIDIR_1780
chr1	45434165	45436473	BIDIR_1781
chr1	45470509	45472387	BIDIR_1782
chr1	45488085	45494130	BIDIR_1783
chr1	45498289	45500299	BIDIR_1784
chr1	45507352	45514716	BIDIR_1785
chr1	45517998	45530581	BIDIR_1786
chr1	45535409	45542156	BIDIR_1787
chr1	45546601	45552772	BIDIR_1788
chr1	45563064	45569216	BIDIR_1789
chr1	45569428	45570674	BIDIR_1790
chr1	45577047	45578731	BIDIR_1791
chr1	45583987	45586619	BIDIR_1792
chr1	45663048	45665642	BIDIR_1793
chr1	45671150	45671616	BIDIR_1794
chr1	45684529	45691240	BIDIR_1795
chr1	45693401	45695471	BIDIR_1796
chr1	45707168	45712314	BIDIR_1797
chr1	45733519	45734693	BIDIR_1798
chr1	45746069	45753202	BIDIR_1799
chr1	45793388	45796557	BIDIR_1800
chr1	45801729	45808152	BIDIR_1801
chr1	45811008	45818133	BIDIR_1802
chr1	45857856	45864500	BIDIR_1803
chr1	45888443	45892565	BIDIR_1804
chr1	45925054	45934108	BIDIR_1805
chr1	45962642	45965198	BIDIR_1806
chr1	45969672	45972564	BIDIR_1807
chr1	46008425	46011757	BIDIR_1808
chr1	46014438	46016438	BIDIR_1809
chr1	46036124	46043835	BIDIR_1810
chr1	46049290	46049936	BIDIR_1811
chr1	46054836	46059928	BIDIR_1812
chr1	46069506	46074188	BIDIR_1813
chr1	46130078	46140218	BIDIR_1814
chr1	46145723	46149239	BIDIR_1815
chr1	46163359	46176984	BIDIR_1816
chr1	46183040	46188884	BIDIR_1817
chr1	46197448	46199648	BIDIR_1818
chr1	46203333	46207321	BIDIR_1819
chr1	46207638	46212374	BIDIR_1820
chr1	46220650	46224688	BIDIR_1821
chr1	46243937	46254151	BIDIR_1822
chr1	46303366	46309603	BIDIR_1823
chr1	46318265	46319380	BIDIR_1824
chr1	46323761	46332395	BIDIR_1825
chr1	46337942	46343706	BIDIR_1826
chr1	46349152	46351134	BIDIR_1827
chr1	46365382	46366305	BIDIR_1828
chr1	46371306	46372217	BIDIR_1829
chr1	46394316	46400252	BIDIR_1830
chr1	46402068	46403934	BIDIR_1831
chr1	46406391	46410245	BIDIR_1832
chr1	46442054	46449704	BIDIR_1833
chr1	46463042	46470028	BIDIR_1834
chr1	46485573	46491079	BIDIR_1835
chr1	46512068	46520318	BIDIR_1836
chr1	46530516	46533814	BIDIR_1837
chr1	46541788	46548662	BIDIR_1838
chr1	46550400	46551008	BIDIR_1839
chr1	46567525	46572985	BIDIR_1840
chr1	46603728	46609022	BIDIR_1841
chr1	46611385	46621694	BIDIR_1842
chr1	46664411	46670761	BIDIR_1843
chr1	46671853	46675929	BIDIR_1844
chr1	46718748	46720294	BIDIR_1845
chr1	46724717	46731470	BIDIR_1846
chr1	46748341	46758516	BIDIR_1847
chr1	46778108	46783028	BIDIR_1848
chr1	46787421	46790219	BIDIR_1849
chr1	46822516	46826499	BIDIR_1850
chr1	46847207	46849281	BIDIR_1851
chr1	46851833	46860916	BIDIR_1852
chr1	46870932	46879197	BIDIR_1853
chr1	46882343	46883649	BIDIR_1854
chr1	46898739	46900475	BIDIR_1855
chr1	46901161	46907855	BIDIR_1856
chr1	46928142	46930424	BIDIR_1857
chr1	46933620	46936778	BIDIR_1858
chr1	46947055	46948933	BIDIR_1859
chr1	46950561	46957612	BIDIR_1860
chr1	46976985	46981683	BIDIR_1861
chr1	46982448	46990180	BIDIR_1862
chr1	46991602	46996998	BIDIR_1863
chr1	47003643	47006181	BIDIR_1864
chr1	47008100	47011454	BIDIR_1865
chr1	47021623	47023581	BIDIR_1866
chr1	47023894	47026914	BIDIR_1867
chr1	47071107	47072933	BIDIR_1868
chr1	47074788	47077606	BIDIR_1869
chr1	47094080	47096462	BIDIR_1870
chr1	47105237	47118815	BIDIR_1871
chr1	47134848	47135175	BIDIR_1872
chr1	47138214	47140578	BIDIR_1873
chr1	47148784	47150670	BIDIR_1874
chr1	47161315	47166263	BIDIR_1875
chr1	47166804	47169369	BIDIR_1876
chr1	47179249	47181554	BIDIR_1877
chr1	47227819	47232335	BIDIR_1878
chr1	47261033	47261609	BIDIR_1879
chr1	47273033	47275647	BIDIR_1880
chr1	47284451	47286706	BIDIR_1881
chr1	47291384	47298878	BIDIR_1882
chr1	47306873	47308103	BIDIR_1883
chr1	47313079	47320241	BIDIR_1884
chr1	47333789	47339535	BIDIR_1885
chr1	47341443	47343549	BIDIR_1886
chr1	47353902	47361868	BIDIR_1887
chr1	47415120	47419218	BIDIR_1888
chr1	47436016	47443050	BIDIR_1889
chr1	47532885	47537962	BIDIR_1890
chr1	47543669	47548739	BIDIR_1891
chr1	47572494	47576525	BIDIR_1892
chr1	47686689	47688816	BIDIR_1893
chr1	47709402	47710777	BIDIR_1894
chr1	47724827	47726123	BIDIR_1895
chr1	47897874	47899074	BIDIR_1896
chr1	47955295	47959929	BIDIR_1897
chr1	47980782	47987046	BIDIR_1898
chr1	48130929	48137651	BIDIR_1899
chr1	48149286	48151198	BIDIR_1900
chr1	48164814	48173547	BIDIR_1901
chr1	48208250	48216698	BIDIR_1902
chr1	48224222	48228144	BIDIR_1903
chr1	48229708	48234136	BIDIR_1904
chr1	48245275	48252001	BIDIR_1905
chr1	48277490	48283165	BIDIR_1906
chr1	48364161	48364671	BIDIR_1907
chr1	48366458	48369740	BIDIR_1908
chr1	48380633	48383997	BIDIR_1909
chr1	48434816	48436606	BIDIR_1910
chr1	48443789	48444643	BIDIR_1911
chr1	48468408	48476367	BIDIR_1912
chr1	48496042	48502454	BIDIR_1913
chr1	48591777	48596313	BIDIR_1914
chr1	48688862	48689890	BIDIR_1915
chr1	48774346	48778216	BIDIR_1916
chr1	48797190	48797784	BIDIR_1917
chr1	48898340	48899048	BIDIR_1918
chr1	49003892	49010134	BIDIR_1919
chr1	49014655	49019237	BIDIR_1920
chr1	49068254	49072590	BIDIR_1921
chr1	49115931	49119147	BIDIR_1922
chr1	49232290	49232594	BIDIR_1923
chr1	49256452	49265467	BIDIR_1924
chr1	49279753	49285391	BIDIR_1925
chr1	49311452	49315098	BIDIR_1926
chr1	49347095	49347813	BIDIR_1927
chr1	49499982	49504424	BIDIR_1928
chr1	49541965	49542067	BIDIR_1929
chr1	49542162	49542422	BIDIR_1930
chr1	49554066	49555880	BIDIR_1931
chr1	49564599	49566635	BIDIR_1932
chr1	49597093	49599779	BIDIR_1933
chr1	49655018	49657786	BIDIR_1934
chr1	49745736	49752884	BIDIR_1935
chr1	49874134	49881074	BIDIR_1936
chr1	49914993	49916413	BIDIR_1937
chr1	49934525	49935329	BIDIR_1938
chr1	49938632	49939656	BIDIR_1939
chr1	50023768	50024612	BIDIR_1940
chr1	50048054	50051440	BIDIR_1941
chr1	50326630	50326838	BIDIR_1942
chr1	50332891	50335708	BIDIR_1943
chr1	50381236	50383262	BIDIR_1944
chr1	50555479	50556759	BIDIR_1945
chr1	50598660	50598840	BIDIR_1946
chr1	50617422	50624354	BIDIR_1947
chr1	50644747	50646303	BIDIR_1948
chr1	50671119	50671311	BIDIR_1949
chr1	50679176	50682074	BIDIR_1950
chr1	50684447	50690551	BIDIR_1951
chr1	50724330	50728728	BIDIR_1952
chr1	50746755	50747427	BIDIR_1953
chr1	50756946	50761098	BIDIR_1954
chr1	50796860	50797086	BIDIR_1955
chr1	50884056	50891260	BIDIR_1956
chr1	50903140	50910712	BIDIR_1957
chr1	50954571	50962319	BIDIR_1958
chr1	50968250	50970004	BIDIR_1959
chr1	51012562	51014671	BIDIR_1960
chr1	51059836	51059974	BIDIR_1961
chr1	51127312	51129207	BIDIR_1962
chr1	51136122	51140520	BIDIR_1963
chr1	51161899	51163382	BIDIR_1964
chr1	51210175	51214147	BIDIR_1965
chr1	51222779	51228427	BIDIR_1966
chr1	51230938	51235096	BIDIR_1967
chr1	51235810	51243344	BIDIR_1968
chr1	51250696	51254679	BIDIR_1969
chr1	51274099	51275393	BIDIR_1970
chr1	51283434	51289955	BIDIR_1971
chr1	51325834	51334958	BIDIR_1972
chr1	51343512	51345590	BIDIR_1973
chr1	51373674	51375224	BIDIR_1974
chr1	51383629	51391067	BIDIR_1975
chr1	51421352	51423884	BIDIR_1976
chr1	51460327	51462481	BIDIR_1977
chr1	51472874	51479312	BIDIR_1978
chr1	51493124	51493470	BIDIR_1979
chr1	51500929	51503213	BIDIR_1980
chr1	51516826	51522562	BIDIR_1981
chr1	51557526	51561469	BIDIR_1982
chr1	51572057	51574575	BIDIR_1983
chr1	51582823	51583731	BIDIR_1984
chr1	51588433	51591981	BIDIR_1985
chr1	51611601	51620281	BIDIR_1986
chr1	51662979	51669349	BIDIR_1987
chr1	51682111	51688745	BIDIR_1988
chr1	51711984	51716194	BIDIR_1989
chr1	51727474	51734524	BIDIR_1990
chr1	51773164	51778988	BIDIR_1991
chr1	51846923	51849773	BIDIR_1992
chr1	51877675	51880492	BIDIR_1993
chr1	51891176	51894703	BIDIR_1994
chr1	51980807	51984505	BIDIR_1995
chr1	51987876	51994586	BIDIR_1996
chr1	51995176	51998647	BIDIR_1997
chr1	52004909	52008680	BIDIR_1998
chr1	52030162	52035670	BIDIR_1999
chr1	52036999	52037451	BIDIR_2000
[truncated: 68,128 more rows]
